# Supplementary material for: The grape powdery mildew resistance loci Ren2, Ren3, Ren4D, Ren4U, Run1, Run1.2b, Run2.1, and Run2.2 activate different transcriptional responses to Erysiphe necator
Source: Front Plant Sci. 2022 Dec 19;13:1096862. doi: 10.3389/fpls.2022.1096862 (PMC9806207; doi:10.3389/fpls.2022.1096862)
Supplement: Supplementary file 1 [file Table_1.xlsx]

## Sheet: Sheet1
Supplementary Table 1: Information about the pedigree of the 14 grape accessions. Siblings deriving from the same cross are indicated with an asterisk. OP, open-pollinated assumed V. vinifera.
Accession name	R locus	R locus origin	Pedigree
09390-023	Ren2+	V. cinerea B9	Malaga Rosada x V. cinerea B9
07712-06	Ren3+	Villard blanc	F2-35 x Villard blanc (Vitis interspecific crossing)
13353-55*	Ren4D+	V. romanetii C166-043 (DVIT2732)	F2-35 x ((V. romanetii C166-043 x Carignan) x Pinot blanc)
13353-33*	Ren4D-	-	F2-35 x ((V. romanetii C166-043 x Carignan) x Pinot blanc)
14305-002*	Ren4U+	V. romanetii C166-026	((((B52-89 x (P79-101 x (V. rupestris A. de Serres x V. arizonica b43-17))) x Cabernet Sauvignon) x Petite Sirah) x Zinfandel) x ((F2-35 x V. arizonica b42-26) x Grenache) x ((((B52-89 x (P79-101 x (V. rupestris A. de Serres x V. arizonica b43-17))) x Cabernet Sauvignon) x Petite Sirah) x Zinfandel) x (((Raisin de Palestine x (V. romanetii C166-026 x 88046-005-013)) x (A95-15 x B82-43))
14305-001*	Ren4U-	-	((((B52-89 x (P79-101 x (V. rupestris A. de Serres x V. arizonica b43-17))) x Cabernet Sauvignon) x Petite Sirah) x Zinfandel) x ((F2-35 x V. arizonica b42-26) x Grenache) x ((((B52-89 x (P79-101 x (V. rupestris A. de Serres x V. arizonica b43-17))) x Cabernet Sauvignon) x Petite Sirah) x Zinfandel) x (((Raisin de Palestine x (V. romanetii C166-026 x 88046-005-013)) x (A95-15 x B82-43))
14375-059*	Run1+	M. rotundifolia G52 (Thomas x Hope)	((((Malaga Seedling #1 x M. rotundifolia G52) x Cabernet Sauvignon) x Grenache) x Carignane) x Touriga nacional
14375-063*	Run1-	-	((((Malaga Seedling #1 x M. rotundifolia G52) x Cabernet Sauvignon) x Grenache) x Carignane) x Touriga nacional
e6-23	Run1.2b+	M. rotundifolia Trayshed	F2-35 x ((F2-35 x M. rotundifolia 'Trayshed') x OP)
09705-45	Run2.1+	M. rotundifolia Magnolia	((((((F2-35 x M. rotundifolia 'Trayshed') x OP) x Grenache) x M. rotundifolia 'Magnolia') x Verdelet (S.9110)) x Cabernet Sauvignon) x Malaga Rosada
08391-029*	Run2.2+	M. rotundifolia Trayshed	(((F2-35 x M. rotundifolia 'Trayshed') x OP) x Palomino) x Malaga Rosada
08391-028*	Run2.2-	-	(((F2-35 x M. rotundifolia 'Trayshed') x OP) x Palomino) x Malaga Rosada
F2-35	-	-	Carignane x Cabernet Sauvignon
Malaga Rosada	-	-	-
