# Supplementary material for: The grape powdery mildew resistance loci Ren2, Ren3, Ren4D, Ren4U, Run1, Run1.2b, Run2.1, and Run2.2 activate different transcriptional responses to Erysiphe necator
Source: Front Plant Sci. 2022 Dec 19;13:1096862. doi: 10.3389/fpls.2022.1096862 (PMC9806207; doi:10.3389/fpls.2022.1096862)
Supplement: Supplementary file 2 [file Table_2.xlsx]

## Sheet: Sheet1
Supplementary Table 2: Summary statistics of RNA sequencing.
						Parsed reads		Mapped reads
Grape accessions	PM resistance locus	Treatment	Time point (dpi)	Sample ID	Raw reads	Number	%	Number	%
09390-023	Ren2+	PM-inoculated	1	09390-023_I_1dpi_1	10414183	10413029	99.9889	7.75059e+06	74.4317
09390-023	Ren2+	PM-inoculated	1	09390-023_I_1dpi_2	21902223	21898984	99.9852	1.57961e+07	72.1317
09390-023	Ren2+	PM-inoculated	1	09390-023_I_1dpi_3	10657280	10655596	99.9842	7.56696e+06	71.0139
09390-023	Ren2+	Mock-inoculated	1	09390-023_H_1dpi_1	19407027	19402239	99.9753	1.17706e+07	60.6661
09390-023	Ren2+	Mock-inoculated	1	09390-023_H_1dpi_2	18723638	18720951	99.9856	1.36265e+07	72.7872
09390-023	Ren2+	Mock-inoculated	1	09390-023_H_1dpi_3	18510103	18505513	99.9752	1.13132e+07	61.1345
09390-023	Ren2+	PM-inoculated	5	09390-023_I_5dpi_1	19040044	19033843	99.9674	1.26485e+07	66.4525
09390-023	Ren2+	PM-inoculated	5	09390-023_I_5dpi_2	15667102	15665443	99.9894	1.06014e+07	67.6739
09390-023	Ren2+	PM-inoculated	5	09390-023_I_5dpi_3	11947248	11944031	99.9731	8.56733e+06	71.7289
09390-023	Ren2+	Mock-inoculated	5	09390-023_H_5dpi_1	21245433	21243015	99.9886	1.46573e+07	68.9983
09390-023	Ren2+	Mock-inoculated	5	09390-023_H_5dpi_2	16006830	16004529	99.9856	1.00378e+07	62.7187
09390-023	Ren2+	Mock-inoculated	5	09390-023_H_5dpi_3	14640202	14638473	99.9882	1.04867e+07	71.638
07712-06	Ren3+	PM-inoculated	1	07712-06_I_1dpi_1	9026626	9025023	99.9822	6.51118e+06	72.1459
07712-06	Ren3+	PM-inoculated	1	07712-06_I_1dpi_2	17289489	17287644	99.9893	1.25166e+07	72.4019
07712-06	Ren3+	PM-inoculated	1	07712-06_I_1dpi_3	14116452	14112001	99.9685	9.79462e+06	69.4063
07712-06	Ren3+	Mock-inoculated	1	07712-06_H_1dpi_1	17468219	17465705	99.9856	1.18968e+07	68.1152
07712-06	Ren3+	Mock-inoculated	1	07712-06_H_1dpi_2	15275929	15274201	99.9887	1.10452e+07	72.3125
07712-06	Ren3+	Mock-inoculated	1	07712-06_H_1dpi_3	18802534	18800236	99.9878	1.36268e+07	72.4821
07712-06	Ren3+	PM-inoculated	5	07712-06_I_5dpi_1	15016418	15014234	99.9855	1.04797e+07	69.7987
07712-06	Ren3+	PM-inoculated	5	07712-06_I_5dpi_2	21400197	21396677	99.9836	1.50447e+07	70.3132
07712-06	Ren3+	PM-inoculated	5	07712-06_I_5dpi_3	6448907	6444943	99.9385	4.47494e+06	69.4334
07712-06	Ren3+	Mock-inoculated	5	07712-06_H_5dpi_1	13961289	13959649	99.9883	9.83392e+06	70.4453
07712-06	Ren3+	Mock-inoculated	5	07712-06_H_5dpi_2	14744381	14740286	99.9722	1.02519e+07	69.5499
07712-06	Ren3+	Mock-inoculated	5	07712-06_H_5dpi_3	23358158	23355554	99.9889	1.67493e+07	71.7144
13353-55	Ren4D+	PM-inoculated	1	13353-55_I_1dpi_1	19389422	19386674	99.9858	1.42051e+07	73.2723
13353-55	Ren4D+	PM-inoculated	1	13353-55_I_1dpi_2	15522700	15519602	99.98	1.11711e+07	71.9805
13353-55	Ren4D+	PM-inoculated	1	13353-55_I_1dpi_3	14315690	14312708	99.9792	1.00868e+07	70.4747
13353-55	Ren4D+	Mock-inoculated	1	13353-55_H_1dpi_1	14151721	14149870	99.9869	9.32368e+06	65.8924
13353-55	Ren4D+	Mock-inoculated	1	13353-55_H_1dpi_2	15130620	15129021	99.9894	1.09635e+07	72.4667
13353-55	Ren4D+	Mock-inoculated	1	13353-55_H_1dpi_3	19794081	19791063	99.9848	1.23636e+07	62.4708
13353-55	Ren4D+	PM-inoculated	5	13353-55_I_5dpi_1	23323381	23320068	99.9858	1.645e+07	70.5399
13353-55	Ren4D+	PM-inoculated	5	13353-55_I_5dpi_2	14175864	14174200	99.9883	1.04747e+07	73.8996
13353-55	Ren4D+	PM-inoculated	5	13353-55_I_5dpi_3	18155963	18153736	99.9877	1.35167e+07	74.4571
13353-55	Ren4D+	Mock-inoculated	5	13353-55_H_5dpi_1	23333027	23327940	99.9782	1.46784e+07	62.9221
13353-55	Ren4D+	Mock-inoculated	5	13353-55_H_5dpi_2	14584386	14580743	99.975	7.3711e+06	50.5536
13353-55	Ren4D+	Mock-inoculated	5	13353-55_H_5dpi_3	19294245	19291235	99.9844	1.38062e+07	71.567
13353-33	Ren4D-	PM-inoculated	1	13353-33_I_1dpi_1	17941186	17938689	99.9861	1.05876e+07	59.021
13353-33	Ren4D-	PM-inoculated	1	13353-33_I_1dpi_2	8266309	8265182	99.9864	5.97751e+06	72.3216
13353-33	Ren4D-	PM-inoculated	1	13353-33_I_1dpi_3	22600785	22596317	99.9802	1.48068e+07	65.5275
13353-33	Ren4D-	Mock-inoculated	1	13353-33_H_1dpi_1	16818507	16816231	99.9865	1.23076e+07	73.1891
13353-33	Ren4D-	Mock-inoculated	1	13353-33_H_1dpi_2	17416683	17414598	99.988	1.27436e+07	73.1778
13353-33	Ren4D-	Mock-inoculated	1	13353-33_H_1dpi_3	17778936	17774694	99.9761	1.18421e+07	66.6236
13353-33	Ren4D-	PM-inoculated	5	13353-33_I_5dpi_1	16083641	16081671	99.9878	1.06538e+07	66.2478
13353-33	Ren4D-	PM-inoculated	5	13353-33_I_5dpi_2	19845796	19841728	99.9795	1.3361e+07	67.3378
13353-33	Ren4D-	PM-inoculated	5	13353-33_I_5dpi_3	17853286	17850843	99.9863	1.27826e+07	71.6079
13353-33	Ren4D-	Mock-inoculated	5	13353-33_H_5dpi_1	16072691	16070518	99.9865	1.13203e+07	70.4411
13353-33	Ren4D-	Mock-inoculated	5	13353-33_H_5dpi_2	27749658	27743051	99.9762	1.84846e+07	66.6277
13353-33	Ren4D-	Mock-inoculated	5	13353-33_H_5dpi_3	16235181	16232913	99.986	1.11477e+07	68.6736
14305-002	Ren4U+	PM-inoculated	1	14305-002_I_1dpi_1	17100410	17098151	99.9868	1.20138e+07	70.2636
14305-002	Ren4U+	PM-inoculated	1	14305-002_I_1dpi_2	13806583	13804364	99.9839	9.79495e+06	70.9555
14305-002	Ren4U+	PM-inoculated	1	14305-002_I_1dpi_3	16198025	16196103	99.9881	1.10984e+07	68.5252
14305-002	Ren4U+	Mock-inoculated	1	14305-002_H_1dpi_1	15196205	15191124	99.9666	1.07695e+07	70.8933
14305-002	Ren4U+	Mock-inoculated	1	14305-002_H_1dpi_2	14844378	14840905	99.9766	1.04403e+07	70.3483
14305-002	Ren4U+	Mock-inoculated	1	14305-002_H_1dpi_3	15548407	15544501	99.9749	1.09551e+07	70.4756
14305-002	Ren4U+	PM-inoculated	5	14305-002_I_5dpi_1	18533858	18531754	99.9886	1.36895e+07	73.8703
14305-002	Ren4U+	PM-inoculated	5	14305-002_I_5dpi_2	13579376	13576266	99.9771	9.75785e+06	71.8744
14305-002	Ren4U+	PM-inoculated	5	14305-002_I_5dpi_3	17329192	17326827	99.9864	1.06146e+07	61.2613
14305-002	Ren4U+	Mock-inoculated	5	14305-002_H_5dpi_1	6214637	6213067	99.9747	4.07128e+06	65.5277
14305-002	Ren4U+	Mock-inoculated	5	14305-002_H_5dpi_2	18000450	17997853	99.9856	1.11463e+07	61.9313
14305-002	Ren4U+	Mock-inoculated	5	14305-002_H_5dpi_3	13550708	13549293	99.9896	9.2296e+06	68.1186
14305-001	Ren4U-	PM-inoculated	1	14305-001_I_1dpi_1	18378698	18376059	99.9856	1.17397e+07	63.8861
14305-001	Ren4U-	PM-inoculated	1	14305-001_I_1dpi_2	18310536	18307825	99.9852	1.26124e+07	68.8906
14305-001	Ren4U-	PM-inoculated	1	14305-001_I_1dpi_3	19552143	19548262	99.9802	1.46104e+07	74.7403
14305-001	Ren4U-	Mock-inoculated	1	14305-001_H_1dpi_1	18283268	18278709	99.9751	1.20043e+07	65.6735
14305-001	Ren4U-	Mock-inoculated	1	14305-001_H_1dpi_2	14936560	14934507	99.9863	1.02957e+07	68.9389
14305-001	Ren4U-	Mock-inoculated	1	14305-001_H_1dpi_3	18150511	18146886	99.98	1.21078e+07	66.7212
14305-001	Ren4U-	PM-inoculated	5	14305-001_I_5dpi_1	14957201	14953456	99.975	1.01595e+07	67.9406
14305-001	Ren4U-	PM-inoculated	5	14305-001_I_5dpi_2	15194692	15192587	99.9861	9.5922e+06	63.1374
14305-001	Ren4U-	PM-inoculated	5	14305-001_I_5dpi_3	14563693	14561660	99.986	9.0617e+06	62.2299
14305-001	Ren4U-	Mock-inoculated	5	14305-001_H_5dpi_1	12081950	12079899	99.983	1.9533e+06	16.1698
14305-001	Ren4U-	Mock-inoculated	5	14305-001_H_5dpi_2	19198184	19196132	99.9893	1.33884e+07	69.7453
14305-001	Ren4U-	Mock-inoculated	5	14305-001_H_5dpi_3	15721049	15718699	99.9851	8.74241e+06	55.6179
14375-059	Run1+	PM-inoculated	1	14375-059_I_1dpi_1	14301444	14299300	99.985	1.04368e+07	72.9882
14375-059	Run1+	PM-inoculated	1	14375-059_I_1dpi_2	19340192	19337692	99.9871	1.39782e+07	72.285
14375-059	Run1+	PM-inoculated	1	14375-059_I_1dpi_3	15330839	15329030	99.9882	1.12688e+07	73.5125
14375-059	Run1+	Mock	1	14375-059_H_1dpi_1	16817864	16815325	99.9849	1.14766e+07	68.2507
14375-059	Run1+	Mock	1	14375-059_H_1dpi_2	15633824	15631491	99.9851	1.12216e+07	71.7887
14375-059	Run1+	Mock	1	14375-059_H_1dpi_3	15135008	15132912	99.9862	1.10844e+07	73.2469
14375-059	Run1+	PM-inoculated	5	14375-059_I_5dpi_1	21818148	21815214	99.9866	1.47721e+07	67.7149
14375-059	Run1+	PM-inoculated	5	14375-059_I_5dpi_2	15507201	15505225	99.9873	1.12057e+07	72.2704
14375-059	Run1+	PM-inoculated	5	14375-059_I_5dpi_3	16103285	16100769	99.9844	1.13542e+07	70.5197
14375-059	Run1+	Mock	5	14375-059_H_5dpi_1	16307640	16304762	99.9824	1.10984e+07	68.0684
14375-059	Run1+	Mock	5	14375-059_H_5dpi_2	12032434	12030624	99.985	8.25362e+06	68.6051
14375-059	Run1+	Mock	5	14375-059_H_5dpi_3	16164577	16161965	99.9838	1.14127e+07	70.6145
14375-063	Run1-	PM-inoculated	1	14375-063_I_1dpi_1	18890075	18887676	99.9873	1.25402e+07	66.3936
14375-063	Run1-	PM-inoculated	1	14375-063_I_1dpi_2	14745781	14744007	99.988	1.05009e+07	71.2214
14375-063	Run1-	PM-inoculated	1	14375-063_I_1dpi_3	19395606	19392384	99.9834	1.33288e+07	68.7321
14375-063	Run1-	Mock	1	14375-063_H_1dpi_1	16512879	16510652	99.9865	1.22607e+07	74.2594
14375-063	Run1-	Mock	1	14375-063_H_1dpi_2	13671386	13669871	99.9889	1.0144e+07	74.2069
14375-063	Run1-	Mock	1	14375-063_H_1dpi_3	13893692	13891885	99.987	9.94388e+06	71.5805
14375-063	Run1-	PM-inoculated	5	14375-063_I_5dpi_1	12754128	12752580	99.9879	8.816e+06	69.1311
14375-063	Run1-	PM-inoculated	5	14375-063_I_5dpi_2	15209764	15207571	99.9856	9.80685e+06	64.4866
14375-063	Run1-	PM-inoculated	5	14375-063_I_5dpi_3	15558390	15556296	99.9865	1.08006e+07	69.4292
14375-063	Run1-	Mock	5	14375-063_H_5dpi_1	16506515	16504937	99.9904	9.96321e+06	60.3651
14375-063	Run1-	Mock	5	14375-063_H_5dpi_2	16873486	16871093	99.9858	1.23107e+07	72.969
14375-063	Run1-	Mock	5	14375-063_H_5dpi_3	15687461	15685176	99.9854	1.07245e+07	68.3737
e6-23	Run1.2b+	PM-inoculated	1	e6-23_I_1dpi_1	18550771	18548661	99.9886	1.33758e+07	72.1117
e6-23	Run1.2b+	PM-inoculated	1	e6-23_I_1dpi_2	17911979	17909348	99.9853	1.25865e+07	70.2787
e6-23	Run1.2b+	PM-inoculated	1	e6-23_I_1dpi_3	15269421	15267219	99.9856	1.10205e+07	72.1838
e6-23	Run1.2b+	Mock	1	e6-23_H_1dpi_1	16057440	16055303	99.9867	1.18915e+07	74.0661
e6-23	Run1.2b+	Mock	1	e6-23_H_1dpi_2	14891004	14888492	99.9831	1.04895e+07	70.4537
e6-23	Run1.2b+	Mock	1	e6-23_H_1dpi_3	18391867	18389530	99.9873	1.35674e+07	73.7778
e6-23	Run1.2b+	PM-inoculated	5	e6-23_I_5dpi_1	17640052	17638073	99.9888	1.12063e+07	63.5347
e6-23	Run1.2b+	PM-inoculated	5	e6-23_I_5dpi_2	14148341	14146547	99.9873	1.02776e+07	72.6507
e6-23	Run1.2b+	PM-inoculated	5	e6-23_I_5dpi_3	17613001	17610831	99.9877	1.25845e+07	71.4587
e6-23	Run1.2b+	Mock	5	e6-23_H_5dpi_1	14221940	14219609	99.9836	1.01496e+07	71.3777
e6-23	Run1.2b+	Mock	5	e6-23_H_5dpi_2	14761991	14760227	99.9881	1.05848e+07	71.7118
e6-23	Run1.2b+	Mock	5	e6-23_H_5dpi_3	14739398	14737160	99.9848	1.04577e+07	70.9612
09705-45	Run2.1+	PM-inoculated	1	09705-45_I_1dpi_1	17371278	17369024	99.987	1.10115e+07	63.3975
09705-45	Run2.1+	PM-inoculated	1	09705-45_I_1dpi_2	20128335	20125554	99.9862	1.46826e+07	72.9551
09705-45	Run2.1+	PM-inoculated	1	09705-45_I_1dpi_3	16485072	16482487	99.9843	1.18119e+07	71.6633
09705-45	Run2.1+	Mock	1	09705-45_H_1dpi_1	17113788	17111078	99.9842	1.23755e+07	72.3244
09705-45	Run2.1+	Mock	1	09705-45_H_1dpi_2	17593170	17590968	99.9875	1.31325e+07	74.6548
09705-45	Run2.1+	Mock	1	09705-45_H_1dpi_3	20390221	20387297	99.9857	1.34998e+07	66.2165
09705-45	Run2.1+	PM-inoculated	5	09705-45_I_5dpi_1	17190418	17188512	99.9889	1.16956e+07	68.0432
09705-45	Run2.1+	PM-inoculated	5	09705-45_I_5dpi_2	17260952	17258458	99.9856	1.25029e+07	72.4453
09705-45	Run2.1+	PM-inoculated	5	09705-45_I_5dpi_3	13879817	13877862	99.9859	9.98162e+06	71.9248
09705-45	Run2.1+	Mock	5	09705-45_H_5dpi_1	14565676	14563939	99.9881	9.82505e+06	67.4615
09705-45	Run2.1+	Mock	5	09705-45_H_5dpi_2	13959003	13957122	99.9865	9.56225e+06	68.5116
09705-45	Run2.1+	Mock	5	09705-45_H_5dpi_3	15561787	15559611	99.986	1.0835e+07	69.6351
08391-029	Run2.2+	PM-inoculated	1	08391-029_I_1dpi_1	17466249	17464171	99.9881	1.30203e+07	74.5542
08391-029	Run2.2+	PM-inoculated	1	08391-029_I_1dpi_2	14333756	14332153	99.9888	1.04526e+07	72.9313
08391-029	Run2.2+	PM-inoculated	1	08391-029_I_1dpi_3	22153887	22151549	99.9894	1.62405e+07	73.3153
08391-029	Run2.2+	Mock	1	08391-029_H_1dpi_1	17854554	17852417	99.988	1.30793e+07	73.2634
08391-029	Run2.2+	Mock	1	08391-029_H_1dpi_2	16843963	16841507	99.9854	1.20346e+07	71.4577
08391-029	Run2.2+	Mock	1	08391-029_H_1dpi_3	13718615	13716869	99.9873	9.95861e+06	72.6012
08391-029	Run2.2+	PM-inoculated	5	08391-029_I_5dpi_1	13210108	13208066	99.9845	9.0529e+06	68.5407
08391-029	Run2.2+	PM-inoculated	5	08391-029_I_5dpi_2	19165904	19163975	99.9899	1.35791e+07	70.8573
08391-029	Run2.2+	PM-inoculated	5	08391-029_I_5dpi_3	16294348	16291994	99.9856	1.12463e+07	69.0297
08391-029	Run2.2+	Mock	5	08391-029_H_5dpi_1	15359297	15356594	99.9824	1.03442e+07	67.3599
08391-029	Run2.2+	Mock	5	08391-029_H_5dpi_2	17427973	17425410	99.9853	1.19277e+07	68.45
08391-029	Run2.2+	Mock	5	08391-029_H_5dpi_3	23541708	23538169	99.985	1.68132e+07	71.4296
08391-028	Run2.2-	PM-inoculated	1	08391-028_I_1dpi_1	18673369	18670238	99.9832	1.2085e+07	64.7284
08391-028	Run2.2-	PM-inoculated	1	08391-028_I_1dpi_2	15734498	15732315	99.9861	1.09994e+07	69.916
08391-028	Run2.2-	PM-inoculated	1	08391-028_I_1dpi_3	16699935	16697273	99.9841	1.22258e+07	73.2201
08391-028	Run2.2-	Mock	1	08391-028_H_1dpi_1	17127087	17125259	99.9893	1.22899e+07	71.7648
08391-028	Run2.2-	Mock	1	08391-028_H_1dpi_2	15983343	15981457	99.9882	1.17521e+07	73.5357
08391-028	Run2.2-	Mock	1	08391-028_H_1dpi_3	21652578	21650073	99.9884	1.55311e+07	71.7371
08391-028	Run2.2-	PM-inoculated	5	08391-028_I_5dpi_1	18622647	18620936	99.9908	1.06634e+07	57.2658
08391-028	Run2.2-	PM-inoculated	5	08391-028_I_5dpi_2	13224158	13222384	99.9866	9.35047e+06	70.717
08391-028	Run2.2-	PM-inoculated	5	08391-028_I_5dpi_3	16418334	16416028	99.986	1.10697e+07	67.4321
08391-028	Run2.2-	Mock	5	08391-028_H_5dpi_1	15969427	15967093	99.9854	1.16166e+07	72.7532
08391-028	Run2.2-	Mock	5	08391-028_H_5dpi_2	12574987	12573447	99.9878	9.10543e+06	72.4179
08391-028	Run2.2-	Mock	5	08391-028_H_5dpi_3	18748272	18746165	99.9888	1.15592e+07	61.6615
F2-35	-	PM-inoculated	1	F2-35_I_1dpi_1	21148529	21146194	99.989	1.51548e+07	71.6667
F2-35	-	PM-inoculated	1	F2-35_I_1dpi_2	16813394	16810878	99.985	1.18888e+07	70.721
F2-35	-	PM-inoculated	1	F2-35_I_1dpi_3	19710715	19708680	99.9897	1.44648e+07	73.3931
F2-35	-	Mock-inoculated	1	F2-35_H_1dpi_1	18480464	18478362	99.9886	1.21667e+07	65.8427
F2-35	-	Mock-inoculated	1	F2-35_H_1dpi_2	14692466	14690551	99.987	1.08362e+07	73.7632
F2-35	-	Mock-inoculated	1	F2-35_H_1dpi_3	12698187	12696400	99.9859	8.63105e+06	67.9803
F2-35	-	PM-inoculated	5	F2-35_I_5dpi_1	18093212	18091025	99.9879	1.26563e+07	69.9593
F2-35	-	PM-inoculated	5	F2-35_I_5dpi_2	14143146	14139737	99.9759	1.00651e+07	71.183
F2-35	-	PM-inoculated	5	F2-35_I_5dpi_3	18392493	18389625	99.9844	1.29075e+07	70.1892
F2-35	-	Mock-inoculated	5	F2-35_H_5dpi_1	11239642	11238020	99.9856	8.18744e+06	72.8548
F2-35	-	Mock-inoculated	5	F2-35_H_5dpi_2	19342385	19339807	99.9867	1.06249e+07	54.9381
F2-35	-	Mock-inoculated	5	F2-35_H_5dpi_3	15272505	15270454	99.9866	1.07437e+07	70.3558
Malaga Rosada	-	PM-inoculated	1	Malaga_Rosada_I_1dpi_1	17429104	17425977	99.9821	1.24591e+07	71.4973
Malaga Rosada	-	PM-inoculated	1	Malaga_Rosada_I_1dpi_2	15349677	15346238	99.9776	1.04936e+07	68.379
Malaga Rosada	-	PM-inoculated	1	Malaga_Rosada_I_1dpi_3	14667976	14665902	99.9859	7.7763e+06	53.023
Malaga Rosada	-	Mock-inoculated	1	Malaga_Rosada_H_1dpi_1	17837611	17835132	99.9861	1.30187e+07	72.9948
Malaga Rosada	-	Mock-inoculated	1	Malaga_Rosada_H_1dpi_2	18827093	18824148	99.9844	1.2662e+07	67.2648
Malaga Rosada	-	Mock-inoculated	1	Malaga_Rosada_H_1dpi_3	17445762	17442979	99.984	1.14892e+07	65.8669
Malaga Rosada	-	PM-inoculated	5	Malaga_Rosada_I_5dpi_1	15336243	15334343	99.9876	9.84002e+06	64.1698
Malaga Rosada	-	PM-inoculated	5	Malaga_Rosada_I_5dpi_2	17934215	17932015	99.9877	1.27482e+07	71.0916
Malaga Rosada	-	PM-inoculated	5	Malaga_Rosada_I_5dpi_3	19436291	19433899	99.9877	1.34663e+07	69.2929
Malaga Rosada	-	Mock-inoculated	5	Malaga_Rosada_H_5dpi_1	14570075	14567866	99.9848	1.03342e+07	70.9383
Malaga Rosada	-	Mock-inoculated	5	Malaga_Rosada_H_5dpi_2	16172573	16169690	99.9822	9.88791e+06	61.1509
Malaga Rosada	-	Mock-inoculated	5	Malaga_Rosada_H_5dpi_3	25539458	25528166	99.9558	1.58677e+07	62.1578
