# Supplementary material for: The grape powdery mildew resistance loci Ren2, Ren3, Ren4D, Ren4U, Run1, Run1.2b, Run2.1, and Run2.2 activate different transcriptional responses to Erysiphe necator
Source: Front Plant Sci. 2022 Dec 19;13:1096862. doi: 10.3389/fpls.2022.1096862 (PMC9806207; doi:10.3389/fpls.2022.1096862)
Supplement: Supplementary file 3 [file Table_3.xlsx]

## Sheet: Sheet1
Supplementary Table 3: Summary statistics of the sequence variants compared to the grape reference PN40024 V1.
Grape accessions	R locus	Total variants vs. PN40024 V1 genome	SNPs vs. PN40024 V1 genome					INDELs vs. PN40024 V1 genome				Total variants vs. PN40024 V1 CDS	SNPs vs. PN40024 V1 CDS					INDELs vs. PN40024 V1 CDS
			Total	Tr/Tv	1/1	0/1	1/2	Total	1/1	0/1	1/2		Total	Tr/Tv	1/1	0/1	1/2	Total	1/1	0/1	1/2
09390-023	Ren2+	365756	347325	1.74029	125965	220751	609	17055	6458	10439	158	155925	154388	2.02059	37996	116032	360	1499	391	1081	27
07712-06	Ren3+	284570	270760	1.72822	113650	156734	376	13722	5969	7665	88	122261	120898	2.01673	37329	83357	212	1348	451	887	10
13353-55	Ren4D+	228010	216193	1.73205	84134	131876	183	11380	4366	6943	71	95720	94577	2.05635	27009	67468	100	1128	301	816	11
13353-33	Ren4D-	259005	245309	1.72802	90541	154550	218	13195	4850	8280	65	102306	101183	1.99953	25574	75485	124	1115	286	822	7
14305-002	Ren4U+	239538	226814	1.73328	110776	115801	237	12181	6047	6065	69	101675	100498	2.05188	39061	61295	142	1163	449	704	10
14305-001	Ren4U-	245860	232978	1.73462	109920	122792	266	12277	5891	6313	73	105213	104048	2.06382	38696	65186	166	1148	436	700	12
14375-059	Run1+	259928	246601	1.72132	111210	135121	270	12984	5935	6976	73	102817	101598	1.99581	34284	67168	146	1204	387	806	11
14375-063	Run1-	233582	221883	1.74899	95532	126154	197	11250	4890	6305	55	98985	97791	2.08097	31657	66018	116	1181	400	772	9
e6-23	Run1.2b+	329156	312979	1.7174	143218	169391	370	15352	7684	7583	85	133876	132484	1.99958	42450	89798	236	1372	492	865	15
09705-45	Run2.1+	283866	269648	1.73271	115197	154178	273	13594	6032	7484	78	117579	116322	2.01629	35728	80430	164	1229	396	815	18
08391-029	Run2.2+	271540	257128	1.72691	120137	136710	281	13753	6494	7162	97	106216	104992	2.0255	37014	67807	171	1201	411	774	16
08391-028	Run2.2-	248636	236379	1.74396	112145	124004	230	12187	6002	6115	70	104145	102995	2.02831	37330	65526	139	1118	401	697	20
F2-35	-	235392	222652	1.72492	104870	117574	208	12253	5670	6512	71	94539	93408	2.00991	34337	58952	119	1121	405	709	7
Malaga Rosada	-	237762	224685	1.725	115907	108569	209	12583	6453	6054	76	93768	92667	2.02505	38400	54154	113	1084	462	611	11
