# Supplementary material for: The grape powdery mildew resistance loci Ren2, Ren3, Ren4D, Ren4U, Run1, Run1.2b, Run2.1, and Run2.2 activate different transcriptional responses to Erysiphe necator
Source: Front Plant Sci. 2022 Dec 19;13:1096862. doi: 10.3389/fpls.2022.1096862 (PMC9806207; doi:10.3389/fpls.2022.1096862)
Supplement: Supplementary file 4 [file Table_4.xlsx]

## Sheet: Sheet1
Supplementary Table 4: Summary statistics of de novo transcript assembly.
			Assembly metrics
Grape accessions	R locus	Number of unaligned reads used for de novo assembly	Transcripts	%GC	Median length	Average length	N10	Total assembled bases
09390-023	Ren2+	66159611	36852	39.65	315	383.51	958	14133106
07712-06	Ren3+	57013239	34783	39.83	315	382.63	961	13308885
13353-55	Ren4D+	71063623	33640	39.78	315	383.42	968	12898165
13353-33	Ren4D-	71676100	38726	39.45	316	388.57	1016	15047738
14305-002	Ren4U+	59249351	32604	39.83	315	379.09	927	12359717
14305-001	Ren4U-	75452033	34001	39.54	315	379.36	925	12898503
14375-059	Run1+	59695776	39875	39.74	317	390.37	1015	15565889
14375-063	Run1-	61425953	34513	39.88	313	379.71	938	13104985
e6-23	Run1.2b+	58304534	40965	39.51	317	392.49	1066	16078271
09705-45	Run2.1+	64020651	37285	39.8	315	385.36	977	14368319
08391-029	Run2.2+	61533781	38843	39.66	318	389.12	1004	15114700
08391-028	Run2.2-	66265748	33832	39.78	313	382.6	982	12944031
F2-35	-	63757130	36664	39.68	317	388.07	999	14228235
Malaga Rosada	-	73125513	37377	39.62	318	388.25	983	14511598
