# Supplementary material for: The grape powdery mildew resistance loci Ren2, Ren3, Ren4D, Ren4U, Run1, Run1.2b, Run2.1, and Run2.2 activate different transcriptional responses to Erysiphe necator
Source: Front Plant Sci. 2022 Dec 19;13:1096862. doi: 10.3389/fpls.2022.1096862 (PMC9806207; doi:10.3389/fpls.2022.1096862)
Supplement: Supplementary file 5 [file Table_5.xlsx]

## Sheet: Sheet1
Supplementary Table 5: Functional annotation of the predicted proteins of the de novo assembled transcripts.
				vs. PN40024 predicted proteome		vs. Arabidopsis thaliana predicted proteome
Protein ID	Protein length (aa)	MEGAN classification	Pfam domain(s)	Best hit	Description	Best hit	Description
07712-06_TRINITY_DN10215_c0_g1::07712-06_TRINITY_DN10215_c0_g1_i1::g.1327::m.1327	445	Viridiplantae	DUF247;Phage_holin_2_1	VIT_08s0007g05670.t01	Unknown	-	-
07712-06_TRINITY_DN10525_c0_g1::07712-06_TRINITY_DN10525_c0_g1_i1::g.1335::m.1335	107	Not_assigned	DUF2788	-	-	-	-
07712-06_TRINITY_DN10759_c0_g1::07712-06_TRINITY_DN10759_c0_g1_i1::g.1075::m.1075	101	Not_assigned	-	-	-	-	-
07712-06_TRINITY_DN10884_c0_g1::07712-06_TRINITY_DN10884_c0_g1_i1::g.1447::m.1447	121	Viridiplantae	LRR_4;LRR_8	-	-	-	-
07712-06_TRINITY_DN1119_c0_g1::07712-06_TRINITY_DN1119_c0_g1_i1::g.1380::m.1380	101	Not_assigned	-	-	-	-	-
07712-06_TRINITY_DN11683_c0_g1::07712-06_TRINITY_DN11683_c0_g1_i2::g.1026::m.1026	99	Not_assigned	-	-	-	-	-
07712-06_TRINITY_DN11704_c0_g1::07712-06_TRINITY_DN11704_c0_g1_i1::g.1001::m.1001	100	Not_assigned	-	-	-	-	-
07712-06_TRINITY_DN11850_c0_g1::07712-06_TRINITY_DN11850_c0_g1_i1::g.905::m.905	105	Not_assigned	-	-	-	-	-
07712-06_TRINITY_DN11939_c0_g1::07712-06_TRINITY_DN11939_c0_g1_i1::g.1344::m.1344	160	Not_assigned	-	-	-	-	-
07712-06_TRINITY_DN11986_c0_g2::07712-06_TRINITY_DN11986_c0_g2_i1::g.1345::m.1345	113	Viridiplantae	-	-	-	-	-
07712-06_TRINITY_DN12066_c0_g1::07712-06_TRINITY_DN12066_c0_g1_i1::g.1232::m.1232	133	Not_assigned	-	-	-	-	-
07712-06_TRINITY_DN12107_c0_g1::07712-06_TRINITY_DN12107_c0_g1_i1::g.1201::m.1201	123	Not_assigned	-	-	-	-	-
07712-06_TRINITY_DN12410_c0_g1::07712-06_TRINITY_DN12410_c0_g1_i1::g.1486::m.1486	128	Not_assigned	-	-	-	-	-
07712-06_TRINITY_DN12537_c0_g1::07712-06_TRINITY_DN12537_c0_g1_i1::g.1120::m.1120	243	Viridiplantae	VQ	VIT_18s0166g00090.t01	VQ motif-containing protein	AT3G18690.1	MAP kinase substrate 1
07712-06_TRINITY_DN12748_c0_g1::07712-06_TRINITY_DN12748_c0_g1_i1::g.1029::m.1029	105	Not_assigned	-	-	-	-	-
07712-06_TRINITY_DN13014_c0_g1::07712-06_TRINITY_DN13014_c0_g1_i1::g.985::m.985	109	Viridiplantae	-	-	-	-	-
07712-06_TRINITY_DN13230_c0_g2::07712-06_TRINITY_DN13230_c0_g2_i3::g.922::m.922	126	Viridiplantae	-	-	-	-	-
07712-06_TRINITY_DN13260_c0_g1::07712-06_TRINITY_DN13260_c0_g1_i2::g.925::m.925	126	Not_assigned	-	-	-	-	-
07712-06_TRINITY_DN13379_c0_g1::07712-06_TRINITY_DN13379_c0_g1_i1::g.1181::m.1181	170	Viridiplantae	YMF19	-	-	-	-
07712-06_TRINITY_DN13384_c1_g1::07712-06_TRINITY_DN13384_c1_g1_i1::g.1184::m.1184	244	Viridiplantae	-	-	-	-	-
07712-06_TRINITY_DN13579_c0_g1::07712-06_TRINITY_DN13579_c0_g1_i1::g.1133::m.1133	107	Not_assigned	-	-	-	-	-
07712-06_TRINITY_DN13863_c0_g1::07712-06_TRINITY_DN13863_c0_g1_i1::g.1416::m.1416	227	Viridiplantae	-	-	-	-	-
07712-06_TRINITY_DN13947_c0_g1::07712-06_TRINITY_DN13947_c0_g1_i2::g.1478::m.1478	99	Viridiplantae	-	-	-	-	-
07712-06_TRINITY_DN14097_c0_g1::07712-06_TRINITY_DN14097_c0_g1_i1::g.849::m.849	112	Not_assigned	-	-	-	-	-
07712-06_TRINITY_DN14097_c0_g1::07712-06_TRINITY_DN14097_c0_g1_i2::g.850::m.850	105	Not_assigned	-	-	-	-	-
07712-06_TRINITY_DN1410_c0_g1::07712-06_TRINITY_DN1410_c0_g1_i1::g.1266::m.1266	169	Not_assigned	-	-	-	-	-
07712-06_TRINITY_DN14151_c0_g1::07712-06_TRINITY_DN14151_c0_g1_i1::g.1292::m.1292	124	Viridiplantae	-	-	-	-	-
07712-06_TRINITY_DN14191_c0_g1::07712-06_TRINITY_DN14191_c0_g1_i2::g.1293::m.1293	116	Viridiplantae	-	VIT_02s0154g00590.t01	Unknown	-	-
07712-06_TRINITY_DN14241_c0_g1::07712-06_TRINITY_DN14241_c0_g1_i2::g.1281::m.1281	99	Not_assigned	-	-	-	-	-
07712-06_TRINITY_DN14359_c0_g1::07712-06_TRINITY_DN14359_c0_g1_i2::g.954::m.954	120	No_hit	-	-	-	-	-
07712-06_TRINITY_DN14403_c0_g1::07712-06_TRINITY_DN14403_c0_g1_i1::g.1058::m.1058	106	Not_assigned	-	-	-	-	-
07712-06_TRINITY_DN14489_c0_g1::07712-06_TRINITY_DN14489_c0_g1_i1::g.1059::m.1059	139	Viridiplantae	-	-	-	-	-
07712-06_TRINITY_DN14662_c0_g1::07712-06_TRINITY_DN14662_c0_g1_i1::g.995::m.995	108	No_hit	-	-	-	-	-
07712-06_TRINITY_DN14875_c0_g1::07712-06_TRINITY_DN14875_c0_g1_i1::g.1353::m.1353	664	Viridiplantae	DBD_Tnp_Mut;MULE;SWIM;zf-CCHC_2	VIT_03s0088g01070.t01	Mutator-like transposase	-	-
07712-06_TRINITY_DN15011_c0_g1::07712-06_TRINITY_DN15011_c0_g1_i1::g.1216::m.1216	115	Not_assigned	-	-	-	-	-
07712-06_TRINITY_DN15123_c0_g1::07712-06_TRINITY_DN15123_c0_g1_i1::g.1364::m.1364	116	Viridiplantae	-	VIT_19s0014g04780.t01	No hit	-	-
07712-06_TRINITY_DN15126_c0_g1::07712-06_TRINITY_DN15126_c0_g1_i1::g.1366::m.1366	122	Not_assigned	-	-	-	-	-
07712-06_TRINITY_DN15244_c0_g1::07712-06_TRINITY_DN15244_c0_g1_i2::g.1222::m.1222	150	Viridiplantae	PYRIN;zf-C2H2_4;zf-C2H2_jaz;zf-DBF;zf-met;zf-U1	-	-	-	-
07712-06_TRINITY_DN15245_c0_g1::07712-06_TRINITY_DN15245_c0_g1_i1::g.1224::m.1224	108	Not_assigned	-	-	-	-	-
07712-06_TRINITY_DN15293_c0_g1::07712-06_TRINITY_DN15293_c0_g1_i1::g.1226::m.1226	138	Not_assigned	-	-	-	-	-
07712-06_TRINITY_DN1533_c0_g1::07712-06_TRINITY_DN1533_c0_g1_i1::g.1386::m.1386	116	Not_assigned	-	-	-	-	-
07712-06_TRINITY_DN15403_c0_g1::07712-06_TRINITY_DN15403_c0_g1_i1::g.839::m.839	103	Not_assigned	-	-	-	-	-
07712-06_TRINITY_DN15432_c0_g1::07712-06_TRINITY_DN15432_c0_g1_i1::g.837::m.837	100	Not_assigned	-	-	-	-	-
07712-06_TRINITY_DN15591_c0_g1::07712-06_TRINITY_DN15591_c0_g1_i1::g.1372::m.1372	925	Viridiplantae	AAA_14;AAA_22;LRR_8;NACHT;NB-ARC;Rx_N	VIT_15s0046g02820.t01	R protein PRF disease resistance protein	AT3G46730.1	NB-ARC domain-containing disease resistance protein
07712-06_TRINITY_DN15645_c0_g1::07712-06_TRINITY_DN15645_c0_g1_i1::g.1260::m.1260	119	Not_assigned	-	-	-	-	-
07712-06_TRINITY_DN15746_c0_g1::07712-06_TRINITY_DN15746_c0_g1_i1::g.1251::m.1251	102	No_hit	-	-	-	-	-
07712-06_TRINITY_DN15748_c0_g1::07712-06_TRINITY_DN15748_c0_g1_i1::g.1252::m.1252	104	Not_assigned	-	-	-	-	-
07712-06_TRINITY_DN15803_c0_g1::07712-06_TRINITY_DN15803_c0_g1_i3::g.827::m.827	180	Not_assigned	-	-	-	-	-
07712-06_TRINITY_DN15895_c0_g1::07712-06_TRINITY_DN15895_c0_g1_i1::g.824::m.824	123	Viridiplantae	-	-	-	-	-
07712-06_TRINITY_DN15936_c0_g1::07712-06_TRINITY_DN15936_c0_g1_i1::g.1011::m.1011	159	Viridiplantae	DUF1430;DUF202	-	-	-	-
07712-06_TRINITY_DN15952_c0_g1::07712-06_TRINITY_DN15952_c0_g1_i1::g.1008::m.1008	106	Not_assigned	-	-	-	-	-
07712-06_TRINITY_DN15962_c0_g1::07712-06_TRINITY_DN15962_c0_g1_i1::g.1010::m.1010	316	Not_assigned	Annexin	VIT_18s0001g05530.t01	Annexin 1 (ANN1)	AT5G65020.1	annexin 2
07712-06_TRINITY_DN16029_c0_g1::07712-06_TRINITY_DN16029_c0_g1_i1::g.1142::m.1142	282	Viridiplantae	Pkinase	-	-	-	-
07712-06_TRINITY_DN16052_c0_g1::07712-06_TRINITY_DN16052_c0_g1_i2::g.1146::m.1146	169	Viridiplantae	DUF1636	-	-	-	-
07712-06_TRINITY_DN16053_c0_g1::07712-06_TRINITY_DN16053_c0_g1_i1::g.1145::m.1145	102	Not_assigned	-	-	-	-	-
07712-06_TRINITY_DN16189_c0_g1::07712-06_TRINITY_DN16189_c0_g1_i1::g.1033::m.1033	364	Viridiplantae	DUF2935	-	-	-	-
07712-06_TRINITY_DN16235_c0_g1::07712-06_TRINITY_DN16235_c0_g1_i1::g.948::m.948	138	Viridiplantae	DUF4709;FlaC_arch;Retrotran_gag_2	-	-	-	-
07712-06_TRINITY_DN16274_c0_g1::07712-06_TRINITY_DN16274_c0_g1_i2::g.951::m.951	109	Viridiplantae	-	VIT_13s0067g00320.t01	Pinene synthase	-	-
07712-06_TRINITY_DN16290_c0_g1::07712-06_TRINITY_DN16290_c0_g1_i2::g.944::m.944	203	Viridiplantae	POB3_N	-	-	AT5G64460.5	Phosphoglycerate mutase family protein
07712-06_TRINITY_DN16350_c0_g1::07712-06_TRINITY_DN16350_c0_g1_i5::g.932::m.932	128	Not_assigned	-	-	-	-	-
07712-06_TRINITY_DN16443_c0_g1::07712-06_TRINITY_DN16443_c0_g1_i3::g.1391::m.1391	549	Viridiplantae	AMP-binding;AMP-binding_C	VIT_04s0079g00790.t01	Acyl-CoA synthetases (Acyl-activating enzyme 11)	AT5G16370.1	acyl activating enzyme 5
07712-06_TRINITY_DN16483_c0_g1::07712-06_TRINITY_DN16483_c0_g1_i4::g.1393::m.1393	175	Viridiplantae	-	-	-	-	-
07712-06_TRINITY_DN16505_c0_g1::07712-06_TRINITY_DN16505_c0_g1_i1::g.1163::m.1163	105	Not_assigned	-	-	-	-	-
07712-06_TRINITY_DN16505_c0_g1::07712-06_TRINITY_DN16505_c0_g1_i3::g.1164::m.1164	132	Not_assigned	-	-	-	-	-
07712-06_TRINITY_DN16511_c0_g1::07712-06_TRINITY_DN16511_c0_g1_i4::g.1161::m.1161	110	Not_assigned	-	-	-	-	-
07712-06_TRINITY_DN16542_c0_g1::07712-06_TRINITY_DN16542_c0_g1_i1::g.1169::m.1169	105	Not_assigned	-	-	-	-	-
07712-06_TRINITY_DN16585_c0_g1::07712-06_TRINITY_DN16585_c0_g1_i1::g.1170::m.1170	206	Viridiplantae	RNase_PH_C	-	-	-	-
07712-06_TRINITY_DN16607_c0_g1::07712-06_TRINITY_DN16607_c0_g1_i1::g.870::m.870	150	Viridiplantae	-	-	-	-	-
07712-06_TRINITY_DN16631_c0_g1::07712-06_TRINITY_DN16631_c0_g1_i1::g.855::m.855	504	Viridiplantae	O-FucT	VIT_14s0083g00940.t01	Auxin-independent growth promoter	AT1G14020.1	O-fucosyltransferase family protein
07712-06_TRINITY_DN16641_c3_g3::07712-06_TRINITY_DN16641_c3_g3_i1::g.866::m.866	137	Not_assigned	-	-	-	-	-
07712-06_TRINITY_DN16647_c0_g1::07712-06_TRINITY_DN16647_c0_g1_i1::g.858::m.858	124	Viridiplantae	Laminin_EGF	-	-	-	-
07712-06_TRINITY_DN16647_c0_g4::07712-06_TRINITY_DN16647_c0_g4_i1::g.862::m.862	158	Viridiplantae	-	-	-	-	-
07712-06_TRINITY_DN16701_c0_g1::07712-06_TRINITY_DN16701_c0_g1_i1::g.1317::m.1317	221	Viruses	UvrD_C_2;Viral_helicase1	-	-	-	-
07712-06_TRINITY_DN16706_c0_g1::07712-06_TRINITY_DN16706_c0_g1_i1::g.1315::m.1315	103	Not_assigned	-	-	-	-	-
07712-06_TRINITY_DN16721_c2_g1::07712-06_TRINITY_DN16721_c2_g1_i10::g.1321::m.1321	107	Not_assigned	-	-	-	-	-
07712-06_TRINITY_DN16721_c2_g1::07712-06_TRINITY_DN16721_c2_g1_i9::g.1320::m.1320	137	Not_assigned	-	-	-	-	-
07712-06_TRINITY_DN16749_c2_g1::07712-06_TRINITY_DN16749_c2_g1_i2::g.1306::m.1306	119	Not_assigned	-	-	-	-	-
07712-06_TRINITY_DN16761_c1_g2::07712-06_TRINITY_DN16761_c1_g2_i2::g.1311::m.1311	114	Not_assigned	-	-	-	-	-
07712-06_TRINITY_DN16767_c1_g2::07712-06_TRINITY_DN16767_c1_g2_i2::g.1302::m.1302	99	Not_assigned	-	-	-	-	-
07712-06_TRINITY_DN16986_c0_g1::07712-06_TRINITY_DN16986_c0_g1_i1::g.1472::m.1472	672	Viridiplantae	Dimer_Tnp_hAT;DUF659;zf-BED	VIT_16s0050g02440.t01	HAT dimerisation domain-containing protein	AT1G79740.4	hAT transposon superfamily
07712-06_TRINITY_DN1707_c0_g1::07712-06_TRINITY_DN1707_c0_g1_i1::g.1127::m.1127	115	Not_assigned	-	-	-	-	-
07712-06_TRINITY_DN17119_c0_g1::07712-06_TRINITY_DN17119_c0_g1_i1::g.956::m.956	101	Not_assigned	-	-	-	-	-
07712-06_TRINITY_DN17178_c0_g1::07712-06_TRINITY_DN17178_c0_g1_i1::g.957::m.957	164	Viridiplantae	-	-	-	-	-
07712-06_TRINITY_DN17719_c0_g1::07712-06_TRINITY_DN17719_c0_g1_i1::g.1062::m.1062	108	Not_assigned	-	-	-	-	-
07712-06_TRINITY_DN18275_c0_g1::07712-06_TRINITY_DN18275_c0_g1_i1::g.1243::m.1243	102	Not_assigned	-	-	-	-	-
07712-06_TRINITY_DN18765_c0_g1::07712-06_TRINITY_DN18765_c0_g1_i1::g.1456::m.1456	535	Viridiplantae	LRR_4;LRR_8	VIT_13s0067g00740.t01	R protein PRF disease resistance protein	AT1G10920.5	NB-ARC domain-containing disease resistance protein
07712-06_TRINITY_DN18819_c0_g1::07712-06_TRINITY_DN18819_c0_g1_i1::g.846::m.846	102	No_hit	-	-	-	-	-
07712-06_TRINITY_DN19032_c0_g1::07712-06_TRINITY_DN19032_c0_g1_i1::g.978::m.978	111	Not_assigned	-	-	-	-	-
07712-06_TRINITY_DN19077_c0_g1::07712-06_TRINITY_DN19077_c0_g1_i1::g.977::m.977	112	Not_assigned	-	-	-	-	-
07712-06_TRINITY_DN20302_c0_g1::07712-06_TRINITY_DN20302_c0_g1_i1::g.1419::m.1419	105	Not_assigned	-	-	-	-	-
07712-06_TRINITY_DN2183_c0_g1::07712-06_TRINITY_DN2183_c0_g1_i1::g.1080::m.1080	147	Not_assigned	-	-	-	-	-
07712-06_TRINITY_DN22051_c0_g1::07712-06_TRINITY_DN22051_c0_g1_i1::g.1408::m.1408	138	Not_assigned	-	-	-	-	-
07712-06_TRINITY_DN22058_c0_g1::07712-06_TRINITY_DN22058_c0_g1_i1::g.1407::m.1407	103	Not_assigned	-	-	-	-	-
07712-06_TRINITY_DN221_c0_g1::07712-06_TRINITY_DN221_c0_g1_i1::g.1066::m.1066	256	Viridiplantae	CTP_transf_like	-	-	AT5G55810.1	nicotinate/nicotinamide mononucleotide adenyltransferase
07712-06_TRINITY_DN22108_c0_g1::07712-06_TRINITY_DN22108_c0_g1_i1::g.1463::m.1463	103	Not_assigned	-	-	-	-	-
07712-06_TRINITY_DN22168_c0_g1::07712-06_TRINITY_DN22168_c0_g1_i1::g.1459::m.1459	142	Viridiplantae	-	-	-	-	-
07712-06_TRINITY_DN22612_c0_g1::07712-06_TRINITY_DN22612_c0_g1_i1::g.962::m.962	108	No_hit	-	-	-	-	-
07712-06_TRINITY_DN23725_c0_g1::07712-06_TRINITY_DN23725_c0_g1_i1::g.1106::m.1106	106	No_hit	-	-	-	-	-
07712-06_TRINITY_DN2510_c0_g1::07712-06_TRINITY_DN2510_c0_g1_i1::g.1082::m.1082	114	Not_assigned	-	-	-	-	-
07712-06_TRINITY_DN25119_c0_g1::07712-06_TRINITY_DN25119_c0_g1_i1::g.929::m.929	151	Viridiplantae	-	-	-	-	-
07712-06_TRINITY_DN25458_c0_g1::07712-06_TRINITY_DN25458_c0_g1_i1::g.1242::m.1242	124	Not_assigned	-	-	-	-	-
07712-06_TRINITY_DN26529_c0_g1::07712-06_TRINITY_DN26529_c0_g1_i1::g.967::m.967	100	Not_assigned	-	-	-	-	-
07712-06_TRINITY_DN26582_c0_g1::07712-06_TRINITY_DN26582_c0_g1_i1::g.965::m.965	108	Not_assigned	-	-	-	-	-
07712-06_TRINITY_DN26667_c0_g1::07712-06_TRINITY_DN26667_c0_g1_i1::g.1351::m.1351	116	Not_assigned	-	-	-	-	-
07712-06_TRINITY_DN28146_c0_g1::07712-06_TRINITY_DN28146_c0_g1_i1::g.1114::m.1114	305	Viridiplantae	Transferase	VIT_01s0010g02330.t01	Vinorine synthase	-	-
07712-06_TRINITY_DN28250_c0_g1::07712-06_TRINITY_DN28250_c0_g1_i1::g.875::m.875	105	Not_assigned	-	-	-	-	-
07712-06_TRINITY_DN28341_c0_g1::07712-06_TRINITY_DN28341_c0_g1_i1::g.880::m.880	103	Not_assigned	-	-	-	-	-
07712-06_TRINITY_DN28662_c0_g1::07712-06_TRINITY_DN28662_c0_g1_i1::g.1104::m.1104	462	Viridiplantae	Bromodomain;CCDC53;Myb_DNA-bind_4;Myb_DNA-binding	-	-	AT1G61215.1	bromodomain 4
07712-06_TRINITY_DN28748_c0_g1::07712-06_TRINITY_DN28748_c0_g1_i1::g.1435::m.1435	105	Not_assigned	-	-	-	-	-
07712-06_TRINITY_DN28896_c0_g1::07712-06_TRINITY_DN28896_c0_g1_i1::g.1172::m.1172	116	Not_assigned	-	-	-	-	-
07712-06_TRINITY_DN29412_c0_g1::07712-06_TRINITY_DN29412_c0_g1_i1::g.1259::m.1259	106	Not_assigned	DUF1030	-	-	-	-
07712-06_TRINITY_DN31261_c0_g1::07712-06_TRINITY_DN31261_c0_g1_i1::g.1466::m.1466	244	Viridiplantae	FANCL_C;Prok-RING_1;Prok-RING_4;RINGv;zf-ANAPC11;zf-C3HC4;zf-C3HC4_2;zf-C3HC4_3;zf-Nse;zf-rbx1;zf-RING_11;zf-RING_2;zf-RING_4;zf-RING_5;zf-RING_UBOX;zf-RING-like;zf-WRNIP1_ubi;Zn_ribbon_17	VIT_18s0122g00870.t01	Zinc finger (C3HC4-type ring finger)	AT2G27940.1	RING/U-box superfamily protein
07712-06_TRINITY_DN31482_c0_g1::07712-06_TRINITY_DN31482_c0_g1_i1::g.1397::m.1397	110	Not_assigned	-	-	-	-	-
07712-06_TRINITY_DN31589_c0_g1::07712-06_TRINITY_DN31589_c0_g1_i1::g.1158::m.1158	168	Not_assigned	-	-	-	-	-
07712-06_TRINITY_DN31595_c0_g1::07712-06_TRINITY_DN31595_c0_g1_i1::g.1160::m.1160	100	Not_assigned	-	-	-	-	-
07712-06_TRINITY_DN31599_c0_g1::07712-06_TRINITY_DN31599_c0_g1_i1::g.1157::m.1157	111	Not_assigned	-	-	-	-	-
07712-06_TRINITY_DN31750_c0_g1::07712-06_TRINITY_DN31750_c0_g1_i1::g.1360::m.1360	107	Not_assigned	-	-	-	-	-
07712-06_TRINITY_DN31939_c0_g1::07712-06_TRINITY_DN31939_c0_g1_i1::g.1395::m.1395	118	Not_assigned	-	-	-	-	-
07712-06_TRINITY_DN32248_c0_g1::07712-06_TRINITY_DN32248_c0_g1_i1::g.1193::m.1193	100	Not_assigned	-	-	-	-	-
07712-06_TRINITY_DN32494_c0_g1::07712-06_TRINITY_DN32494_c0_g1_i1::g.1342::m.1342	108	Viridiplantae	-	-	-	-	-
07712-06_TRINITY_DN32710_c0_g1::07712-06_TRINITY_DN32710_c0_g1_i1::g.1052::m.1052	127	Not_assigned	-	-	-	-	-
07712-06_TRINITY_DN33183_c0_g1::07712-06_TRINITY_DN33183_c0_g1_i1::g.1236::m.1236	103	Not_assigned	-	-	-	-	-
07712-06_TRINITY_DN33288_c0_g1::07712-06_TRINITY_DN33288_c0_g1_i1::g.1092::m.1092	99	Not_assigned	-	-	-	-	-
07712-06_TRINITY_DN33318_c0_g1::07712-06_TRINITY_DN33318_c0_g1_i1::g.911::m.911	108	Not_assigned	-	-	-	-	-
07712-06_TRINITY_DN3482_c0_g1::07712-06_TRINITY_DN3482_c0_g1_i1::g.1285::m.1285	142	Not_assigned	DUF982	-	-	-	-
07712-06_TRINITY_DN3967_c0_g1::07712-06_TRINITY_DN3967_c0_g1_i1::g.882::m.882	342	Viridiplantae	-	-	-	-	-
07712-06_TRINITY_DN3995_c0_g1::07712-06_TRINITY_DN3995_c0_g1_i1::g.887::m.887	409	Viridiplantae	F-box;F-box-like;FBA_1;FBA_3	VIT_05s0124g00230.t01	F-box domain containing protein	AT3G06240.1	F-box family protein
07712-06_TRINITY_DN4051_c0_g1::07712-06_TRINITY_DN4051_c0_g1_i1::g.895::m.895	132	Not_assigned	-	-	-	-	-
07712-06_TRINITY_DN4861_c0_g1::07712-06_TRINITY_DN4861_c0_g1_i1::g.1175::m.1175	107	Not_assigned	-	-	-	-	-
07712-06_TRINITY_DN4973_c0_g1::07712-06_TRINITY_DN4973_c0_g1_i1::g.900::m.900	109	Not_assigned	-	-	-	-	-
07712-06_TRINITY_DN5124_c0_g1::07712-06_TRINITY_DN5124_c0_g1_i1::g.1337::m.1337	106	Not_assigned	-	-	-	-	-
07712-06_TRINITY_DN5342_c0_g1::07712-06_TRINITY_DN5342_c0_g1_i1::g.1083::m.1083	103	Not_assigned	-	-	-	-	-
07712-06_TRINITY_DN5463_c0_g1::07712-06_TRINITY_DN5463_c0_g1_i1::g.1040::m.1040	113	Not_assigned	-	-	-	-	-
07712-06_TRINITY_DN5719_c0_g1::07712-06_TRINITY_DN5719_c0_g1_i1::g.1403::m.1403	101	Not_assigned	-	-	-	-	-
07712-06_TRINITY_DN578_c0_g1::07712-06_TRINITY_DN578_c0_g1_i1::g.847::m.847	103	Not_assigned	-	-	-	-	-
07712-06_TRINITY_DN6242_c0_g1::07712-06_TRINITY_DN6242_c0_g1_i1::g.892::m.892	134	Viridiplantae	-	-	-	-	-
07712-06_TRINITY_DN6271_c0_g1::07712-06_TRINITY_DN6271_c0_g1_i1::g.891::m.891	104	Not_assigned	-	-	-	-	-
07712-06_TRINITY_DN7344_c0_g1::07712-06_TRINITY_DN7344_c0_g1_i1::g.1237::m.1237	105	Not_assigned	-	-	-	-	-
07712-06_TRINITY_DN7694_c0_g1::07712-06_TRINITY_DN7694_c0_g1_i1::g.975::m.975	137	Viridiplantae	-	-	-	-	-
07712-06_TRINITY_DN7960_c0_g1::07712-06_TRINITY_DN7960_c0_g1_i1::g.1022::m.1022	131	Viridiplantae	-	-	-	-	-
07712-06_TRINITY_DN9080_c0_g1::07712-06_TRINITY_DN9080_c0_g1_i1::g.1034::m.1034	101	Not_assigned	-	-	-	-	-
07712-06_TRINITY_DN9176_c0_g1::07712-06_TRINITY_DN9176_c0_g1_i1::g.1376::m.1376	103	Not_assigned	NapE	-	-	-	-
08391-028_TRINITY_DN10007_c0_g1::08391-028_TRINITY_DN10007_c0_g1_i1::g.8858::m.8858	108	No_hit	-	-	-	-	-
08391-028_TRINITY_DN10347_c0_g1::08391-028_TRINITY_DN10347_c0_g1_i1::g.9241::m.9241	343	Viridiplantae	-	-	-	-	-
08391-028_TRINITY_DN1070_c0_g1::08391-028_TRINITY_DN1070_c0_g1_i1::g.8682::m.8682	127	Not_assigned	-	-	-	-	-
08391-028_TRINITY_DN10892_c0_g1::08391-028_TRINITY_DN10892_c0_g1_i1::g.9206::m.9206	184	Viridiplantae	Myb_CC_LHEQLE	-	-	-	-
08391-028_TRINITY_DN10924_c0_g1::08391-028_TRINITY_DN10924_c0_g1_i1::g.8745::m.8745	184	Viridiplantae	DUF16;SlyX	-	-	-	-
08391-028_TRINITY_DN11018_c0_g1::08391-028_TRINITY_DN11018_c0_g1_i1::g.9034::m.9034	99	Not_assigned	-	-	-	-	-
08391-028_TRINITY_DN11027_c0_g1::08391-028_TRINITY_DN11027_c0_g1_i1::g.9035::m.9035	130	Not_assigned	-	-	-	-	-
08391-028_TRINITY_DN11076_c0_g1::08391-028_TRINITY_DN11076_c0_g1_i1::g.9031::m.9031	152	Not_assigned	-	-	-	-	-
08391-028_TRINITY_DN11749_c0_g1::08391-028_TRINITY_DN11749_c0_g1_i1::g.8844::m.8844	121	Viridiplantae	-	-	-	-	-
08391-028_TRINITY_DN12092_c0_g1::08391-028_TRINITY_DN12092_c0_g1_i1::g.9059::m.9059	147	Viridiplantae	WGG	-	-	-	-
08391-028_TRINITY_DN12107_c0_g1::08391-028_TRINITY_DN12107_c0_g1_i1::g.9025::m.9025	250	Viridiplantae	-	-	-	-	-
08391-028_TRINITY_DN12292_c0_g1::08391-028_TRINITY_DN12292_c0_g1_i1::g.8685::m.8685	137	Not_assigned	-	-	-	-	-
08391-028_TRINITY_DN12350_c0_g1::08391-028_TRINITY_DN12350_c0_g1_i1::g.9176::m.9176	103	Not_assigned	-	-	-	-	-
08391-028_TRINITY_DN12685_c0_g1::08391-028_TRINITY_DN12685_c0_g1_i1::g.9023::m.9023	204	Viridiplantae	RIH_assoc	-	-	-	-
08391-028_TRINITY_DN12889_c0_g1::08391-028_TRINITY_DN12889_c0_g1_i1::g.8822::m.8822	114	Not_assigned	-	-	-	-	-
08391-028_TRINITY_DN12948_c0_g1::08391-028_TRINITY_DN12948_c0_g1_i1::g.8935::m.8935	103	Not_assigned	-	-	-	-	-
08391-028_TRINITY_DN13060_c0_g1::08391-028_TRINITY_DN13060_c0_g1_i2::g.8820::m.8820	106	Not_assigned	-	-	-	-	-
08391-028_TRINITY_DN13113_c0_g1::08391-028_TRINITY_DN13113_c0_g1_i2::g.9189::m.9189	110	Not_assigned	-	-	-	-	-
08391-028_TRINITY_DN13116_c0_g1::08391-028_TRINITY_DN13116_c0_g1_i1::g.9191::m.9191	106	Not_assigned	-	-	-	-	-
08391-028_TRINITY_DN13124_c0_g1::08391-028_TRINITY_DN13124_c0_g1_i1::g.9194::m.9194	125	Not_assigned	-	-	-	-	-
08391-028_TRINITY_DN13256_c0_g1::08391-028_TRINITY_DN13256_c0_g1_i1::g.8737::m.8737	678	Viridiplantae	RVT_2	-	-	-	-
08391-028_TRINITY_DN13269_c0_g1::08391-028_TRINITY_DN13269_c0_g1_i2::g.8740::m.8740	146	Viridiplantae	CLP_protease	-	-	-	-
08391-028_TRINITY_DN13270_c0_g2::08391-028_TRINITY_DN13270_c0_g2_i2::g.8739::m.8739	179	Viridiplantae	-	-	-	-	-
08391-028_TRINITY_DN13339_c0_g1::08391-028_TRINITY_DN13339_c0_g1_i1::g.9006::m.9006	119	Viridiplantae	LTP_2;NIP_1;Tryp_alpha_amyl	VIT_08s0058g01230.t01	Non-specific lipid transfer protein LTP4	AT2G38540.1	lipid transfer protein 1
08391-028_TRINITY_DN13354_c0_g1::08391-028_TRINITY_DN13354_c0_g1_i1::g.8998::m.8998	143	Not_assigned	-	-	-	-	-
08391-028_TRINITY_DN13394_c0_g1::08391-028_TRINITY_DN13394_c0_g1_i3::g.8999::m.8999	105	Not_assigned	-	-	-	-	-
08391-028_TRINITY_DN13440_c0_g1::08391-028_TRINITY_DN13440_c0_g1_i1::g.8693::m.8693	101	Not_assigned	-	-	-	-	-
08391-028_TRINITY_DN13510_c0_g1::08391-028_TRINITY_DN13510_c0_g1_i2::g.8964::m.8964	105	Not_assigned	-	-	-	-	-
08391-028_TRINITY_DN13720_c0_g1::08391-028_TRINITY_DN13720_c0_g1_i1::g.9066::m.9066	131	Not_assigned	-	-	-	-	-
08391-028_TRINITY_DN13899_c0_g1::08391-028_TRINITY_DN13899_c0_g1_i4::g.9188::m.9188	115	Viridiplantae	-	-	-	-	-
08391-028_TRINITY_DN13928_c0_g1::08391-028_TRINITY_DN13928_c0_g1_i1::g.9238::m.9238	144	Viridiplantae	-	-	-	-	-
08391-028_TRINITY_DN13957_c0_g1::08391-028_TRINITY_DN13957_c0_g1_i5::g.9237::m.9237	104	Not_assigned	-	-	-	-	-
08391-028_TRINITY_DN14042_c0_g1::08391-028_TRINITY_DN14042_c0_g1_i1::g.8700::m.8700	183	Viridiplantae	Terpene_synth	-	-	-	-
08391-028_TRINITY_DN14079_c0_g1::08391-028_TRINITY_DN14079_c0_g1_i1::g.8706::m.8706	239	Viridiplantae	VQ	VIT_18s0166g00090.t01	VQ motif-containing protein	AT3G18690.1	MAP kinase substrate 1
08391-028_TRINITY_DN14124_c0_g1::08391-028_TRINITY_DN14124_c0_g1_i2::g.9100::m.9100	904	Viridiplantae	Chromo;Integrase_H2C2;RT_RNaseH;RT_RNaseH_2;rve;RVT_1;zf-H2C2	-	-	-	-
08391-028_TRINITY_DN14138_c0_g1::08391-028_TRINITY_DN14138_c0_g1_i2::g.9105::m.9105	99	Not_assigned	-	-	-	-	-
08391-028_TRINITY_DN14142_c0_g1::08391-028_TRINITY_DN14142_c0_g1_i1::g.9107::m.9107	288	Viridiplantae	DUF716	VIT_02s0087g00750.t01	Proteinase inhibitor I4, serpin	AT5G19870.1	transmembrane epididymal protein (DUF716)
08391-028_TRINITY_DN14147_c0_g1::08391-028_TRINITY_DN14147_c0_g1_i1::g.9099::m.9099	375	Viridiplantae	DUF4219;LRRNT_2;Retrotran_gag_2;zf-C2H2_10;zf-CCHC	VIT_19s0014g02060.t01	Retrotransposon protein	-	-
08391-028_TRINITY_DN14158_c0_g2::08391-028_TRINITY_DN14158_c0_g2_i3::g.9104::m.9104	122	Not_assigned	-	-	-	-	-
08391-028_TRINITY_DN14240_c0_g1::08391-028_TRINITY_DN14240_c0_g1_i3::g.9078::m.9078	309	Viridiplantae	MFS_1;Sugar_tr	VIT_13s0019g01400.t01	Sugar transport protein 13 (Afoufa-Bastien, 2010)	AT1G50310.2	sugar transporter 9
08391-028_TRINITY_DN14305_c1_g1::08391-028_TRINITY_DN14305_c1_g1_i1::g.8792::m.8792	295	Viridiplantae	-	-	-	-	-
08391-028_TRINITY_DN14319_c0_g2::08391-028_TRINITY_DN14319_c0_g2_i1::g.8784::m.8784	126	Not_assigned	-	-	-	-	-
08391-028_TRINITY_DN14323_c0_g1::08391-028_TRINITY_DN14323_c0_g1_i3::g.8790::m.8790	143	Viridiplantae	-	-	-	-	-
08391-028_TRINITY_DN14893_c0_g1::08391-028_TRINITY_DN14893_c0_g1_i1::g.9129::m.9129	99	Not_assigned	-	-	-	-	-
08391-028_TRINITY_DN15445_c0_g1::08391-028_TRINITY_DN15445_c0_g1_i1::g.8690::m.8690	123	Viridiplantae	-	-	-	-	-
08391-028_TRINITY_DN16112_c0_g1::08391-028_TRINITY_DN16112_c0_g1_i1::g.8875::m.8875	146	Viridiplantae	-	-	-	-	-
08391-028_TRINITY_DN1625_c0_g1::08391-028_TRINITY_DN1625_c0_g1_i1::g.8811::m.8811	111	Not_assigned	-	-	-	-	-
08391-028_TRINITY_DN16345_c0_g1::08391-028_TRINITY_DN16345_c0_g1_i1::g.8766::m.8766	155	Viridiplantae	Ribosomal_L16	-	-	ATCG00790.1	ribosomal protein L16
08391-028_TRINITY_DN16365_c0_g1::08391-028_TRINITY_DN16365_c0_g1_i1::g.8765::m.8765	130	Not_assigned	-	-	-	-	-
08391-028_TRINITY_DN16783_c0_g1::08391-028_TRINITY_DN16783_c0_g1_i1::g.9109::m.9109	157	Viridiplantae	-	-	-	-	-
08391-028_TRINITY_DN17183_c0_g1::08391-028_TRINITY_DN17183_c0_g1_i1::g.8799::m.8799	175	Viridiplantae	-	-	-	-	-
08391-028_TRINITY_DN17713_c0_g1::08391-028_TRINITY_DN17713_c0_g1_i1::g.8920::m.8920	105	Not_assigned	-	-	-	-	-
08391-028_TRINITY_DN20437_c0_g1::08391-028_TRINITY_DN20437_c0_g1_i1::g.8907::m.8907	113	Viridiplantae	-	-	-	-	-
08391-028_TRINITY_DN20931_c0_g1::08391-028_TRINITY_DN20931_c0_g1_i1::g.9164::m.9164	106	Not_assigned	-	-	-	-	-
08391-028_TRINITY_DN21569_c0_g1::08391-028_TRINITY_DN21569_c0_g1_i1::g.8869::m.8869	115	Not_assigned	-	-	-	-	-
08391-028_TRINITY_DN23065_c0_g1::08391-028_TRINITY_DN23065_c0_g1_i1::g.9113::m.9113	1109	Viruses	AAA_19;AAA_30;UvrD_C_2;Viral_helicase1;Vmethyltransf	-	-	-	-
08391-028_TRINITY_DN23186_c0_g1::08391-028_TRINITY_DN23186_c0_g1_i1::g.9015::m.9015	201	Not_assigned	-	-	-	-	-
08391-028_TRINITY_DN23717_c0_g1::08391-028_TRINITY_DN23717_c0_g1_i1::g.8953::m.8953	123	Not_assigned	-	-	-	-	-
08391-028_TRINITY_DN23814_c0_g1::08391-028_TRINITY_DN23814_c0_g1_i1::g.8876::m.8876	102	Not_assigned	-	-	-	-	-
08391-028_TRINITY_DN25095_c0_g1::08391-028_TRINITY_DN25095_c0_g1_i1::g.8902::m.8902	121	Viridiplantae	-	-	-	-	-
08391-028_TRINITY_DN26851_c0_g1::08391-028_TRINITY_DN26851_c0_g1_i1::g.9074::m.9074	169	Not_assigned	-	-	-	-	-
08391-028_TRINITY_DN27312_c0_g1::08391-028_TRINITY_DN27312_c0_g1_i1::g.9047::m.9047	138	Viridiplantae	Ribosomal_S11	-	-	ATCG00750.1	ribosomal protein S11
08391-028_TRINITY_DN2894_c0_g1::08391-028_TRINITY_DN2894_c0_g1_i1::g.9139::m.9139	105	Not_assigned	-	-	-	-	-
08391-028_TRINITY_DN29001_c0_g1::08391-028_TRINITY_DN29001_c0_g1_i1::g.9209::m.9209	118	Opisthokonta	-	-	-	-	-
08391-028_TRINITY_DN2918_c0_g1::08391-028_TRINITY_DN2918_c0_g1_i1::g.8848::m.8848	143	Viridiplantae	-	-	-	-	-
08391-028_TRINITY_DN2940_c0_g1::08391-028_TRINITY_DN2940_c0_g1_i2::g.8851::m.8851	120	Not_assigned	-	-	-	-	-
08391-028_TRINITY_DN30183_c0_g1::08391-028_TRINITY_DN30183_c0_g1_i1::g.8978::m.8978	111	No_hit	-	-	-	-	-
08391-028_TRINITY_DN30294_c0_g1::08391-028_TRINITY_DN30294_c0_g1_i1::g.9118::m.9118	150	Not_assigned	-	-	-	-	-
08391-028_TRINITY_DN30484_c0_g1::08391-028_TRINITY_DN30484_c0_g1_i1::g.8801::m.8801	103	Viridiplantae	Myb_DNA-bind_3;Myb_DNA-bind_4	-	-	-	-
08391-028_TRINITY_DN30559_c0_g1::08391-028_TRINITY_DN30559_c0_g1_i1::g.9123::m.9123	129	Viridiplantae	RNase_H;RVT_3	-	-	-	-
08391-028_TRINITY_DN3155_c0_g1::08391-028_TRINITY_DN3155_c0_g1_i1::g.8755::m.8755	119	Not_assigned	-	-	-	-	-
08391-028_TRINITY_DN3411_c0_g1::08391-028_TRINITY_DN3411_c0_g1_i1::g.9089::m.9089	99	Not_assigned	-	-	-	-	-
08391-028_TRINITY_DN3762_c0_g1::08391-028_TRINITY_DN3762_c0_g1_i1::g.8896::m.8896	102	Viridiplantae	-	-	-	-	-
08391-028_TRINITY_DN4073_c0_g1::08391-028_TRINITY_DN4073_c0_g1_i1::g.8719::m.8719	104	Viridiplantae	-	VIT_14s0066g00600.t01	Unknown protein	-	-
08391-028_TRINITY_DN4632_c0_g1::08391-028_TRINITY_DN4632_c0_g1_i1::g.9231::m.9231	105	Not_assigned	-	-	-	-	-
08391-028_TRINITY_DN5045_c0_g1::08391-028_TRINITY_DN5045_c0_g1_i2::g.8819::m.8819	657	Viruses	DEAD	-	-	-	-
08391-028_TRINITY_DN5311_c0_g1::08391-028_TRINITY_DN5311_c0_g1_i1::g.8941::m.8941	117	Viridiplantae	Ribosomal_L20	-	-	ATCG00660.1	ribosomal protein L20
08391-028_TRINITY_DN5346_c0_g1::08391-028_TRINITY_DN5346_c0_g1_i1::g.8942::m.8942	99	Not_assigned	-	-	-	-	-
08391-028_TRINITY_DN5504_c0_g1::08391-028_TRINITY_DN5504_c0_g1_i1::g.8831::m.8831	111	Not_assigned	-	-	-	-	-
08391-028_TRINITY_DN6056_c0_g1::08391-028_TRINITY_DN6056_c0_g1_i1::g.9090::m.9090	264	Not_assigned	-	-	-	-	-
08391-028_TRINITY_DN6109_c0_g1::08391-028_TRINITY_DN6109_c0_g1_i1::g.9158::m.9158	117	No_hit	-	-	-	-	-
08391-028_TRINITY_DN6206_c0_g1::08391-028_TRINITY_DN6206_c0_g1_i1::g.8714::m.8714	181	Viridiplantae	LEA_2	VIT_16s0050g01650.t01	Unknown	AT2G46150.1	Late embryogenesis abundant (LEA) hydroxyproline-rich glycoprotein family
08391-028_TRINITY_DN6247_c0_g1::08391-028_TRINITY_DN6247_c0_g1_i1::g.8715::m.8715	200	Viridiplantae	-	-	-	-	-
08391-028_TRINITY_DN6371_c0_g1::08391-028_TRINITY_DN6371_c0_g1_i1::g.8754::m.8754	122	No_hit	-	-	-	-	-
08391-028_TRINITY_DN6378_c0_g1::08391-028_TRINITY_DN6378_c0_g1_i1::g.8751::m.8751	864	Viridiplantae	AAA_16;AAA_22;LRR_4;LRR_8;NACHT;NB-ARC;Rx_N	VIT_08s0007g08420.t01	R protein MLA10	-	-
08391-028_TRINITY_DN6595_c0_g1::08391-028_TRINITY_DN6595_c0_g1_i1::g.8679::m.8679	129	Not_assigned	-	-	-	-	-
08391-028_TRINITY_DN7047_c0_g1::08391-028_TRINITY_DN7047_c0_g1_i1::g.9207::m.9207	99	Not_assigned	-	-	-	-	-
08391-028_TRINITY_DN7351_c0_g1::08391-028_TRINITY_DN7351_c0_g1_i2::g.9062::m.9062	108	Viridiplantae	-	VIT_14s0006g01680.t01	CYP96A10	-	-
08391-028_TRINITY_DN8335_c0_g1::08391-028_TRINITY_DN8335_c0_g1_i1::g.8840::m.8840	106	Viridiplantae	Ribosomal_S21	VIT_07s0185g00140.t01	Ribosomal protein S21	AT3G26360.2	Ribosomal protein S21 family protein
08391-028_TRINITY_DN8340_c0_g1::08391-028_TRINITY_DN8340_c0_g1_i1::g.8842::m.8842	103	No_hit	-	-	-	-	-
08391-028_TRINITY_DN8411_c0_g1::08391-028_TRINITY_DN8411_c0_g1_i2::g.8727::m.8727	105	Viridiplantae	TPR_17	-	-	-	-
08391-028_TRINITY_DN8783_c0_g1::08391-028_TRINITY_DN8783_c0_g1_i1::g.8993::m.8993	708	Not_assigned	-	-	-	-	-
08391-028_TRINITY_DN8800_c0_g1::08391-028_TRINITY_DN8800_c0_g1_i1::g.9117::m.9117	104	Not_assigned	-	-	-	-	-
08391-028_TRINITY_DN8974_c0_g1::08391-028_TRINITY_DN8974_c0_g1_i1::g.8951::m.8951	123	Not_assigned	-	-	-	-	-
08391-028_TRINITY_DN9025_c0_g1::08391-028_TRINITY_DN9025_c0_g1_i1::g.8882::m.8882	105	Not_assigned	-	-	-	-	-
08391-028_TRINITY_DN9648_c0_g1::08391-028_TRINITY_DN9648_c0_g1_i1::g.8924::m.8924	113	Not_assigned	-	-	-	-	-
08391-028_TRINITY_DN9783_c0_g1::08391-028_TRINITY_DN9783_c0_g1_i1::g.8966::m.8966	104	Viridiplantae	-	-	-	-	-
08391-028_TRINITY_DN9880_c0_g1::08391-028_TRINITY_DN9880_c0_g1_i2::g.8828::m.8828	121	Viridiplantae	-	-	-	-	-
08391-029_TRINITY_DN10116_c0_g1::08391-029_TRINITY_DN10116_c0_g1_i1::g.8030::m.8030	108	Not_assigned	-	-	-	-	-
08391-029_TRINITY_DN10116_c0_g1::08391-029_TRINITY_DN10116_c0_g1_i2::g.8033::m.8033	152	Not_assigned	-	-	-	-	-
08391-029_TRINITY_DN10265_c0_g1::08391-029_TRINITY_DN10265_c0_g1_i1::g.8405::m.8405	150	Viridiplantae	CSD	-	-	-	-
08391-029_TRINITY_DN10550_c0_g1::08391-029_TRINITY_DN10550_c0_g1_i1::g.8411::m.8411	583	Viridiplantae	DUF4283	-	-	-	-
08391-029_TRINITY_DN10704_c0_g1::08391-029_TRINITY_DN10704_c0_g1_i1::g.8147::m.8147	135	Not_assigned	-	-	-	-	-
08391-029_TRINITY_DN10788_c0_g1::08391-029_TRINITY_DN10788_c0_g1_i1::g.8144::m.8144	108	Not_assigned	-	-	-	-	-
08391-029_TRINITY_DN10843_c0_g1::08391-029_TRINITY_DN10843_c0_g1_i1::g.8605::m.8605	117	Not_assigned	-	-	-	-	-
08391-029_TRINITY_DN11000_c0_g1::08391-029_TRINITY_DN11000_c0_g1_i1::g.8315::m.8315	122	Not_assigned	-	-	-	-	-
08391-029_TRINITY_DN11430_c0_g1::08391-029_TRINITY_DN11430_c0_g1_i1::g.8339::m.8339	116	Not_assigned	-	-	-	-	-
08391-029_TRINITY_DN11760_c0_g1::08391-029_TRINITY_DN11760_c0_g1_i1::g.8050::m.8050	150	Viridiplantae	-	VIT_01s0011g03930.t01	No hit	AT1G66890.1	50S ribosomal-like protein
08391-029_TRINITY_DN11998_c0_g1::08391-029_TRINITY_DN11998_c0_g1_i1::g.8442::m.8442	332	Viridiplantae	POB3_N	VIT_18s0001g08030.t01	Phosphoglycerate mutase	AT5G64460.8	Phosphoglycerate mutase family protein
08391-029_TRINITY_DN12710_c0_g1::08391-029_TRINITY_DN12710_c0_g1_i1::g.8084::m.8084	128	No_hit	-	-	-	-	-
08391-029_TRINITY_DN12727_c0_g1::08391-029_TRINITY_DN12727_c0_g1_i2::g.8086::m.8086	102	Not_assigned	-	-	-	-	-
08391-029_TRINITY_DN12858_c0_g1::08391-029_TRINITY_DN12858_c0_g1_i1::g.7996::m.7996	121	Not_assigned	-	-	-	-	-
08391-029_TRINITY_DN12872_c0_g1::08391-029_TRINITY_DN12872_c0_g1_i1::g.7995::m.7995	155	Viridiplantae	rve	-	-	-	-
08391-029_TRINITY_DN13020_c0_g1::08391-029_TRINITY_DN13020_c0_g1_i1::g.7991::m.7991	126	Viridiplantae	-	-	-	-	-
08391-029_TRINITY_DN13197_c0_g1::08391-029_TRINITY_DN13197_c0_g1_i1::g.8584::m.8584	134	Viridiplantae	-	-	-	-	-
08391-029_TRINITY_DN13285_c0_g1::08391-029_TRINITY_DN13285_c0_g1_i1::g.7914::m.7914	601	Viridiplantae	Cu-oxidase;Cu-oxidase_2;Cu-oxidase_3	VIT_18s0001g02410.t01	Laccase	AT5G09360.1	laccase 14
08391-029_TRINITY_DN13367_c0_g1::08391-029_TRINITY_DN13367_c0_g1_i1::g.8276::m.8276	118	Viridiplantae	-	-	-	-	-
08391-029_TRINITY_DN13416_c0_g1::08391-029_TRINITY_DN13416_c0_g1_i1::g.7838::m.7838	134	Viridiplantae	zf-RVT	-	-	-	-
08391-029_TRINITY_DN13595_c0_g1::08391-029_TRINITY_DN13595_c0_g1_i1::g.8209::m.8209	125	Not_assigned	-	-	-	-	-
08391-029_TRINITY_DN13787_c0_g1::08391-029_TRINITY_DN13787_c0_g1_i1::g.8366::m.8366	116	Viridiplantae	Bap31_Bap29_C;Cep57_MT_bd;FlaC_arch;HALZ;PI_PP_I;SlyX;TRAF_BIRC3_bd;ZapB	-	-	-	-
08391-029_TRINITY_DN13819_c0_g1::08391-029_TRINITY_DN13819_c0_g1_i1::g.8576::m.8576	137	Not_assigned	-	-	-	-	-
08391-029_TRINITY_DN13846_c0_g1::08391-029_TRINITY_DN13846_c0_g1_i2::g.8574::m.8574	102	Not_assigned	-	-	-	-	-
08391-029_TRINITY_DN14312_c0_g1::08391-029_TRINITY_DN14312_c0_g1_i2::g.7950::m.7950	215	Viridiplantae	Cytochrom_B_N_2;Cytochrome_B;DUF4405	-	-	ATCG00720.1	photosynthetic electron transfer B
08391-029_TRINITY_DN14359_c0_g1::08391-029_TRINITY_DN14359_c0_g1_i1::g.7952::m.7952	99	Not_assigned	-	-	-	-	-
08391-029_TRINITY_DN1450_c0_g1::08391-029_TRINITY_DN1450_c0_g1_i1::g.8376::m.8376	131	Not_assigned	-	-	-	-	-
08391-029_TRINITY_DN14631_c0_g1::08391-029_TRINITY_DN14631_c0_g1_i1::g.8015::m.8015	102	No_hit	-	-	-	-	-
08391-029_TRINITY_DN14646_c0_g1::08391-029_TRINITY_DN14646_c0_g1_i2::g.8014::m.8014	582	Viridiplantae	AAA_14;AAA_16;AAA_18;AAA_22;NACHT;NB-ARC;TniB	VIT_14s0036g00010.t01	R protein PRF disease resistance protein	-	-
08391-029_TRINITY_DN14712_c0_g1::08391-029_TRINITY_DN14712_c0_g1_i1::g.8296::m.8296	704	Viridiplantae	Noc2	-	-	-	-
08391-029_TRINITY_DN14779_c0_g1::08391-029_TRINITY_DN14779_c0_g1_i1::g.8298::m.8298	109	Not_assigned	-	-	-	-	-
08391-029_TRINITY_DN14806_c0_g1::08391-029_TRINITY_DN14806_c0_g1_i2::g.8452::m.8452	121	Not_assigned	-	-	-	-	-
08391-029_TRINITY_DN14823_c0_g1::08391-029_TRINITY_DN14823_c0_g1_i1::g.8455::m.8455	103	No_hit	-	-	-	-	-
08391-029_TRINITY_DN14839_c0_g1::08391-029_TRINITY_DN14839_c0_g1_i1::g.8451::m.8451	109	Bacteria	-	-	-	-	-
08391-029_TRINITY_DN15001_c0_g1::08391-029_TRINITY_DN15001_c0_g1_i2::g.8323::m.8323	134	Not_assigned	-	-	-	-	-
08391-029_TRINITY_DN15004_c0_g1::08391-029_TRINITY_DN15004_c0_g1_i3::g.8321::m.8321	103	Not_assigned	-	-	-	-	-
08391-029_TRINITY_DN15146_c0_g1::08391-029_TRINITY_DN15146_c0_g1_i1::g.8474::m.8474	131	Viridiplantae	-	-	-	-	-
08391-029_TRINITY_DN152_c0_g1::08391-029_TRINITY_DN152_c0_g1_i1::g.7910::m.7910	102	Not_assigned	-	-	-	-	-
08391-029_TRINITY_DN15240_c0_g1::08391-029_TRINITY_DN15240_c0_g1_i2::g.8333::m.8333	138	Viridiplantae	-	-	-	-	-
08391-029_TRINITY_DN15284_c0_g1::08391-029_TRINITY_DN15284_c0_g1_i1::g.8334::m.8334	119	Not_assigned	-	-	-	-	-
08391-029_TRINITY_DN15304_c0_g1::08391-029_TRINITY_DN15304_c0_g1_i1::g.8194::m.8194	113	Viridiplantae	DUF872	-	-	AT3G29170.2	transmembrane protein (DUF872)
08391-029_TRINITY_DN15331_c0_g1::08391-029_TRINITY_DN15331_c0_g1_i1::g.8195::m.8195	107	Not_assigned	-	-	-	-	-
08391-029_TRINITY_DN15443_c0_g1::08391-029_TRINITY_DN15443_c0_g1_i1::g.7836::m.7836	112	Not_assigned	-	-	-	-	-
08391-029_TRINITY_DN15487_c0_g1::08391-029_TRINITY_DN15487_c0_g1_i4::g.7832::m.7832	103	Not_assigned	-	-	-	-	-
08391-029_TRINITY_DN15505_c0_g1::08391-029_TRINITY_DN15505_c0_g1_i1::g.8488::m.8488	100	Not_assigned	-	-	-	-	-
08391-029_TRINITY_DN15555_c0_g1::08391-029_TRINITY_DN15555_c0_g1_i2::g.8483::m.8483	146	Viridiplantae	-	-	-	-	-
08391-029_TRINITY_DN15612_c0_g1::08391-029_TRINITY_DN15612_c0_g1_i3::g.8373::m.8373	99	Not_assigned	-	-	-	-	-
08391-029_TRINITY_DN15731_c0_g1::08391-029_TRINITY_DN15731_c0_g1_i1::g.8361::m.8361	175	Viridiplantae	Glutaredoxin;GST_N_3;SH3BGR	-	-	-	-
08391-029_TRINITY_DN15751_c0_g1::08391-029_TRINITY_DN15751_c0_g1_i1::g.8362::m.8362	103	Viridiplantae	-	-	-	-	-
08391-029_TRINITY_DN15763_c1_g1::08391-029_TRINITY_DN15763_c1_g1_i1::g.8360::m.8360	119	Not_assigned	-	-	-	-	-
08391-029_TRINITY_DN15814_c0_g1::08391-029_TRINITY_DN15814_c0_g1_i1::g.7823::m.7823	370	Viridiplantae	mTERF	VIT_07s0104g01550.t01	Transcription termination factor mitochondrial mTERF	AT1G61980.3	Mitochondrial transcription termination factor family protein
08391-029_TRINITY_DN15873_c0_g1::08391-029_TRINITY_DN15873_c0_g1_i1::g.7824::m.7824	100	Not_assigned	-	-	-	-	-
08391-029_TRINITY_DN15925_c1_g1::08391-029_TRINITY_DN15925_c1_g1_i1::g.8060::m.8060	125	Not_assigned	-	-	-	-	-
08391-029_TRINITY_DN16025_c0_g1::08391-029_TRINITY_DN16025_c0_g1_i1::g.8232::m.8232	547	Viridiplantae	zf-RVT	-	-	-	-
08391-029_TRINITY_DN16025_c1_g1::08391-029_TRINITY_DN16025_c1_g1_i2::g.8233::m.8233	161	Viridiplantae	zf-RVT	-	-	-	-
08391-029_TRINITY_DN16028_c0_g1::08391-029_TRINITY_DN16028_c0_g1_i1::g.8236::m.8236	121	Viridiplantae	-	-	-	-	-
08391-029_TRINITY_DN16060_c0_g1::08391-029_TRINITY_DN16060_c0_g1_i1::g.8231::m.8231	152	Not_assigned	-	-	-	-	-
08391-029_TRINITY_DN16066_c1_g1::08391-029_TRINITY_DN16066_c1_g1_i1::g.8228::m.8228	113	Not_assigned	-	-	-	-	-
08391-029_TRINITY_DN16097_c0_g1::08391-029_TRINITY_DN16097_c0_g1_i1::g.8225::m.8225	257	Viridiplantae	RVT_1	-	-	-	-
08391-029_TRINITY_DN16129_c0_g1::08391-029_TRINITY_DN16129_c0_g1_i1::g.8088::m.8088	118	Not_assigned	-	-	-	-	-
08391-029_TRINITY_DN16192_c0_g1::08391-029_TRINITY_DN16192_c0_g1_i2::g.8089::m.8089	167	Viridiplantae	-	-	-	-	-
08391-029_TRINITY_DN16247_c0_g1::08391-029_TRINITY_DN16247_c0_g1_i2::g.7942::m.7942	114	Not_assigned	-	-	-	-	-
08391-029_TRINITY_DN16324_c0_g1::08391-029_TRINITY_DN16324_c0_g1_i1::g.7929::m.7929	107	Not_assigned	-	-	-	-	-
08391-029_TRINITY_DN16373_c0_g1::08391-029_TRINITY_DN16373_c0_g1_i2::g.7934::m.7934	100	Not_assigned	-	-	-	-	-
08391-029_TRINITY_DN16396_c0_g1::08391-029_TRINITY_DN16396_c0_g1_i1::g.7933::m.7933	163	Viridiplantae	DUF3784	VIT_16s0050g01890.t01	Unknown	-	-
08391-029_TRINITY_DN16445_c0_g1::08391-029_TRINITY_DN16445_c0_g1_i2::g.8522::m.8522	120	Viridiplantae	-	-	-	-	-
08391-029_TRINITY_DN16471_c0_g1::08391-029_TRINITY_DN16471_c0_g1_i2::g.8543::m.8543	141	Not_assigned	-	-	-	-	-
08391-029_TRINITY_DN16489_c0_g1::08391-029_TRINITY_DN16489_c0_g1_i3::g.8539::m.8539	202	Viridiplantae	-	VIT_18s0041g01400.t01	TIR-NBS-LRR-TIR disease resistance protein	-	-
08391-029_TRINITY_DN16520_c1_g1::08391-029_TRINITY_DN16520_c1_g1_i1::g.8252::m.8252	102	Viridiplantae	-	-	-	-	-
08391-029_TRINITY_DN16571_c0_g1::08391-029_TRINITY_DN16571_c0_g1_i4::g.8254::m.8254	166	Viridiplantae	-	-	-	-	-
08391-029_TRINITY_DN16607_c0_g1::08391-029_TRINITY_DN16607_c0_g1_i1::g.7864::m.7864	155	Not_assigned	-	-	-	-	-
08391-029_TRINITY_DN16619_c0_g1::08391-029_TRINITY_DN16619_c0_g1_i1::g.7866::m.7866	114	Not_assigned	-	-	-	-	-
08391-029_TRINITY_DN16620_c0_g1::08391-029_TRINITY_DN16620_c0_g1_i2::g.7858::m.7858	100	No_hit	-	-	-	-	-
08391-029_TRINITY_DN16620_c0_g1::08391-029_TRINITY_DN16620_c0_g1_i5::g.7860::m.7860	104	Not_assigned	-	-	-	-	-
08391-029_TRINITY_DN16646_c0_g1::08391-029_TRINITY_DN16646_c0_g1_i2::g.7862::m.7862	108	Not_assigned	-	-	-	-	-
08391-029_TRINITY_DN16673_c0_g4::08391-029_TRINITY_DN16673_c0_g4_i1::g.7856::m.7856	101	Not_assigned	-	-	-	-	-
08391-029_TRINITY_DN17043_c0_g1::08391-029_TRINITY_DN17043_c0_g1_i1::g.7829::m.7829	120	Not_assigned	-	-	-	-	-
08391-029_TRINITY_DN17229_c0_g1::08391-029_TRINITY_DN17229_c0_g1_i1::g.8277::m.8277	274	Viridiplantae	Peptidase_C48	-	-	-	-
08391-029_TRINITY_DN1758_c0_g1::08391-029_TRINITY_DN1758_c0_g1_i1::g.8205::m.8205	100	Viridiplantae	-	-	-	-	-
08391-029_TRINITY_DN18345_c0_g1::08391-029_TRINITY_DN18345_c0_g1_i3::g.8293::m.8293	104	No_hit	-	-	-	-	-
08391-029_TRINITY_DN18779_c0_g1::08391-029_TRINITY_DN18779_c0_g1_i1::g.8624::m.8624	558	Viridiplantae	DUF761	VIT_09s0002g01890.t01	Hydroxyproline-rich glycoprotein	AT5G57070.1	hydroxyproline-rich glycoprotein family protein
08391-029_TRINITY_DN18874_c0_g1::08391-029_TRINITY_DN18874_c0_g1_i1::g.7843::m.7843	165	Viridiplantae	-	-	-	-	-
08391-029_TRINITY_DN1898_c0_g1::08391-029_TRINITY_DN1898_c0_g1_i1::g.8153::m.8153	167	Not_assigned	-	-	-	-	-
08391-029_TRINITY_DN19004_c0_g1::08391-029_TRINITY_DN19004_c0_g1_i1::g.7981::m.7981	120	Not_assigned	-	-	-	-	-
08391-029_TRINITY_DN19156_c0_g1::08391-029_TRINITY_DN19156_c0_g1_i1::g.8514::m.8514	123	Not_assigned	-	-	-	-	-
08391-029_TRINITY_DN19551_c0_g1::08391-029_TRINITY_DN19551_c0_g1_i1::g.7904::m.7904	166	Viridiplantae	Ribosomal_L35p	-	-	AT5G45590.1	Ribosomal protein L35
08391-029_TRINITY_DN19712_c0_g1::08391-029_TRINITY_DN19712_c0_g1_i1::g.8137::m.8137	150	No_hit	-	-	-	-	-
08391-029_TRINITY_DN19854_c0_g1::08391-029_TRINITY_DN19854_c0_g1_i1::g.8068::m.8068	99	Viridiplantae	-	-	-	-	-
08391-029_TRINITY_DN20090_c0_g1::08391-029_TRINITY_DN20090_c0_g1_i1::g.7813::m.7813	115	Not_assigned	-	-	-	-	-
08391-029_TRINITY_DN20161_c0_g1::08391-029_TRINITY_DN20161_c0_g1_i1::g.8641::m.8641	125	Viridiplantae	-	-	-	-	-
08391-029_TRINITY_DN20305_c0_g1::08391-029_TRINITY_DN20305_c0_g1_i1::g.8581::m.8581	104	Not_assigned	-	-	-	-	-
08391-029_TRINITY_DN20398_c0_g1::08391-029_TRINITY_DN20398_c0_g1_i1::g.8582::m.8582	108	Not_assigned	-	-	-	-	-
08391-029_TRINITY_DN2079_c0_g1::08391-029_TRINITY_DN2079_c0_g1_i1::g.8260::m.8260	112	Viridiplantae	-	-	-	-	-
08391-029_TRINITY_DN20994_c0_g1::08391-029_TRINITY_DN20994_c0_g1_i1::g.8560::m.8560	108	Viridiplantae	Antimicrobial_7;Retrotrans_gag	-	-	-	-
08391-029_TRINITY_DN21737_c0_g1::08391-029_TRINITY_DN21737_c0_g1_i1::g.8508::m.8508	113	Not_assigned	-	-	-	-	-
08391-029_TRINITY_DN2241_c0_g1::08391-029_TRINITY_DN2241_c0_g1_i2::g.8670::m.8670	101	Not_assigned	-	-	-	-	-
08391-029_TRINITY_DN22464_c0_g1::08391-029_TRINITY_DN22464_c0_g1_i1::g.7869::m.7869	100	Not_assigned	-	-	-	-	-
08391-029_TRINITY_DN23046_c0_g1::08391-029_TRINITY_DN23046_c0_g1_i1::g.8419::m.8419	120	Not_assigned	-	-	-	-	-
08391-029_TRINITY_DN23301_c0_g1::08391-029_TRINITY_DN23301_c0_g1_i1::g.8097::m.8097	148	Not_assigned	-	-	-	-	-
08391-029_TRINITY_DN23623_c0_g1::08391-029_TRINITY_DN23623_c0_g1_i1::g.8312::m.8312	119	Not_assigned	-	-	-	-	-
08391-029_TRINITY_DN23786_c0_g1::08391-029_TRINITY_DN23786_c0_g1_i1::g.8185::m.8185	169	Not_assigned	-	-	-	-	-
08391-029_TRINITY_DN23791_c0_g1::08391-029_TRINITY_DN23791_c0_g1_i1::g.8190::m.8190	100	Not_assigned	-	-	-	-	-
08391-029_TRINITY_DN24243_c0_g1::08391-029_TRINITY_DN24243_c0_g1_i1::g.8672::m.8672	118	No_hit	-	-	-	-	-
08391-029_TRINITY_DN26248_c0_g1::08391-029_TRINITY_DN26248_c0_g1_i1::g.7819::m.7819	142	No_hit	-	-	-	-	-
08391-029_TRINITY_DN26778_c0_g1::08391-029_TRINITY_DN26778_c0_g1_i1::g.8385::m.8385	107	Not_assigned	-	-	-	-	-
08391-029_TRINITY_DN26984_c0_g1::08391-029_TRINITY_DN26984_c0_g1_i1::g.8627::m.8627	106	Not_assigned	-	-	-	-	-
08391-029_TRINITY_DN27180_c0_g1::08391-029_TRINITY_DN27180_c0_g1_i1::g.8563::m.8563	132	Not_assigned	-	-	-	-	-
08391-029_TRINITY_DN272_c0_g1::08391-029_TRINITY_DN272_c0_g1_i2::g.8140::m.8140	135	Not_assigned	-	-	-	-	-
08391-029_TRINITY_DN27237_c0_g1::08391-029_TRINITY_DN27237_c0_g1_i1::g.7966::m.7966	121	Not_assigned	-	-	-	-	-
08391-029_TRINITY_DN27589_c0_g1::08391-029_TRINITY_DN27589_c0_g1_i1::g.8109::m.8109	107	Not_assigned	-	-	-	-	-
08391-029_TRINITY_DN28088_c0_g1::08391-029_TRINITY_DN28088_c0_g1_i1::g.8609::m.8609	134	Not_assigned	-	-	-	-	-
08391-029_TRINITY_DN28661_c0_g1::08391-029_TRINITY_DN28661_c0_g1_i1::g.8181::m.8181	99	Not_assigned	-	-	-	-	-
08391-029_TRINITY_DN29294_c0_g1::08391-029_TRINITY_DN29294_c0_g1_i1::g.8266::m.8266	102	Not_assigned	-	-	-	-	-
08391-029_TRINITY_DN30523_c0_g1::08391-029_TRINITY_DN30523_c0_g1_i1::g.8445::m.8445	107	Not_assigned	-	-	-	-	-
08391-029_TRINITY_DN3060_c0_g1::08391-029_TRINITY_DN3060_c0_g1_i1::g.8045::m.8045	417	Viridiplantae	LRR_1;LRR_4;LRR_6;LRR_8;LRRNT_2	VIT_07s0104g00890.t01	IMK2 (inflorescence meristem receptor-like kinase 2)	AT3G17640.1	Leucine-rich repeat (LRR) family protein
08391-029_TRINITY_DN3067_c0_g1::08391-029_TRINITY_DN3067_c0_g1_i1::g.8049::m.8049	129	Viridiplantae	Jas_motif	VIT_14s0066g00300.t01	Unknown	-	-
08391-029_TRINITY_DN31185_c0_g1::08391-029_TRINITY_DN31185_c0_g1_i1::g.8328::m.8328	113	No_hit	-	-	-	-	-
08391-029_TRINITY_DN31200_c0_g1::08391-029_TRINITY_DN31200_c0_g1_i1::g.8632::m.8632	102	Viridiplantae	-	-	-	-	-
08391-029_TRINITY_DN3136_c0_g1::08391-029_TRINITY_DN3136_c0_g1_i1::g.7920::m.7920	104	Not_assigned	-	-	-	-	-
08391-029_TRINITY_DN31796_c0_g1::08391-029_TRINITY_DN31796_c0_g1_i1::g.8467::m.8467	106	Not_assigned	-	-	-	-	-
08391-029_TRINITY_DN3191_c0_g1::08391-029_TRINITY_DN3191_c0_g1_i1::g.7921::m.7921	137	Viridiplantae	DUF202	VIT_13s0156g00100.t01	Unknown protein	AT5G42146.1	transmembrane protein
08391-029_TRINITY_DN3217_c0_g1::08391-029_TRINITY_DN3217_c0_g1_i1::g.8043::m.8043	110	Not_assigned	-	-	-	-	-
08391-029_TRINITY_DN32256_c0_g1::08391-029_TRINITY_DN32256_c0_g1_i1::g.8286::m.8286	111	Not_assigned	-	-	-	-	-
08391-029_TRINITY_DN32871_c0_g1::08391-029_TRINITY_DN32871_c0_g1_i1::g.8559::m.8559	135	Not_assigned	-	-	-	-	-
08391-029_TRINITY_DN33017_c0_g1::08391-029_TRINITY_DN33017_c0_g1_i1::g.8647::m.8647	127	Viridiplantae	-	-	-	-	-
08391-029_TRINITY_DN34515_c0_g1::08391-029_TRINITY_DN34515_c0_g1_i1::g.8426::m.8426	183	Viridiplantae	Dimer_Tnp_hAT	-	-	-	-
08391-029_TRINITY_DN34532_c0_g1::08391-029_TRINITY_DN34532_c0_g1_i1::g.8430::m.8430	117	Viridiplantae	-	-	-	-	-
08391-029_TRINITY_DN35075_c0_g1::08391-029_TRINITY_DN35075_c0_g1_i1::g.8261::m.8261	99	Not_assigned	-	-	-	-	-
08391-029_TRINITY_DN35219_c0_g1::08391-029_TRINITY_DN35219_c0_g1_i1::g.8180::m.8180	103	Not_assigned	-	-	-	-	-
08391-029_TRINITY_DN35281_c0_g1::08391-029_TRINITY_DN35281_c0_g1_i1::g.8177::m.8177	129	Not_assigned	-	-	-	-	-
08391-029_TRINITY_DN35321_c0_g1::08391-029_TRINITY_DN35321_c0_g1_i1::g.8273::m.8273	110	Not_assigned	-	-	-	-	-
08391-029_TRINITY_DN35726_c0_g1::08391-029_TRINITY_DN35726_c0_g1_i1::g.8458::m.8458	158	Not_assigned	-	-	-	-	-
08391-029_TRINITY_DN36224_c0_g1::08391-029_TRINITY_DN36224_c0_g1_i1::g.8077::m.8077	143	Viridiplantae	-	-	-	AT2G25625.2	histone deacetylase-like protein
08391-029_TRINITY_DN3671_c0_g1::08391-029_TRINITY_DN3671_c0_g1_i1::g.8001::m.8001	122	Not_assigned	-	-	-	-	-
08391-029_TRINITY_DN3957_c0_g1::08391-029_TRINITY_DN3957_c0_g1_i1::g.7884::m.7884	105	Not_assigned	-	-	-	-	-
08391-029_TRINITY_DN438_c0_g1::08391-029_TRINITY_DN438_c0_g1_i1::g.8217::m.8217	145	No_hit	-	-	-	-	-
08391-029_TRINITY_DN4534_c0_g1::08391-029_TRINITY_DN4534_c0_g1_i1::g.8200::m.8200	123	Not_assigned	-	-	-	-	-
08391-029_TRINITY_DN4824_c0_g1::08391-029_TRINITY_DN4824_c0_g1_i1::g.8267::m.8267	99	Not_assigned	-	-	-	-	-
08391-029_TRINITY_DN4914_c0_g1::08391-029_TRINITY_DN4914_c0_g1_i1::g.7896::m.7896	104	Not_assigned	-	-	-	-	-
08391-029_TRINITY_DN4928_c0_g1::08391-029_TRINITY_DN4928_c0_g1_i1::g.7897::m.7897	138	Not_assigned	-	-	-	-	-
08391-029_TRINITY_DN4977_c0_g1::08391-029_TRINITY_DN4977_c0_g1_i1::g.7898::m.7898	143	Not_assigned	-	-	-	-	-
08391-029_TRINITY_DN5063_c0_g1::08391-029_TRINITY_DN5063_c0_g1_i1::g.7989::m.7989	105	Not_assigned	-	-	-	-	-
08391-029_TRINITY_DN58_c0_g1::08391-029_TRINITY_DN58_c0_g1_i1::g.8504::m.8504	128	Viridiplantae	-	-	-	-	-
08391-029_TRINITY_DN6298_c0_g1::08391-029_TRINITY_DN6298_c0_g1_i1::g.7885::m.7885	99	Not_assigned	-	-	-	-	-
08391-029_TRINITY_DN6582_c0_g1::08391-029_TRINITY_DN6582_c0_g1_i1::g.7815::m.7815	121	Viridiplantae	Ribosomal_S15	-	-	-	-
08391-029_TRINITY_DN6670_c0_g1::08391-029_TRINITY_DN6670_c0_g1_i1::g.8102::m.8102	121	Not_assigned	-	-	-	-	-
08391-029_TRINITY_DN6836_c0_g1::08391-029_TRINITY_DN6836_c0_g1_i2::g.8247::m.8247	99	No_hit	-	-	-	-	-
08391-029_TRINITY_DN7018_c0_g1::08391-029_TRINITY_DN7018_c0_g1_i1::g.8614::m.8614	204	Viridiplantae	MinC_N;PMEI	VIT_00s0323g00070.t01	Pectin methylesterase inhibitor	AT5G62350.1	Plant invertase/pectin methylesterase inhibitor superfamily protein
08391-029_TRINITY_DN7646_c0_g1::08391-029_TRINITY_DN7646_c0_g1_i1::g.7974::m.7974	217	Viridiplantae	-	VIT_00s1684g00010.t01	No hit	-	-
08391-029_TRINITY_DN8051_c0_g1::08391-029_TRINITY_DN8051_c0_g1_i1::g.8024::m.8024	99	Not_assigned	-	-	-	-	-
08391-029_TRINITY_DN9566_c0_g1::08391-029_TRINITY_DN9566_c0_g1_i1::g.8482::m.8482	119	Not_assigned	-	-	-	-	-
08391-029_TRINITY_DN9851_c0_g1::08391-029_TRINITY_DN9851_c0_g1_i1::g.8008::m.8008	130	Not_assigned	-	-	-	-	-
09390-023_TRINITY_DN10177_c0_g1::09390-023_TRINITY_DN10177_c0_g1_i1::g.208::m.208	130	Not_assigned	-	-	-	-	-
09390-023_TRINITY_DN1052_c0_g1::09390-023_TRINITY_DN1052_c0_g1_i1::g.7::m.7	113	Not_assigned	-	-	-	-	-
09390-023_TRINITY_DN10699_c0_g1::09390-023_TRINITY_DN10699_c0_g1_i2::g.386::m.386	149	Not_assigned	-	-	-	-	-
09390-023_TRINITY_DN10816_c0_g1::09390-023_TRINITY_DN10816_c0_g1_i1::g.745::m.745	164	Viridiplantae	Retrotrans_gag	-	-	-	-
09390-023_TRINITY_DN10990_c0_g1::09390-023_TRINITY_DN10990_c0_g1_i1::g.106::m.106	150	Not_assigned	-	-	-	-	-
09390-023_TRINITY_DN11366_c0_g1::09390-023_TRINITY_DN11366_c0_g1_i1::g.562::m.562	160	Not_assigned	-	-	-	-	-
09390-023_TRINITY_DN11430_c0_g1::09390-023_TRINITY_DN11430_c0_g1_i3::g.533::m.533	102	Not_assigned	-	-	-	-	-
09390-023_TRINITY_DN11720_c0_g1::09390-023_TRINITY_DN11720_c0_g1_i1::g.226::m.226	100	Not_assigned	-	-	-	-	-
09390-023_TRINITY_DN12049_c0_g1::09390-023_TRINITY_DN12049_c0_g1_i3::g.540::m.540	150	Viridiplantae	-	-	-	-	-
09390-023_TRINITY_DN12283_c0_g1::09390-023_TRINITY_DN12283_c0_g1_i1::g.14::m.14	123	Not_assigned	-	-	-	-	-
09390-023_TRINITY_DN12502_c0_g1::09390-023_TRINITY_DN12502_c0_g1_i1::g.412::m.412	114	Not_assigned	-	-	-	-	-
09390-023_TRINITY_DN12535_c0_g1::09390-023_TRINITY_DN12535_c0_g1_i1::g.414::m.414	111	Not_assigned	-	-	-	-	-
09390-023_TRINITY_DN12753_c0_g1::09390-023_TRINITY_DN12753_c0_g1_i1::g.300::m.300	101	Viridiplantae	-	-	-	AT2G01505.1	CLAVATA3/ESR-RELATED 16
09390-023_TRINITY_DN12859_c0_g1::09390-023_TRINITY_DN12859_c0_g1_i1::g.181::m.181	99	Not_assigned	-	-	-	-	-
09390-023_TRINITY_DN12971_c0_g1::09390-023_TRINITY_DN12971_c0_g1_i1::g.375::m.375	329	Viridiplantae	AAA_16;AAA_18;AAA_22;NB-ARC;Rx_N	VIT_13s0156g00450.t01	R protein disease resistance protein	-	-
09390-023_TRINITY_DN13059_c0_g1::09390-023_TRINITY_DN13059_c0_g1_i1::g.178::m.178	143	Viridiplantae	BORCS7;KxDL	-	-	AT1G32370.3	tobamovirus multiplication 2B
09390-023_TRINITY_DN13144_c0_g1::09390-023_TRINITY_DN13144_c0_g1_i1::g.722::m.722	299	Viridiplantae	GUB_WAK_bind;OapA_N	VIT_00s2248g00010.t01	Rust resistance kinase Lr10	-	-
09390-023_TRINITY_DN13327_c0_g1::09390-023_TRINITY_DN13327_c0_g1_i1::g.489::m.489	162	Viridiplantae	-	-	-	-	-
09390-023_TRINITY_DN13490_c0_g1::09390-023_TRINITY_DN13490_c0_g1_i1::g.20::m.20	162	Viridiplantae	-	-	-	-	-
09390-023_TRINITY_DN13562_c0_g1::09390-023_TRINITY_DN13562_c0_g1_i2::g.436::m.436	125	Not_assigned	-	-	-	-	-
09390-023_TRINITY_DN13986_c0_g1::09390-023_TRINITY_DN13986_c0_g1_i1::g.813::m.813	134	Not_assigned	-	-	-	-	-
09390-023_TRINITY_DN14425_c0_g1::09390-023_TRINITY_DN14425_c0_g1_i1::g.343::m.343	105	Not_assigned	-	-	-	-	-
09390-023_TRINITY_DN14682_c0_g1::09390-023_TRINITY_DN14682_c0_g1_i1::g.200::m.200	101	Not_assigned	-	-	-	-	-
09390-023_TRINITY_DN14747_c0_g1::09390-023_TRINITY_DN14747_c0_g1_i1::g.506::m.506	156	Viridiplantae	-	-	-	-	-
09390-023_TRINITY_DN14916_c0_g1::09390-023_TRINITY_DN14916_c0_g1_i1::g.337::m.337	119	Not_assigned	-	-	-	-	-
09390-023_TRINITY_DN15004_c0_g1::09390-023_TRINITY_DN15004_c0_g1_i1::g.514::m.514	138	Not_assigned	-	-	-	-	-
09390-023_TRINITY_DN15031_c0_g1::09390-023_TRINITY_DN15031_c0_g1_i1::g.516::m.516	189	Not_assigned	-	-	-	-	-
09390-023_TRINITY_DN15221_c0_g1::09390-023_TRINITY_DN15221_c0_g1_i1::g.528::m.528	115	Not_assigned	-	-	-	-	-
09390-023_TRINITY_DN15328_c0_g1::09390-023_TRINITY_DN15328_c0_g1_i1::g.405::m.405	106	Not_assigned	-	-	-	-	-
09390-023_TRINITY_DN15567_c0_g1::09390-023_TRINITY_DN15567_c0_g1_i1::g.631::m.631	123	No_hit	Agglutinin_C	-	-	-	-
09390-023_TRINITY_DN15616_c0_g1::09390-023_TRINITY_DN15616_c0_g1_i1::g.557::m.557	126	Not_assigned	-	-	-	-	-
09390-023_TRINITY_DN15895_c0_g1::09390-023_TRINITY_DN15895_c0_g1_i1::g.9::m.9	110	Not_assigned	-	-	-	-	-
09390-023_TRINITY_DN16013_c0_g1::09390-023_TRINITY_DN16013_c0_g1_i2::g.444::m.444	104	Not_assigned	-	-	-	-	-
09390-023_TRINITY_DN16262_c0_g1::09390-023_TRINITY_DN16262_c0_g1_i2::g.135::m.135	112	Not_assigned	-	-	-	-	-
09390-023_TRINITY_DN16324_c0_g1::09390-023_TRINITY_DN16324_c0_g1_i1::g.128::m.128	109	Not_assigned	-	-	-	-	-
09390-023_TRINITY_DN16332_c0_g1::09390-023_TRINITY_DN16332_c0_g1_i1::g.127::m.127	130	Not_assigned	-	-	-	-	-
09390-023_TRINITY_DN16374_c0_g1::09390-023_TRINITY_DN16374_c0_g1_i1::g.133::m.133	106	No_hit	-	-	-	-	-
09390-023_TRINITY_DN16490_c0_g1::09390-023_TRINITY_DN16490_c0_g1_i1::g.677::m.677	126	Not_assigned	-	-	-	-	-
09390-023_TRINITY_DN16513_c0_g1::09390-023_TRINITY_DN16513_c0_g1_i1::g.465::m.465	105	Not_assigned	-	-	-	-	-
09390-023_TRINITY_DN16513_c0_g1::09390-023_TRINITY_DN16513_c0_g1_i2::g.467::m.467	129	Viridiplantae	-	-	-	-	-
09390-023_TRINITY_DN16514_c0_g1::09390-023_TRINITY_DN16514_c0_g1_i1::g.469::m.469	105	Not_assigned	-	-	-	-	-
09390-023_TRINITY_DN16703_c0_g1::09390-023_TRINITY_DN16703_c0_g1_i1::g.580::m.580	105	No_hit	-	-	-	-	-
09390-023_TRINITY_DN16802_c0_g1::09390-023_TRINITY_DN16802_c0_g1_i1::g.732::m.732	232	Viridiplantae	DUF761	-	-	AT1G30190.1	cotton fiber protein
09390-023_TRINITY_DN16837_c0_g1::09390-023_TRINITY_DN16837_c0_g1_i1::g.731::m.731	105	Not_assigned	-	-	-	-	-
09390-023_TRINITY_DN17146_c0_g1::09390-023_TRINITY_DN17146_c0_g1_i1::g.138::m.138	113	No_hit	-	-	-	-	-
09390-023_TRINITY_DN17620_c0_g1::09390-023_TRINITY_DN17620_c0_g1_i1::g.308::m.308	115	Not_assigned	-	-	-	-	-
09390-023_TRINITY_DN17641_c0_g1::09390-023_TRINITY_DN17641_c0_g1_i1::g.310::m.310	119	Viridiplantae	LTP_2	-	-	-	-
09390-023_TRINITY_DN17693_c0_g1::09390-023_TRINITY_DN17693_c0_g1_i1::g.309::m.309	284	Viridiplantae	Fcf1	-	-	AT2G34570.1	PIN domain-like family protein
09390-023_TRINITY_DN17784_c0_g1::09390-023_TRINITY_DN17784_c0_g1_i1::g.345::m.345	145	Viridiplantae	DUF1505;FeThRed_B;LTP_2;Tryp_alpha_amyl	VIT_07s0151g00760.t01	Lipid transfer protein	AT1G73560.1	Bifunctional inhibitor/lipid-transfer protein/seed storage 2S albumin superfamily protein
09390-023_TRINITY_DN17868_c0_g1::09390-023_TRINITY_DN17868_c0_g1_i1::g.182::m.182	206	Viridiplantae	DZR;EF-hand_1;EF-hand_5;EF-hand_6;EF-hand_7;ZZ	VIT_05s0049g02070.t01	Calcium-binding protein	AT4G13440.2	Calcium-binding EF-hand family protein
09390-023_TRINITY_DN17940_c0_g1::09390-023_TRINITY_DN17940_c0_g1_i1::g.395::m.395	104	Viridiplantae	zf-RVT	-	-	-	-
09390-023_TRINITY_DN18054_c0_g1::09390-023_TRINITY_DN18054_c0_g1_i1::g.294::m.294	125	Viridiplantae	-	-	-	-	-
09390-023_TRINITY_DN18117_c0_g1::09390-023_TRINITY_DN18117_c0_g1_i2::g.796::m.796	141	Not_assigned	-	-	-	-	-
09390-023_TRINITY_DN18163_c0_g1::09390-023_TRINITY_DN18163_c0_g1_i1::g.794::m.794	114	Not_assigned	-	-	-	-	-
09390-023_TRINITY_DN18174_c0_g1::09390-023_TRINITY_DN18174_c0_g1_i1::g.798::m.798	99	No_hit	-	-	-	-	-
09390-023_TRINITY_DN18218_c0_g1::09390-023_TRINITY_DN18218_c0_g1_i1::g.546::m.546	100	Not_assigned	-	-	-	-	-
09390-023_TRINITY_DN18463_c0_g1::09390-023_TRINITY_DN18463_c0_g1_i1::g.172::m.172	164	Viridiplantae	-	VIT_01s0011g04830.t01	Extensin	-	-
09390-023_TRINITY_DN18471_c0_g1::09390-023_TRINITY_DN18471_c0_g1_i1::g.170::m.170	114	Viridiplantae	-	-	-	-	-
09390-023_TRINITY_DN18534_c0_g1::09390-023_TRINITY_DN18534_c0_g1_i1::g.724::m.724	208	Viridiplantae	CSD;zf-CCHC;zf-CCHC_2;zf-CCHC_3	VIT_04s0023g03520.t01	Cold-shock DNA-binding	AT2G21060.1	glycine-rich protein 2B
09390-023_TRINITY_DN18608_c0_g1::09390-023_TRINITY_DN18608_c0_g1_i1::g.752::m.752	221	Viridiplantae	Peptidase_C97	VIT_11s0016g04860.t01	Ethylene-responsive element-binding protein EREBP-4	AT5G47310.1	PPPDE putative thiol peptidase family protein
09390-023_TRINITY_DN18614_c0_g1::09390-023_TRINITY_DN18614_c0_g1_i1::g.750::m.750	176	Viridiplantae	zf-DNL	-	-	-	-
09390-023_TRINITY_DN18673_c0_g1::09390-023_TRINITY_DN18673_c0_g1_i1::g.751::m.751	328	Viridiplantae	MADF_DNA_bdg;Myb_DNA-bind_3;Myb_DNA-bind_4;Myb_DNA-binding	-	-	AT3G54390.1	sequence-specific DNA binding transcription factor
09390-023_TRINITY_DN18728_c0_g1::09390-023_TRINITY_DN18728_c0_g1_i3::g.774::m.774	120	Not_assigned	-	-	-	-	-
09390-023_TRINITY_DN18796_c0_g1::09390-023_TRINITY_DN18796_c0_g1_i1::g.770::m.770	99	Not_assigned	-	-	-	-	-
09390-023_TRINITY_DN18809_c0_g1::09390-023_TRINITY_DN18809_c0_g1_i2::g.25::m.25	151	Viridiplantae	-	-	-	-	-
09390-023_TRINITY_DN18815_c0_g1::09390-023_TRINITY_DN18815_c0_g1_i3::g.24::m.24	110	Not_assigned	-	-	-	-	-
09390-023_TRINITY_DN18824_c0_g1::09390-023_TRINITY_DN18824_c0_g1_i2::g.27::m.27	113	Viridiplantae	-	-	-	-	-
09390-023_TRINITY_DN18949_c1_g1::09390-023_TRINITY_DN18949_c1_g1_i2::g.654::m.654	101	Viridiplantae	-	-	-	-	-
09390-023_TRINITY_DN18954_c0_g1::09390-023_TRINITY_DN18954_c0_g1_i2::g.656::m.656	281	Viridiplantae	-	-	-	-	-
09390-023_TRINITY_DN18969_c0_g1::09390-023_TRINITY_DN18969_c0_g1_i1::g.661::m.661	99	Not_assigned	-	-	-	-	-
09390-023_TRINITY_DN18995_c0_g1::09390-023_TRINITY_DN18995_c0_g1_i1::g.659::m.659	131	Not_assigned	-	-	-	-	-
09390-023_TRINITY_DN19034_c0_g1::09390-023_TRINITY_DN19034_c0_g1_i1::g.160::m.160	135	Viridiplantae	-	-	-	-	-
09390-023_TRINITY_DN19042_c0_g1::09390-023_TRINITY_DN19042_c0_g1_i4::g.158::m.158	122	Not_assigned	-	-	-	-	-
09390-023_TRINITY_DN19100_c0_g1::09390-023_TRINITY_DN19100_c0_g1_i1::g.667::m.667	255	Not_assigned	Ceramidase	VIT_05s0029g01210.t01	Alkaline phytoceramidase	AT4G22330.1	Alkaline phytoceramidase (aPHC)
09390-023_TRINITY_DN19113_c0_g1::09390-023_TRINITY_DN19113_c0_g1_i1::g.669::m.669	102	Viridiplantae	CHCH;PP1;SQAPI	-	-	-	-
09390-023_TRINITY_DN19146_c0_g1::09390-023_TRINITY_DN19146_c0_g1_i1::g.663::m.663	199	Viridiplantae	DivIC;Fez1;UPF0242;YabA;ZapB	-	-	-	-
09390-023_TRINITY_DN19178_c1_g1::09390-023_TRINITY_DN19178_c1_g1_i1::g.666::m.666	100	Viridiplantae	-	-	-	-	-
09390-023_TRINITY_DN19228_c0_g1::09390-023_TRINITY_DN19228_c0_g1_i1::g.421::m.421	109	Not_assigned	-	-	-	-	-
09390-023_TRINITY_DN19257_c0_g1::09390-023_TRINITY_DN19257_c0_g1_i1::g.423::m.423	103	Viridiplantae	-	-	-	-	-
09390-023_TRINITY_DN19273_c0_g1::09390-023_TRINITY_DN19273_c0_g1_i1::g.424::m.424	116	Not_assigned	-	-	-	-	-
09390-023_TRINITY_DN19289_c0_g1::09390-023_TRINITY_DN19289_c0_g1_i1::g.429::m.429	117	Not_assigned	-	-	-	-	-
09390-023_TRINITY_DN19330_c0_g1::09390-023_TRINITY_DN19330_c0_g1_i2::g.598::m.598	151	Viridiplantae	-	VIT_00s0286g00030.t01	S-locus protein kinase	AT4G21366.1	Protein kinase superfamily protein
09390-023_TRINITY_DN19373_c0_g1::09390-023_TRINITY_DN19373_c0_g1_i1::g.595::m.595	154	Viridiplantae	zf-Sec23_Sec24	-	-	-	-
09390-023_TRINITY_DN19382_c0_g1::09390-023_TRINITY_DN19382_c0_g1_i1::g.594::m.594	99	Not_assigned	-	-	-	-	-
09390-023_TRINITY_DN19497_c0_g1::09390-023_TRINITY_DN19497_c0_g1_i1::g.116::m.116	436	Viridiplantae	DUF247	VIT_08s0007g02050.t01	Unknown protein	AT3G50160.1	transmembrane protein%2C putative (DUF247)
09390-023_TRINITY_DN19510_c0_g1::09390-023_TRINITY_DN19510_c0_g1_i1::g.80::m.80	408	Viridiplantae	DUF247	-	-	-	-
09390-023_TRINITY_DN19510_c0_g1::09390-023_TRINITY_DN19510_c0_g1_i2::g.81::m.81	400	Viridiplantae	DUF247	-	-	-	-
09390-023_TRINITY_DN19519_c0_g1::09390-023_TRINITY_DN19519_c0_g1_i1::g.88::m.88	114	Viridiplantae	CAAP1	-	-	-	-
09390-023_TRINITY_DN19573_c0_g1::09390-023_TRINITY_DN19573_c0_g1_i2::g.85::m.85	371	Viridiplantae	NAM	VIT_15s0048g02300.t01	VvNAC53_NAC domain-containing protein (Wang, 2013)	-	-
09390-023_TRINITY_DN19586_c0_g1::09390-023_TRINITY_DN19586_c0_g1_i1::g.83::m.83	124	No_hit	-	-	-	-	-
09390-023_TRINITY_DN19593_c0_g1::09390-023_TRINITY_DN19593_c0_g1_i1::g.79::m.79	156	Viridiplantae	-	VIT_00s0245g00030.t01	Integral membrane family protein	-	-
09390-023_TRINITY_DN19613_c0_g1::09390-023_TRINITY_DN19613_c0_g1_i1::g.248::m.248	99	Not_assigned	-	-	-	-	-
09390-023_TRINITY_DN19621_c0_g1::09390-023_TRINITY_DN19621_c0_g1_i3::g.255::m.255	113	Viridiplantae	RALF	-	-	AT4G15800.1	ralf-like 33
09390-023_TRINITY_DN19627_c0_g1::09390-023_TRINITY_DN19627_c0_g1_i3::g.249::m.249	499	Viridiplantae	MFS_1;Sugar_tr	VIT_12s0059g00250.t01	Polyol transporter 5 (Afoufa-Bastien, 2010)	AT2G43330.1	inositol transporter 1
09390-023_TRINITY_DN19666_c0_g1::09390-023_TRINITY_DN19666_c0_g1_i1::g.246::m.246	227	No_hit	-	-	-	-	-
09390-023_TRINITY_DN19681_c0_g1::09390-023_TRINITY_DN19681_c0_g1_i1::g.250::m.250	129	Viridiplantae	-	-	-	-	-
09390-023_TRINITY_DN19681_c0_g1::09390-023_TRINITY_DN19681_c0_g1_i6::g.253::m.253	119	Viridiplantae	-	-	-	-	-
09390-023_TRINITY_DN19715_c0_g1::09390-023_TRINITY_DN19715_c0_g1_i1::g.352::m.352	402	No_hit	-	-	-	-	-
09390-023_TRINITY_DN19727_c0_g1::09390-023_TRINITY_DN19727_c0_g1_i1::g.348::m.348	106	Not_assigned	-	-	-	-	-
09390-023_TRINITY_DN19736_c0_g1::09390-023_TRINITY_DN19736_c0_g1_i1::g.351::m.351	113	Not_assigned	-	-	-	-	-
09390-023_TRINITY_DN19737_c0_g1::09390-023_TRINITY_DN19737_c0_g1_i1::g.346::m.346	505	Viridiplantae	RbcS	-	-	AT2G44970.1	alpha/beta-Hydrolases superfamily protein
09390-023_TRINITY_DN19769_c0_g1::09390-023_TRINITY_DN19769_c0_g1_i1::g.355::m.355	303	Viridiplantae	-	-	-	AT5G08770.1	topoisomerase I damage affected-like protein
09390-023_TRINITY_DN19779_c2_g2::09390-023_TRINITY_DN19779_c2_g2_i3::g.349::m.349	118	Viridiplantae	SRR1	-	-	-	-
09390-023_TRINITY_DN19794_c0_g1::09390-023_TRINITY_DN19794_c0_g1_i3::g.359::m.359	110	Not_assigned	-	-	-	-	-
09390-023_TRINITY_DN19838_c0_g1::09390-023_TRINITY_DN19838_c0_g1_i2::g.280::m.280	151	Viridiplantae	-	-	-	AT5G06380.1	hypothetical protein
09390-023_TRINITY_DN19843_c0_g1::09390-023_TRINITY_DN19843_c0_g1_i1::g.276::m.276	270	Viridiplantae	Nudix_hydro	-	-	-	-
09390-023_TRINITY_DN19844_c0_g1::09390-023_TRINITY_DN19844_c0_g1_i2::g.268::m.268	131	Not_assigned	-	-	-	-	-
09390-023_TRINITY_DN19863_c0_g1::09390-023_TRINITY_DN19863_c0_g1_i1::g.264::m.264	1540	Viridiplantae	-	VIT_14s0068g00430.t01	Dentin sialophosphoprotein	-	-
09390-023_TRINITY_DN19869_c0_g1::09390-023_TRINITY_DN19869_c0_g1_i2::g.271::m.271	366	Viridiplantae	2OG-FeII_Oxy;DIOX_N	VIT_04s0023g03370.t01	Flavanone 3-hydroxylase (F3H1)	AT3G51240.1	flavanone 3-hydroxylase
09390-023_TRINITY_DN19870_c0_g2::09390-023_TRINITY_DN19870_c0_g2_i1::g.278::m.278	102	Not_assigned	-	-	-	-	-
09390-023_TRINITY_DN19873_c0_g1::09390-023_TRINITY_DN19873_c0_g1_i1::g.281::m.281	123	Viridiplantae	-	-	-	-	-
09390-023_TRINITY_DN19883_c0_g1::09390-023_TRINITY_DN19883_c0_g1_i3::g.269::m.269	129	Viridiplantae	-	-	-	-	-
09390-023_TRINITY_DN19884_c0_g1::09390-023_TRINITY_DN19884_c0_g1_i2::g.259::m.259	137	Not_assigned	-	-	-	-	-
09390-023_TRINITY_DN19884_c0_g1::09390-023_TRINITY_DN19884_c0_g1_i5::g.260::m.260	120	Not_assigned	-	-	-	-	-
09390-023_TRINITY_DN19906_c0_g8::09390-023_TRINITY_DN19906_c0_g8_i1::g.58::m.58	108	Not_assigned	-	-	-	-	-
09390-023_TRINITY_DN19944_c0_g1::09390-023_TRINITY_DN19944_c0_g1_i5::g.55::m.55	1377	Viridiplantae	AAA_14;AAA_22;ATPase_2;DUF5845;LRR_8;NACHT;NB-ARC	VIT_15s0045g00710.t01	R protein disease resistance protein	-	-
09390-023_TRINITY_DN19961_c0_g1::09390-023_TRINITY_DN19961_c0_g1_i1::g.53::m.53	135	Not_assigned	-	-	-	-	-
09390-023_TRINITY_DN19961_c0_g1::09390-023_TRINITY_DN19961_c0_g1_i2::g.54::m.54	102	Not_assigned	Erythrovirus_X	-	-	-	-
09390-023_TRINITY_DN19975_c0_g1::09390-023_TRINITY_DN19975_c0_g1_i1::g.47::m.47	338	Opisthokonta	APG6_N;ATG16;BLOC1_2;CENP-F_leu_zip;DHR10;DUF16;DUF2203;Fes1;FlaC_arch;HEF_HK;KLRAQ;Med2;Mod_r;MutS_III;Occludin_ELL;OmpH;Seryl_tRNA_N;Snapin_Pallidin;Spectrin;Syntaxin_2;Syntaxin-6_N;TMF_DNA_bd;Tnp_22_dsRBD;Tnp_22_trimer;TPR_MLP1_2;Transposase_22;TSC22;UCR_hinge;Vps51;XhlA;YabA;zf-C4H2	-	-	-	-
09390-023_TRINITY_DN20119_c0_g1::09390-023_TRINITY_DN20119_c0_g1_i1::g.784::m.784	176	Not_assigned	-	-	-	-	-
09390-023_TRINITY_DN20316_c0_g1::09390-023_TRINITY_DN20316_c0_g1_i1::g.715::m.715	727	Viridiplantae	cEGF;EGF;EGF_3;EGF_CA;FXa_inhibition;GUB_WAK_bind;hEGF;PK_Tyr_Ser-Thr;Pkinase;Plasmod_Pvs28;WAK	VIT_18s0041g00010.t01	Wall-associated receptor kinase 2	AT1G21270.1	wall-associated kinase 2
09390-023_TRINITY_DN21908_c0_g1::09390-023_TRINITY_DN21908_c0_g1_i1::g.500::m.500	111	No_hit	-	-	-	-	-
09390-023_TRINITY_DN21938_c0_g1::09390-023_TRINITY_DN21938_c0_g1_i1::g.496::m.496	114	Viridiplantae	-	-	-	-	-
09390-023_TRINITY_DN21972_c0_g1::09390-023_TRINITY_DN21972_c0_g1_i1::g.498::m.498	100	Not_assigned	-	-	-	-	-
09390-023_TRINITY_DN22050_c0_g1::09390-023_TRINITY_DN22050_c0_g1_i1::g.704::m.704	120	Viridiplantae	-	-	-	-	-
09390-023_TRINITY_DN22234_c0_g1::09390-023_TRINITY_DN22234_c0_g1_i1::g.753::m.753	197	Viridiplantae	Transposase_28	-	-	-	-
09390-023_TRINITY_DN22359_c0_g1::09390-023_TRINITY_DN22359_c0_g1_i1::g.307::m.307	102	Not_assigned	-	-	-	-	-
09390-023_TRINITY_DN23003_c0_g1::09390-023_TRINITY_DN23003_c0_g1_i1::g.607::m.607	108	Viridiplantae	-	-	-	AT5G27065.1	hypothetical protein
09390-023_TRINITY_DN23909_c0_g1::09390-023_TRINITY_DN23909_c0_g1_i1::g.201::m.201	117	Not_assigned	-	-	-	-	-
09390-023_TRINITY_DN25071_c0_g1::09390-023_TRINITY_DN25071_c0_g1_i1::g.329::m.329	167	Not_assigned	-	-	-	-	-
09390-023_TRINITY_DN25084_c0_g1::09390-023_TRINITY_DN25084_c0_g1_i1::g.328::m.328	113	Not_assigned	-	-	-	-	-
09390-023_TRINITY_DN25224_c0_g1::09390-023_TRINITY_DN25224_c0_g1_i1::g.93::m.93	109	Not_assigned	-	-	-	-	-
09390-023_TRINITY_DN25344_c0_g1::09390-023_TRINITY_DN25344_c0_g1_i1::g.445::m.445	133	Viridiplantae	-	-	-	-	-
09390-023_TRINITY_DN25462_c0_g1::09390-023_TRINITY_DN25462_c0_g1_i1::g.542::m.542	99	Viridiplantae	-	-	-	-	-
09390-023_TRINITY_DN25604_c0_g1::09390-023_TRINITY_DN25604_c0_g1_i1::g.742::m.742	106	Not_assigned	-	-	-	-	-
09390-023_TRINITY_DN25890_c0_g1::09390-023_TRINITY_DN25890_c0_g1_i1::g.510::m.510	115	Not_assigned	-	-	-	-	-
09390-023_TRINITY_DN26088_c0_g1::09390-023_TRINITY_DN26088_c0_g1_i1::g.618::m.618	102	Not_assigned	-	-	-	-	-
09390-023_TRINITY_DN2690_c0_g1::09390-023_TRINITY_DN2690_c0_g1_i1::g.678::m.678	103	Not_assigned	-	-	-	-	-
09390-023_TRINITY_DN28094_c0_g1::09390-023_TRINITY_DN28094_c0_g1_i1::g.747::m.747	116	Not_assigned	-	-	-	-	-
09390-023_TRINITY_DN28338_c0_g1::09390-023_TRINITY_DN28338_c0_g1_i1::g.64::m.64	127	Opisthokonta	-	-	-	-	-
09390-023_TRINITY_DN30903_c0_g1::09390-023_TRINITY_DN30903_c0_g1_i1::g.536::m.536	107	Not_assigned	-	-	-	-	-
09390-023_TRINITY_DN31603_c0_g1::09390-023_TRINITY_DN31603_c0_g1_i1::g.370::m.370	128	Not_assigned	-	-	-	-	-
09390-023_TRINITY_DN3165_c0_g1::09390-023_TRINITY_DN3165_c0_g1_i1::g.108::m.108	136	Viridiplantae	DUF3040;FeoB_associated	-	-	AT4G21740.1	transmembrane protein
09390-023_TRINITY_DN31650_c0_g1::09390-023_TRINITY_DN31650_c0_g1_i1::g.368::m.368	144	Bacteria	Ribosomal_L27A	-	-	-	-
09390-023_TRINITY_DN32814_c0_g1::09390-023_TRINITY_DN32814_c0_g1_i1::g.690::m.690	105	Not_assigned	-	-	-	-	-
09390-023_TRINITY_DN33601_c0_g1::09390-023_TRINITY_DN33601_c0_g1_i1::g.390::m.390	107	Opisthokonta	-	-	-	-	-
09390-023_TRINITY_DN35005_c0_g1::09390-023_TRINITY_DN35005_c0_g1_i1::g.474::m.474	152	Not_assigned	-	-	-	-	-
09390-023_TRINITY_DN35049_c0_g1::09390-023_TRINITY_DN35049_c0_g1_i1::g.479::m.479	104	Not_assigned	YsaB	-	-	-	-
09390-023_TRINITY_DN35411_c0_g1::09390-023_TRINITY_DN35411_c0_g1_i1::g.286::m.286	207	Viridiplantae	PGG;PrgI	VIT_00s0179g00070.t01	Ankyrin	AT3G54065.1	LOW protein: ankyrin repeat protein
09390-023_TRINITY_DN3575_c0_g1::09390-023_TRINITY_DN3575_c0_g1_i1::g.519::m.519	227	Viridiplantae	Retrotran_gag_2;Retrotrans_gag	-	-	-	-
09390-023_TRINITY_DN3611_c0_g1::09390-023_TRINITY_DN3611_c0_g1_i1::g.187::m.187	136	Not_assigned	-	-	-	-	-
09390-023_TRINITY_DN379_c0_g1::09390-023_TRINITY_DN379_c0_g1_i1::g.811::m.811	120	Viridiplantae	NPR1_interact	VIT_07s0005g02080.t01	No hit	-	-
09390-023_TRINITY_DN3863_c0_g1::09390-023_TRINITY_DN3863_c0_g1_i1::g.99::m.99	121	Not_assigned	-	-	-	-	-
09390-023_TRINITY_DN4286_c0_g1::09390-023_TRINITY_DN4286_c0_g1_i1::g.323::m.323	109	Not_assigned	-	-	-	-	-
09390-023_TRINITY_DN4522_c0_g1::09390-023_TRINITY_DN4522_c0_g1_i1::g.417::m.417	188	Not_assigned	-	-	-	-	-
09390-023_TRINITY_DN4795_c0_g1::09390-023_TRINITY_DN4795_c0_g1_i1::g.809::m.809	163	Viridiplantae	B3;DUF313	-	-	-	-
09390-023_TRINITY_DN5136_c0_g1::09390-023_TRINITY_DN5136_c0_g1_i1::g.602::m.602	118	Not_assigned	-	-	-	-	-
09390-023_TRINITY_DN5365_c0_g1::09390-023_TRINITY_DN5365_c0_g1_i1::g.381::m.381	111	Not_assigned	-	-	-	-	-
09390-023_TRINITY_DN5556_c0_g1::09390-023_TRINITY_DN5556_c0_g1_i1::g.197::m.197	142	Viridiplantae	PPR	-	-	-	-
09390-023_TRINITY_DN5596_c0_g1::09390-023_TRINITY_DN5596_c0_g1_i2::g.196::m.196	309	Viridiplantae	ABC2_membrane	-	-	-	-
09390-023_TRINITY_DN6558_c0_g1::09390-023_TRINITY_DN6558_c0_g1_i2::g.5::m.5	116	Not_assigned	-	-	-	-	-
09390-023_TRINITY_DN6580_c0_g1::09390-023_TRINITY_DN6580_c0_g1_i1::g.2::m.2	124	Viridiplantae	-	-	-	-	-
09390-023_TRINITY_DN6595_c0_g1::09390-023_TRINITY_DN6595_c0_g1_i1::g.3::m.3	136	Viridiplantae	-	-	-	-	-
09390-023_TRINITY_DN6733_c0_g1::09390-023_TRINITY_DN6733_c0_g1_i1::g.453::m.453	135	Not_assigned	-	-	-	-	-
09390-023_TRINITY_DN6759_c0_g1::09390-023_TRINITY_DN6759_c0_g1_i1::g.450::m.450	124	Not_assigned	-	-	-	-	-
09390-023_TRINITY_DN6816_c0_g1::09390-023_TRINITY_DN6816_c0_g1_i1::g.462::m.462	148	Viridiplantae	PHD;Prok-RING_1;RINGv;zf-ANAPC11;zf-C3HC4;zf-C3HC4_2;zf-C3HC4_3;zf-rbx1;zf-RING_11;zf-RING_2;zf-RING_5;zf-RING_UBOX;zf-RING-like;Zn_ribbon_17	VIT_18s0122g00870.t01	Zinc finger (C3HC4-type ring finger)	AT2G34000.1	RING/U-box superfamily protein
09390-023_TRINITY_DN6920_c0_g1::09390-023_TRINITY_DN6920_c0_g1_i1::g.318::m.318	136	Viridiplantae	-	-	-	-	-
09390-023_TRINITY_DN695_c0_g1::09390-023_TRINITY_DN695_c0_g1_i1::g.561::m.561	99	Not_assigned	-	-	-	-	-
09390-023_TRINITY_DN7033_c0_g1::09390-023_TRINITY_DN7033_c0_g1_i1::g.758::m.758	102	Not_assigned	-	-	-	-	-
09390-023_TRINITY_DN7142_c0_g1::09390-023_TRINITY_DN7142_c0_g1_i1::g.625::m.625	101	Viridiplantae	-	-	-	-	-
09390-023_TRINITY_DN725_c0_g1::09390-023_TRINITY_DN725_c0_g1_i1::g.124::m.124	209	Viridiplantae	-	-	-	-	-
09390-023_TRINITY_DN8582_c0_g1::09390-023_TRINITY_DN8582_c0_g1_i1::g.454::m.454	343	Viridiplantae	Sulfotransfer_1	VIT_17s0000g10200.t01	Steroid sulfotransferase	AT2G03760.1	sulfotransferase 12
09390-023_TRINITY_DN8890_c0_g1::09390-023_TRINITY_DN8890_c0_g1_i1::g.622::m.622	187	Viridiplantae	-	-	-	-	-
09390-023_TRINITY_DN9179_c0_g1::09390-023_TRINITY_DN9179_c0_g1_i1::g.636::m.636	122	Not_assigned	-	-	-	-	-
09705-45_TRINITY_DN10038_c0_g1::09705-45_TRINITY_DN10038_c0_g1_i1::g.7103::m.7103	103	Viridiplantae	DIOX_N	-	-	-	-
09705-45_TRINITY_DN10038_c0_g1::09705-45_TRINITY_DN10038_c0_g1_i2::g.7105::m.7105	133	Viridiplantae	DIOX_N	-	-	-	-
09705-45_TRINITY_DN10221_c0_g1::09705-45_TRINITY_DN10221_c0_g1_i1::g.7583::m.7583	112	Not_assigned	-	-	-	-	-
09705-45_TRINITY_DN10446_c0_g1::09705-45_TRINITY_DN10446_c0_g1_i1::g.7106::m.7106	102	Not_assigned	-	-	-	-	-
09705-45_TRINITY_DN10719_c0_g1::09705-45_TRINITY_DN10719_c0_g1_i1::g.7252::m.7252	111	Viridiplantae	-	-	-	-	-
09705-45_TRINITY_DN10775_c0_g1::09705-45_TRINITY_DN10775_c0_g1_i1::g.7250::m.7250	120	Not_assigned	-	-	-	-	-
09705-45_TRINITY_DN10878_c0_g1::09705-45_TRINITY_DN10878_c0_g1_i2::g.7748::m.7748	158	Not_assigned	-	-	-	-	-
09705-45_TRINITY_DN11350_c0_g1::09705-45_TRINITY_DN11350_c0_g1_i1::g.7530::m.7530	124	Not_assigned	-	-	-	-	-
09705-45_TRINITY_DN11535_c0_g1::09705-45_TRINITY_DN11535_c0_g1_i1::g.7247::m.7247	140	Not_assigned	-	-	-	-	-
09705-45_TRINITY_DN11688_c0_g1::09705-45_TRINITY_DN11688_c0_g1_i1::g.7120::m.7120	106	No_hit	-	-	-	-	-
09705-45_TRINITY_DN11883_c0_g1::09705-45_TRINITY_DN11883_c0_g1_i2::g.6948::m.6948	110	Not_assigned	-	-	-	-	-
09705-45_TRINITY_DN124_c0_g1::09705-45_TRINITY_DN124_c0_g1_i1::g.6967::m.6967	112	Not_assigned	-	-	-	-	-
09705-45_TRINITY_DN12753_c0_g1::09705-45_TRINITY_DN12753_c0_g1_i1::g.7127::m.7127	136	Not_assigned	-	-	-	-	-
09705-45_TRINITY_DN12920_c0_g1::09705-45_TRINITY_DN12920_c0_g1_i1::g.7256::m.7256	100	Not_assigned	-	-	-	-	-
09705-45_TRINITY_DN12959_c1_g1::09705-45_TRINITY_DN12959_c1_g1_i2::g.7255::m.7255	108	Not_assigned	-	-	-	-	-
09705-45_TRINITY_DN1340_c0_g1::09705-45_TRINITY_DN1340_c0_g1_i1::g.7771::m.7771	106	Not_assigned	-	-	-	-	-
09705-45_TRINITY_DN13619_c0_g1::09705-45_TRINITY_DN13619_c0_g1_i1::g.7345::m.7345	376	Opisthokonta	Actin	VIT_06s0004g04570.t01	Actin beta/gamma 1	AT3G12110.1	actin-11
09705-45_TRINITY_DN13729_c0_g1::09705-45_TRINITY_DN13729_c0_g1_i1::g.7486::m.7486	100	Not_assigned	-	-	-	-	-
09705-45_TRINITY_DN14081_c0_g1::09705-45_TRINITY_DN14081_c0_g1_i1::g.6899::m.6899	128	Not_assigned	-	-	-	-	-
09705-45_TRINITY_DN14084_c0_g1::09705-45_TRINITY_DN14084_c0_g1_i1::g.6900::m.6900	235	Viridiplantae	Peptidase_S10	-	-	AT2G22920.3	serine carboxypeptidase-like 12
09705-45_TRINITY_DN14084_c0_g1::09705-45_TRINITY_DN14084_c0_g1_i2::g.6904::m.6904	109	No_hit	-	-	-	-	-
09705-45_TRINITY_DN14084_c0_g1::09705-45_TRINITY_DN14084_c0_g1_i4::g.6908::m.6908	122	Viridiplantae	-	-	-	-	-
09705-45_TRINITY_DN14246_c0_g1::09705-45_TRINITY_DN14246_c0_g1_i2::g.7545::m.7545	110	Not_assigned	-	-	-	-	-
09705-45_TRINITY_DN14274_c0_g1::09705-45_TRINITY_DN14274_c0_g1_i1::g.7543::m.7543	168	Viridiplantae	Terpene_synth	VIT_13s0067g03690.t01	Pinene synthase	-	-
09705-45_TRINITY_DN14293_c0_g1::09705-45_TRINITY_DN14293_c0_g1_i2::g.7542::m.7542	109	Viridiplantae	Myb_DNA-bind_3	-	-	-	-
09705-45_TRINITY_DN14430_c0_g1::09705-45_TRINITY_DN14430_c0_g1_i1::g.7231::m.7231	432	Viridiplantae	REPA_OB_2	-	-	-	-
09705-45_TRINITY_DN14449_c0_g1::09705-45_TRINITY_DN14449_c0_g1_i1::g.7229::m.7229	101	No_hit	-	-	-	-	-
09705-45_TRINITY_DN14560_c0_g1::09705-45_TRINITY_DN14560_c0_g1_i1::g.7028::m.7028	105	Not_assigned	-	-	-	-	-
09705-45_TRINITY_DN14850_c0_g1::09705-45_TRINITY_DN14850_c0_g1_i2::g.7628::m.7628	108	Not_assigned	-	-	-	-	-
09705-45_TRINITY_DN14881_c0_g1::09705-45_TRINITY_DN14881_c0_g1_i1::g.7630::m.7630	125	Not_assigned	-	-	-	-	-
09705-45_TRINITY_DN14894_c0_g1::09705-45_TRINITY_DN14894_c0_g1_i2::g.7629::m.7629	112	Not_assigned	-	-	-	-	-
09705-45_TRINITY_DN14953_c0_g1::09705-45_TRINITY_DN14953_c0_g1_i1::g.7182::m.7182	699	Viridiplantae	Ephrin_rec_like;Erf4	-	-	-	-
09705-45_TRINITY_DN15067_c0_g1::09705-45_TRINITY_DN15067_c0_g1_i1::g.7431::m.7431	111	No_hit	-	-	-	-	-
09705-45_TRINITY_DN15079_c0_g1::09705-45_TRINITY_DN15079_c0_g1_i1::g.7435::m.7435	122	No_hit	-	-	-	-	-
09705-45_TRINITY_DN15336_c0_g1::09705-45_TRINITY_DN15336_c0_g1_i2::g.7304::m.7304	127	Not_assigned	-	-	-	-	-
09705-45_TRINITY_DN15588_c0_g1::09705-45_TRINITY_DN15588_c0_g1_i1::g.7648::m.7648	109	Not_assigned	-	-	-	-	-
09705-45_TRINITY_DN15787_c0_g1::09705-45_TRINITY_DN15787_c0_g1_i1::g.7483::m.7483	318	Opisthokonta	40S_SA_C	VIT_09s0002g00610.t01	Ribosomal protein SA (RPSaB) 40S	AT3G04770.2	40s ribosomal protein SA B
09705-45_TRINITY_DN15935_c0_g1::09705-45_TRINITY_DN15935_c0_g1_i1::g.7098::m.7098	122	Not_assigned	-	-	-	-	-
09705-45_TRINITY_DN15996_c0_g1::09705-45_TRINITY_DN15996_c0_g1_i1::g.7096::m.7096	290	Viridiplantae	GUB_WAK_bind;WAK_assoc	VIT_17s0000g03320.t01	Receptor serine/threonine kinase PR5K-l	AT1G66940.3	kinase-like protein
09705-45_TRINITY_DN16083_c0_g1::09705-45_TRINITY_DN16083_c0_g1_i1::g.7350::m.7350	202	Viridiplantae	-	-	-	-	-
09705-45_TRINITY_DN16402_c0_g1::09705-45_TRINITY_DN16402_c0_g1_i2::g.7685::m.7685	223	Viridiplantae	Peptidase_C48	-	-	-	-
09705-45_TRINITY_DN16420_c1_g1::09705-45_TRINITY_DN16420_c1_g1_i1::g.7683::m.7683	120	Not_assigned	-	-	-	-	-
09705-45_TRINITY_DN16463_c0_g1::09705-45_TRINITY_DN16463_c0_g1_i1::g.7681::m.7681	124	Not_assigned	-	-	-	-	-
09705-45_TRINITY_DN16566_c0_g1::09705-45_TRINITY_DN16566_c0_g1_i1::g.7358::m.7358	332	Viridiplantae	ArfGap;CEBP_ZZ;zf-B_box	VIT_01s0011g03520.t01	Constans-like 16	AT1G68520.1	B-box type zinc finger protein with CCT domain-containing protein
09705-45_TRINITY_DN16765_c0_g1::09705-45_TRINITY_DN16765_c0_g1_i2::g.7575::m.7575	104	Not_assigned	-	-	-	-	-
09705-45_TRINITY_DN16854_c0_g1::09705-45_TRINITY_DN16854_c0_g1_i1::g.7739::m.7739	114	Viridiplantae	-	-	-	-	-
09705-45_TRINITY_DN16871_c0_g1::09705-45_TRINITY_DN16871_c0_g1_i1::g.7737::m.7737	148	Viridiplantae	-	-	-	AT2G43060.1	ILI1 binding bHLH 1
09705-45_TRINITY_DN16898_c0_g1::09705-45_TRINITY_DN16898_c0_g1_i1::g.7734::m.7734	316	Not_assigned	Annexin	VIT_18s0001g05530.t01	Annexin 1 (ANN1)	AT5G65020.1	annexin 2
09705-45_TRINITY_DN16908_c0_g1::09705-45_TRINITY_DN16908_c0_g1_i1::g.7791::m.7791	157	Not_assigned	-	-	-	-	-
09705-45_TRINITY_DN16989_c0_g1::09705-45_TRINITY_DN16989_c0_g1_i4::g.7787::m.7787	130	Viridiplantae	zinc_ribbon_2	-	-	-	-
09705-45_TRINITY_DN17020_c0_g1::09705-45_TRINITY_DN17020_c0_g1_i1::g.6875::m.6875	529	Viridiplantae	Peptidase_C48	-	-	-	-
09705-45_TRINITY_DN17020_c0_g1::09705-45_TRINITY_DN17020_c0_g1_i3::g.6877::m.6877	543	Viridiplantae	Peptidase_C48	-	-	-	-
09705-45_TRINITY_DN17022_c0_g1::09705-45_TRINITY_DN17022_c0_g1_i1::g.6882::m.6882	142	Not_assigned	-	-	-	-	-
09705-45_TRINITY_DN17073_c0_g1::09705-45_TRINITY_DN17073_c0_g1_i1::g.6873::m.6873	107	Not_assigned	-	-	-	-	-
09705-45_TRINITY_DN17087_c0_g1::09705-45_TRINITY_DN17087_c0_g1_i1::g.6880::m.6880	109	Viridiplantae	-	-	-	-	-
09705-45_TRINITY_DN17237_c0_g2::09705-45_TRINITY_DN17237_c0_g2_i1::g.7378::m.7378	429	Viridiplantae	CARD_2;CDV3;HisKA_3;Retrotrans_gag	-	-	-	-
09705-45_TRINITY_DN17254_c0_g1::09705-45_TRINITY_DN17254_c0_g1_i1::g.7380::m.7380	139	Viridiplantae	zf-RVT	-	-	-	-
09705-45_TRINITY_DN17299_c0_g1::09705-45_TRINITY_DN17299_c0_g1_i3::g.7382::m.7382	101	Not_assigned	-	-	-	-	-
09705-45_TRINITY_DN17304_c0_g1::09705-45_TRINITY_DN17304_c0_g1_i1::g.7658::m.7658	110	Not_assigned	-	-	-	-	-
09705-45_TRINITY_DN17304_c0_g1::09705-45_TRINITY_DN17304_c0_g1_i2::g.7661::m.7661	110	Not_assigned	-	-	-	-	-
09705-45_TRINITY_DN17339_c1_g1::09705-45_TRINITY_DN17339_c1_g1_i10::g.7654::m.7654	115	Viridiplantae	-	-	-	-	-
09705-45_TRINITY_DN17385_c0_g1::09705-45_TRINITY_DN17385_c0_g1_i2::g.7652::m.7652	788	Viridiplantae	AAA_22;LRR_1;LRR_4;LRR_8;NACHT;NB-ARC;Rx_N	VIT_00s0144g00270.t01	R protein MLA10	-	-
09705-45_TRINITY_DN17427_c0_g1::09705-45_TRINITY_DN17427_c0_g1_i2::g.7511::m.7511	188	Viridiplantae	-	-	-	-	-
09705-45_TRINITY_DN17428_c0_g1::09705-45_TRINITY_DN17428_c0_g1_i1::g.7513::m.7513	103	Not_assigned	-	-	-	-	-
09705-45_TRINITY_DN17443_c1_g1::09705-45_TRINITY_DN17443_c1_g1_i1::g.7519::m.7519	171	Not_assigned	-	-	-	-	-
09705-45_TRINITY_DN17443_c1_g1::09705-45_TRINITY_DN17443_c1_g1_i4::g.7522::m.7522	197	Not_assigned	-	-	-	-	-
09705-45_TRINITY_DN17466_c1_g1::09705-45_TRINITY_DN17466_c1_g1_i1::g.7506::m.7506	99	Not_assigned	-	-	-	-	-
09705-45_TRINITY_DN17470_c0_g1::09705-45_TRINITY_DN17470_c0_g1_i3::g.7514::m.7514	369	Viridiplantae	Lipase_GDSL	VIT_07s0255g00030.t01	Lipase GDSL	AT3G04290.1	Li-tolerant lipase 1
09705-45_TRINITY_DN17470_c0_g1::09705-45_TRINITY_DN17470_c0_g1_i4::g.7515::m.7515	102	Viridiplantae	-	-	-	-	-
09705-45_TRINITY_DN17489_c0_g1::09705-45_TRINITY_DN17489_c0_g1_i1::g.7503::m.7503	115	Not_assigned	-	-	-	-	-
09705-45_TRINITY_DN17500_c0_g1::09705-45_TRINITY_DN17500_c0_g1_i2::g.7195::m.7195	190	Viridiplantae	-	-	-	-	-
09705-45_TRINITY_DN17516_c0_g1::09705-45_TRINITY_DN17516_c0_g1_i1::g.7209::m.7209	113	Not_assigned	-	-	-	-	-
09705-45_TRINITY_DN17535_c0_g1::09705-45_TRINITY_DN17535_c0_g1_i1::g.7189::m.7189	139	Not_assigned	-	-	-	-	-
09705-45_TRINITY_DN17539_c0_g1::09705-45_TRINITY_DN17539_c0_g1_i4::g.7218::m.7218	101	Not_assigned	-	-	-	-	-
09705-45_TRINITY_DN17545_c0_g2::09705-45_TRINITY_DN17545_c0_g2_i2::g.7215::m.7215	100	Viridiplantae	-	-	-	-	-
09705-45_TRINITY_DN17560_c0_g1::09705-45_TRINITY_DN17560_c0_g1_i2::g.7206::m.7206	208	Viridiplantae	DUF4598	-	-	AT1G71430.1	hypothetical protein
09705-45_TRINITY_DN17567_c0_g1::09705-45_TRINITY_DN17567_c0_g1_i1::g.7213::m.7213	361	Viridiplantae	Hexapep;Hexapep_2;NTP_transf_3;NTP_transferase	VIT_17s0000g07640.t01	Mannose-1-phosphate guanyltransferase	AT2G39770.3	Glucose-1-phosphate adenylyltransferase family protein
09705-45_TRINITY_DN17600_c0_g1::09705-45_TRINITY_DN17600_c0_g1_i1::g.7149::m.7149	246	Viridiplantae	-	-	-	-	-
09705-45_TRINITY_DN17600_c0_g1::09705-45_TRINITY_DN17600_c0_g1_i2::g.7150::m.7150	270	Viridiplantae	-	-	-	-	-
09705-45_TRINITY_DN17600_c0_g1::09705-45_TRINITY_DN17600_c0_g1_i3::g.7151::m.7151	256	Viridiplantae	-	VIT_14s0030g01300.t01	Unknown	-	-
09705-45_TRINITY_DN17604_c0_g2::09705-45_TRINITY_DN17604_c0_g2_i2::g.7152::m.7152	108	Not_assigned	-	-	-	-	-
09705-45_TRINITY_DN17611_c0_g1::09705-45_TRINITY_DN17611_c0_g1_i1::g.7145::m.7145	221	Viruses	UvrD_C_2;Viral_helicase1	-	-	-	-
09705-45_TRINITY_DN17619_c0_g1::09705-45_TRINITY_DN17619_c0_g1_i13::g.7143::m.7143	119	No_hit	-	-	-	-	-
09705-45_TRINITY_DN18123_c0_g1::09705-45_TRINITY_DN18123_c0_g1_i1::g.7785::m.7785	131	Not_assigned	-	-	-	-	-
09705-45_TRINITY_DN19152_c0_g1::09705-45_TRINITY_DN19152_c0_g1_i1::g.7676::m.7676	102	Not_assigned	-	-	-	-	-
09705-45_TRINITY_DN19241_c0_g1::09705-45_TRINITY_DN19241_c0_g1_i1::g.7325::m.7325	135	Not_assigned	-	-	-	-	-
09705-45_TRINITY_DN19259_c0_g1::09705-45_TRINITY_DN19259_c0_g1_i1::g.7320::m.7320	319	Viridiplantae	GUB_WAK_bind;WAK_assoc	VIT_17s0000g03350.t01	Serine/threonine protein kinase	-	-
09705-45_TRINITY_DN19271_c0_g1::09705-45_TRINITY_DN19271_c0_g1_i1::g.7322::m.7322	668	Viridiplantae	FAR1;MULE;SWIM	VIT_09s0002g07400.t01	FAR1-related sequence 6	AT1G52520.1	FAR1-related sequence 6
09705-45_TRINITY_DN19794_c0_g1::09705-45_TRINITY_DN19794_c0_g1_i1::g.7244::m.7244	100	Not_assigned	-	-	-	-	-
09705-45_TRINITY_DN19882_c0_g1::09705-45_TRINITY_DN19882_c0_g1_i1::g.7111::m.7111	144	Not_assigned	-	-	-	-	-
09705-45_TRINITY_DN20202_c0_g1::09705-45_TRINITY_DN20202_c0_g1_i1::g.7611::m.7611	105	Not_assigned	-	-	-	-	-
09705-45_TRINITY_DN20949_c0_g1::09705-45_TRINITY_DN20949_c0_g1_i1::g.7708::m.7708	115	Not_assigned	-	-	-	-	-
09705-45_TRINITY_DN21863_c0_g1::09705-45_TRINITY_DN21863_c0_g1_i1::g.6943::m.6943	106	Not_assigned	-	-	-	-	-
09705-45_TRINITY_DN22637_c0_g1::09705-45_TRINITY_DN22637_c0_g1_i1::g.7011::m.7011	355	Opisthokonta	ATP-gua_Ptrans;ATP-gua_PtransN	-	-	-	-
09705-45_TRINITY_DN23002_c0_g1::09705-45_TRINITY_DN23002_c0_g1_i1::g.7597::m.7597	106	Not_assigned	-	-	-	-	-
09705-45_TRINITY_DN23108_c0_g1::09705-45_TRINITY_DN23108_c0_g1_i1::g.7401::m.7401	129	Opisthokonta	-	-	-	-	-
09705-45_TRINITY_DN23194_c0_g1::09705-45_TRINITY_DN23194_c0_g1_i1::g.7399::m.7399	99	Not_assigned	-	-	-	-	-
09705-45_TRINITY_DN23280_c0_g1::09705-45_TRINITY_DN23280_c0_g1_i1::g.7056::m.7056	108	Not_assigned	HRG	-	-	-	-
09705-45_TRINITY_DN2373_c0_g1::09705-45_TRINITY_DN2373_c0_g1_i1::g.7186::m.7186	104	Not_assigned	-	-	-	-	-
09705-45_TRINITY_DN23817_c0_g1::09705-45_TRINITY_DN23817_c0_g1_i1::g.7134::m.7134	108	Viridiplantae	Retrotrans_gag	-	-	-	-
09705-45_TRINITY_DN24106_c0_g1::09705-45_TRINITY_DN24106_c0_g1_i1::g.6932::m.6932	258	Opisthokonta	Ribosomal_L2;Ribosomal_L2_C	VIT_19s0014g04760.t01	Ribosomal protein L8 (RPL8C) 60S	AT2G18020.1	Ribosomal protein L2 family
09705-45_TRINITY_DN2547_c0_g1::09705-45_TRINITY_DN2547_c0_g1_i1::g.7264::m.7264	183	Viridiplantae	Ribosomal_L5;Ribosomal_L5_C	-	-	ATMG00210.1	ribosomal protein L5
09705-45_TRINITY_DN2556_c0_g1::09705-45_TRINITY_DN2556_c0_g1_i1::g.7261::m.7261	214	Opisthokonta	Ribosomal_L13e	VIT_13s0047g01160.t01	Ribosomal protein L13 (RPL13D) 60S	AT3G49010.4	breast basic conserved 1
09705-45_TRINITY_DN27819_c0_g1::09705-45_TRINITY_DN27819_c0_g1_i1::g.6937::m.6937	119	Viridiplantae	-	-	-	-	-
09705-45_TRINITY_DN28343_c0_g1::09705-45_TRINITY_DN28343_c0_g1_i1::g.6920::m.6920	110	Not_assigned	-	-	-	-	-
09705-45_TRINITY_DN29236_c0_g1::09705-45_TRINITY_DN29236_c0_g1_i1::g.7370::m.7370	99	Not_assigned	-	-	-	-	-
09705-45_TRINITY_DN2940_c0_g1::09705-45_TRINITY_DN2940_c0_g1_i1::g.7095::m.7095	181	No_hit	SLC3A2_N	-	-	-	-
09705-45_TRINITY_DN29497_c0_g1::09705-45_TRINITY_DN29497_c0_g1_i1::g.7495::m.7495	124	No_hit	-	-	-	-	-
09705-45_TRINITY_DN30052_c0_g1::09705-45_TRINITY_DN30052_c0_g1_i1::g.7489::m.7489	102	Not_assigned	-	-	-	-	-
09705-45_TRINITY_DN30511_c0_g1::09705-45_TRINITY_DN30511_c0_g1_i1::g.7618::m.7618	130	Opisthokonta	Ribosomal_S30;ubiquitin	-	-	-	-
09705-45_TRINITY_DN31448_c0_g1::09705-45_TRINITY_DN31448_c0_g1_i1::g.7696::m.7696	104	Viridiplantae	-	-	-	-	-
09705-45_TRINITY_DN31486_c0_g1::09705-45_TRINITY_DN31486_c0_g1_i1::g.7695::m.7695	111	Not_assigned	-	-	-	-	-
09705-45_TRINITY_DN3309_c0_g1::09705-45_TRINITY_DN3309_c0_g1_i1::g.7173::m.7173	117	Viridiplantae	-	-	-	-	-
09705-45_TRINITY_DN33152_c0_g1::09705-45_TRINITY_DN33152_c0_g1_i1::g.7474::m.7474	131	Not_assigned	-	-	-	-	-
09705-45_TRINITY_DN33554_c0_g1::09705-45_TRINITY_DN33554_c0_g1_i1::g.7645::m.7645	104	Not_assigned	-	-	-	-	-
09705-45_TRINITY_DN33591_c0_g1::09705-45_TRINITY_DN33591_c0_g1_i1::g.7643::m.7643	123	Not_assigned	-	-	-	-	-
09705-45_TRINITY_DN3367_c0_g1::09705-45_TRINITY_DN3367_c0_g1_i1::g.7176::m.7176	104	Not_assigned	-	-	-	-	-
09705-45_TRINITY_DN34011_c0_g1::09705-45_TRINITY_DN34011_c0_g1_i1::g.7740::m.7740	164	Not_assigned	-	-	-	-	-
09705-45_TRINITY_DN3421_c0_g1::09705-45_TRINITY_DN3421_c0_g1_i1::g.7553::m.7553	116	Not_assigned	-	-	-	-	-
09705-45_TRINITY_DN3448_c0_g1::09705-45_TRINITY_DN3448_c0_g1_i1::g.7552::m.7552	100	Viridiplantae	-	-	-	-	-
09705-45_TRINITY_DN3450_c0_g1::09705-45_TRINITY_DN3450_c0_g1_i2::g.7547::m.7547	127	Viridiplantae	-	-	-	-	-
09705-45_TRINITY_DN3473_c0_g1::09705-45_TRINITY_DN3473_c0_g1_i1::g.7550::m.7550	127	No_hit	-	-	-	-	-
09705-45_TRINITY_DN34918_c0_g1::09705-45_TRINITY_DN34918_c0_g1_i1::g.7698::m.7698	118	Not_assigned	-	-	-	-	-
09705-45_TRINITY_DN35433_c0_g1::09705-45_TRINITY_DN35433_c0_g1_i1::g.7116::m.7116	151	Opisthokonta	HTH_38;Ribosomal_S13_N;Ribosomal_S15	VIT_15s0048g00670.t01	Ribosomal protein S13 (RPS13A) 40S	AT3G60770.1	Ribosomal protein S13/S15
09705-45_TRINITY_DN3794_c0_g1::09705-45_TRINITY_DN3794_c0_g1_i1::g.7161::m.7161	101	Not_assigned	-	-	-	-	-
09705-45_TRINITY_DN4331_c0_g1::09705-45_TRINITY_DN4331_c0_g1_i1::g.6940::m.6940	362	Viridiplantae	THF_DHG_CYH;THF_DHG_CYH_C	VIT_08s0056g00070.t01	Methylenetetrahydrofolate dehydrogenase	AT2G38660.3	Amino acid dehydrogenase family protein
09705-45_TRINITY_DN4847_c0_g1::09705-45_TRINITY_DN4847_c0_g1_i1::g.7371::m.7371	108	Not_assigned	-	-	-	-	-
09705-45_TRINITY_DN5047_c0_g1::09705-45_TRINITY_DN5047_c0_g1_i1::g.7046::m.7046	101	Viridiplantae	-	VIT_14s0083g00670.t01	No hit	-	-
09705-45_TRINITY_DN5308_c0_g1::09705-45_TRINITY_DN5308_c0_g1_i1::g.7271::m.7271	367	Viridiplantae	Lipase_GDSL	VIT_07s0255g00030.t01	Lipase GDSL	AT4G28780.1	GDSL-like Lipase/Acylhydrolase superfamily protein
09705-45_TRINITY_DN5331_c0_g1::09705-45_TRINITY_DN5331_c0_g1_i1::g.7269::m.7269	101	Opisthokonta	-	-	-	-	-
09705-45_TRINITY_DN5413_c0_g1::09705-45_TRINITY_DN5413_c0_g1_i1::g.7164::m.7164	111	Not_assigned	-	-	-	-	-
09705-45_TRINITY_DN5660_c0_g1::09705-45_TRINITY_DN5660_c0_g1_i1::g.7235::m.7235	236	Viridiplantae	Ribosomal_S2	-	-	ATCG00160.1	ribosomal protein S2
09705-45_TRINITY_DN5856_c0_g1::09705-45_TRINITY_DN5856_c0_g1_i1::g.7289::m.7289	167	Opisthokonta	EF-hand_1;EF-hand_5;EF-hand_6;EF-hand_7	-	-	-	-
09705-45_TRINITY_DN5971_c0_g1::09705-45_TRINITY_DN5971_c0_g1_i1::g.7300::m.7300	165	Not_assigned	-	-	-	-	-
09705-45_TRINITY_DN5971_c0_g1::09705-45_TRINITY_DN5971_c0_g1_i2::g.7301::m.7301	120	No_hit	-	-	-	-	-
09705-45_TRINITY_DN7114_c0_g1::09705-45_TRINITY_DN7114_c0_g1_i1::g.7637::m.7637	198	Viridiplantae	CENP-H;DUF1664;Fez1;Seryl_tRNA_N;TMF_TATA_bd;YabA	-	-	-	-
09705-45_TRINITY_DN7177_c0_g1::09705-45_TRINITY_DN7177_c0_g1_i1::g.7636::m.7636	130	Not_assigned	-	-	-	-	-
09705-45_TRINITY_DN7188_c0_g1::09705-45_TRINITY_DN7188_c0_g1_i1::g.7635::m.7635	163	Viridiplantae	-	-	-	AT2G28870.1	cyclin-dependent kinase inhibitor SMR1-like protein
09705-45_TRINITY_DN7441_c0_g1::09705-45_TRINITY_DN7441_c0_g1_i1::g.7280::m.7280	314	Opisthokonta	Ribosomal_60s;Ribosomal_L10;RL10P_insert	VIT_13s0019g03970.t01	Ribosomal protein P0 (RPP0A) acidic 60S	AT2G40010.1	Ribosomal protein L10 family protein
09705-45_TRINITY_DN7482_c0_g1::09705-45_TRINITY_DN7482_c0_g1_i1::g.7278::m.7278	146	Viridiplantae	-	-	-	-	-
09705-45_TRINITY_DN7552_c0_g1::09705-45_TRINITY_DN7552_c0_g1_i1::g.7386::m.7386	114	Not_assigned	-	-	-	-	-
09705-45_TRINITY_DN7561_c0_g1::09705-45_TRINITY_DN7561_c0_g1_i1::g.7389::m.7389	102	Viridiplantae	-	-	-	-	-
09705-45_TRINITY_DN7678_c0_g1::09705-45_TRINITY_DN7678_c0_g1_i1::g.7032::m.7032	106	Not_assigned	-	-	-	-	-
09705-45_TRINITY_DN807_c0_g1::09705-45_TRINITY_DN807_c0_g1_i1::g.6894::m.6894	143	Viridiplantae	-	-	-	AT2G25625.2	histone deacetylase-like protein
09705-45_TRINITY_DN8196_c0_g1::09705-45_TRINITY_DN8196_c0_g1_i1::g.6889::m.6889	103	Viridiplantae	DUF5367	-	-	-	-
09705-45_TRINITY_DN8492_c0_g1::09705-45_TRINITY_DN8492_c0_g1_i1::g.6949::m.6949	559	Viridiplantae	MatE;Polysacc_synt_C	VIT_03s0038g03200.t01	MATE efflux family protein	AT4G38380.4	MATE efflux family protein
09705-45_TRINITY_DN8522_c0_g1::09705-45_TRINITY_DN8522_c0_g1_i1::g.7355::m.7355	128	Not_assigned	-	-	-	-	-
09705-45_TRINITY_DN9026_c0_g1::09705-45_TRINITY_DN9026_c0_g1_i2::g.7139::m.7139	133	Not_assigned	-	-	-	-	-
09705-45_TRINITY_DN9245_c0_g1::09705-45_TRINITY_DN9245_c0_g1_i1::g.7464::m.7464	110	Sar	-	-	-	-	-
09705-45_TRINITY_DN929_c0_g1::09705-45_TRINITY_DN929_c0_g1_i1::g.7007::m.7007	119	Not_assigned	-	-	-	-	-
09705-45_TRINITY_DN9411_c0_g1::09705-45_TRINITY_DN9411_c0_g1_i1::g.7559::m.7559	102	Viridiplantae	-	-	-	-	-
09705-45_TRINITY_DN9771_c0_g1::09705-45_TRINITY_DN9771_c0_g1_i1::g.7331::m.7331	212	Not_assigned	-	-	-	-	-
09705-45_TRINITY_DN9825_c0_g1::09705-45_TRINITY_DN9825_c0_g1_i1::g.7053::m.7053	102	No_hit	-	-	-	-	-
13353-33_TRINITY_DN10102_c1_g1::13353-33_TRINITY_DN10102_c1_g1_i1::g.2154::m.2154	100	Not_assigned	Ycf70	-	-	-	-
13353-33_TRINITY_DN10103_c0_g1::13353-33_TRINITY_DN10103_c0_g1_i1::g.2150::m.2150	139	Not_assigned	-	-	-	-	-
13353-33_TRINITY_DN10124_c0_g1::13353-33_TRINITY_DN10124_c0_g1_i1::g.2155::m.2155	137	Not_assigned	-	VIT_13s0158g00300.t01	No hit	-	-
13353-33_TRINITY_DN10324_c0_g1::13353-33_TRINITY_DN10324_c0_g1_i1::g.2707::m.2707	113	Not_assigned	-	-	-	-	-
13353-33_TRINITY_DN10484_c0_g1::13353-33_TRINITY_DN10484_c0_g1_i3::g.2188::m.2188	127	Not_assigned	-	-	-	-	-
13353-33_TRINITY_DN10635_c0_g1::13353-33_TRINITY_DN10635_c0_g1_i1::g.2277::m.2277	99	Not_assigned	-	-	-	-	-
13353-33_TRINITY_DN10975_c0_g1::13353-33_TRINITY_DN10975_c0_g1_i1::g.2070::m.2070	102	No_hit	-	-	-	-	-
13353-33_TRINITY_DN11187_c0_g1::13353-33_TRINITY_DN11187_c0_g1_i1::g.2158::m.2158	142	No_hit	-	-	-	-	-
13353-33_TRINITY_DN11284_c0_g1::13353-33_TRINITY_DN11284_c0_g1_i1::g.2432::m.2432	176	Viridiplantae	DUF4199;IPTL-CTERM;Oxidored_q3	-	-	ATCG01080.1	NADH:ubiquinone/plastoquinone oxidoreductase%2C chain 6
13353-33_TRINITY_DN12165_c0_g1::13353-33_TRINITY_DN12165_c0_g1_i1::g.2396::m.2396	156	Viridiplantae	-	-	-	-	-
13353-33_TRINITY_DN12240_c0_g1::13353-33_TRINITY_DN12240_c0_g1_i1::g.2013::m.2013	158	Viridiplantae	-	-	-	-	-
13353-33_TRINITY_DN1229_c0_g1::13353-33_TRINITY_DN1229_c0_g1_i2::g.2494::m.2494	124	Not_assigned	-	-	-	-	-
13353-33_TRINITY_DN12612_c0_g1::13353-33_TRINITY_DN12612_c0_g1_i1::g.2394::m.2394	130	Not_assigned	-	-	-	-	-
13353-33_TRINITY_DN12673_c0_g1::13353-33_TRINITY_DN12673_c0_g1_i1::g.2390::m.2390	263	No_hit	-	-	-	-	-
13353-33_TRINITY_DN13006_c0_g1::13353-33_TRINITY_DN13006_c0_g1_i1::g.2129::m.2129	114	Viridiplantae	-	-	-	-	-
13353-33_TRINITY_DN13174_c0_g1::13353-33_TRINITY_DN13174_c0_g1_i1::g.2638::m.2638	124	Not_assigned	-	-	-	-	-
13353-33_TRINITY_DN13285_c0_g1::13353-33_TRINITY_DN13285_c0_g1_i1::g.2064::m.2064	147	Not_assigned	-	-	-	-	-
13353-33_TRINITY_DN13444_c0_g1::13353-33_TRINITY_DN13444_c0_g1_i1::g.2029::m.2029	105	Not_assigned	-	-	-	-	-
13353-33_TRINITY_DN13563_c0_g1::13353-33_TRINITY_DN13563_c0_g1_i1::g.2313::m.2313	138	No_hit	-	-	-	-	-
13353-33_TRINITY_DN13655_c0_g1::13353-33_TRINITY_DN13655_c0_g1_i1::g.2319::m.2319	107	Not_assigned	-	-	-	-	-
13353-33_TRINITY_DN13734_c0_g1::13353-33_TRINITY_DN13734_c0_g1_i1::g.2442::m.2442	141	Viridiplantae	-	VIT_06s0004g03910.t01	Unknown protein	AT5G02640.1	hypothetical protein
13353-33_TRINITY_DN13891_c0_g2::13353-33_TRINITY_DN13891_c0_g2_i1::g.2634::m.2634	113	Not_assigned	-	-	-	-	-
13353-33_TRINITY_DN13928_c0_g1::13353-33_TRINITY_DN13928_c0_g1_i1::g.2702::m.2702	180	Viridiplantae	-	-	-	-	-
13353-33_TRINITY_DN13970_c0_g1::13353-33_TRINITY_DN13970_c0_g1_i1::g.2703::m.2703	114	Not_assigned	-	-	-	-	-
13353-33_TRINITY_DN14173_c0_g1::13353-33_TRINITY_DN14173_c0_g1_i1::g.2483::m.2483	103	Not_assigned	-	-	-	-	-
13353-33_TRINITY_DN1434_c0_g1::13353-33_TRINITY_DN1434_c0_g1_i1::g.2458::m.2458	101	Not_assigned	-	-	-	-	-
13353-33_TRINITY_DN14412_c0_g1::13353-33_TRINITY_DN14412_c0_g1_i1::g.2251::m.2251	104	Not_assigned	-	-	-	-	-
13353-33_TRINITY_DN14661_c0_g1::13353-33_TRINITY_DN14661_c0_g1_i1::g.2143::m.2143	101	Not_assigned	-	-	-	-	-
13353-33_TRINITY_DN14735_c0_g1::13353-33_TRINITY_DN14735_c0_g1_i1::g.2381::m.2381	99	Not_assigned	-	-	-	-	-
13353-33_TRINITY_DN14875_c0_g1::13353-33_TRINITY_DN14875_c0_g1_i2::g.2536::m.2536	133	Not_assigned	-	-	-	-	-
13353-33_TRINITY_DN15089_c0_g1::13353-33_TRINITY_DN15089_c0_g1_i1::g.2407::m.2407	106	Not_assigned	DUF1030	-	-	-	-
13353-33_TRINITY_DN15272_c0_g1::13353-33_TRINITY_DN15272_c0_g1_i1::g.2417::m.2417	343	Viridiplantae	-	-	-	-	-
13353-33_TRINITY_DN15314_c0_g1::13353-33_TRINITY_DN15314_c0_g1_i1::g.2296::m.2296	102	Not_assigned	-	-	-	-	-
13353-33_TRINITY_DN15365_c0_g1::13353-33_TRINITY_DN15365_c0_g1_i1::g.2295::m.2295	381	Viridiplantae	F-box;F-box-like	VIT_07s0104g00130.t01	F-box domain containing protein	-	-
13353-33_TRINITY_DN15503_c0_g1::13353-33_TRINITY_DN15503_c0_g1_i1::g.2549::m.2549	106	Not_assigned	-	-	-	-	-
13353-33_TRINITY_DN15626_c0_g1::13353-33_TRINITY_DN15626_c0_g1_i2::g.2455::m.2455	101	Viridiplantae	SPC12	-	-	-	-
13353-33_TRINITY_DN15762_c0_g1::13353-33_TRINITY_DN15762_c0_g1_i1::g.2440::m.2440	124	Not_assigned	-	-	-	-	-
13353-33_TRINITY_DN15783_c0_g1::13353-33_TRINITY_DN15783_c0_g1_i1::g.2439::m.2439	131	Viridiplantae	-	-	-	-	-
13353-33_TRINITY_DN15813_c0_g1::13353-33_TRINITY_DN15813_c0_g1_i2::g.2011::m.2011	99	Not_assigned	-	-	-	-	-
13353-33_TRINITY_DN15917_c0_g1::13353-33_TRINITY_DN15917_c0_g1_i1::g.2176::m.2176	99	Not_assigned	ACC_epsilon	-	-	-	-
13353-33_TRINITY_DN16083_c0_g1::13353-33_TRINITY_DN16083_c0_g1_i2::g.2323::m.2323	145	Not_assigned	-	-	-	-	-
13353-33_TRINITY_DN16097_c0_g1::13353-33_TRINITY_DN16097_c0_g1_i2::g.2320::m.2320	163	Viridiplantae	LRR_1;LRR_4	VIT_13s0158g00230.t01	IMP dehydrogenase/GMP reductase	-	-
13353-33_TRINITY_DN16125_c0_g1::13353-33_TRINITY_DN16125_c0_g1_i1::g.2206::m.2206	104	Not_assigned	-	-	-	-	-
13353-33_TRINITY_DN16207_c0_g1::13353-33_TRINITY_DN16207_c0_g1_i1::g.2085::m.2085	101	Not_assigned	-	-	-	-	-
13353-33_TRINITY_DN16257_c0_g1::13353-33_TRINITY_DN16257_c0_g1_i2::g.2087::m.2087	116	Not_assigned	-	-	-	-	-
13353-33_TRINITY_DN16284_c0_g1::13353-33_TRINITY_DN16284_c0_g1_i1::g.2086::m.2086	116	Not_assigned	-	-	-	-	-
13353-33_TRINITY_DN16325_c0_g1::13353-33_TRINITY_DN16325_c0_g1_i2::g.2075::m.2075	129	Not_assigned	-	-	-	-	-
13353-33_TRINITY_DN16325_c0_g1::13353-33_TRINITY_DN16325_c0_g1_i4::g.2076::m.2076	101	Not_assigned	-	-	-	-	-
13353-33_TRINITY_DN16401_c0_g1::13353-33_TRINITY_DN16401_c0_g1_i2::g.2588::m.2588	118	No_hit	-	-	-	-	-
13353-33_TRINITY_DN16426_c0_g1::13353-33_TRINITY_DN16426_c0_g1_i1::g.2593::m.2593	110	Not_assigned	-	-	-	-	-
13353-33_TRINITY_DN16428_c0_g1::13353-33_TRINITY_DN16428_c0_g1_i1::g.2590::m.2590	100	Not_assigned	-	-	-	-	-
13353-33_TRINITY_DN16432_c0_g1::13353-33_TRINITY_DN16432_c0_g1_i1::g.2592::m.2592	132	Not_assigned	-	-	-	-	-
13353-33_TRINITY_DN16530_c0_g1::13353-33_TRINITY_DN16530_c0_g1_i1::g.2335::m.2335	145	Viridiplantae	-	-	-	-	-
13353-33_TRINITY_DN16599_c0_g1::13353-33_TRINITY_DN16599_c0_g1_i2::g.2336::m.2336	109	Viridiplantae	zf-B_box	-	-	-	-
13353-33_TRINITY_DN16670_c0_g1::13353-33_TRINITY_DN16670_c0_g1_i3::g.2038::m.2038	146	Not_assigned	-	-	-	-	-
13353-33_TRINITY_DN16670_c0_g1::13353-33_TRINITY_DN16670_c0_g1_i4::g.2039::m.2039	116	Not_assigned	-	-	-	-	-
13353-33_TRINITY_DN16686_c0_g1::13353-33_TRINITY_DN16686_c0_g1_i1::g.2034::m.2034	296	Viridiplantae	POB3_N	VIT_18s0001g08030.t01	Phosphoglycerate mutase	AT5G64460.8	Phosphoglycerate mutase family protein
13353-33_TRINITY_DN16689_c0_g1::13353-33_TRINITY_DN16689_c0_g1_i6::g.2037::m.2037	136	Not_assigned	-	-	-	-	-
13353-33_TRINITY_DN16725_c0_g1::13353-33_TRINITY_DN16725_c0_g1_i1::g.2495::m.2495	99	Not_assigned	-	-	-	-	-
13353-33_TRINITY_DN16753_c0_g1::13353-33_TRINITY_DN16753_c0_g1_i1::g.2496::m.2496	314	Viridiplantae	Autophagy_act_C	-	-	AT5G61500.1	autophagy 3 (APG3)
13353-33_TRINITY_DN16771_c0_g1::13353-33_TRINITY_DN16771_c0_g1_i2::g.2507::m.2507	1339	Viridiplantae	ABC_membrane_2;ABC_tran	-	-	AT4G39850.4	peroxisomal ABC transporter 1
13353-33_TRINITY_DN16799_c0_g1::13353-33_TRINITY_DN16799_c0_g1_i1::g.2510::m.2510	116	Not_assigned	-	-	-	-	-
13353-33_TRINITY_DN16808_c0_g1::13353-33_TRINITY_DN16808_c0_g1_i2::g.2646::m.2646	219	Viridiplantae	Yae1_N	-	-	AT1G34570.1	Essential protein Yae1%2C N-terminal
13353-33_TRINITY_DN16819_c0_g1::13353-33_TRINITY_DN16819_c0_g1_i2::g.2645::m.2645	115	Viridiplantae	-	-	-	-	-
13353-33_TRINITY_DN16865_c0_g1::13353-33_TRINITY_DN16865_c0_g1_i1::g.2643::m.2643	577	Viridiplantae	PH;START	VIT_06s0004g02720.t01	Pleckstriny (PH) domain-containing protein	AT2G28320.1	Pleckstrin homology (PH) and lipid-binding START domains-containing protein
13353-33_TRINITY_DN16919_c0_g1::13353-33_TRINITY_DN16919_c0_g1_i2::g.2695::m.2695	163	Viridiplantae	DUF3784	VIT_16s0050g01890.t01	Unknown	-	-
13353-33_TRINITY_DN16925_c0_g1::13353-33_TRINITY_DN16925_c0_g1_i2::g.2694::m.2694	101	Not_assigned	-	-	-	-	-
13353-33_TRINITY_DN16990_c0_g1::13353-33_TRINITY_DN16990_c0_g1_i4::g.2693::m.2693	405	Viridiplantae	DUF247	-	-	-	-
13353-33_TRINITY_DN17002_c0_g1::13353-33_TRINITY_DN17002_c0_g1_i3::g.2015::m.2015	103	Not_assigned	-	-	-	-	-
13353-33_TRINITY_DN17016_c0_g1::13353-33_TRINITY_DN17016_c0_g1_i1::g.2021::m.2021	322	Viridiplantae	PAP_fibrillin	-	-	AT4G04020.1	fibrillin
13353-33_TRINITY_DN17028_c0_g1::13353-33_TRINITY_DN17028_c0_g1_i1::g.2017::m.2017	229	Viridiplantae	MP	-	-	-	-
13353-33_TRINITY_DN17051_c0_g1::13353-33_TRINITY_DN17051_c0_g1_i1::g.2023::m.2023	111	Not_assigned	-	-	-	-	-
13353-33_TRINITY_DN17122_c0_g1::13353-33_TRINITY_DN17122_c0_g1_i2::g.2096::m.2096	412	Viridiplantae	CRA_rpt	-	-	-	-
13353-33_TRINITY_DN17132_c0_g1::13353-33_TRINITY_DN17132_c0_g1_i1::g.2095::m.2095	340	Viridiplantae	AP2	VIT_16s0013g00980.t01	VvERF082_ERF/AP2 Gene Family (Licausi, 2010)	AT5G47230.1	ethylene responsive element binding factor 5
13353-33_TRINITY_DN17133_c1_g1::13353-33_TRINITY_DN17133_c1_g1_i1::g.2091::m.2091	128	Not_assigned	-	-	-	-	-
13353-33_TRINITY_DN17135_c0_g1::13353-33_TRINITY_DN17135_c0_g1_i1::g.2100::m.2100	262	Viridiplantae	Nup35_RRM_2;Ribosomal_L34e;RRM_1	VIT_01s0026g01970.t01	RNA-binding region RNP-1 (RNA recognition motif)	AT3G01210.2	RNA-binding (RRM/RBD/RNP motifs) family protein
13353-33_TRINITY_DN17161_c0_g1::13353-33_TRINITY_DN17161_c0_g1_i1::g.2092::m.2092	340	Viridiplantae	AP2	VIT_01s0011g03470.t01	VvERF122_ERF/AP2 Gene Family (Licausi, 2010)	AT1G68550.2	Integrase-type DNA-binding superfamily protein
13353-33_TRINITY_DN17166_c0_g1::13353-33_TRINITY_DN17166_c0_g1_i1::g.2102::m.2102	310	Viridiplantae	TLD	-	-	AT4G39870.2	TLD-domain containing nucleolar protein
13353-33_TRINITY_DN17216_c0_g1::13353-33_TRINITY_DN17216_c0_g1_i1::g.2369::m.2369	242	Viridiplantae	Nudix_hydro	-	-	-	-
13353-33_TRINITY_DN17216_c0_g1::13353-33_TRINITY_DN17216_c0_g1_i3::g.2370::m.2370	359	Viridiplantae	NUDIX;Nudix_hydro	-	-	AT5G47240.1	nudix hydrolase homolog 8
13353-33_TRINITY_DN17224_c0_g1::13353-33_TRINITY_DN17224_c0_g1_i1::g.2373::m.2373	105	Not_assigned	-	-	-	-	-
13353-33_TRINITY_DN17233_c0_g1::13353-33_TRINITY_DN17233_c0_g1_i6::g.2366::m.2366	393	Viridiplantae	Retrotrans_gag	-	-	-	-
13353-33_TRINITY_DN17240_c0_g1::13353-33_TRINITY_DN17240_c0_g1_i1::g.2363::m.2363	201	Viridiplantae	LTP_2;Tryp_alpha_amyl	VIT_07s0151g00760.t01	Lipid transfer protein	AT2G48130.6	Bifunctional inhibitor/lipid-transfer protein/seed storage 2S albumin superfamily protein
13353-33_TRINITY_DN17262_c0_g1::13353-33_TRINITY_DN17262_c0_g1_i1::g.2371::m.2371	1218	Viridiplantae	ANAPC4_WD40;Coatomer_WDAD;COPI_C;Fis1_TPR_C;TPR_14;WD40	VIT_18s0001g13430.t01	Coatomer alpha subunit	AT1G62020.1	Coatomer%2C alpha subunit
13353-33_TRINITY_DN17265_c0_g1::13353-33_TRINITY_DN17265_c0_g1_i2::g.2374::m.2374	102	Not_assigned	-	-	-	-	-
13353-33_TRINITY_DN17293_c0_g1::13353-33_TRINITY_DN17293_c0_g1_i1::g.2360::m.2360	104	Viridiplantae	-	-	-	-	-
13353-33_TRINITY_DN17323_c0_g1::13353-33_TRINITY_DN17323_c0_g1_i1::g.2552::m.2552	110	Viridiplantae	RALF	VIT_05s0020g01490.t01	Rapid ALkalinization Factor RALFL33	AT4G15800.1	ralf-like 33
13353-33_TRINITY_DN17348_c0_g1::13353-33_TRINITY_DN17348_c0_g1_i3::g.2556::m.2556	111	Not_assigned	DUF3481	-	-	-	-
13353-33_TRINITY_DN17350_c0_g1::13353-33_TRINITY_DN17350_c0_g1_i3::g.2560::m.2560	141	Not_assigned	-	-	-	-	-
13353-33_TRINITY_DN17367_c0_g1::13353-33_TRINITY_DN17367_c0_g1_i2::g.2559::m.2559	141	Not_assigned	-	-	-	-	-
13353-33_TRINITY_DN17381_c0_g1::13353-33_TRINITY_DN17381_c0_g1_i1::g.2562::m.2562	217	Viridiplantae	SRR1	-	-	AT5G59560.2	sensitivity to red light reduced protein (SRR1)
13353-33_TRINITY_DN17388_c0_g1::13353-33_TRINITY_DN17388_c0_g1_i5::g.2561::m.2561	120	Viridiplantae	Metallothio_2	-	-	-	-
13353-33_TRINITY_DN17399_c0_g1::13353-33_TRINITY_DN17399_c0_g1_i1::g.2554::m.2554	151	Viridiplantae	-	-	-	-	-
13353-33_TRINITY_DN17420_c0_g1::13353-33_TRINITY_DN17420_c0_g1_i5::g.2464::m.2464	119	Not_assigned	-	-	-	-	-
13353-33_TRINITY_DN17424_c1_g1::13353-33_TRINITY_DN17424_c1_g1_i6::g.2463::m.2463	124	Not_assigned	-	-	-	-	-
13353-33_TRINITY_DN17425_c8_g2::13353-33_TRINITY_DN17425_c8_g2_i6::g.2468::m.2468	133	No_hit	-	-	-	-	-
13353-33_TRINITY_DN17655_c0_g1::13353-33_TRINITY_DN17655_c0_g1_i1::g.2221::m.2221	103	Not_assigned	-	-	-	-	-
13353-33_TRINITY_DN17850_c0_g1::13353-33_TRINITY_DN17850_c0_g1_i1::g.2135::m.2135	101	Viridiplantae	-	-	-	-	-
13353-33_TRINITY_DN18066_c0_g1::13353-33_TRINITY_DN18066_c0_g1_i1::g.2200::m.2200	154	Not_assigned	-	-	-	-	-
13353-33_TRINITY_DN18473_c0_g1::13353-33_TRINITY_DN18473_c0_g1_i1::g.2127::m.2127	111	Not_assigned	-	-	-	-	-
13353-33_TRINITY_DN19116_c0_g1::13353-33_TRINITY_DN19116_c0_g1_i1::g.2576::m.2576	110	Not_assigned	-	-	-	-	-
13353-33_TRINITY_DN19576_c0_g1::13353-33_TRINITY_DN19576_c0_g1_i1::g.2056::m.2056	104	Not_assigned	-	-	-	-	-
13353-33_TRINITY_DN20127_c0_g1::13353-33_TRINITY_DN20127_c0_g1_i1::g.2688::m.2688	201	Not_assigned	-	-	-	-	-
13353-33_TRINITY_DN20236_c0_g1::13353-33_TRINITY_DN20236_c0_g1_i1::g.2528::m.2528	140	Not_assigned	-	-	-	-	-
13353-33_TRINITY_DN2031_c0_g1::13353-33_TRINITY_DN2031_c0_g1_i2::g.2348::m.2348	136	Not_assigned	-	-	-	-	-
13353-33_TRINITY_DN20473_c0_g1::13353-33_TRINITY_DN20473_c0_g1_i1::g.2241::m.2241	445	Viridiplantae	DUF247	-	-	-	-
13353-33_TRINITY_DN20505_c0_g1::13353-33_TRINITY_DN20505_c0_g1_i1::g.2602::m.2602	238	Viridiplantae	KIP1;MCC-bdg_PDZ;Occludin_ELL;TPR_MLP1_2	-	-	-	-
13353-33_TRINITY_DN206_c0_g1::13353-33_TRINITY_DN206_c0_g1_i1::g.2255::m.2255	128	Not_assigned	-	-	-	-	-
13353-33_TRINITY_DN21366_c0_g1::13353-33_TRINITY_DN21366_c0_g1_i1::g.2686::m.2686	115	Not_assigned	-	-	-	-	-
13353-33_TRINITY_DN2157_c0_g1::13353-33_TRINITY_DN2157_c0_g1_i1::g.2267::m.2267	356	Viridiplantae	gag_pre-integrs;zf-CCHC	-	-	-	-
13353-33_TRINITY_DN23540_c0_g1::13353-33_TRINITY_DN23540_c0_g1_i1::g.2218::m.2218	103	Viridiplantae	-	-	-	-	-
13353-33_TRINITY_DN23750_c0_g1::13353-33_TRINITY_DN23750_c0_g1_i1::g.2292::m.2292	105	Not_assigned	-	-	-	-	-
13353-33_TRINITY_DN23988_c0_g1::13353-33_TRINITY_DN23988_c0_g1_i1::g.2144::m.2144	101	Not_assigned	-	-	-	-	-
13353-33_TRINITY_DN24070_c0_g1::13353-33_TRINITY_DN24070_c0_g1_i1::g.2187::m.2187	114	Not_assigned	-	-	-	-	-
13353-33_TRINITY_DN24494_c0_g1::13353-33_TRINITY_DN24494_c0_g1_i1::g.2573::m.2573	106	No_hit	-	-	-	-	-
13353-33_TRINITY_DN24553_c0_g1::13353-33_TRINITY_DN24553_c0_g1_i1::g.2677::m.2677	101	Not_assigned	-	-	-	-	-
13353-33_TRINITY_DN24803_c0_g1::13353-33_TRINITY_DN24803_c0_g1_i1::g.2349::m.2349	106	No_hit	-	-	-	-	-
13353-33_TRINITY_DN25041_c0_g1::13353-33_TRINITY_DN25041_c0_g1_i1::g.2234::m.2234	114	No_hit	-	-	-	-	-
13353-33_TRINITY_DN26157_c0_g1::13353-33_TRINITY_DN26157_c0_g1_i1::g.2580::m.2580	100	Not_assigned	-	-	-	-	-
13353-33_TRINITY_DN2709_c0_g1::13353-33_TRINITY_DN2709_c0_g1_i1::g.2182::m.2182	207	Viridiplantae	GUB_WAK_bind	VIT_16s0148g00420.t01	Rust resistance kinase Lr10	-	-
13353-33_TRINITY_DN27400_c0_g1::13353-33_TRINITY_DN27400_c0_g1_i1::g.2623::m.2623	157	Not_assigned	-	-	-	-	-
13353-33_TRINITY_DN27431_c0_g1::13353-33_TRINITY_DN27431_c0_g1_i1::g.2619::m.2619	113	Not_assigned	-	-	-	-	-
13353-33_TRINITY_DN27438_c0_g1::13353-33_TRINITY_DN27438_c0_g1_i1::g.2621::m.2621	141	Not_assigned	-	-	-	-	-
13353-33_TRINITY_DN27642_c0_g1::13353-33_TRINITY_DN27642_c0_g1_i1::g.2159::m.2159	112	Not_assigned	-	-	-	-	-
13353-33_TRINITY_DN27712_c0_g1::13353-33_TRINITY_DN27712_c0_g1_i1::g.2481::m.2481	111	No_hit	-	-	-	-	-
13353-33_TRINITY_DN27765_c0_g1::13353-33_TRINITY_DN27765_c0_g1_i1::g.2478::m.2478	99	Not_assigned	-	-	-	-	-
13353-33_TRINITY_DN28063_c0_g1::13353-33_TRINITY_DN28063_c0_g1_i1::g.2659::m.2659	135	Viridiplantae	-	-	-	-	-
13353-33_TRINITY_DN28375_c0_g1::13353-33_TRINITY_DN28375_c0_g1_i1::g.2048::m.2048	107	Not_assigned	-	-	-	-	-
13353-33_TRINITY_DN28688_c0_g1::13353-33_TRINITY_DN28688_c0_g1_i1::g.2285::m.2285	105	Viridiplantae	PGG;VKOR	-	-	-	-
13353-33_TRINITY_DN28733_c0_g1::13353-33_TRINITY_DN28733_c0_g1_i1::g.2650::m.2650	116	Not_assigned	-	-	-	-	-
13353-33_TRINITY_DN28809_c0_g1::13353-33_TRINITY_DN28809_c0_g1_i1::g.2340::m.2340	104	Not_assigned	DUF3657	-	-	-	-
13353-33_TRINITY_DN296_c0_g1::13353-33_TRINITY_DN296_c0_g1_i1::g.2258::m.2258	112	No_hit	-	-	-	-	-
13353-33_TRINITY_DN30886_c0_g1::13353-33_TRINITY_DN30886_c0_g1_i1::g.2383::m.2383	104	Not_assigned	-	-	-	-	-
13353-33_TRINITY_DN30976_c0_g1::13353-33_TRINITY_DN30976_c0_g1_i1::g.2422::m.2422	109	No_hit	-	-	-	-	-
13353-33_TRINITY_DN31491_c0_g1::13353-33_TRINITY_DN31491_c0_g1_i1::g.2605::m.2605	141	Opisthokonta	UQ_con	VIT_08s0007g02580.t01	Ubiquitin-conjugating enzyme E2 variant	AT2G36060.3	MMS ZWEI homologue 3
13353-33_TRINITY_DN31701_c0_g1::13353-33_TRINITY_DN31701_c0_g1_i1::g.2541::m.2541	102	Not_assigned	-	-	-	-	-
13353-33_TRINITY_DN32986_c0_g1::13353-33_TRINITY_DN32986_c0_g1_i1::g.2669::m.2669	101	Not_assigned	-	-	-	-	-
13353-33_TRINITY_DN33721_c0_g1::13353-33_TRINITY_DN33721_c0_g1_i1::g.2665::m.2665	106	Viridiplantae	-	-	-	-	-
13353-33_TRINITY_DN35047_c0_g1::13353-33_TRINITY_DN35047_c0_g1_i1::g.2350::m.2350	100	Not_assigned	-	-	-	-	-
13353-33_TRINITY_DN35340_c0_g1::13353-33_TRINITY_DN35340_c0_g1_i1::g.2355::m.2355	104	Viridiplantae	-	-	-	-	-
13353-33_TRINITY_DN35397_c0_g1::13353-33_TRINITY_DN35397_c0_g1_i1::g.2356::m.2356	120	Not_assigned	-	-	-	-	-
13353-33_TRINITY_DN35826_c0_g1::13353-33_TRINITY_DN35826_c0_g1_i1::g.2426::m.2426	119	Viridiplantae	PAP2	VIT_03s0110g00360.t01	Copper transporter 2	-	-
13353-33_TRINITY_DN35880_c0_g1::13353-33_TRINITY_DN35880_c0_g1_i1::g.2427::m.2427	178	Viridiplantae	Exo_endo_phos_2	-	-	-	-
13353-33_TRINITY_DN35942_c0_g1::13353-33_TRINITY_DN35942_c0_g1_i1::g.2563::m.2563	110	Viridiplantae	RALF	-	-	AT4G15800.1	ralf-like 33
13353-33_TRINITY_DN36232_c0_g1::13353-33_TRINITY_DN36232_c0_g1_i1::g.2194::m.2194	104	Not_assigned	-	-	-	-	-
13353-33_TRINITY_DN37166_c0_g1::13353-33_TRINITY_DN37166_c0_g1_i1::g.2667::m.2667	102	Not_assigned	-	-	-	-	-
13353-33_TRINITY_DN37331_c0_g1::13353-33_TRINITY_DN37331_c0_g1_i1::g.2276::m.2276	112	No_hit	-	-	-	-	-
13353-33_TRINITY_DN37574_c0_g1::13353-33_TRINITY_DN37574_c0_g1_i1::g.2198::m.2198	103	Not_assigned	-	-	-	-	-
13353-33_TRINITY_DN4097_c0_g1::13353-33_TRINITY_DN4097_c0_g1_i1::g.2051::m.2051	122	Viridiplantae	-	-	-	-	-
13353-33_TRINITY_DN4274_c0_g1::13353-33_TRINITY_DN4274_c0_g1_i1::g.2230::m.2230	115	No_hit	-	-	-	-	-
13353-33_TRINITY_DN4323_c0_g1::13353-33_TRINITY_DN4323_c0_g1_i1::g.2052::m.2052	110	Not_assigned	-	-	-	-	-
13353-33_TRINITY_DN447_c0_g1::13353-33_TRINITY_DN447_c0_g1_i2::g.2315::m.2315	143	Not_assigned	-	-	-	-	-
13353-33_TRINITY_DN4657_c0_g1::13353-33_TRINITY_DN4657_c0_g1_i1::g.2697::m.2697	134	Not_assigned	-	-	-	-	-
13353-33_TRINITY_DN4839_c0_g1::13353-33_TRINITY_DN4839_c0_g1_i1::g.2352::m.2352	115	Not_assigned	-	-	-	-	-
13353-33_TRINITY_DN5309_c0_g1::13353-33_TRINITY_DN5309_c0_g1_i1::g.2272::m.2272	242	Viridiplantae	-	VIT_00s0445g00030.t01	Unknown	AT1G11125.1	hypothetical protein
13353-33_TRINITY_DN5360_c0_g1::13353-33_TRINITY_DN5360_c0_g1_i1::g.2270::m.2270	107	Not_assigned	-	-	-	-	-
13353-33_TRINITY_DN5720_c0_g1::13353-33_TRINITY_DN5720_c0_g1_i1::g.2610::m.2610	167	Not_assigned	Ribosomal_S5;Ribosomal_S5_C	-	-	-	-
13353-33_TRINITY_DN6699_c0_g1::13353-33_TRINITY_DN6699_c0_g1_i1::g.2215::m.2215	107	Not_assigned	-	-	-	-	-
13353-33_TRINITY_DN6753_c0_g1::13353-33_TRINITY_DN6753_c0_g1_i1::g.2329::m.2329	101	Not_assigned	-	-	-	-	-
13353-33_TRINITY_DN6819_c0_g1::13353-33_TRINITY_DN6819_c0_g1_i1::g.2331::m.2331	147	Opisthokonta	MAPEG	VIT_04s0159g00040.t01	Glutathione transferase microsomal GSTMI	AT1G65820.1	microsomal glutathione s-transferase
13353-33_TRINITY_DN7401_c0_g1::13353-33_TRINITY_DN7401_c0_g1_i1::g.2278::m.2278	118	Viridiplantae	-	-	-	-	-
13353-33_TRINITY_DN7570_c0_g1::13353-33_TRINITY_DN7570_c0_g1_i1::g.2375::m.2375	104	Not_assigned	-	-	-	-	-
13353-33_TRINITY_DN7637_c0_g1::13353-33_TRINITY_DN7637_c0_g1_i1::g.2119::m.2119	107	Not_assigned	-	-	-	-	-
13353-33_TRINITY_DN7639_c0_g1::13353-33_TRINITY_DN7639_c0_g1_i1::g.2120::m.2120	99	Not_assigned	-	-	-	-	-
13353-33_TRINITY_DN7653_c0_g1::13353-33_TRINITY_DN7653_c0_g1_i1::g.2118::m.2118	137	Viridiplantae	-	-	-	-	-
13353-33_TRINITY_DN7881_c0_g1::13353-33_TRINITY_DN7881_c0_g1_i1::g.2673::m.2673	360	Viridiplantae	Chromo;rve	-	-	-	-
13353-33_TRINITY_DN8369_c0_g1::13353-33_TRINITY_DN8369_c0_g1_i1::g.2166::m.2166	133	Not_assigned	-	-	-	-	-
13353-33_TRINITY_DN8832_c0_g1::13353-33_TRINITY_DN8832_c0_g1_i1::g.2526::m.2526	115	Not_assigned	-	-	-	-	-
13353-33_TRINITY_DN8946_c0_g1::13353-33_TRINITY_DN8946_c0_g1_i1::g.2289::m.2289	107	Not_assigned	-	-	-	-	-
13353-33_TRINITY_DN9001_c0_g1::13353-33_TRINITY_DN9001_c0_g1_i1::g.2212::m.2212	142	Not_assigned	-	-	-	-	-
13353-33_TRINITY_DN9021_c0_g1::13353-33_TRINITY_DN9021_c0_g1_i2::g.2213::m.2213	117	Not_assigned	-	-	-	-	-
13353-33_TRINITY_DN9347_c0_g1::13353-33_TRINITY_DN9347_c0_g1_i2::g.2239::m.2239	103	Not_assigned	-	-	-	-	-
13353-33_TRINITY_DN9583_c0_g1::13353-33_TRINITY_DN9583_c0_g1_i1::g.2546::m.2546	259	Viruses	Flexi_CP	-	-	-	-
13353-33_TRINITY_DN9586_c0_g1::13353-33_TRINITY_DN9586_c0_g1_i2::g.2545::m.2545	125	Viridiplantae	-	-	-	-	-
13353-33_TRINITY_DN9644_c0_g1::13353-33_TRINITY_DN9644_c0_g1_i1::g.2264::m.2264	116	No_hit	-	-	-	-	-
13353-33_TRINITY_DN9677_c0_g1::13353-33_TRINITY_DN9677_c0_g1_i1::g.2263::m.2263	113	Not_assigned	-	-	-	-	-
13353-55_TRINITY_DN11028_c0_g1::13353-55_TRINITY_DN11028_c0_g1_i1::g.1754::m.1754	135	Viridiplantae	-	-	-	-	-
13353-55_TRINITY_DN11363_c0_g1::13353-55_TRINITY_DN11363_c0_g1_i3::g.1816::m.1816	105	Viridiplantae	MotCF	-	-	-	-
13353-55_TRINITY_DN11667_c0_g1::13353-55_TRINITY_DN11667_c0_g1_i1::g.1618::m.1618	132	Viridiplantae	-	VIT_04s0008g06150.t01	No hit	AT5G35090.1	hypothetical protein
13353-55_TRINITY_DN11705_c0_g1::13353-55_TRINITY_DN11705_c0_g1_i1::g.1594::m.1594	105	Not_assigned	-	-	-	-	-
13353-55_TRINITY_DN12000_c0_g1::13353-55_TRINITY_DN12000_c0_g1_i1::g.1800::m.1800	469	Viridiplantae	GWT1	-	-	AT4G17910.4	transferases%2C transferring acyl groups
13353-55_TRINITY_DN12085_c0_g1::13353-55_TRINITY_DN12085_c0_g1_i1::g.1799::m.1799	109	Not_assigned	-	-	-	-	-
13353-55_TRINITY_DN12273_c0_g1::13353-55_TRINITY_DN12273_c0_g1_i1::g.1499::m.1499	147	Viridiplantae	-	-	-	-	-
13353-55_TRINITY_DN12279_c1_g1::13353-55_TRINITY_DN12279_c1_g1_i1::g.1497::m.1497	162	Viridiplantae	-	-	-	-	-
13353-55_TRINITY_DN12320_c0_g1::13353-55_TRINITY_DN12320_c0_g1_i1::g.1924::m.1924	148	Viridiplantae	-	-	-	-	-
13353-55_TRINITY_DN12495_c0_g1::13353-55_TRINITY_DN12495_c0_g1_i1::g.1995::m.1995	117	Not_assigned	-	-	-	-	-
13353-55_TRINITY_DN13591_c0_g1::13353-55_TRINITY_DN13591_c0_g1_i1::g.1701::m.1701	170	Viridiplantae	PDZ	-	-	-	-
13353-55_TRINITY_DN13675_c0_g1::13353-55_TRINITY_DN13675_c0_g1_i1::g.1713::m.1713	104	Viridiplantae	-	-	-	-	-
13353-55_TRINITY_DN13699_c0_g1::13353-55_TRINITY_DN13699_c0_g1_i1::g.1716::m.1716	99	Not_assigned	-	-	-	-	-
13353-55_TRINITY_DN13881_c0_g1::13353-55_TRINITY_DN13881_c0_g1_i1::g.1931::m.1931	1335	Viridiplantae	gag_pre-integrs;Retrotran_gag_2;Retrotrans_gag;rve;RVT_2	-	-	-	-
13353-55_TRINITY_DN13881_c0_g1::13353-55_TRINITY_DN13881_c0_g1_i2::g.1932::m.1932	978	Viridiplantae	gag_pre-integrs;rve;RVT_2	-	-	-	-
13353-55_TRINITY_DN13886_c0_g1::13353-55_TRINITY_DN13886_c0_g1_i2::g.1934::m.1934	103	Not_assigned	-	-	-	-	-
13353-55_TRINITY_DN14093_c0_g1::13353-55_TRINITY_DN14093_c0_g1_i1::g.1506::m.1506	130	Not_assigned	-	-	-	-	-
13353-55_TRINITY_DN14159_c0_g1::13353-55_TRINITY_DN14159_c0_g1_i1::g.1828::m.1828	150	Not_assigned	-	-	-	-	-
13353-55_TRINITY_DN14478_c0_g2::13353-55_TRINITY_DN14478_c0_g2_i1::g.1645::m.1645	255	Viridiplantae	Nudix_hydro	-	-	AT4G25434.6	nudix hydrolase homolog 10
13353-55_TRINITY_DN14501_c0_g1::13353-55_TRINITY_DN14501_c0_g1_i2::g.1565::m.1565	205	Viridiplantae	Pkinase	VIT_19s0014g03990.t01	S-locus lectin protein kinase	AT4G13190.3	Protein kinase superfamily protein
13353-55_TRINITY_DN14597_c0_g1::13353-55_TRINITY_DN14597_c0_g1_i1::g.1560::m.1560	208	Viridiplantae	THF_DHG_CYH_C	-	-	-	-
13353-55_TRINITY_DN14683_c0_g1::13353-55_TRINITY_DN14683_c0_g1_i1::g.1587::m.1587	114	Not_assigned	-	-	-	-	-
13353-55_TRINITY_DN14799_c0_g1::13353-55_TRINITY_DN14799_c0_g1_i1::g.1743::m.1743	110	Not_assigned	-	-	-	-	-
13353-55_TRINITY_DN14858_c0_g1::13353-55_TRINITY_DN14858_c0_g1_i1::g.1851::m.1851	115	Not_assigned	-	-	-	-	-
13353-55_TRINITY_DN14898_c0_g1::13353-55_TRINITY_DN14898_c0_g1_i1::g.1849::m.1849	260	Viridiplantae	DUF4408;DUF761;hNIFK_binding;UPF0193	-	-	AT4G26130.1	cotton fiber protein
13353-55_TRINITY_DN14931_c0_g1::13353-55_TRINITY_DN14931_c0_g1_i12::g.1636::m.1636	112	Not_assigned	-	-	-	-	-
13353-55_TRINITY_DN14949_c0_g1::13353-55_TRINITY_DN14949_c0_g1_i2::g.1642::m.1642	110	Viridiplantae	-	-	-	-	-
13353-55_TRINITY_DN14953_c0_g1::13353-55_TRINITY_DN14953_c0_g1_i1::g.1635::m.1635	120	Viridiplantae	-	-	-	-	-
13353-55_TRINITY_DN14992_c0_g1::13353-55_TRINITY_DN14992_c0_g1_i1::g.1638::m.1638	105	Not_assigned	-	-	-	-	-
13353-55_TRINITY_DN15035_c0_g1::13353-55_TRINITY_DN15035_c0_g1_i1::g.1766::m.1766	114	Opisthokonta	-	-	-	-	-
13353-55_TRINITY_DN15038_c0_g1::13353-55_TRINITY_DN15038_c0_g1_i1::g.1763::m.1763	252	No_hit	-	-	-	-	-
13353-55_TRINITY_DN15043_c0_g1::13353-55_TRINITY_DN15043_c0_g1_i1::g.1770::m.1770	101	Not_assigned	Yeast-kill-tox	-	-	-	-
13353-55_TRINITY_DN15044_c1_g1::13353-55_TRINITY_DN15044_c1_g1_i1::g.1768::m.1768	138	Not_assigned	-	-	-	-	-
13353-55_TRINITY_DN15073_c0_g2::13353-55_TRINITY_DN15073_c0_g2_i1::g.1761::m.1761	187	Viridiplantae	WGG	-	-	-	-
13353-55_TRINITY_DN15105_c0_g1::13353-55_TRINITY_DN15105_c0_g1_i1::g.1859::m.1859	294	Viridiplantae	-	-	-	-	-
13353-55_TRINITY_DN15115_c0_g1::13353-55_TRINITY_DN15115_c0_g1_i1::g.1884::m.1884	112	Not_assigned	-	-	-	-	-
13353-55_TRINITY_DN15127_c0_g1::13353-55_TRINITY_DN15127_c0_g1_i1::g.1889::m.1889	99	Not_assigned	-	-	-	-	-
13353-55_TRINITY_DN15127_c0_g1::13353-55_TRINITY_DN15127_c0_g1_i5::g.1890::m.1890	171	Viridiplantae	Ank_2;Ank_3;Ank_5	VIT_03s0110g00020.t01	Unknown	-	-
13353-55_TRINITY_DN15130_c0_g1::13353-55_TRINITY_DN15130_c0_g1_i1::g.1882::m.1882	119	Not_assigned	-	-	-	-	-
13353-55_TRINITY_DN15154_c0_g1::13353-55_TRINITY_DN15154_c0_g1_i1::g.1885::m.1885	477	Viridiplantae	DUF1336	VIT_15s0107g00410.t01	Pleckstriny (PH) domain-containing protein	AT5G45560.2	Pleckstrin homology (PH) domain-containing protein / lipid-binding START domain-containing protein
13353-55_TRINITY_DN15166_c0_g1::13353-55_TRINITY_DN15166_c0_g1_i1::g.1863::m.1863	123	Viridiplantae	-	-	-	-	-
13353-55_TRINITY_DN15171_c2_g2::13353-55_TRINITY_DN15171_c2_g2_i2::g.1881::m.1881	139	Not_assigned	-	-	-	-	-
13353-55_TRINITY_DN15176_c0_g1::13353-55_TRINITY_DN15176_c0_g1_i1::g.1871::m.1871	122	Not_assigned	-	-	-	-	-
13353-55_TRINITY_DN15191_c0_g1::13353-55_TRINITY_DN15191_c0_g1_i3::g.1865::m.1865	109	Not_assigned	-	-	-	-	-
13353-55_TRINITY_DN15217_c0_g1::13353-55_TRINITY_DN15217_c0_g1_i1::g.1775::m.1775	102	Viridiplantae	-	-	-	-	-
13353-55_TRINITY_DN15217_c0_g1::13353-55_TRINITY_DN15217_c0_g1_i4::g.1776::m.1776	112	Viridiplantae	-	-	-	-	-
13353-55_TRINITY_DN15235_c0_g1::13353-55_TRINITY_DN15235_c0_g1_i6::g.1788::m.1788	99	Viridiplantae	-	-	-	-	-
13353-55_TRINITY_DN15264_c0_g1::13353-55_TRINITY_DN15264_c0_g1_i1::g.1777::m.1777	99	Not_assigned	-	-	-	-	-
13353-55_TRINITY_DN15278_c0_g1::13353-55_TRINITY_DN15278_c0_g1_i5::g.1783::m.1783	114	Not_assigned	-	-	-	-	-
13353-55_TRINITY_DN15289_c2_g1::13353-55_TRINITY_DN15289_c2_g1_i6::g.1774::m.1774	109	Viridiplantae	-	-	-	-	-
13353-55_TRINITY_DN15320_c0_g1::13353-55_TRINITY_DN15320_c0_g1_i1::g.1684::m.1684	135	Not_assigned	-	-	-	-	-
13353-55_TRINITY_DN15338_c0_g1::13353-55_TRINITY_DN15338_c0_g1_i1::g.1685::m.1685	155	Not_assigned	-	-	-	-	-
13353-55_TRINITY_DN15342_c0_g1::13353-55_TRINITY_DN15342_c0_g1_i1::g.1683::m.1683	101	Not_assigned	-	-	-	-	-
13353-55_TRINITY_DN15644_c0_g1::13353-55_TRINITY_DN15644_c0_g1_i1::g.1808::m.1808	112	Not_assigned	-	-	-	-	-
13353-55_TRINITY_DN1621_c0_g1::13353-55_TRINITY_DN1621_c0_g1_i1::g.1566::m.1566	115	Not_assigned	-	-	-	-	-
13353-55_TRINITY_DN16545_c0_g1::13353-55_TRINITY_DN16545_c0_g1_i1::g.1724::m.1724	183	Not_assigned	-	-	-	-	-
13353-55_TRINITY_DN17296_c0_g1::13353-55_TRINITY_DN17296_c0_g1_i1::g.1736::m.1736	104	Not_assigned	-	-	-	-	-
13353-55_TRINITY_DN17788_c0_g1::13353-55_TRINITY_DN17788_c0_g1_i1::g.1651::m.1651	99	Not_assigned	-	-	-	-	-
13353-55_TRINITY_DN1808_c0_g1::13353-55_TRINITY_DN1808_c0_g1_i1::g.1659::m.1659	112	Viridiplantae	-	-	-	-	-
13353-55_TRINITY_DN18373_c0_g1::13353-55_TRINITY_DN18373_c0_g1_i1::g.1742::m.1742	137	Viridiplantae	-	-	-	-	-
13353-55_TRINITY_DN18531_c0_g1::13353-55_TRINITY_DN18531_c0_g1_i1::g.1944::m.1944	207	Viridiplantae	Prok-RING_4;zf-C3HC4;zf-C3HC4_2;zf-C3HC4_3;zf-C3HC4_4;zf-rbx1;zf-RING_2;zf-RING_4;zf-RING_5;zf-RING_UBOX	VIT_12s0059g01370.t01	Zinc finger (C3HC4-type ring finger)	AT4G22250.1	RING/U-box superfamily protein
13353-55_TRINITY_DN18811_c0_g1::13353-55_TRINITY_DN18811_c0_g1_i1::g.1504::m.1504	109	Viridiplantae	-	-	-	-	-
13353-55_TRINITY_DN19300_c0_g1::13353-55_TRINITY_DN19300_c0_g1_i1::g.1835::m.1835	114	Not_assigned	-	-	-	-	-
13353-55_TRINITY_DN201_c0_g1::13353-55_TRINITY_DN201_c0_g1_i1::g.1654::m.1654	124	Not_assigned	-	-	-	-	-
13353-55_TRINITY_DN20583_c0_g1::13353-55_TRINITY_DN20583_c0_g1_i1::g.1909::m.1909	107	Not_assigned	-	-	-	-	-
13353-55_TRINITY_DN20752_c0_g1::13353-55_TRINITY_DN20752_c0_g1_i1::g.1670::m.1670	134	Viridiplantae	-	-	-	-	-
13353-55_TRINITY_DN20755_c0_g1::13353-55_TRINITY_DN20755_c0_g1_i1::g.1666::m.1666	102	Not_assigned	HTH_CodY	-	-	-	-
13353-55_TRINITY_DN21203_c0_g1::13353-55_TRINITY_DN21203_c0_g1_i1::g.1772::m.1772	109	Not_assigned	-	-	-	-	-
13353-55_TRINITY_DN21832_c0_g1::13353-55_TRINITY_DN21832_c0_g1_i1::g.1525::m.1525	302	Viridiplantae	-	-	-	-	-
13353-55_TRINITY_DN22700_c0_g1::13353-55_TRINITY_DN22700_c0_g1_i1::g.1673::m.1673	113	No_hit	-	-	-	-	-
13353-55_TRINITY_DN24046_c0_g1::13353-55_TRINITY_DN24046_c0_g1_i1::g.1611::m.1611	153	Viridiplantae	FANCL_C;Prok-RING_1;Prok-RING_4;RINGv;zf-ANAPC11;zf-C3H2C3;zf-C3HC4;zf-C3HC4_2;zf-C3HC4_3;zf-rbx1;zf-RING_11;zf-RING_2;zf-RING_5;zf-RING_UBOX;Zn_ribbon_17	VIT_08s0058g01270.t01	Zinc finger (C3HC4-type ring finger)	AT3G11110.1	RING/U-box superfamily protein
13353-55_TRINITY_DN24056_c0_g1::13353-55_TRINITY_DN24056_c0_g1_i1::g.1606::m.1606	206	Bacteria	Ribosomal_S4;S4;S4_2	-	-	ATCG00380.1	chloroplast ribosomal protein S4
13353-55_TRINITY_DN24199_c0_g1::13353-55_TRINITY_DN24199_c0_g1_i1::g.1518::m.1518	118	Not_assigned	-	-	-	-	-
13353-55_TRINITY_DN24449_c0_g1::13353-55_TRINITY_DN24449_c0_g1_i1::g.1901::m.1901	112	Not_assigned	-	-	-	-	-
13353-55_TRINITY_DN2472_c0_g1::13353-55_TRINITY_DN2472_c0_g1_i1::g.1558::m.1558	138	Viridiplantae	-	-	-	-	-
13353-55_TRINITY_DN24793_c0_g1::13353-55_TRINITY_DN24793_c0_g1_i1::g.1547::m.1547	214	Viridiplantae	-	-	-	-	-
13353-55_TRINITY_DN27422_c0_g1::13353-55_TRINITY_DN27422_c0_g1_i1::g.1913::m.1913	105	Not_assigned	-	-	-	-	-
13353-55_TRINITY_DN27706_c0_g1::13353-55_TRINITY_DN27706_c0_g1_i1::g.1824::m.1824	148	Not_assigned	-	-	-	-	-
13353-55_TRINITY_DN28348_c0_g1::13353-55_TRINITY_DN28348_c0_g1_i1::g.1511::m.1511	183	Bacteria	PRC;RimM	-	-	-	-
13353-55_TRINITY_DN28710_c0_g1::13353-55_TRINITY_DN28710_c0_g1_i1::g.1947::m.1947	99	Not_assigned	-	-	-	-	-
13353-55_TRINITY_DN28946_c0_g1::13353-55_TRINITY_DN28946_c0_g1_i1::g.1690::m.1690	109	Not_assigned	-	-	-	-	-
13353-55_TRINITY_DN29162_c0_g1::13353-55_TRINITY_DN29162_c0_g1_i1::g.1993::m.1993	218	Viridiplantae	-	-	-	AT1G15260.1	LOW protein: ATP-dependent RNA helicase-like protein
13353-55_TRINITY_DN30114_c0_g1::13353-55_TRINITY_DN30114_c0_g1_i1::g.1718::m.1718	113	Not_assigned	-	-	-	-	-
13353-55_TRINITY_DN31397_c0_g1::13353-55_TRINITY_DN31397_c0_g1_i1::g.1617::m.1617	112	Not_assigned	-	-	-	-	-
13353-55_TRINITY_DN3486_c0_g1::13353-55_TRINITY_DN3486_c0_g1_i1::g.1820::m.1820	125	Viridiplantae	-	-	-	-	-
13353-55_TRINITY_DN3841_c0_g1::13353-55_TRINITY_DN3841_c0_g1_i1::g.1539::m.1539	121	Not_assigned	-	-	-	-	-
13353-55_TRINITY_DN3876_c0_g1::13353-55_TRINITY_DN3876_c0_g1_i1::g.1537::m.1537	156	Viridiplantae	-	-	-	-	-
13353-55_TRINITY_DN4033_c0_g1::13353-55_TRINITY_DN4033_c0_g1_i1::g.1519::m.1519	265	Viridiplantae	-	-	-	-	-
13353-55_TRINITY_DN4747_c0_g1::13353-55_TRINITY_DN4747_c0_g1_i1::g.1989::m.1989	138	No_hit	-	-	-	-	-
13353-55_TRINITY_DN498_c0_g1::13353-55_TRINITY_DN498_c0_g1_i1::g.1710::m.1710	283	Viridiplantae	Oxidored_q6	-	-	ATCG00430.1	photosystem II reaction center protein G
13353-55_TRINITY_DN5327_c0_g1::13353-55_TRINITY_DN5327_c0_g1_i1::g.1660::m.1660	111	Not_assigned	-	-	-	-	-
13353-55_TRINITY_DN5458_c0_g1::13353-55_TRINITY_DN5458_c0_g1_i2::g.1630::m.1630	101	Not_assigned	Phenol_monoox	-	-	-	-
13353-55_TRINITY_DN6959_c0_g1::13353-55_TRINITY_DN6959_c0_g1_i1::g.1628::m.1628	123	Viridiplantae	-	-	-	-	-
13353-55_TRINITY_DN7032_c0_g1::13353-55_TRINITY_DN7032_c0_g1_i1::g.1969::m.1969	116	No_hit	-	-	-	-	-
13353-55_TRINITY_DN7101_c0_g1::13353-55_TRINITY_DN7101_c0_g1_i1::g.1852::m.1852	120	Not_assigned	-	-	-	-	-
13353-55_TRINITY_DN7258_c0_g1::13353-55_TRINITY_DN7258_c0_g1_i1::g.1948::m.1948	109	Not_assigned	-	-	-	-	-
13353-55_TRINITY_DN7360_c0_g1::13353-55_TRINITY_DN7360_c0_g1_i1::g.1802::m.1802	131	Viridiplantae	-	-	-	-	-
13353-55_TRINITY_DN7444_c0_g1::13353-55_TRINITY_DN7444_c0_g1_i1::g.1664::m.1664	143	No_hit	-	-	-	-	-
13353-55_TRINITY_DN8545_c0_g1::13353-55_TRINITY_DN8545_c0_g1_i1::g.1722::m.1722	132	Not_assigned	-	-	-	-	-
13353-55_TRINITY_DN8628_c0_g1::13353-55_TRINITY_DN8628_c0_g1_i2::g.1956::m.1956	283	Viridiplantae	Retrotran_gag_2;Retrotrans_gag;zf-C2H2_10;zf-CCHC	VIT_19s0014g02060.t01	Retrotransposon protein	AT5G53670.1	transmembrane protein
13353-55_TRINITY_DN8631_c0_g1::13353-55_TRINITY_DN8631_c0_g1_i1::g.1950::m.1950	117	Viridiplantae	Chloroa_b-bind	-	-	-	-
13353-55_TRINITY_DN8631_c0_g1::13353-55_TRINITY_DN8631_c0_g1_i3::g.1951::m.1951	160	Viridiplantae	Chloroa_b-bind	-	-	AT1G61520.2	PSI type III chlorophyll a/b-binding protein
13353-55_TRINITY_DN8656_c0_g1::13353-55_TRINITY_DN8656_c0_g1_i1::g.1954::m.1954	245	Opisthokonta	14-3-3;Terminase_4;TPR_12	VIT_07s0191g00090.t01	14-3-3 protein GF14 omega (GRF2)	AT5G38480.1	general regulatory factor 3
13353-55_TRINITY_DN8836_c0_g1::13353-55_TRINITY_DN8836_c0_g1_i2::g.1838::m.1838	208	Viridiplantae	CTP_transf_like	-	-	AT5G55810.1	nicotinate/nicotinamide mononucleotide adenyltransferase
13353-55_TRINITY_DN902_c0_g1::13353-55_TRINITY_DN902_c0_g1_i1::g.1551::m.1551	750	Viridiplantae	Cpn10;DEAD;DUF4217;Helicase_C;ResIII	-	-	AT5G54910.1	DEA(D/H)-box RNA helicase family protein
13353-55_TRINITY_DN9502_c0_g1::13353-55_TRINITY_DN9502_c0_g1_i1::g.1892::m.1892	125	Not_assigned	-	-	-	-	-
13353-55_TRINITY_DN9651_c0_g1::13353-55_TRINITY_DN9651_c0_g1_i1::g.1656::m.1656	230	Viridiplantae	C2	VIT_15s0048g02070.t01	BON2-associated protein (BAP2)	-	-
13353-55_TRINITY_DN9724_c0_g1::13353-55_TRINITY_DN9724_c0_g1_i1::g.1706::m.1706	106	Not_assigned	-	-	-	-	-
13353-55_TRINITY_DN9793_c0_g1::13353-55_TRINITY_DN9793_c0_g1_i1::g.1705::m.1705	113	Not_assigned	-	-	-	-	-
13353-55_TRINITY_DN9941_c0_g1::13353-55_TRINITY_DN9941_c0_g1_i1::g.1602::m.1602	107	Not_assigned	-	-	-	-	-
14305-001_TRINITY_DN10367_c0_g1::14305-001_TRINITY_DN10367_c0_g1_i1::g.3889::m.3889	105	Not_assigned	-	-	-	-	-
14305-001_TRINITY_DN10418_c0_g1::14305-001_TRINITY_DN10418_c0_g1_i1::g.3486::m.3486	140	Viridiplantae	-	-	-	-	-
14305-001_TRINITY_DN10509_c0_g1::14305-001_TRINITY_DN10509_c0_g1_i1::g.3749::m.3749	106	Not_assigned	-	-	-	-	-
14305-001_TRINITY_DN10623_c0_g1::14305-001_TRINITY_DN10623_c0_g1_i1::g.3577::m.3577	118	Not_assigned	-	-	-	-	-
14305-001_TRINITY_DN1064_c0_g1::14305-001_TRINITY_DN1064_c0_g1_i1::g.3267::m.3267	224	Opisthokonta	PTPLA	VIT_00s0313g00040.t01	PAS2 (PASTICCINO 2)	AT5G10480.3	Protein-tyrosine phosphatase-like%2C PTPLA
14305-001_TRINITY_DN10653_c0_g1::14305-001_TRINITY_DN10653_c0_g1_i1::g.3569::m.3569	110	Not_assigned	-	-	-	-	-
14305-001_TRINITY_DN10840_c0_g1::14305-001_TRINITY_DN10840_c0_g1_i1::g.3844::m.3844	101	Not_assigned	-	-	-	-	-
14305-001_TRINITY_DN10960_c0_g1::14305-001_TRINITY_DN10960_c0_g1_i1::g.3344::m.3344	218	Viridiplantae	-	-	-	-	-
14305-001_TRINITY_DN10988_c0_g1::14305-001_TRINITY_DN10988_c0_g1_i1::g.3345::m.3345	119	Not_assigned	-	-	-	-	-
14305-001_TRINITY_DN10988_c0_g1::14305-001_TRINITY_DN10988_c0_g1_i2::g.3346::m.3346	100	Not_assigned	-	-	-	-	-
14305-001_TRINITY_DN11101_c0_g1::14305-001_TRINITY_DN11101_c0_g1_i2::g.3454::m.3454	105	Not_assigned	-	-	-	-	-
14305-001_TRINITY_DN11164_c0_g1::14305-001_TRINITY_DN11164_c0_g1_i1::g.3455::m.3455	123	Not_assigned	-	-	-	-	-
14305-001_TRINITY_DN11836_c0_g1::14305-001_TRINITY_DN11836_c0_g1_i1::g.3320::m.3320	101	Not_assigned	-	-	-	-	-
14305-001_TRINITY_DN12006_c0_g1::14305-001_TRINITY_DN12006_c0_g1_i1::g.3698::m.3698	112	Not_assigned	-	-	-	-	-
14305-001_TRINITY_DN12394_c0_g1::14305-001_TRINITY_DN12394_c0_g1_i1::g.3807::m.3807	99	No_hit	-	-	-	-	-
14305-001_TRINITY_DN12417_c0_g1::14305-001_TRINITY_DN12417_c0_g1_i1::g.3895::m.3895	101	Not_assigned	-	-	-	-	-
14305-001_TRINITY_DN12496_c0_g1::14305-001_TRINITY_DN12496_c0_g1_i3::g.3896::m.3896	250	Viridiplantae	Glyco_transf_4	VIT_00s0218g00190.t01	UDP-rhamnose:rhamnosyltransferase	-	-
14305-001_TRINITY_DN12850_c0_g1::14305-001_TRINITY_DN12850_c0_g1_i2::g.3430::m.3430	101	Not_assigned	DUF1539	-	-	-	-
14305-001_TRINITY_DN13321_c0_g1::14305-001_TRINITY_DN13321_c0_g1_i1::g.3642::m.3642	110	Not_assigned	-	-	-	-	-
14305-001_TRINITY_DN13349_c0_g1::14305-001_TRINITY_DN13349_c0_g1_i1::g.3646::m.3646	106	Not_assigned	-	-	-	-	-
14305-001_TRINITY_DN13369_c0_g1::14305-001_TRINITY_DN13369_c0_g1_i1::g.3640::m.3640	133	Viridiplantae	-	VIT_13s0156g00100.t01	Unknown protein	AT5G42146.1	transmembrane protein
14305-001_TRINITY_DN13373_c0_g1::14305-001_TRINITY_DN13373_c0_g1_i1::g.3643::m.3643	119	Not_assigned	HicA_toxin	-	-	-	-
14305-001_TRINITY_DN13450_c0_g1::14305-001_TRINITY_DN13450_c0_g1_i1::g.3277::m.3277	217	Opisthokonta	-	-	-	-	-
14305-001_TRINITY_DN13566_c0_g1::14305-001_TRINITY_DN13566_c0_g1_i1::g.3612::m.3612	201	Viridiplantae	CSD;zf-CCHC;zf-CCHC_2;zf-CCHC_3	VIT_04s0023g03520.t01	Cold-shock DNA-binding	AT4G38680.1	glycine rich protein 2
14305-001_TRINITY_DN13694_c0_g1::14305-001_TRINITY_DN13694_c0_g1_i1::g.3622::m.3622	107	Not_assigned	-	-	-	-	-
14305-001_TRINITY_DN13796_c0_g1::14305-001_TRINITY_DN13796_c0_g1_i1::g.3708::m.3708	99	Not_assigned	-	-	-	-	-
14305-001_TRINITY_DN13800_c0_g1::14305-001_TRINITY_DN13800_c0_g1_i2::g.3813::m.3813	101	Not_assigned	-	-	-	-	-
14305-001_TRINITY_DN14184_c0_g1::14305-001_TRINITY_DN14184_c0_g1_i1::g.3732::m.3732	119	Viridiplantae	-	-	-	-	-
14305-001_TRINITY_DN14192_c0_g1::14305-001_TRINITY_DN14192_c0_g1_i1::g.3734::m.3734	112	Viridiplantae	RALF	VIT_12s0028g03460.t01	RALFL4 (RALF-like 4)	-	-
14305-001_TRINITY_DN14215_c0_g1::14305-001_TRINITY_DN14215_c0_g1_i4::g.3720::m.3720	104	Not_assigned	-	-	-	-	-
14305-001_TRINITY_DN14258_c0_g1::14305-001_TRINITY_DN14258_c0_g1_i1::g.3724::m.3724	251	Not_assigned	-	-	-	-	-
14305-001_TRINITY_DN14411_c0_g1::14305-001_TRINITY_DN14411_c0_g1_i3::g.3543::m.3543	504	Viridiplantae	O-FucT	VIT_14s0083g00940.t01	Auxin-independent growth promoter	AT1G14020.1	O-fucosyltransferase family protein
14305-001_TRINITY_DN14430_c0_g1::14305-001_TRINITY_DN14430_c0_g1_i4::g.3544::m.3544	254	Viridiplantae	Ribosomal_L34e;RNase_T;zf-C2H2;zf-C2H2_4;zf-C2H2_6;zf-C2H2_8;zf-C2H2_jaz;zf-met	-	-	AT2G48100.5	Exonuclease family protein
14305-001_TRINITY_DN14440_c0_g1::14305-001_TRINITY_DN14440_c0_g1_i1::g.3545::m.3545	763	Viridiplantae	-	-	-	-	-
14305-001_TRINITY_DN14526_c0_g1::14305-001_TRINITY_DN14526_c0_g1_i2::g.3419::m.3419	105	Viridiplantae	-	-	-	-	-
14305-001_TRINITY_DN14539_c0_g1::14305-001_TRINITY_DN14539_c0_g1_i2::g.3409::m.3409	115	No_hit	-	-	-	-	-
14305-001_TRINITY_DN14541_c0_g1::14305-001_TRINITY_DN14541_c0_g1_i5::g.3407::m.3407	301	Viridiplantae	zf-Sec23_Sec24	-	-	AT5G41270.1	RNase P Rpr2/Rpp21 subunit domain protein
14305-001_TRINITY_DN14545_c0_g1::14305-001_TRINITY_DN14545_c0_g1_i1::g.3420::m.3420	627	Viridiplantae	LRR_1;LRR_3;LRR_4;LRR_8	VIT_15s0045g00440.t01	Disease resistance protein (TIR-NBS-LRR class)	-	-
14305-001_TRINITY_DN14557_c0_g4::14305-001_TRINITY_DN14557_c0_g4_i1::g.3405::m.3405	122	Viridiplantae	-	-	-	-	-
14305-001_TRINITY_DN14558_c0_g1::14305-001_TRINITY_DN14558_c0_g1_i5::g.3413::m.3413	99	No_hit	-	-	-	-	-
14305-001_TRINITY_DN14609_c3_g1::14305-001_TRINITY_DN14609_c3_g1_i1::g.3441::m.3441	112	Viridiplantae	-	-	-	-	-
14305-001_TRINITY_DN14649_c1_g1::14305-001_TRINITY_DN14649_c1_g1_i1::g.3444::m.3444	119	Viridiplantae	-	-	-	-	-
14305-001_TRINITY_DN14679_c0_g1::14305-001_TRINITY_DN14679_c0_g1_i1::g.3438::m.3438	127	Bacteria	Ribosomal_L17	-	-	-	-
14305-001_TRINITY_DN14758_c0_g1::14305-001_TRINITY_DN14758_c0_g1_i1::g.3659::m.3659	106	Not_assigned	-	-	-	-	-
14305-001_TRINITY_DN14819_c0_g1::14305-001_TRINITY_DN14819_c0_g1_i1::g.3760::m.3760	151	Viridiplantae	-	-	-	AT5G06380.1	hypothetical protein
14305-001_TRINITY_DN14946_c0_g1::14305-001_TRINITY_DN14946_c0_g1_i1::g.3537::m.3537	188	Viridiplantae	PRA1	VIT_07s0141g00630.t01	Prenylated rab acceptor (PRA1)	AT5G56230.1	prenylated RAB acceptor 1.G2
14305-001_TRINITY_DN15178_c0_g1::14305-001_TRINITY_DN15178_c0_g1_i1::g.3764::m.3764	119	Not_assigned	-	-	-	-	-
14305-001_TRINITY_DN15204_c0_g1::14305-001_TRINITY_DN15204_c0_g1_i1::g.3689::m.3689	105	Not_assigned	-	-	-	-	-
14305-001_TRINITY_DN15262_c0_g1::14305-001_TRINITY_DN15262_c0_g1_i1::g.3686::m.3686	125	Not_assigned	-	-	-	-	-
14305-001_TRINITY_DN15305_c0_g1::14305-001_TRINITY_DN15305_c0_g1_i1::g.3594::m.3594	152	Opisthokonta	NAC	VIT_17s0053g00620.t01	Nascent polypeptide-associated complex subunit beta	AT1G17880.1	basic transcription factor 3
14305-001_TRINITY_DN15314_c0_g1::14305-001_TRINITY_DN15314_c0_g1_i1::g.3593::m.3593	99	Viridiplantae	-	-	-	-	-
14305-001_TRINITY_DN15614_c0_g1::14305-001_TRINITY_DN15614_c0_g1_i1::g.3713::m.3713	107	Opisthokonta	MRP-S33	VIT_01s0011g01090.t01	Unknown protein	AT5G44710.1	37S ribosomal protein S27
14305-001_TRINITY_DN16225_c0_g1::14305-001_TRINITY_DN16225_c0_g1_i1::g.3374::m.3374	113	Viridiplantae	-	-	-	-	-
14305-001_TRINITY_DN16817_c0_g1::14305-001_TRINITY_DN16817_c0_g1_i1::g.3834::m.3834	168	Not_assigned	-	-	-	-	-
14305-001_TRINITY_DN16890_c0_g1::14305-001_TRINITY_DN16890_c0_g1_i1::g.3830::m.3830	150	Viridiplantae	RVT_1	-	-	-	-
14305-001_TRINITY_DN17043_c0_g1::14305-001_TRINITY_DN17043_c0_g1_i1::g.3272::m.3272	109	Not_assigned	-	-	-	-	-
14305-001_TRINITY_DN17067_c0_g1::14305-001_TRINITY_DN17067_c0_g1_i1::g.3269::m.3269	319	Bacteria	Peripla_BP_1;Peripla_BP_3;Peripla_BP_4	-	-	-	-
14305-001_TRINITY_DN17102_c0_g1::14305-001_TRINITY_DN17102_c0_g1_i1::g.3388::m.3388	104	Not_assigned	-	-	-	-	-
14305-001_TRINITY_DN17133_c0_g1::14305-001_TRINITY_DN17133_c0_g1_i1::g.3386::m.3386	127	No_hit	-	-	-	-	-
14305-001_TRINITY_DN17166_c0_g1::14305-001_TRINITY_DN17166_c0_g1_i1::g.3389::m.3389	172	Opisthokonta	MPC;MtN3_slv	-	-	-	-
14305-001_TRINITY_DN17550_c0_g1::14305-001_TRINITY_DN17550_c0_g1_i1::g.3541::m.3541	290	Opisthokonta	Stm1_N	-	-	-	-
14305-001_TRINITY_DN17731_c0_g1::14305-001_TRINITY_DN17731_c0_g1_i1::g.3548::m.3548	122	Not_assigned	-	-	-	-	-
14305-001_TRINITY_DN18171_c0_g1::14305-001_TRINITY_DN18171_c0_g1_i1::g.3876::m.3876	162	Opisthokonta	ATP-synt_C	VIT_03s0038g00790.t01	V-type H+-transporting ATPase 16kDa proteolipid subunit	AT1G19910.1	ATPase%2C F0/V0 complex%2C subunit C protein
14305-001_TRINITY_DN18218_c0_g1::14305-001_TRINITY_DN18218_c0_g1_i1::g.3705::m.3705	119	Viridiplantae	-	-	-	-	-
14305-001_TRINITY_DN18372_c0_g1::14305-001_TRINITY_DN18372_c0_g1_i1::g.3657::m.3657	113	Opisthokonta	Ribosomal_S14	-	-	-	-
14305-001_TRINITY_DN18656_c0_g1::14305-001_TRINITY_DN18656_c0_g1_i1::g.3850::m.3850	200	Opisthokonta	-	-	-	-	-
14305-001_TRINITY_DN1890_c0_g1::14305-001_TRINITY_DN1890_c0_g1_i1::g.3561::m.3561	128	Viridiplantae	LRRNT_2	-	-	-	-
14305-001_TRINITY_DN19002_c0_g1::14305-001_TRINITY_DN19002_c0_g1_i1::g.3424::m.3424	186	No_hit	-	-	-	-	-
14305-001_TRINITY_DN1970_c0_g1::14305-001_TRINITY_DN1970_c0_g1_i1::g.3473::m.3473	462	Opisthokonta	-	-	-	-	-
14305-001_TRINITY_DN20298_c0_g1::14305-001_TRINITY_DN20298_c0_g1_i1::g.3754::m.3754	153	Not_assigned	-	-	-	-	-
14305-001_TRINITY_DN20303_c0_g1::14305-001_TRINITY_DN20303_c0_g1_i1::g.3823::m.3823	100	No_hit	-	-	-	-	-
14305-001_TRINITY_DN20395_c0_g1::14305-001_TRINITY_DN20395_c0_g1_i1::g.3817::m.3817	200	Opisthokonta	-	-	-	-	-
14305-001_TRINITY_DN20439_c0_g1::14305-001_TRINITY_DN20439_c0_g1_i1::g.3533::m.3533	114	Opisthokonta	Romo1;Tim17	-	-	-	-
14305-001_TRINITY_DN20634_c0_g1::14305-001_TRINITY_DN20634_c0_g1_i1::g.3334::m.3334	110	Viridiplantae	Pkr1	-	-	AT1G28250.1	transmembrane protein
14305-001_TRINITY_DN20650_c0_g1::14305-001_TRINITY_DN20650_c0_g1_i1::g.3336::m.3336	117	Not_assigned	-	-	-	-	-
14305-001_TRINITY_DN20692_c0_g1::14305-001_TRINITY_DN20692_c0_g1_i1::g.3333::m.3333	101	Opisthokonta	F1F0-ATPsyn_F	-	-	-	-
14305-001_TRINITY_DN21052_c0_g1::14305-001_TRINITY_DN21052_c0_g1_i1::g.3426::m.3426	108	Not_assigned	-	-	-	-	-
14305-001_TRINITY_DN21654_c0_g1::14305-001_TRINITY_DN21654_c0_g1_i1::g.3792::m.3792	146	No_hit	-	-	-	-	-
14305-001_TRINITY_DN21667_c0_g1::14305-001_TRINITY_DN21667_c0_g1_i1::g.3789::m.3789	169	Opisthokonta	MARVEL	-	-	-	-
14305-001_TRINITY_DN21674_c0_g1::14305-001_TRINITY_DN21674_c0_g1_i1::g.3790::m.3790	183	Opisthokonta	Ctr	-	-	-	-
14305-001_TRINITY_DN21770_c0_g1::14305-001_TRINITY_DN21770_c0_g1_i1::g.3774::m.3774	181	Not_assigned	-	-	-	-	-
14305-001_TRINITY_DN2283_c0_g1::14305-001_TRINITY_DN2283_c0_g1_i1::g.3902::m.3902	107	Not_assigned	-	-	-	-	-
14305-001_TRINITY_DN23481_c0_g1::14305-001_TRINITY_DN23481_c0_g1_i1::g.3866::m.3866	124	Opisthokonta	-	-	-	-	-
14305-001_TRINITY_DN23955_c0_g1::14305-001_TRINITY_DN23955_c0_g1_i1::g.3449::m.3449	715	Viridiplantae	Chromo;Integrase_H2C2;RT_RNaseH;RT_RNaseH_2;rve	-	-	-	-
14305-001_TRINITY_DN2426_c0_g1::14305-001_TRINITY_DN2426_c0_g1_i1::g.3404::m.3404	144	Not_assigned	-	-	-	-	-
14305-001_TRINITY_DN24964_c0_g1::14305-001_TRINITY_DN24964_c0_g1_i1::g.3729::m.3729	118	Not_assigned	-	-	-	-	-
14305-001_TRINITY_DN26208_c0_g1::14305-001_TRINITY_DN26208_c0_g1_i1::g.3265::m.3265	99	Not_assigned	-	-	-	-	-
14305-001_TRINITY_DN26646_c0_g1::14305-001_TRINITY_DN26646_c0_g1_i1::g.3758::m.3758	154	Opisthokonta	COX5A	-	-	-	-
14305-001_TRINITY_DN26993_c0_g1::14305-001_TRINITY_DN26993_c0_g1_i1::g.3857::m.3857	211	Opisthokonta	HYPK_UBA;NAC	VIT_13s0067g00710.t01	Nascent polypeptide associated complex alpha chain	AT3G12390.1	Nascent polypeptide-associated complex (NAC)%2C alpha subunit family protein
14305-001_TRINITY_DN27042_c0_g1::14305-001_TRINITY_DN27042_c0_g1_i1::g.3295::m.3295	111	Not_assigned	-	-	-	-	-
14305-001_TRINITY_DN27119_c0_g1::14305-001_TRINITY_DN27119_c0_g1_i1::g.3802::m.3802	154	Opisthokonta	Ribosomal_L23;Ribosomal_L23eN	VIT_08s0040g02630.t01	Ribosomal protein L23A (RPL23aA) 60S	AT2G39460.2	ribosomal protein L23AA
14305-001_TRINITY_DN27291_c0_g1::14305-001_TRINITY_DN27291_c0_g1_i1::g.3399::m.3399	101	Not_assigned	-	-	-	-	-
14305-001_TRINITY_DN27637_c0_g1::14305-001_TRINITY_DN27637_c0_g1_i1::g.3457::m.3457	112	Viridiplantae	-	VIT_10s0003g03990.t01	No hit	-	-
14305-001_TRINITY_DN27942_c0_g1::14305-001_TRINITY_DN27942_c0_g1_i1::g.3468::m.3468	102	Not_assigned	-	-	-	-	-
14305-001_TRINITY_DN27973_c0_g1::14305-001_TRINITY_DN27973_c0_g1_i1::g.3469::m.3469	164	Opisthokonta	DUF4452	-	-	-	-
14305-001_TRINITY_DN28851_c0_g1::14305-001_TRINITY_DN28851_c0_g1_i1::g.3633::m.3633	179	Opisthokonta	-	-	-	-	-
14305-001_TRINITY_DN30344_c0_g1::14305-001_TRINITY_DN30344_c0_g1_i1::g.3361::m.3361	101	Bacteria	Ribosomal_S14	-	-	ATCG00330.1	chloroplast ribosomal protein S14
14305-001_TRINITY_DN30495_c0_g1::14305-001_TRINITY_DN30495_c0_g1_i1::g.3391::m.3391	103	Opisthokonta	COX17;DUF3128;Ndufs5	-	-	-	-
14305-001_TRINITY_DN30682_c0_g1::14305-001_TRINITY_DN30682_c0_g1_i1::g.3451::m.3451	101	Not_assigned	-	-	-	-	-
14305-001_TRINITY_DN30959_c0_g1::14305-001_TRINITY_DN30959_c0_g1_i1::g.3697::m.3697	113	Not_assigned	DUF1156	-	-	-	-
14305-001_TRINITY_DN31000_c0_g1::14305-001_TRINITY_DN31000_c0_g1_i1::g.3810::m.3810	109	Opisthokonta	Ribosomal_L35Ae	VIT_08s0007g01670.t01	Ribosomal protein L35a (RPL35aC) 60S	AT1G41880.2	Ribosomal protein L35Ae family protein
14305-001_TRINITY_DN31154_c0_g1::14305-001_TRINITY_DN31154_c0_g1_i1::g.3682::m.3682	138	Viridiplantae	-	-	-	-	-
14305-001_TRINITY_DN31171_c0_g1::14305-001_TRINITY_DN31171_c0_g1_i1::g.3680::m.3680	111	Opisthokonta	-	-	-	-	-
14305-001_TRINITY_DN3126_c0_g1::14305-001_TRINITY_DN3126_c0_g1_i1::g.3352::m.3352	103	Viridiplantae	-	-	-	-	-
14305-001_TRINITY_DN31316_c0_g1::14305-001_TRINITY_DN31316_c0_g1_i1::g.3495::m.3495	118	Viridiplantae	-	-	-	-	-
14305-001_TRINITY_DN31531_c0_g1::14305-001_TRINITY_DN31531_c0_g1_i1::g.3627::m.3627	114	Viridiplantae	TIL	VIT_09s0002g04840.t01	Unknown	-	-
14305-001_TRINITY_DN3162_c0_g1::14305-001_TRINITY_DN3162_c0_g1_i1::g.3353::m.3353	103	Not_assigned	-	-	-	-	-
14305-001_TRINITY_DN32130_c0_g1::14305-001_TRINITY_DN32130_c0_g1_i1::g.3893::m.3893	235	Not_assigned	-	-	-	-	-
14305-001_TRINITY_DN32181_c0_g1::14305-001_TRINITY_DN32181_c0_g1_i1::g.3894::m.3894	165	Opisthokonta	-	-	-	-	-
14305-001_TRINITY_DN330_c0_g1::14305-001_TRINITY_DN330_c0_g1_i1::g.3884::m.3884	259	Viruses	Flexi_CP	-	-	-	-
14305-001_TRINITY_DN33030_c0_g1::14305-001_TRINITY_DN33030_c0_g1_i1::g.3871::m.3871	113	Not_assigned	-	-	-	-	-
14305-001_TRINITY_DN3599_c0_g1::14305-001_TRINITY_DN3599_c0_g1_i1::g.3674::m.3674	116	Not_assigned	-	-	-	-	-
14305-001_TRINITY_DN36_c0_g1::14305-001_TRINITY_DN36_c0_g1_i1::g.3770::m.3770	103	Not_assigned	-	-	-	-	-
14305-001_TRINITY_DN3739_c0_g1::14305-001_TRINITY_DN3739_c0_g1_i1::g.3526::m.3526	116	Not_assigned	-	-	-	-	-
14305-001_TRINITY_DN3911_c0_g1::14305-001_TRINITY_DN3911_c0_g1_i1::g.3298::m.3298	152	Not_assigned	-	-	-	-	-
14305-001_TRINITY_DN4544_c0_g1::14305-001_TRINITY_DN4544_c0_g1_i1::g.3605::m.3605	122	Not_assigned	-	-	-	-	-
14305-001_TRINITY_DN4919_c0_g1::14305-001_TRINITY_DN4919_c0_g1_i1::g.3314::m.3314	186	Not_assigned	-	-	-	-	-
14305-001_TRINITY_DN5317_c0_g1::14305-001_TRINITY_DN5317_c0_g1_i1::g.3568::m.3568	429	Viridiplantae	Ank;Ank_2;Ank_3;Ank_4;Ank_5;PGG	VIT_00s0204g00210.t01	Ankyrin repeat protein family	AT5G54620.1	Ankyrin repeat family protein
14305-001_TRINITY_DN548_c0_g1::14305-001_TRINITY_DN548_c0_g1_i1::g.3282::m.3282	316	Viridiplantae	ATP-synt_ab	-	-	-	-
14305-001_TRINITY_DN6232_c0_g1::14305-001_TRINITY_DN6232_c0_g1_i2::g.3305::m.3305	108	Not_assigned	-	-	-	-	-
14305-001_TRINITY_DN6235_c0_g1::14305-001_TRINITY_DN6235_c0_g1_i1::g.3301::m.3301	117	Opisthokonta	DUF4469;PriA_C;Ribosomal_S10	VIT_16s0022g01460.t01	Ribosomal protein S20 (RPS20A) 40S	AT3G47370.3	Ribosomal protein S10p/S20e family protein
14305-001_TRINITY_DN6806_c0_g1::14305-001_TRINITY_DN6806_c0_g1_i1::g.3629::m.3629	129	Viridiplantae	HTH_21;zf-C3HC4_3;zf-P11	-	-	-	-
14305-001_TRINITY_DN6835_c0_g1::14305-001_TRINITY_DN6835_c0_g1_i1::g.3630::m.3630	143	Opisthokonta	RNA_pol_Rpb6	-	-	-	-
14305-001_TRINITY_DN6942_c0_g1::14305-001_TRINITY_DN6942_c0_g1_i1::g.3521::m.3521	160	Opisthokonta	Rhodanese	-	-	-	-
14305-001_TRINITY_DN6942_c0_g1::14305-001_TRINITY_DN6942_c0_g1_i2::g.3522::m.3522	177	Opisthokonta	Rhodanese	-	-	-	-
14305-001_TRINITY_DN7104_c0_g1::14305-001_TRINITY_DN7104_c0_g1_i1::g.3761::m.3761	120	Opisthokonta	Fib_alpha;Prefoldin_2;SlyX;T6PP_N	-	-	-	-
14305-001_TRINITY_DN7385_c0_g1::14305-001_TRINITY_DN7385_c0_g1_i1::g.3701::m.3701	110	Viridiplantae	-	-	-	AT1G26600.1	CLAVATA3/ESR-RELATED 9
14305-001_TRINITY_DN7731_c0_g1::14305-001_TRINITY_DN7731_c0_g1_i1::g.3620::m.3620	132	Viridiplantae	-	VIT_07s0005g01050.t01	Unknown protein	AT2G47485.1	hypothetical protein
14305-001_TRINITY_DN8269_c0_g1::14305-001_TRINITY_DN8269_c0_g1_i1::g.3371::m.3371	102	Not_assigned	-	-	-	-	-
14305-001_TRINITY_DN8405_c0_g1::14305-001_TRINITY_DN8405_c0_g1_i1::g.3330::m.3330	414	Not_assigned	-	-	-	-	-
14305-001_TRINITY_DN8425_c0_g1::14305-001_TRINITY_DN8425_c0_g1_i1::g.3328::m.3328	100	Not_assigned	-	-	-	-	-
14305-001_TRINITY_DN8450_c0_g1::14305-001_TRINITY_DN8450_c0_g1_i1::g.3326::m.3326	113	Viridiplantae	-	-	-	-	-
14305-001_TRINITY_DN8600_c0_g1::14305-001_TRINITY_DN8600_c0_g1_i1::g.3839::m.3839	124	Not_assigned	-	-	-	-	-
14305-001_TRINITY_DN8639_c0_g1::14305-001_TRINITY_DN8639_c0_g1_i1::g.3840::m.3840	108	Not_assigned	-	-	-	-	-
14305-001_TRINITY_DN8925_c0_g1::14305-001_TRINITY_DN8925_c0_g1_i1::g.3589::m.3589	112	Viridiplantae	-	-	-	-	-
14305-001_TRINITY_DN8942_c0_g2::14305-001_TRINITY_DN8942_c0_g2_i1::g.3591::m.3591	107	No_hit	-	-	-	-	-
14305-001_TRINITY_DN9357_c0_g1::14305-001_TRINITY_DN9357_c0_g1_i1::g.3529::m.3529	120	Opisthokonta	Ribosomal_S26e	VIT_06s0004g07940.t01	Ribosomal protein S26 (RPS26C) 40S	AT3G56340.1	Ribosomal protein S26e family protein
14305-001_TRINITY_DN9629_c0_g1::14305-001_TRINITY_DN9629_c0_g1_i1::g.3549::m.3549	151	Viridiplantae	-	VIT_08s0007g04080.t01	CYPLXXVIA1	-	-
14305-001_TRINITY_DN9926_c0_g1::14305-001_TRINITY_DN9926_c0_g1_i1::g.3478::m.3478	104	Not_assigned	-	-	-	-	-
14305-002_TRINITY_DN10333_c0_g1::14305-002_TRINITY_DN10333_c0_g1_i1::g.3248::m.3248	100	Not_assigned	-	-	-	-	-
14305-002_TRINITY_DN10513_c0_g1::14305-002_TRINITY_DN10513_c0_g1_i1::g.3123::m.3123	126	Viridiplantae	-	-	-	-	-
14305-002_TRINITY_DN10702_c0_g1::14305-002_TRINITY_DN10702_c0_g1_i1::g.2905::m.2905	102	Viridiplantae	-	-	-	-	-
14305-002_TRINITY_DN10836_c0_g1::14305-002_TRINITY_DN10836_c0_g1_i1::g.3207::m.3207	148	Viridiplantae	-	-	-	AT2G43060.1	ILI1 binding bHLH 1
14305-002_TRINITY_DN11288_c0_g1::14305-002_TRINITY_DN11288_c0_g1_i1::g.3074::m.3074	120	Not_assigned	-	-	-	-	-
14305-002_TRINITY_DN11343_c0_g1::14305-002_TRINITY_DN11343_c0_g1_i3::g.3094::m.3094	114	Not_assigned	-	-	-	-	-
14305-002_TRINITY_DN11522_c0_g1::14305-002_TRINITY_DN11522_c0_g1_i1::g.2902::m.2902	120	Viridiplantae	Cystatin;PP1;SQAPI	VIT_00s0187g00040.t01	Cystatin	AT5G47550.1	Cystatin/monellin superfamily protein
14305-002_TRINITY_DN11656_c0_g1::14305-002_TRINITY_DN11656_c0_g1_i1::g.2863::m.2863	121	Viridiplantae	Jas_motif;tify	VIT_10s0003g03790.t01	VvJAZ5_TIFY gene family (Zhang, 2012)	AT1G30135.1	jasmonate-zim-domain protein 8
14305-002_TRINITY_DN11998_c0_g1::14305-002_TRINITY_DN11998_c0_g1_i1::g.3128::m.3128	372	Viridiplantae	-	-	-	-	-
14305-002_TRINITY_DN12101_c0_g1::14305-002_TRINITY_DN12101_c0_g1_i1::g.3024::m.3024	522	Viruses	Phage_GPA	-	-	-	-
14305-002_TRINITY_DN12212_c0_g1::14305-002_TRINITY_DN12212_c0_g1_i1::g.2725::m.2725	104	Not_assigned	-	-	-	-	-
14305-002_TRINITY_DN12334_c0_g1::14305-002_TRINITY_DN12334_c0_g1_i1::g.3179::m.3179	108	Not_assigned	-	-	-	-	-
14305-002_TRINITY_DN12437_c0_g1::14305-002_TRINITY_DN12437_c0_g1_i1::g.3261::m.3261	130	Not_assigned	-	-	-	-	-
14305-002_TRINITY_DN12480_c0_g1::14305-002_TRINITY_DN12480_c0_g1_i1::g.3255::m.3255	104	Not_assigned	-	-	-	-	-
14305-002_TRINITY_DN12515_c0_g1::14305-002_TRINITY_DN12515_c0_g1_i1::g.2948::m.2948	106	Opisthokonta	-	-	-	-	-
14305-002_TRINITY_DN12683_c0_g1::14305-002_TRINITY_DN12683_c0_g1_i1::g.3015::m.3015	192	Viridiplantae	-	-	-	-	-
14305-002_TRINITY_DN12692_c0_g1::14305-002_TRINITY_DN12692_c0_g1_i2::g.3018::m.3018	119	Not_assigned	-	-	-	-	-
14305-002_TRINITY_DN12697_c0_g1::14305-002_TRINITY_DN12697_c0_g1_i1::g.3020::m.3020	124	Not_assigned	-	-	-	-	-
14305-002_TRINITY_DN12936_c0_g1::14305-002_TRINITY_DN12936_c0_g1_i1::g.2912::m.2912	234	No_hit	-	-	-	-	-
14305-002_TRINITY_DN12936_c0_g1::14305-002_TRINITY_DN12936_c0_g1_i2::g.2916::m.2916	244	No_hit	-	-	-	-	-
14305-002_TRINITY_DN12958_c0_g1::14305-002_TRINITY_DN12958_c0_g1_i1::g.2909::m.2909	123	Not_assigned	-	-	-	-	-
14305-002_TRINITY_DN12993_c0_g1::14305-002_TRINITY_DN12993_c0_g1_i3::g.2907::m.2907	380	Viridiplantae	Auxin_canalis;PH;PH_2	VIT_04s0008g03570.t01	Unknown protein	AT4G17350.1	auxin canalization protein (DUF828)
14305-002_TRINITY_DN13026_c0_g1::14305-002_TRINITY_DN13026_c0_g1_i1::g.2811::m.2811	198	Viridiplantae	-	-	-	-	-
14305-002_TRINITY_DN13032_c0_g1::14305-002_TRINITY_DN13032_c0_g1_i1::g.2813::m.2813	125	Viridiplantae	-	-	-	-	-
14305-002_TRINITY_DN13189_c0_g1::14305-002_TRINITY_DN13189_c0_g1_i1::g.3194::m.3194	250	Viridiplantae	DUF1645;TSP1_CCN	VIT_17s0000g03460.t01	Unknown protein	AT1G67050.1	membrane-associated kinase regulator
14305-002_TRINITY_DN13201_c0_g1::14305-002_TRINITY_DN13201_c0_g1_i1::g.2773::m.2773	103	Not_assigned	-	-	-	-	-
14305-002_TRINITY_DN13354_c0_g1::14305-002_TRINITY_DN13354_c0_g1_i1::g.2995::m.2995	101	Not_assigned	-	-	-	-	-
14305-002_TRINITY_DN13403_c0_g1::14305-002_TRINITY_DN13403_c0_g1_i1::g.2727::m.2727	400	Viridiplantae	FANCL_C;PHD;Prok-RING_1;Prok-RING_4;RINGv;zf-C3HC4;zf-C3HC4_2;zf-C3HC4_3;zf-Nse;zf-rbx1;zf-RING_11;zf-RING_2;zf-RING_4;zf-RING_5;zf-RING_UBOX;Zn_ribbon_17	VIT_14s0128g00120.t01	Ring-H2 finger protein ATL3B	AT3G05200.1	RING/U-box superfamily protein
14305-002_TRINITY_DN13414_c0_g1::14305-002_TRINITY_DN13414_c0_g1_i1::g.2737::m.2737	534	Viridiplantae	Na_Ca_ex	-	-	AT2G47600.1	magnesium/proton exchanger
14305-002_TRINITY_DN13474_c0_g1::14305-002_TRINITY_DN13474_c0_g1_i1::g.2730::m.2730	124	Viridiplantae	-	-	-	-	-
14305-002_TRINITY_DN13598_c0_g1::14305-002_TRINITY_DN13598_c0_g1_i1::g.2957::m.2957	270	Viridiplantae	GUB_WAK_bind;WAK_assoc	-	-	-	-
14305-002_TRINITY_DN13598_c0_g1::14305-002_TRINITY_DN13598_c0_g1_i2::g.2958::m.2958	248	Viridiplantae	GUB_WAK_bind;WAK_assoc	-	-	-	-
14305-002_TRINITY_DN13642_c0_g1::14305-002_TRINITY_DN13642_c0_g1_i1::g.2967::m.2967	464	Viridiplantae	DUF247	VIT_08s0007g05650.t01	Unknown protein	-	-
14305-002_TRINITY_DN13649_c0_g1::14305-002_TRINITY_DN13649_c0_g1_i1::g.2974::m.2974	105	Viridiplantae	Auxin_inducible;DUF3342;VHP	VIT_03s0038g03770.t01	Auxin-induced SAUR	-	-
14305-002_TRINITY_DN13669_c0_g1::14305-002_TRINITY_DN13669_c0_g1_i1::g.2973::m.2973	174	Viridiplantae	zf-CCHC	-	-	-	-
14305-002_TRINITY_DN13733_c0_g1::14305-002_TRINITY_DN13733_c0_g1_i4::g.3084::m.3084	114	Not_assigned	-	-	-	-	-
14305-002_TRINITY_DN13834_c0_g1::14305-002_TRINITY_DN13834_c0_g1_i1::g.3192::m.3192	522	Viridiplantae	Malectin;Malectin_like	VIT_15s0046g01930.t01	fringe protein	AT4G00300.1	receptor-like kinase
14305-002_TRINITY_DN13881_c0_g1::14305-002_TRINITY_DN13881_c0_g1_i1::g.3186::m.3186	132	Not_assigned	-	-	-	-	-
14305-002_TRINITY_DN13881_c0_g1::14305-002_TRINITY_DN13881_c0_g1_i5::g.3188::m.3188	141	Not_assigned	-	-	-	-	-
14305-002_TRINITY_DN13908_c0_g1::14305-002_TRINITY_DN13908_c0_g1_i5::g.3246::m.3246	200	Viridiplantae	-	-	-	-	-
14305-002_TRINITY_DN13914_c0_g1::14305-002_TRINITY_DN13914_c0_g1_i4::g.3242::m.3242	99	Viridiplantae	-	-	-	-	-
14305-002_TRINITY_DN13915_c0_g1::14305-002_TRINITY_DN13915_c0_g1_i2::g.3243::m.3243	105	Viridiplantae	-	-	-	-	-
14305-002_TRINITY_DN13915_c0_g1::14305-002_TRINITY_DN13915_c0_g1_i7::g.3244::m.3244	109	Viridiplantae	-	-	-	-	-
14305-002_TRINITY_DN15639_c0_g1::14305-002_TRINITY_DN15639_c0_g1_i1::g.3091::m.3091	107	Not_assigned	-	-	-	-	-
14305-002_TRINITY_DN15781_c0_g1::14305-002_TRINITY_DN15781_c0_g1_i1::g.3079::m.3079	132	Not_assigned	-	-	-	-	-
14305-002_TRINITY_DN16027_c0_g1::14305-002_TRINITY_DN16027_c0_g1_i1::g.2976::m.2976	125	Viridiplantae	-	-	-	-	-
14305-002_TRINITY_DN16393_c0_g1::14305-002_TRINITY_DN16393_c0_g1_i1::g.2788::m.2788	105	Not_assigned	TMEM18	-	-	-	-
14305-002_TRINITY_DN16828_c0_g1::14305-002_TRINITY_DN16828_c0_g1_i1::g.3198::m.3198	102	Not_assigned	-	-	-	-	-
14305-002_TRINITY_DN17316_c0_g1::14305-002_TRINITY_DN17316_c0_g1_i1::g.3147::m.3147	120	Not_assigned	-	-	-	-	-
14305-002_TRINITY_DN1757_c0_g1::14305-002_TRINITY_DN1757_c0_g1_i1::g.2955::m.2955	121	Viridiplantae	-	-	-	-	-
14305-002_TRINITY_DN17721_c0_g1::14305-002_TRINITY_DN17721_c0_g1_i1::g.2898::m.2898	113	Not_assigned	Perm-CXXC	-	-	-	-
14305-002_TRINITY_DN1806_c0_g1::14305-002_TRINITY_DN1806_c0_g1_i1::g.2922::m.2922	99	No_hit	-	-	-	-	-
14305-002_TRINITY_DN18185_c0_g1::14305-002_TRINITY_DN18185_c0_g1_i1::g.3224::m.3224	126	No_hit	-	-	-	-	-
14305-002_TRINITY_DN18992_c0_g1::14305-002_TRINITY_DN18992_c0_g1_i1::g.3153::m.3153	117	Not_assigned	-	-	-	-	-
14305-002_TRINITY_DN19287_c0_g1::14305-002_TRINITY_DN19287_c0_g1_i1::g.2951::m.2951	113	Viridiplantae	-	-	-	-	-
14305-002_TRINITY_DN19746_c0_g1::14305-002_TRINITY_DN19746_c0_g1_i1::g.2899::m.2899	126	Not_assigned	-	-	-	-	-
14305-002_TRINITY_DN19911_c0_g1::14305-002_TRINITY_DN19911_c0_g1_i1::g.2747::m.2747	105	Opisthokonta	-	-	-	-	-
14305-002_TRINITY_DN20272_c0_g1::14305-002_TRINITY_DN20272_c0_g1_i1::g.3127::m.3127	100	Not_assigned	-	-	-	-	-
14305-002_TRINITY_DN22311_c0_g1::14305-002_TRINITY_DN22311_c0_g1_i1::g.2867::m.2867	234	Viridiplantae	-	-	-	-	-
14305-002_TRINITY_DN22354_c0_g1::14305-002_TRINITY_DN22354_c0_g1_i1::g.2866::m.2866	209	Not_assigned	-	-	-	-	-
14305-002_TRINITY_DN22435_c0_g1::14305-002_TRINITY_DN22435_c0_g1_i1::g.2742::m.2742	455	Viridiplantae	Transferase	VIT_12s0134g00580.t01	Hydroxycinnamoyl-CoA quinate hydroxycinnamoyltransferase	AT3G29670.1	HXXXD-type acyl-transferase family protein
14305-002_TRINITY_DN23235_c0_g1::14305-002_TRINITY_DN23235_c0_g1_i1::g.2822::m.2822	170	Viridiplantae	-	VIT_07s0130g00160.t01	No hit	AT1G71910.2	hypothetical protein
14305-002_TRINITY_DN23258_c0_g1::14305-002_TRINITY_DN23258_c0_g1_i1::g.2824::m.2824	102	Not_assigned	-	-	-	-	-
14305-002_TRINITY_DN23359_c0_g1::14305-002_TRINITY_DN23359_c0_g1_i1::g.2876::m.2876	240	Viridiplantae	-	-	-	-	-
14305-002_TRINITY_DN23874_c0_g1::14305-002_TRINITY_DN23874_c0_g1_i1::g.2872::m.2872	126	Not_assigned	-	-	-	-	-
14305-002_TRINITY_DN24168_c0_g1::14305-002_TRINITY_DN24168_c0_g1_i1::g.2751::m.2751	106	No_hit	-	-	-	-	-
14305-002_TRINITY_DN24237_c0_g1::14305-002_TRINITY_DN24237_c0_g1_i1::g.3262::m.3262	115	Not_assigned	-	-	-	-	-
14305-002_TRINITY_DN25580_c0_g1::14305-002_TRINITY_DN25580_c0_g1_i1::g.3117::m.3117	122	Viridiplantae	-	-	-	-	-
14305-002_TRINITY_DN25644_c0_g1::14305-002_TRINITY_DN25644_c0_g1_i1::g.3205::m.3205	131	No_hit	-	-	-	-	-
14305-002_TRINITY_DN26139_c0_g1::14305-002_TRINITY_DN26139_c0_g1_i1::g.3158::m.3158	117	Not_assigned	-	-	-	-	-
14305-002_TRINITY_DN26242_c0_g1::14305-002_TRINITY_DN26242_c0_g1_i1::g.2719::m.2719	262	Viridiplantae	DUF1645	VIT_17s0000g03460.t01	Unknown protein	AT1G68330.1	membrane-associated kinase regulator
14305-002_TRINITY_DN27563_c0_g1::14305-002_TRINITY_DN27563_c0_g1_i1::g.2883::m.2883	117	Not_assigned	-	-	-	-	-
14305-002_TRINITY_DN28997_c0_g1::14305-002_TRINITY_DN28997_c0_g1_i1::g.2944::m.2944	102	Viridiplantae	-	-	-	-	-
14305-002_TRINITY_DN29268_c0_g1::14305-002_TRINITY_DN29268_c0_g1_i1::g.2991::m.2991	147	Viridiplantae	-	-	-	-	-
14305-002_TRINITY_DN29861_c0_g1::14305-002_TRINITY_DN29861_c0_g1_i1::g.2889::m.2889	104	Not_assigned	-	-	-	-	-
14305-002_TRINITY_DN3000_c0_g1::14305-002_TRINITY_DN3000_c0_g1_i1::g.2835::m.2835	116	No_hit	-	-	-	-	-
14305-002_TRINITY_DN30007_c0_g1::14305-002_TRINITY_DN30007_c0_g1_i1::g.3088::m.3088	106	Not_assigned	-	-	-	-	-
14305-002_TRINITY_DN30360_c0_g1::14305-002_TRINITY_DN30360_c0_g1_i1::g.2782::m.2782	159	Viridiplantae	-	-	-	-	-
14305-002_TRINITY_DN312_c0_g1::14305-002_TRINITY_DN312_c0_g1_i1::g.3237::m.3237	144	Not_assigned	-	-	-	-	-
14305-002_TRINITY_DN3286_c0_g1::14305-002_TRINITY_DN3286_c0_g1_i1::g.2832::m.2832	159	Not_assigned	-	-	-	-	-
14305-002_TRINITY_DN3311_c0_g1::14305-002_TRINITY_DN3311_c0_g1_i1::g.2890::m.2890	100	Not_assigned	-	-	-	-	-
14305-002_TRINITY_DN3546_c0_g1::14305-002_TRINITY_DN3546_c0_g1_i1::g.3054::m.3054	118	Viridiplantae	-	-	-	-	-
14305-002_TRINITY_DN4069_c0_g1::14305-002_TRINITY_DN4069_c0_g1_i2::g.2755::m.2755	119	Viridiplantae	-	-	-	-	-
14305-002_TRINITY_DN4089_c0_g1::14305-002_TRINITY_DN4089_c0_g1_i1::g.2756::m.2756	113	Not_assigned	-	-	-	-	-
14305-002_TRINITY_DN4131_c0_g1::14305-002_TRINITY_DN4131_c0_g1_i1::g.2888::m.2888	119	Not_assigned	-	-	-	-	-
14305-002_TRINITY_DN4335_c0_g1::14305-002_TRINITY_DN4335_c0_g1_i1::g.2759::m.2759	116	Not_assigned	-	-	-	-	-
14305-002_TRINITY_DN4415_c0_g1::14305-002_TRINITY_DN4415_c0_g1_i1::g.2787::m.2787	103	Viridiplantae	-	-	-	-	-
14305-002_TRINITY_DN4671_c0_g1::14305-002_TRINITY_DN4671_c0_g1_i1::g.3229::m.3229	234	Opisthokonta	-	-	-	-	-
14305-002_TRINITY_DN4818_c0_g1::14305-002_TRINITY_DN4818_c0_g1_i1::g.2993::m.2993	120	Viridiplantae	Retrotran_gag_3	-	-	-	-
14305-002_TRINITY_DN5245_c0_g1::14305-002_TRINITY_DN5245_c0_g1_i1::g.2953::m.2953	108	Not_assigned	-	-	-	-	-
14305-002_TRINITY_DN5757_c0_g1::14305-002_TRINITY_DN5757_c0_g1_i1::g.3172::m.3172	133	Sar	-	-	-	-	-
14305-002_TRINITY_DN5757_c0_g1::14305-002_TRINITY_DN5757_c0_g1_i2::g.3174::m.3174	142	Not_assigned	-	-	-	-	-
14305-002_TRINITY_DN6013_c0_g1::14305-002_TRINITY_DN6013_c0_g1_i1::g.3103::m.3103	111	Not_assigned	-	-	-	-	-
14305-002_TRINITY_DN6392_c0_g1::14305-002_TRINITY_DN6392_c0_g1_i1::g.2777::m.2777	118	Not_assigned	-	-	-	-	-
14305-002_TRINITY_DN6982_c0_g1::14305-002_TRINITY_DN6982_c0_g1_i2::g.2886::m.2886	105	Not_assigned	-	-	-	-	-
14305-002_TRINITY_DN7129_c0_g1::14305-002_TRINITY_DN7129_c0_g1_i1::g.3140::m.3140	120	Not_assigned	-	-	-	-	-
14305-002_TRINITY_DN7254_c0_g1::14305-002_TRINITY_DN7254_c0_g1_i1::g.3201::m.3201	116	Not_assigned	-	-	-	-	-
14305-002_TRINITY_DN7729_c0_g1::14305-002_TRINITY_DN7729_c0_g1_i1::g.2966::m.2966	100	Viridiplantae	Toxin_32	-	-	-	-
14305-002_TRINITY_DN8286_c0_g1::14305-002_TRINITY_DN8286_c0_g1_i1::g.2790::m.2790	213	Viridiplantae	-	-	-	-	-
14305-002_TRINITY_DN8336_c0_g1::14305-002_TRINITY_DN8336_c0_g1_i1::g.2837::m.2837	107	Not_assigned	-	-	-	-	-
14305-002_TRINITY_DN8810_c0_g1::14305-002_TRINITY_DN8810_c0_g1_i1::g.3126::m.3126	223	Not_assigned	-	-	-	-	-
14305-002_TRINITY_DN8904_c0_g1::14305-002_TRINITY_DN8904_c0_g1_i1::g.2939::m.2939	119	Viridiplantae	A1_Propeptide	-	-	-	-
14305-002_TRINITY_DN9000_c0_g1::14305-002_TRINITY_DN9000_c0_g1_i1::g.2879::m.2879	156	Viridiplantae	-	-	-	AT4G16233.1	GDSL-like lipase/acylhydrolase superfamily protein
14305-002_TRINITY_DN9000_c0_g1::14305-002_TRINITY_DN9000_c0_g1_i2::g.2880::m.2880	368	Viridiplantae	Lipase_GDSL	VIT_14s0083g00820.t01	Lipase GDSL 7	AT5G33370.1	GDSL-like Lipase/Acylhydrolase superfamily protein
14305-002_TRINITY_DN9107_c0_g1::14305-002_TRINITY_DN9107_c0_g1_i1::g.3144::m.3144	113	Not_assigned	-	-	-	-	-
14305-002_TRINITY_DN9263_c0_g1::14305-002_TRINITY_DN9263_c0_g1_i1::g.3062::m.3062	130	Not_assigned	-	-	-	-	-
14305-002_TRINITY_DN9507_c0_g1::14305-002_TRINITY_DN9507_c0_g1_i2::g.3142::m.3142	128	No_hit	-	-	-	-	-
14375-059_TRINITY_DN10057_c0_g1::14375-059_TRINITY_DN10057_c0_g1_i1::g.4228::m.4228	101	Not_assigned	-	-	-	-	-
14375-059_TRINITY_DN10058_c0_g1::14375-059_TRINITY_DN10058_c0_g1_i1::g.4225::m.4225	164	Viridiplantae	SUB1_ProdP9;THF_DHG_CYH	-	-	-	-
14375-059_TRINITY_DN10161_c0_g1::14375-059_TRINITY_DN10161_c0_g1_i1::g.4182::m.4182	99	Not_assigned	PsbI	-	-	-	-
14375-059_TRINITY_DN10193_c0_g1::14375-059_TRINITY_DN10193_c0_g1_i1::g.4181::m.4181	251	Viridiplantae	Ribonuclease_T2	VIT_01s0026g02520.t01	Ribonuclease T2	AT2G02990.1	ribonuclease 1
14375-059_TRINITY_DN10311_c0_g1::14375-059_TRINITY_DN10311_c0_g1_i1::g.5037::m.5037	201	Not_assigned	-	-	-	-	-
14375-059_TRINITY_DN10529_c0_g1::14375-059_TRINITY_DN10529_c0_g1_i1::g.4765::m.4765	112	Viridiplantae	-	-	-	AT3G59880.1	hypothetical protein
14375-059_TRINITY_DN10617_c0_g1::14375-059_TRINITY_DN10617_c0_g1_i1::g.4432::m.4432	188	Viridiplantae	-	-	-	-	-
14375-059_TRINITY_DN10653_c0_g1::14375-059_TRINITY_DN10653_c0_g1_i2::g.4431::m.4431	116	Not_assigned	-	-	-	-	-
14375-059_TRINITY_DN10714_c0_g1::14375-059_TRINITY_DN10714_c0_g1_i2::g.4400::m.4400	118	Viridiplantae	CcmD	-	-	AT5G09270.2	transmembrane protein
14375-059_TRINITY_DN10770_c0_g1::14375-059_TRINITY_DN10770_c0_g1_i1::g.4406::m.4406	136	Not_assigned	-	-	-	-	-
14375-059_TRINITY_DN10783_c0_g1::14375-059_TRINITY_DN10783_c0_g1_i2::g.4404::m.4404	118	Not_assigned	-	-	-	-	-
14375-059_TRINITY_DN10824_c0_g1::14375-059_TRINITY_DN10824_c0_g1_i1::g.4955::m.4955	104	Not_assigned	-	-	-	-	-
14375-059_TRINITY_DN10872_c0_g1::14375-059_TRINITY_DN10872_c0_g1_i1::g.4958::m.4958	274	Viridiplantae	VARLMGL	-	-	AT4G26415.1	hypothetical protein
14375-059_TRINITY_DN10973_c0_g1::14375-059_TRINITY_DN10973_c0_g1_i1::g.4062::m.4062	200	Not_assigned	-	-	-	-	-
14375-059_TRINITY_DN11462_c0_g1::14375-059_TRINITY_DN11462_c0_g1_i1::g.4682::m.4682	102	Not_assigned	-	-	-	-	-
14375-059_TRINITY_DN11582_c0_g1::14375-059_TRINITY_DN11582_c0_g1_i1::g.4392::m.4392	106	Not_assigned	-	-	-	-	-
14375-059_TRINITY_DN1163_c0_g1::14375-059_TRINITY_DN1163_c0_g1_i1::g.4848::m.4848	107	Not_assigned	-	-	-	-	-
14375-059_TRINITY_DN11839_c0_g1::14375-059_TRINITY_DN11839_c0_g1_i1::g.4027::m.4027	99	Viridiplantae	PEN-2	-	-	-	-
14375-059_TRINITY_DN12004_c0_g1::14375-059_TRINITY_DN12004_c0_g1_i1::g.4697::m.4697	111	Not_assigned	-	-	-	-	-
14375-059_TRINITY_DN1201_c0_g1::14375-059_TRINITY_DN1201_c0_g1_i1::g.4758::m.4758	99	Not_assigned	-	-	-	-	-
14375-059_TRINITY_DN12060_c0_g1::14375-059_TRINITY_DN12060_c0_g1_i1::g.4693::m.4693	101	Viridiplantae	-	-	-	-	-
14375-059_TRINITY_DN12489_c0_g1::14375-059_TRINITY_DN12489_c0_g1_i1::g.5045::m.5045	287	Viridiplantae	-	-	-	-	-
14375-059_TRINITY_DN12490_c0_g1::14375-059_TRINITY_DN12490_c0_g1_i1::g.5046::m.5046	103	Not_assigned	-	-	-	-	-
14375-059_TRINITY_DN1271_c0_g1::14375-059_TRINITY_DN1271_c0_g1_i1::g.4759::m.4759	109	Not_assigned	-	-	-	-	-
14375-059_TRINITY_DN12857_c0_g1::14375-059_TRINITY_DN12857_c0_g1_i1::g.4154::m.4154	103	Not_assigned	-	-	-	-	-
14375-059_TRINITY_DN12872_c0_g1::14375-059_TRINITY_DN12872_c0_g1_i4::g.4151::m.4151	120	Viridiplantae	-	-	-	-	-
14375-059_TRINITY_DN13098_c0_g1::14375-059_TRINITY_DN13098_c0_g1_i1::g.4148::m.4148	102	Not_assigned	-	-	-	-	-
14375-059_TRINITY_DN13123_c0_g1::14375-059_TRINITY_DN13123_c0_g1_i1::g.4937::m.4937	99	Not_assigned	-	-	-	-	-
14375-059_TRINITY_DN13532_c0_g1::14375-059_TRINITY_DN13532_c0_g1_i3::g.4514::m.4514	145	Viridiplantae	-	-	-	-	-
14375-059_TRINITY_DN13532_c0_g1::14375-059_TRINITY_DN13532_c0_g1_i4::g.4517::m.4517	144	Viridiplantae	-	-	-	-	-
14375-059_TRINITY_DN13550_c0_g1::14375-059_TRINITY_DN13550_c0_g1_i2::g.4513::m.4513	309	Viridiplantae	MFS_1;Sugar_tr	VIT_13s0019g01400.t01	Sugar transport protein 13 (Afoufa-Bastien, 2010)	AT1G50310.2	sugar transporter 9
14375-059_TRINITY_DN13553_c0_g1::14375-059_TRINITY_DN13553_c0_g1_i1::g.4520::m.4520	119	Not_assigned	-	-	-	-	-
14375-059_TRINITY_DN13573_c0_g1::14375-059_TRINITY_DN13573_c0_g1_i1::g.4511::m.4511	356	Viridiplantae	-	-	-	-	-
14375-059_TRINITY_DN13573_c0_g1::14375-059_TRINITY_DN13573_c0_g1_i5::g.4512::m.4512	230	Viridiplantae	-	-	-	-	-
14375-059_TRINITY_DN13731_c0_g1::14375-059_TRINITY_DN13731_c0_g1_i1::g.4710::m.4710	106	No_hit	-	-	-	-	-
14375-059_TRINITY_DN13805_c0_g1::14375-059_TRINITY_DN13805_c0_g1_i2::g.4934::m.4934	179	Viridiplantae	-	VIT_19s0014g04180.t01	Curculin (mannose-binding) lectin	-	-
14375-059_TRINITY_DN13872_c0_g1::14375-059_TRINITY_DN13872_c0_g1_i1::g.4933::m.4933	114	Not_assigned	-	-	-	-	-
14375-059_TRINITY_DN13873_c0_g1::14375-059_TRINITY_DN13873_c0_g1_i2::g.4935::m.4935	111	Viridiplantae	LRR_4;LRR_8	-	-	-	-
14375-059_TRINITY_DN13998_c0_g1::14375-059_TRINITY_DN13998_c0_g1_i1::g.5028::m.5028	242	Viridiplantae	-	-	-	-	-
14375-059_TRINITY_DN14214_c0_g1::14375-059_TRINITY_DN14214_c0_g1_i1::g.4739::m.4739	171	Viridiplantae	ADIP;APG6_N;bZIP_2;CENP-H;DUF5595;Fez1;Uso1_p115_C;YabA	-	-	-	-
14375-059_TRINITY_DN14224_c2_g1::14375-059_TRINITY_DN14224_c2_g1_i1::g.4745::m.4745	117	Viridiplantae	DUF2294	-	-	-	-
14375-059_TRINITY_DN14244_c0_g1::14375-059_TRINITY_DN14244_c0_g1_i2::g.4742::m.4742	324	Viridiplantae	-	-	-	-	-
14375-059_TRINITY_DN14353_c0_g1::14375-059_TRINITY_DN14353_c0_g1_i1::g.4105::m.4105	102	Not_assigned	-	-	-	-	-
14375-059_TRINITY_DN14521_c0_g1::14375-059_TRINITY_DN14521_c0_g1_i2::g.4132::m.4132	120	Not_assigned	-	-	-	-	-
14375-059_TRINITY_DN14541_c0_g1::14375-059_TRINITY_DN14541_c0_g1_i1::g.4128::m.4128	104	Not_assigned	-	-	-	-	-
14375-059_TRINITY_DN14631_c0_g1::14375-059_TRINITY_DN14631_c0_g1_i1::g.4174::m.4174	121	Not_assigned	-	-	-	-	-
14375-059_TRINITY_DN14728_c0_g1::14375-059_TRINITY_DN14728_c0_g1_i1::g.4617::m.4617	100	Viridiplantae	-	-	-	-	-
14375-059_TRINITY_DN14762_c0_g1::14375-059_TRINITY_DN14762_c0_g1_i1::g.4618::m.4618	101	Not_assigned	-	-	-	-	-
14375-059_TRINITY_DN14784_c0_g1::14375-059_TRINITY_DN14784_c0_g1_i2::g.4619::m.4619	113	Viridiplantae	-	-	-	-	-
14375-059_TRINITY_DN14817_c0_g1::14375-059_TRINITY_DN14817_c0_g1_i1::g.4793::m.4793	193	Viridiplantae	LRR_8	VIT_10s0003g02010.t01	RKF1 (receptor-like kinase in flowers 1)	AT3G49750.2	receptor like protein 44
14375-059_TRINITY_DN14823_c0_g1::14375-059_TRINITY_DN14823_c0_g1_i1::g.4794::m.4794	104	Not_assigned	-	-	-	-	-
14375-059_TRINITY_DN14940_c0_g1::14375-059_TRINITY_DN14940_c0_g1_i1::g.4352::m.4352	101	Not_assigned	-	-	-	-	-
14375-059_TRINITY_DN14992_c0_g1::14375-059_TRINITY_DN14992_c0_g1_i1::g.4349::m.4349	99	Not_assigned	-	-	-	-	-
14375-059_TRINITY_DN15095_c0_g1::14375-059_TRINITY_DN15095_c0_g1_i1::g.4665::m.4665	145	Not_assigned	-	-	-	-	-
14375-059_TRINITY_DN15161_c0_g1::14375-059_TRINITY_DN15161_c0_g1_i1::g.4816::m.4816	405	Viridiplantae	Nodulin-like	-	-	AT4G19450.2	Major facilitator superfamily protein
14375-059_TRINITY_DN15167_c0_g1::14375-059_TRINITY_DN15167_c0_g1_i1::g.4818::m.4818	99	Not_assigned	-	-	-	-	-
14375-059_TRINITY_DN15285_c0_g1::14375-059_TRINITY_DN15285_c0_g1_i1::g.4676::m.4676	119	Viridiplantae	-	-	-	-	-
14375-059_TRINITY_DN15446_c0_g1::14375-059_TRINITY_DN15446_c0_g1_i1::g.3937::m.3937	340	Viridiplantae	GUB_WAK_bind;PsbI	VIT_16s0098g00220.t01	Membrane located receptor	-	-
14375-059_TRINITY_DN15463_c0_g1::14375-059_TRINITY_DN15463_c0_g1_i2::g.3935::m.3935	196	Viridiplantae	WGG	-	-	-	-
14375-059_TRINITY_DN15472_c0_g1::14375-059_TRINITY_DN15472_c0_g1_i1::g.3936::m.3936	107	Not_assigned	-	-	-	-	-
14375-059_TRINITY_DN15574_c0_g1::14375-059_TRINITY_DN15574_c0_g1_i1::g.4829::m.4829	141	Viridiplantae	zf-A20;zf-AN1	VIT_13s0064g01210.t01	Zf A20 and AN1 domain-containing stress-associated protein 2	AT2G36320.1	A20/AN1-like zinc finger family protein
14375-059_TRINITY_DN15575_c0_g1::14375-059_TRINITY_DN15575_c0_g1_i2::g.4827::m.4827	566	Viridiplantae	TIR;TIR_2	-	-	-	-
14375-059_TRINITY_DN15596_c0_g1::14375-059_TRINITY_DN15596_c0_g1_i1::g.4828::m.4828	100	Not_assigned	-	-	-	-	-
14375-059_TRINITY_DN15695_c0_g1::14375-059_TRINITY_DN15695_c0_g1_i1::g.4713::m.4713	130	Viridiplantae	-	-	-	-	-
14375-059_TRINITY_DN15703_c0_g1::14375-059_TRINITY_DN15703_c0_g1_i1::g.4706::m.4706	166	Viridiplantae	-	-	-	AT3G15351.5	P53/DNA damage-regulated protein
14375-059_TRINITY_DN15829_c0_g1::14375-059_TRINITY_DN15829_c0_g1_i1::g.3920::m.3920	109	Not_assigned	-	-	-	-	-
14375-059_TRINITY_DN15849_c0_g1::14375-059_TRINITY_DN15849_c0_g1_i1::g.3927::m.3927	103	Not_assigned	-	-	-	-	-
14375-059_TRINITY_DN15897_c0_g1::14375-059_TRINITY_DN15897_c0_g1_i1::g.3922::m.3922	145	Not_assigned	-	-	-	-	-
14375-059_TRINITY_DN15928_c0_g1::14375-059_TRINITY_DN15928_c0_g1_i2::g.4207::m.4207	114	No_hit	-	-	-	-	-
14375-059_TRINITY_DN15931_c0_g1::14375-059_TRINITY_DN15931_c0_g1_i1::g.4213::m.4213	148	Not_assigned	-	-	-	-	-
14375-059_TRINITY_DN15972_c0_g1::14375-059_TRINITY_DN15972_c0_g1_i1::g.4205::m.4205	138	Viridiplantae	WhiA_N	-	-	-	-
14375-059_TRINITY_DN15987_c1_g1::14375-059_TRINITY_DN15987_c1_g1_i1::g.4208::m.4208	174	Viridiplantae	-	-	-	-	-
14375-059_TRINITY_DN16001_c0_g1::14375-059_TRINITY_DN16001_c0_g1_i1::g.4539::m.4539	110	Not_assigned	-	-	-	-	-
14375-059_TRINITY_DN16034_c0_g1::14375-059_TRINITY_DN16034_c0_g1_i1::g.4538::m.4538	137	Not_assigned	-	-	-	-	-
14375-059_TRINITY_DN16071_c0_g1::14375-059_TRINITY_DN16071_c0_g1_i1::g.4547::m.4547	122	Not_assigned	-	-	-	-	-
14375-059_TRINITY_DN16089_c0_g1::14375-059_TRINITY_DN16089_c0_g1_i1::g.4541::m.4541	107	Not_assigned	-	-	-	-	-
14375-059_TRINITY_DN16122_c0_g1::14375-059_TRINITY_DN16122_c0_g1_i1::g.4270::m.4270	113	Not_assigned	-	-	-	-	-
14375-059_TRINITY_DN16144_c0_g1::14375-059_TRINITY_DN16144_c0_g1_i2::g.4273::m.4273	243	Viridiplantae	PMEI	-	-	-	-
14375-059_TRINITY_DN16155_c0_g1::14375-059_TRINITY_DN16155_c0_g1_i1::g.4271::m.4271	103	Viridiplantae	LRRNT_2	-	-	-	-
14375-059_TRINITY_DN16170_c0_g1::14375-059_TRINITY_DN16170_c0_g1_i1::g.4272::m.4272	103	Viridiplantae	EZH2_WD-Binding	-	-	-	-
14375-059_TRINITY_DN16248_c0_g1::14375-059_TRINITY_DN16248_c0_g1_i1::g.4098::m.4098	112	Viridiplantae	-	-	-	-	-
14375-059_TRINITY_DN16248_c0_g1::14375-059_TRINITY_DN16248_c0_g1_i2::g.4100::m.4100	368	Viridiplantae	Lipase_GDSL	VIT_02s0025g02630.t01	Lipase GDSL	AT5G33370.1	GDSL-like Lipase/Acylhydrolase superfamily protein
14375-059_TRINITY_DN16303_c0_g1::14375-059_TRINITY_DN16303_c0_g1_i3::g.4078::m.4078	119	Not_assigned	-	-	-	-	-
14375-059_TRINITY_DN16313_c0_g1::14375-059_TRINITY_DN16313_c0_g1_i1::g.4090::m.4090	153	Viridiplantae	MerR-DNA-bind	-	-	-	-
14375-059_TRINITY_DN16325_c0_g1::14375-059_TRINITY_DN16325_c0_g1_i1::g.4082::m.4082	158	Not_assigned	-	-	-	-	-
14375-059_TRINITY_DN16329_c0_g1::14375-059_TRINITY_DN16329_c0_g1_i1::g.4081::m.4081	117	Not_assigned	-	-	-	-	-
14375-059_TRINITY_DN16338_c0_g1::14375-059_TRINITY_DN16338_c0_g1_i1::g.4086::m.4086	117	Not_assigned	-	-	-	-	-
14375-059_TRINITY_DN16343_c0_g1::14375-059_TRINITY_DN16343_c0_g1_i1::g.4079::m.4079	104	No_hit	-	-	-	-	-
14375-059_TRINITY_DN16351_c0_g1::14375-059_TRINITY_DN16351_c0_g1_i1::g.4089::m.4089	151	Not_assigned	-	-	-	-	-
14375-059_TRINITY_DN16416_c0_g1::14375-059_TRINITY_DN16416_c0_g1_i1::g.4866::m.4866	100	Not_assigned	-	-	-	-	-
14375-059_TRINITY_DN16436_c0_g1::14375-059_TRINITY_DN16436_c0_g1_i1::g.4876::m.4876	110	Not_assigned	-	-	-	-	-
14375-059_TRINITY_DN16465_c0_g1::14375-059_TRINITY_DN16465_c0_g1_i2::g.4869::m.4869	163	Viridiplantae	PK_Tyr_Ser-Thr;Pkinase	VIT_00s0353g00030.t01	S-locus lectin protein kinase	-	-
14375-059_TRINITY_DN16478_c0_g1::14375-059_TRINITY_DN16478_c0_g1_i1::g.4865::m.4865	111	No_hit	-	-	-	-	-
14375-059_TRINITY_DN16483_c0_g1::14375-059_TRINITY_DN16483_c0_g1_i2::g.4878::m.4878	99	Not_assigned	-	-	-	-	-
14375-059_TRINITY_DN16484_c0_g1::14375-059_TRINITY_DN16484_c0_g1_i1::g.4882::m.4882	380	Viridiplantae	AUX_IAA	VIT_18s0001g08090.t01	IAA9	AT5G65670.2	indole-3-acetic acid inducible 9
14375-059_TRINITY_DN16501_c0_g1::14375-059_TRINITY_DN16501_c0_g1_i4::g.4573::m.4573	113	Not_assigned	-	-	-	-	-
14375-059_TRINITY_DN16542_c0_g1::14375-059_TRINITY_DN16542_c0_g1_i8::g.4571::m.4571	132	Not_assigned	-	-	-	-	-
14375-059_TRINITY_DN16581_c0_g1::14375-059_TRINITY_DN16581_c0_g1_i1::g.4575::m.4575	127	Not_assigned	-	-	-	-	-
14375-059_TRINITY_DN16603_c0_g1::14375-059_TRINITY_DN16603_c0_g1_i2::g.3995::m.3995	579	Viridiplantae	hnRNP_Q_AcD;Nup35_RRM;Nup35_RRM_2;RRM_1;RRM_3;RRM_5;RRM_7;RRM_occluded	-	-	-	-
14375-059_TRINITY_DN16603_c0_g1::14375-059_TRINITY_DN16603_c0_g1_i3::g.3996::m.3996	164	Viridiplantae	Nup35_RRM;Nup35_RRM_2;RRM_1;RRM_3;RRM_5;RRM_7;RRM_occluded	-	-	-	-
14375-059_TRINITY_DN16605_c0_g1::14375-059_TRINITY_DN16605_c0_g1_i4::g.3980::m.3980	99	Not_assigned	-	-	-	-	-
14375-059_TRINITY_DN16620_c0_g1::14375-059_TRINITY_DN16620_c0_g1_i3::g.3983::m.3983	111	Not_assigned	Glyco_transf_4	-	-	-	-
14375-059_TRINITY_DN16623_c1_g1::14375-059_TRINITY_DN16623_c1_g1_i1::g.3991::m.3991	110	Viridiplantae	-	-	-	-	-
14375-059_TRINITY_DN16628_c1_g1::14375-059_TRINITY_DN16628_c1_g1_i3::g.3973::m.3973	104	Not_assigned	-	-	-	-	-
14375-059_TRINITY_DN16628_c1_g1::14375-059_TRINITY_DN16628_c1_g1_i7::g.3976::m.3976	107	Not_assigned	-	-	-	-	-
14375-059_TRINITY_DN16632_c0_g1::14375-059_TRINITY_DN16632_c0_g1_i3::g.3997::m.3997	302	Viridiplantae	Lipase_GDSL	VIT_02s0025g02630.t01	Lipase GDSL	AT5G33370.2	GDSL-like Lipase/Acylhydrolase superfamily protein
14375-059_TRINITY_DN16648_c0_g1::14375-059_TRINITY_DN16648_c0_g1_i3::g.3970::m.3970	110	Not_assigned	-	-	-	-	-
14375-059_TRINITY_DN16665_c0_g1::14375-059_TRINITY_DN16665_c0_g1_i1::g.3981::m.3981	112	Not_assigned	-	-	-	-	-
14375-059_TRINITY_DN17074_c0_g1::14375-059_TRINITY_DN17074_c0_g1_i1::g.3931::m.3931	101	Not_assigned	-	-	-	-	-
14375-059_TRINITY_DN17160_c0_g1::14375-059_TRINITY_DN17160_c0_g1_i1::g.4110::m.4110	109	Not_assigned	-	-	-	-	-
14375-059_TRINITY_DN17643_c0_g1::14375-059_TRINITY_DN17643_c0_g1_i1::g.4292::m.4292	99	Not_assigned	-	-	-	-	-
14375-059_TRINITY_DN17911_c0_g1::14375-059_TRINITY_DN17911_c0_g1_i1::g.4465::m.4465	128	Not_assigned	-	-	-	-	-
14375-059_TRINITY_DN18718_c0_g1::14375-059_TRINITY_DN18718_c0_g1_i1::g.4976::m.4976	110	No_hit	-	-	-	-	-
14375-059_TRINITY_DN18720_c0_g1::14375-059_TRINITY_DN18720_c0_g1_i1::g.4974::m.4974	110	Viridiplantae	-	-	-	-	-
14375-059_TRINITY_DN18793_c0_g1::14375-059_TRINITY_DN18793_c0_g1_i1::g.4977::m.4977	106	Not_assigned	-	-	-	-	-
14375-059_TRINITY_DN18828_c0_g1::14375-059_TRINITY_DN18828_c0_g1_i1::g.3948::m.3948	190	No_hit	-	-	-	-	-
14375-059_TRINITY_DN18936_c0_g1::14375-059_TRINITY_DN18936_c0_g1_i1::g.4852::m.4852	131	Not_assigned	-	-	-	-	-
14375-059_TRINITY_DN19001_c0_g1::14375-059_TRINITY_DN19001_c0_g1_i1::g.4140::m.4140	133	Not_assigned	Bud13	-	-	-	-
14375-059_TRINITY_DN19153_c0_g1::14375-059_TRINITY_DN19153_c0_g1_i1::g.4855::m.4855	167	Viridiplantae	-	-	-	-	-
14375-059_TRINITY_DN19157_c0_g1::14375-059_TRINITY_DN19157_c0_g1_i1::g.4854::m.4854	103	Not_assigned	-	-	-	-	-
14375-059_TRINITY_DN19194_c0_g1::14375-059_TRINITY_DN19194_c0_g1_i1::g.4856::m.4856	122	Viridiplantae	-	-	-	-	-
14375-059_TRINITY_DN19432_c0_g1::14375-059_TRINITY_DN19432_c0_g1_i1::g.4066::m.4066	111	Not_assigned	-	-	-	-	-
14375-059_TRINITY_DN19717_c0_g1::14375-059_TRINITY_DN19717_c0_g1_i1::g.4383::m.4383	118	Not_assigned	-	-	-	-	-
14375-059_TRINITY_DN19903_c0_g1::14375-059_TRINITY_DN19903_c0_g1_i1::g.4004::m.4004	112	Not_assigned	DUF3886;V-SNARE_C	-	-	-	-
14375-059_TRINITY_DN20739_c0_g1::14375-059_TRINITY_DN20739_c0_g1_i1::g.4443::m.4443	123	Viridiplantae	-	-	-	-	-
14375-059_TRINITY_DN21057_c0_g1::14375-059_TRINITY_DN21057_c0_g1_i1::g.4146::m.4146	151	Opisthokonta	Ribosomal_S11	VIT_08s0007g03020.t01	Ribosomal protein S14 (RPS14C) 40S	AT2G36160.1	Ribosomal protein S11 family protein
14375-059_TRINITY_DN2125_c0_g1::14375-059_TRINITY_DN2125_c0_g1_i1::g.4424::m.4424	121	Viridiplantae	-	-	-	-	-
14375-059_TRINITY_DN22683_c0_g1::14375-059_TRINITY_DN22683_c0_g1_i1::g.4117::m.4117	112	Not_assigned	-	-	-	-	-
14375-059_TRINITY_DN22796_c0_g1::14375-059_TRINITY_DN22796_c0_g1_i1::g.4458::m.4458	143	Not_assigned	-	-	-	-	-
14375-059_TRINITY_DN22956_c0_g1::14375-059_TRINITY_DN22956_c0_g1_i1::g.4179::m.4179	116	Not_assigned	-	-	-	-	-
14375-059_TRINITY_DN23035_c0_g1::14375-059_TRINITY_DN23035_c0_g1_i1::g.4775::m.4775	175	No_hit	-	-	-	-	-
14375-059_TRINITY_DN23147_c0_g1::14375-059_TRINITY_DN23147_c0_g1_i1::g.4607::m.4607	155	Viridiplantae	HCV_NS4b	VIT_08s0007g01470.t01	Copper transporter 3	AT2G26975.1	Ctr copper transporter family
14375-059_TRINITY_DN2318_c0_g1::14375-059_TRINITY_DN2318_c0_g1_i1::g.4358::m.4358	107	Not_assigned	-	-	-	-	-
14375-059_TRINITY_DN23224_c0_g1::14375-059_TRINITY_DN23224_c0_g1_i1::g.4167::m.4167	125	Not_assigned	DUF4482	-	-	-	-
14375-059_TRINITY_DN23301_c0_g1::14375-059_TRINITY_DN23301_c0_g1_i1::g.4280::m.4280	103	No_hit	-	-	-	-	-
14375-059_TRINITY_DN23452_c0_g1::14375-059_TRINITY_DN23452_c0_g1_i1::g.5004::m.5004	113	Not_assigned	-	-	-	-	-
14375-059_TRINITY_DN23490_c0_g1::14375-059_TRINITY_DN23490_c0_g1_i1::g.5005::m.5005	144	Opisthokonta	Ribosomal_L35Ae	VIT_08s0007g01670.t01	Ribosomal protein L35a (RPL35aC) 60S	AT1G74270.1	Ribosomal protein L35Ae family protein
14375-059_TRINITY_DN23802_c0_g1::14375-059_TRINITY_DN23802_c0_g1_i1::g.4278::m.4278	114	Not_assigned	-	-	-	-	-
14375-059_TRINITY_DN24597_c0_g1::14375-059_TRINITY_DN24597_c0_g1_i1::g.4994::m.4994	103	Not_assigned	-	-	-	-	-
14375-059_TRINITY_DN2475_c0_g1::14375-059_TRINITY_DN2475_c0_g1_i1::g.4126::m.4126	139	Not_assigned	-	-	-	-	-
14375-059_TRINITY_DN26881_c0_g1::14375-059_TRINITY_DN26881_c0_g1_i1::g.4726::m.4726	109	Opisthokonta	-	-	-	-	-
14375-059_TRINITY_DN26972_c0_g1::14375-059_TRINITY_DN26972_c0_g1_i1::g.4983::m.4983	264	Opisthokonta	Abhydro_lipase;Ribosomal_S3Ae	VIT_05s0020g03900.t01	Ribosomal protein S3A (RPS3aA) 40S	AT4G34670.1	Ribosomal protein S3Ae
14375-059_TRINITY_DN27150_c0_g1::14375-059_TRINITY_DN27150_c0_g1_i1::g.4921::m.4921	133	Not_assigned	-	-	-	-	-
14375-059_TRINITY_DN27266_c0_g1::14375-059_TRINITY_DN27266_c0_g1_i1::g.4123::m.4123	149	Not_assigned	Wza_C	-	-	-	-
14375-059_TRINITY_DN27599_c0_g1::14375-059_TRINITY_DN27599_c0_g1_i1::g.4299::m.4299	105	Not_assigned	-	-	-	-	-
14375-059_TRINITY_DN27947_c0_g1::14375-059_TRINITY_DN27947_c0_g1_i1::g.4198::m.4198	253	Opisthokonta	Ribosomal_S6e	VIT_03s0017g01350.t01	Ribosomal protein S6 (RPS6B) 40S	AT5G10360.1	Ribosomal protein S6e
14375-059_TRINITY_DN28172_c0_g1::14375-059_TRINITY_DN28172_c0_g1_i1::g.4493::m.4493	117	Viridiplantae	PP1;SQAPI	VIT_08s0056g00850.t01	No hit	-	-
14375-059_TRINITY_DN28299_c0_g1::14375-059_TRINITY_DN28299_c0_g1_i1::g.4006::m.4006	132	Not_assigned	-	-	-	-	-
14375-059_TRINITY_DN2865_c0_g1::14375-059_TRINITY_DN2865_c0_g1_i1::g.4838::m.4838	114	Not_assigned	-	-	-	-	-
14375-059_TRINITY_DN28691_c0_g1::14375-059_TRINITY_DN28691_c0_g1_i1::g.4480::m.4480	116	Not_assigned	-	-	-	-	-
14375-059_TRINITY_DN29195_c0_g1::14375-059_TRINITY_DN29195_c0_g1_i1::g.5040::m.5040	101	Not_assigned	-	-	-	-	-
14375-059_TRINITY_DN29221_c0_g1::14375-059_TRINITY_DN29221_c0_g1_i1::g.4584::m.4584	113	Not_assigned	-	-	-	-	-
14375-059_TRINITY_DN29971_c0_g1::14375-059_TRINITY_DN29971_c0_g1_i1::g.5025::m.5025	104	Not_assigned	-	-	-	-	-
14375-059_TRINITY_DN30135_c0_g1::14375-059_TRINITY_DN30135_c0_g1_i1::g.4549::m.4549	132	Not_assigned	-	-	-	-	-
14375-059_TRINITY_DN31708_c0_g1::14375-059_TRINITY_DN31708_c0_g1_i1::g.4804::m.4804	147	Not_assigned	-	-	-	-	-
14375-059_TRINITY_DN31906_c0_g1::14375-059_TRINITY_DN31906_c0_g1_i1::g.4885::m.4885	142	Opisthokonta	DUF2080;Ribosomal_L7Ae	VIT_11s0037g00080.t01	Ribosomal protein S12 (RPS12C) 40S	AT2G32060.3	Ribosomal protein L7Ae/L30e/S12e/Gadd45 family protein
14375-059_TRINITY_DN32979_c0_g1::14375-059_TRINITY_DN32979_c0_g1_i1::g.4971::m.4971	119	Viridiplantae	-	VIT_09s0002g04620.t01	Unknown protein	-	-
14375-059_TRINITY_DN3304_c0_g1::14375-059_TRINITY_DN3304_c0_g1_i1::g.4333::m.4333	115	No_hit	-	-	-	-	-
14375-059_TRINITY_DN33678_c0_g1::14375-059_TRINITY_DN33678_c0_g1_i1::g.4453::m.4453	100	Not_assigned	-	-	-	-	-
14375-059_TRINITY_DN34965_c0_g1::14375-059_TRINITY_DN34965_c0_g1_i1::g.4904::m.4904	121	Opisthokonta	Fis1_TPR_N	-	-	-	-
14375-059_TRINITY_DN35195_c0_g1::14375-059_TRINITY_DN35195_c0_g1_i1::g.4328::m.4328	172	Viridiplantae	PPR	-	-	-	-
14375-059_TRINITY_DN35235_c0_g1::14375-059_TRINITY_DN35235_c0_g1_i1::g.4477::m.4477	150	Viridiplantae	-	-	-	-	-
14375-059_TRINITY_DN35390_c0_g1::14375-059_TRINITY_DN35390_c0_g1_i1::g.4594::m.4594	179	No_hit	-	-	-	-	-
14375-059_TRINITY_DN35431_c0_g1::14375-059_TRINITY_DN35431_c0_g1_i1::g.4237::m.4237	101	Not_assigned	-	-	-	-	-
14375-059_TRINITY_DN35480_c0_g1::14375-059_TRINITY_DN35480_c0_g1_i1::g.4236::m.4236	106	Not_assigned	-	-	-	-	-
14375-059_TRINITY_DN35671_c0_g1::14375-059_TRINITY_DN35671_c0_g1_i1::g.4002::m.4002	100	Not_assigned	-	-	-	-	-
14375-059_TRINITY_DN36003_c0_g1::14375-059_TRINITY_DN36003_c0_g1_i1::g.3964::m.3964	120	Opisthokonta	Ribosomal_S10	VIT_16s0022g01460.t01	Ribosomal protein S20 (RPS20A) 40S	AT3G47370.3	Ribosomal protein S10p/S20e family protein
14375-059_TRINITY_DN36202_c0_g1::14375-059_TRINITY_DN36202_c0_g1_i1::g.4247::m.4247	114	Not_assigned	-	-	-	-	-
14375-059_TRINITY_DN36381_c0_g1::14375-059_TRINITY_DN36381_c0_g1_i1::g.4807::m.4807	330	Viridiplantae	-	-	-	AT5G35770.1	Transducin/WD40 repeat-like superfamily protein
14375-059_TRINITY_DN36386_c0_g1::14375-059_TRINITY_DN36386_c0_g1_i1::g.4814::m.4814	104	Not_assigned	-	-	-	-	-
14375-059_TRINITY_DN36909_c0_g1::14375-059_TRINITY_DN36909_c0_g1_i1::g.4632::m.4632	119	Not_assigned	-	-	-	-	-
14375-059_TRINITY_DN37015_c0_g1::14375-059_TRINITY_DN37015_c0_g1_i1::g.3916::m.3916	102	Not_assigned	-	-	-	-	-
14375-059_TRINITY_DN37089_c0_g1::14375-059_TRINITY_DN37089_c0_g1_i1::g.3913::m.3913	116	Viridiplantae	-	-	-	-	-
14375-059_TRINITY_DN3750_c0_g1::14375-059_TRINITY_DN3750_c0_g1_i1::g.4313::m.4313	111	Not_assigned	-	-	-	-	-
14375-059_TRINITY_DN3829_c0_g1::14375-059_TRINITY_DN3829_c0_g1_i1::g.4060::m.4060	124	Not_assigned	-	-	-	-	-
14375-059_TRINITY_DN38625_c0_g1::14375-059_TRINITY_DN38625_c0_g1_i1::g.4266::m.4266	166	Not_assigned	-	-	-	-	-
14375-059_TRINITY_DN4244_c0_g1::14375-059_TRINITY_DN4244_c0_g1_i1::g.4319::m.4319	131	Not_assigned	-	-	-	-	-
14375-059_TRINITY_DN5184_c0_g1::14375-059_TRINITY_DN5184_c0_g1_i1::g.4769::m.4769	140	Not_assigned	-	-	-	-	-
14375-059_TRINITY_DN5265_c0_g1::14375-059_TRINITY_DN5265_c0_g1_i1::g.4508::m.4508	103	Not_assigned	-	-	-	-	-
14375-059_TRINITY_DN5327_c0_g1::14375-059_TRINITY_DN5327_c0_g1_i1::g.4428::m.4428	109	Not_assigned	-	-	-	-	-
14375-059_TRINITY_DN5409_c0_g1::14375-059_TRINITY_DN5409_c0_g1_i1::g.4317::m.4317	151	Opisthokonta	Anti-TRAP;zf-CCHC;zf-CCHC_2;zf-CCHC_3;zf-CCHC_5;zinc_ribbon_9	-	-	-	-
14375-059_TRINITY_DN5518_c0_g1::14375-059_TRINITY_DN5518_c0_g1_i1::g.4172::m.4172	103	Not_assigned	-	-	-	-	-
14375-059_TRINITY_DN5773_c0_g1::14375-059_TRINITY_DN5773_c0_g1_i1::g.4909::m.4909	134	No_hit	Arm-DNA-bind_2	-	-	-	-
14375-059_TRINITY_DN5860_c0_g1::14375-059_TRINITY_DN5860_c0_g1_i1::g.4468::m.4468	104	Not_assigned	-	-	-	-	-
14375-059_TRINITY_DN6486_c0_g1::14375-059_TRINITY_DN6486_c0_g1_i1::g.4412::m.4412	294	Viridiplantae	NB-ARC	VIT_03s0017g01620.t01	Disease resistance protein RGA4	-	-
14375-059_TRINITY_DN6893_c0_g1::14375-059_TRINITY_DN6893_c0_g1_i1::g.4558::m.4558	177	Viridiplantae	DUF4228	VIT_01s0011g04550.t01	Unknown protein	AT3G03280.1	hypothetical protein
14375-059_TRINITY_DN7475_c0_g1::14375-059_TRINITY_DN7475_c0_g1_i1::g.4438::m.4438	148	Viridiplantae	FANCL_C;FANCL_d3;RINGv;zf-ANAPC11;zf-rbx1;zf-RING_2;zf-RING-like	-	-	-	-
14375-059_TRINITY_DN7491_c0_g1::14375-059_TRINITY_DN7491_c0_g1_i1::g.4436::m.4436	133	Opisthokonta	-	-	-	-	-
14375-059_TRINITY_DN771_c0_g1::14375-059_TRINITY_DN771_c0_g1_i1::g.4076::m.4076	103	Viridiplantae	-	-	-	-	-
14375-059_TRINITY_DN7831_c0_g1::14375-059_TRINITY_DN7831_c0_g1_i1::g.4985::m.4985	737	Viridiplantae	RVT_2	-	-	-	-
14375-059_TRINITY_DN8050_c0_g1::14375-059_TRINITY_DN8050_c0_g1_i2::g.4180::m.4180	110	Not_assigned	-	-	-	-	-
14375-059_TRINITY_DN8497_c0_g1::14375-059_TRINITY_DN8497_c0_g1_i1::g.4030::m.4030	666	Viridiplantae	AAA_16;AAA_18;AAA_22;NB-ARC;Rx_N	-	-	-	-
14375-059_TRINITY_DN9121_c0_g1::14375-059_TRINITY_DN9121_c0_g1_i1::g.4831::m.4831	105	Not_assigned	-	-	-	-	-
14375-059_TRINITY_DN9582_c0_g1::14375-059_TRINITY_DN9582_c0_g1_i1::g.4824::m.4824	110	Viridiplantae	-	VIT_10s0116g00840.t01	Unknown	AT4G21780.3	hypothetical protein
14375-063_TRINITY_DN10268_c0_g1::14375-063_TRINITY_DN10268_c0_g1_i2::g.5471::m.5471	106	Not_assigned	-	-	-	-	-
14375-063_TRINITY_DN10466_c0_g1::14375-063_TRINITY_DN10466_c0_g1_i4::g.5231::m.5231	110	Viridiplantae	-	VIT_14s0030g00280.t01	Sugar transporter ERD6 (Afoufa-Bastien, 2010)	-	-
14375-063_TRINITY_DN1107_c0_g1::14375-063_TRINITY_DN1107_c0_g1_i1::g.5530::m.5530	104	Viridiplantae	-	-	-	-	-
14375-063_TRINITY_DN12266_c0_g1::14375-063_TRINITY_DN12266_c0_g1_i1::g.5058::m.5058	156	Viridiplantae	-	-	-	-	-
14375-063_TRINITY_DN12339_c0_g1::14375-063_TRINITY_DN12339_c0_g1_i1::g.5549::m.5549	145	Viridiplantae	-	-	-	-	-
14375-063_TRINITY_DN13186_c0_g1::14375-063_TRINITY_DN13186_c0_g1_i2::g.5563::m.5563	105	Not_assigned	-	-	-	-	-
14375-063_TRINITY_DN13407_c0_g1::14375-063_TRINITY_DN13407_c0_g1_i1::g.5069::m.5069	986	Viridiplantae	BCAS3;WD40	VIT_07s0104g00860.t01	WD40	AT1G54710.1	autophagy 18h-like protein
14375-063_TRINITY_DN13603_c0_g1::14375-063_TRINITY_DN13603_c0_g1_i1::g.5355::m.5355	110	Not_assigned	-	-	-	-	-
14375-063_TRINITY_DN13609_c0_g1::14375-063_TRINITY_DN13609_c0_g1_i2::g.5362::m.5362	597	Viridiplantae	PH;START	VIT_06s0004g02720.t01	Pleckstriny (PH) domain-containing protein	AT3G54800.2	Pleckstrin homology (PH) and lipid-binding START domains-containing protein
14375-063_TRINITY_DN13642_c0_g1::14375-063_TRINITY_DN13642_c0_g1_i2::g.5358::m.5358	109	Viridiplantae	DUF2367;zf-LITAF-like	-	-	AT3G11600.1	E3 ubiquitin-protein ligase
14375-063_TRINITY_DN13680_c0_g1::14375-063_TRINITY_DN13680_c0_g1_i2::g.5356::m.5356	114	Viridiplantae	CAAP1	-	-	-	-
14375-063_TRINITY_DN13680_c0_g1::14375-063_TRINITY_DN13680_c0_g1_i5::g.5357::m.5357	117	Viridiplantae	CAAP1	-	-	-	-
14375-063_TRINITY_DN13722_c1_g1::14375-063_TRINITY_DN13722_c1_g1_i5::g.5440::m.5440	100	Not_assigned	-	-	-	-	-
14375-063_TRINITY_DN13756_c0_g1::14375-063_TRINITY_DN13756_c0_g1_i1::g.5439::m.5439	101	Not_assigned	-	-	-	-	-
14375-063_TRINITY_DN13906_c0_g1::14375-063_TRINITY_DN13906_c0_g1_i1::g.5634::m.5634	163	Viridiplantae	ATP-synt_B	-	-	ATCG00130.1	ATPase%2C F0 complex%2C subunit B/B'%2C bacterial/chloroplast
14375-063_TRINITY_DN13919_c0_g1::14375-063_TRINITY_DN13919_c0_g1_i1::g.5636::m.5636	111	Not_assigned	-	-	-	-	-
14375-063_TRINITY_DN14006_c0_g1::14375-063_TRINITY_DN14006_c0_g1_i1::g.5078::m.5078	109	Viridiplantae	SPC12	-	-	AT1G34640.1	peptidase
14375-063_TRINITY_DN14013_c1_g1::14375-063_TRINITY_DN14013_c1_g1_i1::g.5081::m.5081	108	Viridiplantae	-	-	-	-	-
14375-063_TRINITY_DN14016_c0_g1::14375-063_TRINITY_DN14016_c0_g1_i1::g.5079::m.5079	157	Viridiplantae	-	VIT_01s0011g04830.t01	Extensin	-	-
14375-063_TRINITY_DN14165_c0_g1::14375-063_TRINITY_DN14165_c0_g1_i2::g.5467::m.5467	125	Not_assigned	-	-	-	-	-
14375-063_TRINITY_DN14208_c0_g1::14375-063_TRINITY_DN14208_c0_g1_i2::g.5462::m.5462	118	Not_assigned	-	-	-	-	-
14375-063_TRINITY_DN14219_c1_g1::14375-063_TRINITY_DN14219_c1_g1_i2::g.5453::m.5453	105	Not_assigned	-	-	-	-	-
14375-063_TRINITY_DN14277_c0_g1::14375-063_TRINITY_DN14277_c0_g1_i1::g.5454::m.5454	118	Not_assigned	-	-	-	-	-
14375-063_TRINITY_DN14297_c0_g1::14375-063_TRINITY_DN14297_c0_g1_i1::g.5460::m.5460	762	Viridiplantae	DUF1336;START	VIT_02s0033g00080.t01	Pleckstriny (PH) domain-containing protein	AT5G35180.5	ENHANCED DISEASE RESISTANCE protein (DUF1336)
14375-063_TRINITY_DN14363_c0_g1::14375-063_TRINITY_DN14363_c0_g1_i1::g.5128::m.5128	104	Not_assigned	-	-	-	-	-
14375-063_TRINITY_DN14531_c0_g1::14375-063_TRINITY_DN14531_c0_g1_i2::g.5153::m.5153	101	Viridiplantae	-	-	-	-	-
14375-063_TRINITY_DN14531_c0_g1::14375-063_TRINITY_DN14531_c0_g1_i3::g.5154::m.5154	100	Not_assigned	-	-	-	-	-
14375-063_TRINITY_DN14589_c0_g1::14375-063_TRINITY_DN14589_c0_g1_i2::g.5155::m.5155	100	Not_assigned	-	-	-	-	-
14375-063_TRINITY_DN14609_c0_g1::14375-063_TRINITY_DN14609_c0_g1_i1::g.5196::m.5196	405	Viridiplantae	DUF247	-	-	-	-
14375-063_TRINITY_DN14643_c0_g1::14375-063_TRINITY_DN14643_c0_g1_i5::g.5192::m.5192	196	Viridiplantae	CLP_protease	-	-	ATCG00670.1	plastid-encoded CLP P
14375-063_TRINITY_DN14659_c0_g1::14375-063_TRINITY_DN14659_c0_g1_i1::g.5197::m.5197	103	No_hit	LST1	-	-	-	-
14375-063_TRINITY_DN14666_c0_g1::14375-063_TRINITY_DN14666_c0_g1_i2::g.5189::m.5189	320	Viridiplantae	-	-	-	-	-
14375-063_TRINITY_DN14676_c0_g1::14375-063_TRINITY_DN14676_c0_g1_i1::g.5194::m.5194	153	Viridiplantae	WGG	-	-	-	-
14375-063_TRINITY_DN14703_c0_g3::14375-063_TRINITY_DN14703_c0_g3_i1::g.5400::m.5400	103	Viridiplantae	-	-	-	-	-
14375-063_TRINITY_DN14741_c0_g1::14375-063_TRINITY_DN14741_c0_g1_i2::g.5404::m.5404	132	Not_assigned	-	-	-	-	-
14375-063_TRINITY_DN14747_c1_g1::14375-063_TRINITY_DN14747_c1_g1_i1::g.5401::m.5401	369	Viridiplantae	Lipase_GDSL	VIT_07s0255g00030.t01	Lipase GDSL	AT3G04290.1	Li-tolerant lipase 1
14375-063_TRINITY_DN14845_c0_g1::14375-063_TRINITY_DN14845_c0_g1_i2::g.5499::m.5499	232	Viridiplantae	-	VIT_14s0030g01300.t01	Unknown	-	-
14375-063_TRINITY_DN14853_c0_g2::14375-063_TRINITY_DN14853_c0_g2_i1::g.5490::m.5490	150	Viridiplantae	-	-	-	-	-
14375-063_TRINITY_DN14858_c0_g1::14375-063_TRINITY_DN14858_c0_g1_i1::g.5500::m.5500	375	Viridiplantae	MULE;SWIM	-	-	-	-
14375-063_TRINITY_DN14885_c0_g1::14375-063_TRINITY_DN14885_c0_g1_i9::g.5495::m.5495	107	Not_assigned	-	-	-	-	-
14375-063_TRINITY_DN1714_c0_g1::14375-063_TRINITY_DN1714_c0_g1_i1::g.5342::m.5342	103	Not_assigned	-	-	-	-	-
14375-063_TRINITY_DN17161_c0_g1::14375-063_TRINITY_DN17161_c0_g1_i1::g.5132::m.5132	124	Viridiplantae	-	-	-	-	-
14375-063_TRINITY_DN17230_c0_g1::14375-063_TRINITY_DN17230_c0_g1_i1::g.5390::m.5390	107	Viridiplantae	-	-	-	-	-
14375-063_TRINITY_DN17262_c0_g1::14375-063_TRINITY_DN17262_c0_g1_i1::g.5393::m.5393	118	Not_assigned	DMT_6	-	-	-	-
14375-063_TRINITY_DN17530_c0_g1::14375-063_TRINITY_DN17530_c0_g1_i1::g.5266::m.5266	138	Opisthokonta	CRAL_TRIO_2;Ribosomal_L28e	VIT_09s0002g02560.t01	Ribosomal protein L28e	AT2G19730.3	Ribosomal L28e protein family
14375-063_TRINITY_DN17568_c0_g1::14375-063_TRINITY_DN17568_c0_g1_i1::g.5267::m.5267	120	Not_assigned	-	-	-	-	-
14375-063_TRINITY_DN17695_c0_g1::14375-063_TRINITY_DN17695_c0_g1_i1::g.5251::m.5251	134	Opisthokonta	KOW;Ribosomal_L27e	VIT_19s0027g00710.t01	Ribosomal protein L27 (RPL27C) 60S	AT3G22230.1	Ribosomal L27e protein family
14375-063_TRINITY_DN1871_c0_g1::14375-063_TRINITY_DN1871_c0_g1_i1::g.5292::m.5292	107	No_hit	-	-	-	-	-
14375-063_TRINITY_DN19229_c0_g1::14375-063_TRINITY_DN19229_c0_g1_i1::g.5337::m.5337	102	Not_assigned	-	-	-	-	-
14375-063_TRINITY_DN1981_c0_g1::14375-063_TRINITY_DN1981_c0_g1_i1::g.5212::m.5212	107	Not_assigned	-	-	-	-	-
14375-063_TRINITY_DN20054_c0_g1::14375-063_TRINITY_DN20054_c0_g1_i1::g.5051::m.5051	102	Not_assigned	-	-	-	-	-
14375-063_TRINITY_DN20083_c0_g1::14375-063_TRINITY_DN20083_c0_g1_i1::g.5050::m.5050	103	Not_assigned	-	-	-	-	-
14375-063_TRINITY_DN20117_c0_g1::14375-063_TRINITY_DN20117_c0_g1_i1::g.5604::m.5604	170	Not_assigned	-	-	-	-	-
14375-063_TRINITY_DN20202_c0_g1::14375-063_TRINITY_DN20202_c0_g1_i1::g.5483::m.5483	143	Not_assigned	-	-	-	-	-
14375-063_TRINITY_DN20276_c0_g1::14375-063_TRINITY_DN20276_c0_g1_i1::g.5482::m.5482	123	Viridiplantae	PAN_2;PAN_3;PAN_4	-	-	-	-
14375-063_TRINITY_DN20556_c0_g1::14375-063_TRINITY_DN20556_c0_g1_i1::g.5542::m.5542	104	Opisthokonta	-	-	-	-	-
14375-063_TRINITY_DN21157_c0_g1::14375-063_TRINITY_DN21157_c0_g1_i1::g.5336::m.5336	163	Not_assigned	-	-	-	-	-
14375-063_TRINITY_DN21330_c0_g1::14375-063_TRINITY_DN21330_c0_g1_i1::g.5602::m.5602	124	Not_assigned	-	-	-	-	-
14375-063_TRINITY_DN21530_c0_g1::14375-063_TRINITY_DN21530_c0_g1_i1::g.5234::m.5234	169	Opisthokonta	TCTP	VIT_14s0060g02270.t01	Translationally-controlled tumor protein	AT3G16640.1	translationally controlled tumor protein
14375-063_TRINITY_DN21566_c0_g1::14375-063_TRINITY_DN21566_c0_g1_i1::g.5233::m.5233	100	Not_assigned	-	-	-	-	-
14375-063_TRINITY_DN21807_c0_g1::14375-063_TRINITY_DN21807_c0_g1_i1::g.5105::m.5105	173	Viridiplantae	-	-	-	-	-
14375-063_TRINITY_DN22110_c0_g1::14375-063_TRINITY_DN22110_c0_g1_i1::g.5596::m.5596	99	Not_assigned	-	-	-	-	-
14375-063_TRINITY_DN2275_c0_g1::14375-063_TRINITY_DN2275_c0_g1_i1::g.5641::m.5641	132	Not_assigned	-	-	-	-	-
14375-063_TRINITY_DN24085_c0_g1::14375-063_TRINITY_DN24085_c0_g1_i1::g.5230::m.5230	118	Viridiplantae	-	-	-	-	-
14375-063_TRINITY_DN24280_c0_g1::14375-063_TRINITY_DN24280_c0_g1_i1::g.5643::m.5643	99	Not_assigned	-	-	-	-	-
14375-063_TRINITY_DN26088_c0_g1::14375-063_TRINITY_DN26088_c0_g1_i1::g.5479::m.5479	99	Not_assigned	-	-	-	-	-
14375-063_TRINITY_DN27510_c0_g1::14375-063_TRINITY_DN27510_c0_g1_i1::g.5253::m.5253	100	Not_assigned	-	-	-	-	-
14375-063_TRINITY_DN27535_c0_g1::14375-063_TRINITY_DN27535_c0_g1_i1::g.5254::m.5254	132	Opisthokonta	-	-	-	-	-
14375-063_TRINITY_DN28318_c0_g1::14375-063_TRINITY_DN28318_c0_g1_i1::g.5091::m.5091	112	Not_assigned	-	-	-	-	-
14375-063_TRINITY_DN28614_c0_g1::14375-063_TRINITY_DN28614_c0_g1_i1::g.5310::m.5310	165	Viridiplantae	Bet_v_1;Polyketide_cyc2	-	-	AT5G05440.1	Polyketide cyclase/dehydrase and lipid transport superfamily protein
14375-063_TRINITY_DN28829_c0_g1::14375-063_TRINITY_DN28829_c0_g1_i1::g.5377::m.5377	102	Not_assigned	-	-	-	-	-
14375-063_TRINITY_DN28957_c0_g1::14375-063_TRINITY_DN28957_c0_g1_i1::g.5323::m.5323	113	Opisthokonta	Ribosomal_60s	VIT_15s0048g02610.t01	Ribosomal protein P1 acidic 60S	AT4G00810.2	60S acidic ribosomal protein family
14375-063_TRINITY_DN29596_c0_g1::14375-063_TRINITY_DN29596_c0_g1_i1::g.5550::m.5550	117	Viridiplantae	-	-	-	AT4G24265.2	homeobox protein
14375-063_TRINITY_DN30785_c0_g1::14375-063_TRINITY_DN30785_c0_g1_i1::g.5524::m.5524	117	Not_assigned	-	-	-	-	-
14375-063_TRINITY_DN31036_c0_g1::14375-063_TRINITY_DN31036_c0_g1_i1::g.5555::m.5555	172	Viridiplantae	PGG	VIT_05s0124g00070.t01	No hit	-	-
14375-063_TRINITY_DN313_c0_g1::14375-063_TRINITY_DN313_c0_g1_i1::g.5630::m.5630	99	Not_assigned	-	-	-	-	-
14375-063_TRINITY_DN31916_c0_g1::14375-063_TRINITY_DN31916_c0_g1_i1::g.5539::m.5539	112	Not_assigned	YMF19	-	-	-	-
14375-063_TRINITY_DN32373_c0_g1::14375-063_TRINITY_DN32373_c0_g1_i1::g.5180::m.5180	166	Viridiplantae	-	-	-	-	-
14375-063_TRINITY_DN3373_c0_g1::14375-063_TRINITY_DN3373_c0_g1_i1::g.5260::m.5260	104	Not_assigned	-	-	-	-	-
14375-063_TRINITY_DN3557_c0_g1::14375-063_TRINITY_DN3557_c0_g1_i1::g.5425::m.5425	102	Not_assigned	-	-	-	-	-
14375-063_TRINITY_DN4025_c0_g1::14375-063_TRINITY_DN4025_c0_g1_i1::g.5101::m.5101	153	Not_assigned	-	-	-	-	-
14375-063_TRINITY_DN4672_c0_g1::14375-063_TRINITY_DN4672_c0_g1_i1::g.5618::m.5618	762	Viridiplantae	DUF4283	VIT_09s0070g00450.t01	No hit	-	-
14375-063_TRINITY_DN5017_c0_g1::14375-063_TRINITY_DN5017_c0_g1_i1::g.5170::m.5170	176	Not_assigned	-	-	-	-	-
14375-063_TRINITY_DN5556_c0_g1::14375-063_TRINITY_DN5556_c0_g1_i1::g.5188::m.5188	99	Not_assigned	-	-	-	-	-
14375-063_TRINITY_DN5856_c0_g1::14375-063_TRINITY_DN5856_c0_g1_i1::g.5304::m.5304	1130	Viruses	RdRP_2;Vmethyltransf	-	-	-	-
14375-063_TRINITY_DN5871_c0_g1::14375-063_TRINITY_DN5871_c0_g1_i1::g.5306::m.5306	126	Viridiplantae	-	-	-	-	-
14375-063_TRINITY_DN5953_c0_g1::14375-063_TRINITY_DN5953_c0_g1_i1::g.5317::m.5317	100	Viridiplantae	-	-	-	-	-
14375-063_TRINITY_DN6409_c0_g1::14375-063_TRINITY_DN6409_c0_g1_i1::g.5289::m.5289	106	Not_assigned	-	-	-	-	-
14375-063_TRINITY_DN6529_c0_g1::14375-063_TRINITY_DN6529_c0_g1_i1::g.5053::m.5053	139	Not_assigned	-	-	-	-	-
14375-063_TRINITY_DN6581_c0_g1::14375-063_TRINITY_DN6581_c0_g1_i1::g.5055::m.5055	103	Not_assigned	-	-	-	-	-
14375-063_TRINITY_DN8022_c0_g1::14375-063_TRINITY_DN8022_c0_g1_i1::g.5202::m.5202	187	Viridiplantae	Nnf1	-	-	AT4G19350.1	embryo defective 3006
14375-063_TRINITY_DN9015_c0_g1::14375-063_TRINITY_DN9015_c0_g1_i1::g.5249::m.5249	115	Not_assigned	GoLoco	-	-	-	-
14375-063_TRINITY_DN9580_c0_g1::14375-063_TRINITY_DN9580_c0_g1_i1::g.5509::m.5509	114	Not_assigned	-	-	-	-	-
14375-063_TRINITY_DN9761_c0_g1::14375-063_TRINITY_DN9761_c0_g1_i1::g.5349::m.5349	298	Opisthokonta	Trypsin;Trypsin_2	-	-	-	-
14375-063_TRINITY_DN9921_c0_g1::14375-063_TRINITY_DN9921_c0_g1_i1::g.5219::m.5219	107	Opisthokonta	-	-	-	-	-
e6-23_TRINITY_DN10159_c0_g1::e6-23_TRINITY_DN10159_c0_g1_i1::g.5906::m.5906	99	Not_assigned	-	-	-	-	-
e6-23_TRINITY_DN10189_c0_g1::e6-23_TRINITY_DN10189_c0_g1_i3::g.5908::m.5908	110	No_hit	-	-	-	-	-
e6-23_TRINITY_DN10336_c0_g1::e6-23_TRINITY_DN10336_c0_g1_i1::g.6851::m.6851	101	Not_assigned	-	-	-	-	-
e6-23_TRINITY_DN10387_c0_g1::e6-23_TRINITY_DN10387_c0_g1_i1::g.6849::m.6849	104	Not_assigned	-	-	-	-	-
e6-23_TRINITY_DN10484_c0_g1::e6-23_TRINITY_DN10484_c0_g1_i1::g.5949::m.5949	131	Viridiplantae	FANCL_C;RINGv;zf-ANAPC11;zf-rbx1;zf-RING_2;zf-RING-like	-	-	-	-
e6-23_TRINITY_DN10660_c0_g1::e6-23_TRINITY_DN10660_c0_g1_i1::g.6202::m.6202	101	Not_assigned	-	-	-	-	-
e6-23_TRINITY_DN10664_c0_g1::e6-23_TRINITY_DN10664_c0_g1_i1::g.6200::m.6200	123	Not_assigned	-	-	-	-	-
e6-23_TRINITY_DN10708_c0_g1::e6-23_TRINITY_DN10708_c0_g1_i2::g.6178::m.6178	1194	Viridiplantae	LRR_1;LRR_4;LRR_6;LRR_8;LRRNT_2	VIT_09s0002g07710.t01	Disease resistance protein	AT1G07390.2	receptor like protein 1
e6-23_TRINITY_DN10750_c0_g1::e6-23_TRINITY_DN10750_c0_g1_i1::g.6176::m.6176	110	No_hit	-	-	-	-	-
e6-23_TRINITY_DN11060_c0_g1::e6-23_TRINITY_DN11060_c0_g1_i1::g.6414::m.6414	104	Not_assigned	-	-	-	-	-
e6-23_TRINITY_DN11304_c0_g1::e6-23_TRINITY_DN11304_c0_g1_i2::g.6521::m.6521	147	Not_assigned	-	-	-	-	-
e6-23_TRINITY_DN11370_c0_g1::e6-23_TRINITY_DN11370_c0_g1_i1::g.6522::m.6522	101	Not_assigned	-	-	-	-	-
e6-23_TRINITY_DN11397_c0_g1::e6-23_TRINITY_DN11397_c0_g1_i1::g.6525::m.6525	107	Not_assigned	-	-	-	-	-
e6-23_TRINITY_DN11451_c0_g1::e6-23_TRINITY_DN11451_c0_g1_i1::g.6446::m.6446	138	Not_assigned	-	-	-	-	-
e6-23_TRINITY_DN11575_c0_g1::e6-23_TRINITY_DN11575_c0_g1_i1::g.6165::m.6165	105	Not_assigned	-	-	-	-	-
e6-23_TRINITY_DN11581_c0_g1::e6-23_TRINITY_DN11581_c0_g1_i1::g.6167::m.6167	169	Not_assigned	-	-	-	-	-
e6-23_TRINITY_DN11616_c0_g1::e6-23_TRINITY_DN11616_c0_g1_i1::g.5970::m.5970	124	Not_assigned	-	-	-	-	-
e6-23_TRINITY_DN11651_c0_g1::e6-23_TRINITY_DN11651_c0_g1_i1::g.5971::m.5971	113	No_hit	-	-	-	-	-
e6-23_TRINITY_DN11742_c0_g1::e6-23_TRINITY_DN11742_c0_g1_i1::g.5931::m.5931	168	Viridiplantae	-	-	-	-	-
e6-23_TRINITY_DN11856_c0_g1::e6-23_TRINITY_DN11856_c0_g1_i1::g.5755::m.5755	252	Viridiplantae	C1_2	VIT_13s0019g01280.t01	DC1 domain-containing protein	AT2G16050.1	Cysteine/Histidine-rich C1 domain family protein
e6-23_TRINITY_DN11904_c0_g1::e6-23_TRINITY_DN11904_c0_g1_i1::g.6595::m.6595	108	Not_assigned	-	-	-	-	-
e6-23_TRINITY_DN11909_c0_g1::e6-23_TRINITY_DN11909_c0_g1_i1::g.6596::m.6596	378	Viridiplantae	GUB_WAK_bind;WAK_assoc	-	-	-	-
e6-23_TRINITY_DN12204_c0_g1::e6-23_TRINITY_DN12204_c0_g1_i1::g.5668::m.5668	101	Not_assigned	-	-	-	-	-
e6-23_TRINITY_DN12213_c0_g1::e6-23_TRINITY_DN12213_c0_g1_i1::g.5665::m.5665	470	Viridiplantae	RVT_2	-	-	-	-
e6-23_TRINITY_DN12382_c0_g1::e6-23_TRINITY_DN12382_c0_g1_i1::g.6710::m.6710	346	Viridiplantae	-	-	-	-	-
e6-23_TRINITY_DN12470_c0_g1::e6-23_TRINITY_DN12470_c0_g1_i1::g.6859::m.6859	130	No_hit	-	-	-	-	-
e6-23_TRINITY_DN12551_c0_g1::e6-23_TRINITY_DN12551_c0_g1_i1::g.6272::m.6272	109	Not_assigned	-	-	-	-	-
e6-23_TRINITY_DN12592_c0_g1::e6-23_TRINITY_DN12592_c0_g1_i1::g.6273::m.6273	118	Not_assigned	-	-	-	-	-
e6-23_TRINITY_DN12609_c0_g1::e6-23_TRINITY_DN12609_c0_g1_i1::g.6389::m.6389	208	Viridiplantae	DUF948;Rx_N	VIT_09s0002g05830.t01	RPS5 (resistant to p. syringae 5)	-	-
e6-23_TRINITY_DN12654_c0_g1::e6-23_TRINITY_DN12654_c0_g1_i1::g.6392::m.6392	99	Not_assigned	-	-	-	-	-
e6-23_TRINITY_DN1267_c0_g1::e6-23_TRINITY_DN1267_c0_g1_i1::g.6553::m.6553	111	Not_assigned	-	-	-	-	-
e6-23_TRINITY_DN13038_c0_g1::e6-23_TRINITY_DN13038_c0_g1_i1::g.5866::m.5866	104	Viridiplantae	-	-	-	-	-
e6-23_TRINITY_DN13261_c0_g1::e6-23_TRINITY_DN13261_c0_g1_i1::g.5782::m.5782	106	Not_assigned	-	-	-	-	-
e6-23_TRINITY_DN13387_c0_g1::e6-23_TRINITY_DN13387_c0_g1_i2::g.6352::m.6352	102	Not_assigned	-	-	-	-	-
e6-23_TRINITY_DN13745_c0_g1::e6-23_TRINITY_DN13745_c0_g1_i1::g.6486::m.6486	111	Not_assigned	-	-	-	-	-
e6-23_TRINITY_DN13844_c0_g1::e6-23_TRINITY_DN13844_c0_g1_i1::g.6720::m.6720	122	Not_assigned	-	-	-	-	-
e6-23_TRINITY_DN14192_c0_g1::e6-23_TRINITY_DN14192_c0_g1_i2::g.6550::m.6550	111	Not_assigned	-	-	-	-	-
e6-23_TRINITY_DN14252_c0_g1::e6-23_TRINITY_DN14252_c0_g1_i1::g.6530::m.6530	107	Not_assigned	-	-	-	-	-
e6-23_TRINITY_DN14397_c0_g1::e6-23_TRINITY_DN14397_c0_g1_i1::g.5828::m.5828	167	Viridiplantae	TIR;TIR_2	VIT_18s0001g03410.t01	R protein L6	AT1G72930.2	toll/interleukin-1 receptor-like protein
e6-23_TRINITY_DN14420_c0_g1::e6-23_TRINITY_DN14420_c0_g1_i2::g.6125::m.6125	971	Viridiplantae	DDHD	-	-	AT1G31480.1	shoot gravitropism 2 (SGR2)
e6-23_TRINITY_DN14494_c0_g1::e6-23_TRINITY_DN14494_c0_g1_i1::g.6127::m.6127	134	Viridiplantae	-	-	-	-	-
e6-23_TRINITY_DN14798_c0_g1::e6-23_TRINITY_DN14798_c0_g1_i2::g.6381::m.6381	181	Viridiplantae	-	-	-	-	-
e6-23_TRINITY_DN14829_c0_g1::e6-23_TRINITY_DN14829_c0_g1_i1::g.6603::m.6603	107	Not_assigned	-	-	-	-	-
e6-23_TRINITY_DN14910_c0_g1::e6-23_TRINITY_DN14910_c0_g1_i1::g.6089::m.6089	124	Not_assigned	-	-	-	-	-
e6-23_TRINITY_DN14995_c0_g1::e6-23_TRINITY_DN14995_c0_g1_i3::g.6097::m.6097	627	Viridiplantae	TPR_1;TPR_11;TPR_2	VIT_07s0129g00550.t01	Tetratricopeptide repeat (TPR)-containing	AT5G10200.3	ARM-repeat/Tetratricopeptide repeat (TPR)-like protein
e6-23_TRINITY_DN14997_c0_g1::e6-23_TRINITY_DN14997_c0_g1_i1::g.6094::m.6094	133	Not_assigned	-	-	-	-	-
e6-23_TRINITY_DN15099_c0_g1::e6-23_TRINITY_DN15099_c0_g1_i1::g.6428::m.6428	100	Viridiplantae	-	-	-	-	-
e6-23_TRINITY_DN15228_c0_g1::e6-23_TRINITY_DN15228_c0_g1_i1::g.6441::m.6441	102	Not_assigned	-	-	-	-	-
e6-23_TRINITY_DN15284_c1_g1::e6-23_TRINITY_DN15284_c1_g1_i2::g.6443::m.6443	101	Not_assigned	-	-	-	-	-
e6-23_TRINITY_DN15287_c0_g1::e6-23_TRINITY_DN15287_c0_g1_i1::g.6437::m.6437	134	Not_assigned	-	-	-	-	-
e6-23_TRINITY_DN15365_c0_g1::e6-23_TRINITY_DN15365_c0_g1_i1::g.6252::m.6252	101	Not_assigned	-	-	-	-	-
e6-23_TRINITY_DN15378_c0_g1::e6-23_TRINITY_DN15378_c0_g1_i1::g.6251::m.6251	100	No_hit	-	-	-	-	-
e6-23_TRINITY_DN15414_c0_g1::e6-23_TRINITY_DN15414_c0_g1_i1::g.5686::m.5686	409	Viridiplantae	gag_pre-integrs;rve	-	-	-	-
e6-23_TRINITY_DN15505_c0_g1::e6-23_TRINITY_DN15505_c0_g1_i1::g.6633::m.6633	720	Viridiplantae	MULE;SWIM	VIT_04s0008g04470.t01	Zinc finger, SWIM-type	AT1G60560.1	SWIM zinc finger family protein
e6-23_TRINITY_DN15573_c0_g1::e6-23_TRINITY_DN15573_c0_g1_i1::g.6632::m.6632	179	Viridiplantae	-	-	-	-	-
e6-23_TRINITY_DN15600_c0_g1::e6-23_TRINITY_DN15600_c0_g1_i1::g.6491::m.6491	363	Viridiplantae	Pollen_Ole_e_1	-	-	-	-
e6-23_TRINITY_DN15617_c0_g1::e6-23_TRINITY_DN15617_c0_g1_i1::g.6494::m.6494	110	Not_assigned	-	-	-	-	-
e6-23_TRINITY_DN15695_c0_g1::e6-23_TRINITY_DN15695_c0_g1_i2::g.6495::m.6495	277	Viridiplantae	-	-	-	AT5G64460.8	Phosphoglycerate mutase family protein
e6-23_TRINITY_DN15701_c0_g1::e6-23_TRINITY_DN15701_c0_g1_i1::g.6479::m.6479	355	Viridiplantae	Ank;Ank_2;Ank_3;Ank_4;Ank_5	-	-	-	-
e6-23_TRINITY_DN15701_c0_g1::e6-23_TRINITY_DN15701_c0_g1_i2::g.6481::m.6481	265	Viridiplantae	Ank;Ank_2;Ank_3;Ank_4;Ank_5	VIT_07s0151g00180.t01	Ankyrin	-	-
e6-23_TRINITY_DN15712_c0_g1::e6-23_TRINITY_DN15712_c0_g1_i1::g.6485::m.6485	122	Not_assigned	-	-	-	-	-
e6-23_TRINITY_DN15932_c0_g1::e6-23_TRINITY_DN15932_c0_g1_i1::g.5937::m.5937	111	Not_assigned	-	-	-	-	-
e6-23_TRINITY_DN16091_c1_g1::e6-23_TRINITY_DN16091_c1_g1_i1::g.6303::m.6303	139	Not_assigned	-	-	-	-	-
e6-23_TRINITY_DN16091_c1_g1::e6-23_TRINITY_DN16091_c1_g1_i2::g.6304::m.6304	104	Not_assigned	-	-	-	-	-
e6-23_TRINITY_DN16213_c0_g1::e6-23_TRINITY_DN16213_c0_g1_i2::g.5819::m.5819	106	Not_assigned	-	-	-	-	-
e6-23_TRINITY_DN16228_c0_g1::e6-23_TRINITY_DN16228_c0_g1_i1::g.5823::m.5823	398	Viridiplantae	Peptidase_M24;zf-C6H2;zf-HIT;zf-MYND	-	-	AT2G45240.1	methionine aminopeptidase 1A
e6-23_TRINITY_DN16244_c0_g1::e6-23_TRINITY_DN16244_c0_g1_i1::g.5825::m.5825	101	Not_assigned	-	-	-	-	-
e6-23_TRINITY_DN16335_c1_g1::e6-23_TRINITY_DN16335_c1_g1_i1::g.5809::m.5809	185	Viridiplantae	-	-	-	-	-
e6-23_TRINITY_DN16345_c0_g1::e6-23_TRINITY_DN16345_c0_g1_i1::g.5804::m.5804	110	Not_assigned	-	-	-	-	-
e6-23_TRINITY_DN16402_c0_g1::e6-23_TRINITY_DN16402_c0_g1_i1::g.6668::m.6668	103	Not_assigned	-	-	-	-	-
e6-23_TRINITY_DN16640_c0_g1::e6-23_TRINITY_DN16640_c0_g1_i1::g.5713::m.5713	420	Viridiplantae	Nup35_RRM_2;RRM_1;RRM_3;RRM_5;RRM_7;RRM_occluded	VIT_18s0001g11080.t01	RNA-binding protein 47C' ATRBP47C'	AT1G11650.2	RNA-binding (RRM/RBD/RNP motifs) family protein
e6-23_TRINITY_DN16734_c0_g1::e6-23_TRINITY_DN16734_c0_g1_i1::g.6554::m.6554	105	Not_assigned	-	-	-	-	-
e6-23_TRINITY_DN16813_c0_g1::e6-23_TRINITY_DN16813_c0_g1_i1::g.6730::m.6730	154	Viridiplantae	-	VIT_01s0011g02890.t01	Unknown protein	AT1G49000.1	transmembrane protein
e6-23_TRINITY_DN16974_c0_g2::e6-23_TRINITY_DN16974_c0_g2_i1::g.6827::m.6827	111	Not_assigned	-	-	-	-	-
e6-23_TRINITY_DN17051_c0_g1::e6-23_TRINITY_DN17051_c0_g1_i1::g.5685::m.5685	152	Viridiplantae	LRR_1;LRR_8	VIT_13s0156g00420.t01	Disease resistance protein (NBS-LRR class)	-	-
e6-23_TRINITY_DN17179_c0_g1::e6-23_TRINITY_DN17179_c0_g1_i1::g.5834::m.5834	340	Viridiplantae	Amidohydro_1	-	-	-	-
e6-23_TRINITY_DN17220_c0_g1::e6-23_TRINITY_DN17220_c0_g1_i1::g.6359::m.6359	101	Not_assigned	-	-	-	-	-
e6-23_TRINITY_DN17223_c0_g1::e6-23_TRINITY_DN17223_c0_g1_i1::g.6360::m.6360	131	Not_assigned	-	-	-	-	-
e6-23_TRINITY_DN17277_c0_g1::e6-23_TRINITY_DN17277_c0_g1_i1::g.6366::m.6366	225	Viridiplantae	AAA_28;Arf;Gtr1_RagA;MMR_HSR1;Ras;Roc;SRPRB	VIT_05s0062g00840.t01	RAB GTPase ARA4	AT5G47520.1	RAB GTPase homolog A5A
e6-23_TRINITY_DN17285_c0_g1::e6-23_TRINITY_DN17285_c0_g1_i1::g.6367::m.6367	279	Viridiplantae	-	-	-	-	-
e6-23_TRINITY_DN17311_c0_g1::e6-23_TRINITY_DN17311_c0_g1_i1::g.6642::m.6642	312	Viridiplantae	-	-	-	AT5G48720.4	x-ray induced transcript 1
e6-23_TRINITY_DN17349_c0_g1::e6-23_TRINITY_DN17349_c0_g1_i1::g.6641::m.6641	104	Not_assigned	-	-	-	-	-
e6-23_TRINITY_DN17390_c0_g1::e6-23_TRINITY_DN17390_c0_g1_i1::g.6643::m.6643	104	No_hit	-	-	-	-	-
e6-23_TRINITY_DN17421_c0_g1::e6-23_TRINITY_DN17421_c0_g1_i1::g.6506::m.6506	110	Not_assigned	-	-	-	-	-
e6-23_TRINITY_DN17424_c0_g1::e6-23_TRINITY_DN17424_c0_g1_i1::g.6499::m.6499	119	Not_assigned	PET117	-	-	-	-
e6-23_TRINITY_DN17460_c0_g1::e6-23_TRINITY_DN17460_c0_g1_i1::g.6509::m.6509	719	Viridiplantae	DUF639;Reticulon	-	-	AT5G58000.2	Reticulon family protein
e6-23_TRINITY_DN17476_c0_g1::e6-23_TRINITY_DN17476_c0_g1_i1::g.6508::m.6508	99	Not_assigned	-	-	-	-	-
e6-23_TRINITY_DN17479_c0_g1::e6-23_TRINITY_DN17479_c0_g1_i3::g.6511::m.6511	226	Viridiplantae	-	-	-	-	-
e6-23_TRINITY_DN17490_c0_g2::e6-23_TRINITY_DN17490_c0_g2_i1::g.6498::m.6498	136	Not_assigned	-	-	-	-	-
e6-23_TRINITY_DN17517_c0_g1::e6-23_TRINITY_DN17517_c0_g1_i1::g.6112::m.6112	126	Not_assigned	-	-	-	-	-
e6-23_TRINITY_DN17524_c0_g1::e6-23_TRINITY_DN17524_c0_g1_i2::g.6106::m.6106	101	Not_assigned	-	-	-	-	-
e6-23_TRINITY_DN17531_c0_g1::e6-23_TRINITY_DN17531_c0_g1_i2::g.6119::m.6119	109	Not_assigned	-	-	-	-	-
e6-23_TRINITY_DN17534_c0_g1::e6-23_TRINITY_DN17534_c0_g1_i1::g.6110::m.6110	142	Not_assigned	CS	-	-	-	-
e6-23_TRINITY_DN17538_c0_g1::e6-23_TRINITY_DN17538_c0_g1_i1::g.6104::m.6104	442	Viridiplantae	AAA_18;AAA_22;NB-ARC	VIT_03s0017g01620.t01	Disease resistance protein RGA4	-	-
e6-23_TRINITY_DN17542_c0_g1::e6-23_TRINITY_DN17542_c0_g1_i1::g.6114::m.6114	256	Viridiplantae	Methyltransf_11;Methyltransf_12;Methyltransf_24;Methyltransf_25;Methyltransf_31	-	-	AT3G13440.3	S-adenosyl-L-methionine-dependent methyltransferases superfamily protein
e6-23_TRINITY_DN17592_c0_g1::e6-23_TRINITY_DN17592_c0_g1_i1::g.6107::m.6107	135	Not_assigned	-	-	-	-	-
e6-23_TRINITY_DN17599_c0_g1::e6-23_TRINITY_DN17599_c0_g1_i1::g.6108::m.6108	137	Viridiplantae	-	-	-	-	-
e6-23_TRINITY_DN17622_c0_g1::e6-23_TRINITY_DN17622_c0_g1_i1::g.6037::m.6037	737	Viridiplantae	DUF1336;PH;START	VIT_06s0004g02720.t01	Pleckstriny (PH) domain-containing protein	AT2G28320.1	Pleckstrin homology (PH) and lipid-binding START domains-containing protein
e6-23_TRINITY_DN17635_c0_g1::e6-23_TRINITY_DN17635_c0_g1_i2::g.6036::m.6036	109	Not_assigned	-	-	-	-	-
e6-23_TRINITY_DN17656_c0_g1::e6-23_TRINITY_DN17656_c0_g1_i1::g.6039::m.6039	200	Viridiplantae	-	-	-	-	-
e6-23_TRINITY_DN17695_c0_g1::e6-23_TRINITY_DN17695_c0_g1_i1::g.6041::m.6041	105	Viridiplantae	DUF4258;PUF	-	-	-	-
e6-23_TRINITY_DN17709_c0_g1::e6-23_TRINITY_DN17709_c0_g1_i2::g.6149::m.6149	162	Not_assigned	-	-	-	-	-
e6-23_TRINITY_DN17718_c0_g1::e6-23_TRINITY_DN17718_c0_g1_i2::g.6139::m.6139	216	Viridiplantae	Exo_endo_phos	-	-	-	-
e6-23_TRINITY_DN17719_c1_g1::e6-23_TRINITY_DN17719_c1_g1_i2::g.6136::m.6136	110	Not_assigned	-	-	-	-	-
e6-23_TRINITY_DN17719_c1_g1::e6-23_TRINITY_DN17719_c1_g1_i3::g.6137::m.6137	99	Not_assigned	-	-	-	-	-
e6-23_TRINITY_DN17732_c0_g1::e6-23_TRINITY_DN17732_c0_g1_i1::g.6143::m.6143	170	Viridiplantae	DUF3357	VIT_00s0233g00010.t01	No hit	-	-
e6-23_TRINITY_DN17734_c0_g1::e6-23_TRINITY_DN17734_c0_g1_i1::g.6156::m.6156	282	Viridiplantae	PDDEXK_6	VIT_12s0059g01640.t01	Unknown protein	AT1G62420.1	DUF506 family protein (DUF506)
e6-23_TRINITY_DN17744_c0_g1::e6-23_TRINITY_DN17744_c0_g1_i1::g.6148::m.6148	368	Viridiplantae	Lipase_GDSL	VIT_02s0025g02630.t01	Lipase GDSL	AT5G33370.1	GDSL-like Lipase/Acylhydrolase superfamily protein
e6-23_TRINITY_DN17746_c0_g1::e6-23_TRINITY_DN17746_c0_g1_i1::g.6144::m.6144	1576	Viridiplantae	Asp_protease_2;Baculo_PEP_C;DUF1664;gag-asp_proteas;HSBP1;Integrase_H2C2;RT_RNaseH;RT_RNaseH_2;rve;RVT_1	-	-	-	-
e6-23_TRINITY_DN17748_c0_g1::e6-23_TRINITY_DN17748_c0_g1_i1::g.6152::m.6152	155	Viridiplantae	MerR-DNA-bind	-	-	-	-
e6-23_TRINITY_DN17776_c0_g1::e6-23_TRINITY_DN17776_c0_g1_i1::g.6147::m.6147	113	Viridiplantae	-	-	-	-	-
e6-23_TRINITY_DN17783_c0_g1::e6-23_TRINITY_DN17783_c0_g1_i2::g.6154::m.6154	123	Not_assigned	-	-	-	-	-
e6-23_TRINITY_DN17832_c0_g1::e6-23_TRINITY_DN17832_c0_g1_i2::g.5875::m.5875	112	Not_assigned	-	-	-	-	-
e6-23_TRINITY_DN17835_c0_g1::e6-23_TRINITY_DN17835_c0_g1_i5::g.5876::m.5876	111	Viridiplantae	RALF	VIT_05s0020g01490.t01	Rapid ALkalinization Factor RALFL33	AT3G05490.1	ralf-like 22
e6-23_TRINITY_DN17846_c0_g1::e6-23_TRINITY_DN17846_c0_g1_i1::g.5874::m.5874	154	Viridiplantae	-	-	-	-	-
e6-23_TRINITY_DN17855_c0_g1::e6-23_TRINITY_DN17855_c0_g1_i1::g.5872::m.5872	175	Viridiplantae	-	-	-	-	-
e6-23_TRINITY_DN17859_c0_g1::e6-23_TRINITY_DN17859_c0_g1_i1::g.5884::m.5884	124	Not_assigned	-	-	-	-	-
e6-23_TRINITY_DN17879_c0_g1::e6-23_TRINITY_DN17879_c0_g1_i4::g.5877::m.5877	234	Viridiplantae	Rx_N	VIT_13s0156g00560.t01	Disease resistance protein (TIR-NBS class)	-	-
e6-23_TRINITY_DN17908_c0_g1::e6-23_TRINITY_DN17908_c0_g1_i1::g.6240::m.6240	109	Not_assigned	-	-	-	-	-
e6-23_TRINITY_DN17915_c0_g1::e6-23_TRINITY_DN17915_c0_g1_i3::g.6215::m.6215	383	Viridiplantae	Myb_DNA-bind_3	-	-	-	-
e6-23_TRINITY_DN17925_c0_g2::e6-23_TRINITY_DN17925_c0_g2_i1::g.6235::m.6235	122	No_hit	-	-	-	-	-
e6-23_TRINITY_DN17937_c1_g1::e6-23_TRINITY_DN17937_c1_g1_i1::g.6233::m.6233	365	Viridiplantae	TLD	-	-	AT4G39870.2	TLD-domain containing nucleolar protein
e6-23_TRINITY_DN17953_c0_g1::e6-23_TRINITY_DN17953_c0_g1_i4::g.6216::m.6216	210	Viridiplantae	-	-	-	-	-
e6-23_TRINITY_DN17953_c0_g1::e6-23_TRINITY_DN17953_c0_g1_i5::g.6217::m.6217	210	Viridiplantae	-	-	-	-	-
e6-23_TRINITY_DN17953_c0_g3::e6-23_TRINITY_DN17953_c0_g3_i1::g.6219::m.6219	115	Not_assigned	DUF3481	-	-	-	-
e6-23_TRINITY_DN17953_c0_g3::e6-23_TRINITY_DN17953_c0_g3_i2::g.6221::m.6221	99	Not_assigned	DUF3481	-	-	-	-
e6-23_TRINITY_DN17954_c0_g1::e6-23_TRINITY_DN17954_c0_g1_i1::g.6242::m.6242	102	Viridiplantae	-	-	-	-	-
e6-23_TRINITY_DN17964_c0_g1::e6-23_TRINITY_DN17964_c0_g1_i2::g.6239::m.6239	114	Viridiplantae	DIOX_N	-	-	-	-
e6-23_TRINITY_DN17965_c0_g1::e6-23_TRINITY_DN17965_c0_g1_i4::g.6226::m.6226	141	Not_assigned	-	-	-	-	-
e6-23_TRINITY_DN17965_c0_g1::e6-23_TRINITY_DN17965_c0_g1_i5::g.6227::m.6227	132	Not_assigned	-	-	-	-	-
e6-23_TRINITY_DN17978_c2_g1::e6-23_TRINITY_DN17978_c2_g1_i1::g.6222::m.6222	194	Viridiplantae	-	-	-	-	-
e6-23_TRINITY_DN17993_c0_g1::e6-23_TRINITY_DN17993_c0_g1_i1::g.6230::m.6230	312	Viridiplantae	-	-	-	-	-
e6-23_TRINITY_DN18014_c1_g1::e6-23_TRINITY_DN18014_c1_g1_i7::g.6012::m.6012	124	Viridiplantae	-	-	-	-	-
e6-23_TRINITY_DN18015_c0_g1::e6-23_TRINITY_DN18015_c0_g1_i1::g.6000::m.6000	2118	Viruses	Peptidase_C21;Salyut;Tymo_coat;Viral_helicase1;Vmethyltransf	-	-	-	-
e6-23_TRINITY_DN18047_c0_g1::e6-23_TRINITY_DN18047_c0_g1_i3::g.5998::m.5998	99	Not_assigned	-	-	-	-	-
e6-23_TRINITY_DN18048_c1_g5::e6-23_TRINITY_DN18048_c1_g5_i1::g.5994::m.5994	151	Viridiplantae	-	-	-	-	-
e6-23_TRINITY_DN18273_c0_g1::e6-23_TRINITY_DN18273_c0_g1_i1::g.6475::m.6475	122	Not_assigned	-	-	-	-	-
e6-23_TRINITY_DN18387_c0_g1::e6-23_TRINITY_DN18387_c0_g1_i1::g.6377::m.6377	210	Not_assigned	-	-	-	-	-
e6-23_TRINITY_DN18489_c0_g1::e6-23_TRINITY_DN18489_c0_g1_i1::g.5862::m.5862	108	Not_assigned	-	-	-	-	-
e6-23_TRINITY_DN18701_c0_g1::e6-23_TRINITY_DN18701_c0_g1_i1::g.6785::m.6785	104	Viridiplantae	-	-	-	-	-
e6-23_TRINITY_DN1895_c0_g1::e6-23_TRINITY_DN1895_c0_g1_i1::g.6183::m.6183	216	Viridiplantae	-	-	-	AT5G52900.1	membrane-associated kinase regulator
e6-23_TRINITY_DN19167_c0_g1::e6-23_TRINITY_DN19167_c0_g1_i1::g.6654::m.6654	119	Viridiplantae	-	VIT_06s0080g00660.t01	No hit	-	-
e6-23_TRINITY_DN19872_c0_g1::e6-23_TRINITY_DN19872_c0_g1_i1::g.5958::m.5958	121	Not_assigned	-	-	-	-	-
e6-23_TRINITY_DN20004_c1_g1::e6-23_TRINITY_DN20004_c1_g1_i1::g.5648::m.5648	135	Viridiplantae	-	-	-	-	-
e6-23_TRINITY_DN20111_c0_g1::e6-23_TRINITY_DN20111_c0_g1_i1::g.6813::m.6813	118	Not_assigned	-	-	-	-	-
e6-23_TRINITY_DN20230_c0_g1::e6-23_TRINITY_DN20230_c0_g1_i1::g.6587::m.6587	110	Not_assigned	-	-	-	-	-
e6-23_TRINITY_DN20479_c0_g1::e6-23_TRINITY_DN20479_c0_g1_i1::g.6088::m.6088	121	Not_assigned	-	-	-	-	-
e6-23_TRINITY_DN20586_c0_g1::e6-23_TRINITY_DN20586_c0_g1_i1::g.6681::m.6681	192	Not_assigned	-	-	-	-	-
e6-23_TRINITY_DN20855_c0_g1::e6-23_TRINITY_DN20855_c0_g1_i1::g.5843::m.5843	133	Viridiplantae	-	-	-	-	-
e6-23_TRINITY_DN20884_c0_g1::e6-23_TRINITY_DN20884_c0_g1_i1::g.5842::m.5842	99	Viridiplantae	-	-	-	-	-
e6-23_TRINITY_DN21013_c0_g1::e6-23_TRINITY_DN21013_c0_g1_i1::g.5860::m.5860	543	Viridiplantae	NUC173	-	-	-	-
e6-23_TRINITY_DN2110_c0_g1::e6-23_TRINITY_DN2110_c0_g1_i1::g.6185::m.6185	108	Not_assigned	-	-	-	-	-
e6-23_TRINITY_DN21861_c0_g1::e6-23_TRINITY_DN21861_c0_g1_i1::g.5750::m.5750	126	No_hit	-	-	-	-	-
e6-23_TRINITY_DN2345_c0_g1::e6-23_TRINITY_DN2345_c0_g1_i1::g.6102::m.6102	185	Viridiplantae	Transpos_assoc	-	-	-	-
e6-23_TRINITY_DN23995_c0_g1::e6-23_TRINITY_DN23995_c0_g1_i1::g.5902::m.5902	103	Viridiplantae	-	-	-	-	-
e6-23_TRINITY_DN24017_c0_g1::e6-23_TRINITY_DN24017_c0_g1_i1::g.5943::m.5943	103	Not_assigned	-	-	-	-	-
e6-23_TRINITY_DN24072_c0_g1::e6-23_TRINITY_DN24072_c0_g1_i1::g.5945::m.5945	125	Viridiplantae	-	-	-	-	-
e6-23_TRINITY_DN24176_c0_g1::e6-23_TRINITY_DN24176_c0_g1_i1::g.5737::m.5737	99	Not_assigned	-	-	-	-	-
e6-23_TRINITY_DN24205_c1_g1::e6-23_TRINITY_DN24205_c1_g1_i1::g.6866::m.6866	132	Viridiplantae	Myb_DNA-bind_6;Myb_DNA-binding	VIT_08s0007g04830.t01	Myb domain protein 27 / MYB27 (Wong et al., 2016)	AT1G66380.1	myb domain protein 114
e6-23_TRINITY_DN24666_c0_g1::e6-23_TRINITY_DN24666_c0_g1_i1::g.6722::m.6722	102	Viridiplantae	-	-	-	-	-
e6-23_TRINITY_DN24783_c0_g1::e6-23_TRINITY_DN24783_c0_g1_i1::g.5792::m.5792	121	Viridiplantae	LRR_4;LRR_8	-	-	-	-
e6-23_TRINITY_DN25287_c0_g1::e6-23_TRINITY_DN25287_c0_g1_i1::g.5776::m.5776	109	Not_assigned	-	-	-	-	-
e6-23_TRINITY_DN25337_c0_g1::e6-23_TRINITY_DN25337_c0_g1_i1::g.6309::m.6309	99	Not_assigned	-	-	-	-	-
e6-23_TRINITY_DN25609_c0_g1::e6-23_TRINITY_DN25609_c0_g1_i1::g.6752::m.6752	119	No_hit	-	-	-	-	-
e6-23_TRINITY_DN25826_c0_g1::e6-23_TRINITY_DN25826_c0_g1_i1::g.6412::m.6412	109	Not_assigned	-	-	-	-	-
e6-23_TRINITY_DN26113_c0_g1::e6-23_TRINITY_DN26113_c0_g1_i1::g.6656::m.6656	120	Not_assigned	-	-	-	-	-
e6-23_TRINITY_DN26634_c0_g1::e6-23_TRINITY_DN26634_c0_g1_i1::g.6600::m.6600	107	Not_assigned	-	-	-	-	-
e6-23_TRINITY_DN2791_c0_g1::e6-23_TRINITY_DN2791_c0_g1_i1::g.5940::m.5940	108	No_hit	-	-	-	-	-
e6-23_TRINITY_DN27942_c0_g1::e6-23_TRINITY_DN27942_c0_g1_i1::g.5934::m.5934	120	Not_assigned	-	-	-	-	-
e6-23_TRINITY_DN28025_c0_g1::e6-23_TRINITY_DN28025_c0_g1_i1::g.6767::m.6767	130	Not_assigned	-	-	-	-	-
e6-23_TRINITY_DN28042_c0_g1::e6-23_TRINITY_DN28042_c0_g1_i1::g.6763::m.6763	187	Viridiplantae	-	-	-	-	-
e6-23_TRINITY_DN28165_c0_g1::e6-23_TRINITY_DN28165_c0_g1_i1::g.6260::m.6260	102	No_hit	-	-	-	-	-
e6-23_TRINITY_DN28410_c0_g1::e6-23_TRINITY_DN28410_c0_g1_i1::g.6717::m.6717	142	Not_assigned	-	-	-	-	-
e6-23_TRINITY_DN28444_c0_g1::e6-23_TRINITY_DN28444_c0_g1_i1::g.6719::m.6719	116	No_hit	-	-	-	-	-
e6-23_TRINITY_DN28740_c0_g1::e6-23_TRINITY_DN28740_c0_g1_i1::g.6735::m.6735	104	Not_assigned	-	-	-	-	-
e6-23_TRINITY_DN29155_c0_g1::e6-23_TRINITY_DN29155_c0_g1_i1::g.6855::m.6855	103	Not_assigned	-	-	-	-	-
e6-23_TRINITY_DN29270_c0_g1::e6-23_TRINITY_DN29270_c0_g1_i1::g.6335::m.6335	102	No_hit	-	-	-	-	-
e6-23_TRINITY_DN29624_c0_g1::e6-23_TRINITY_DN29624_c0_g1_i1::g.6535::m.6535	146	Not_assigned	-	-	-	-	-
e6-23_TRINITY_DN3008_c0_g1::e6-23_TRINITY_DN3008_c0_g1_i1::g.5924::m.5924	116	Not_assigned	-	-	-	-	-
e6-23_TRINITY_DN31826_c0_g1::e6-23_TRINITY_DN31826_c0_g1_i1::g.6344::m.6344	185	Viridiplantae	ATP-synt_B;Mt_ATP-synt_B	-	-	ATCG00130.1	ATPase%2C F0 complex%2C subunit B/B'%2C bacterial/chloroplast
e6-23_TRINITY_DN31861_c0_g1::e6-23_TRINITY_DN31861_c0_g1_i1::g.6347::m.6347	131	Viridiplantae	RALF	VIT_07s0031g00540.t01	Rapid ALkalinization Factor RALFL34	AT3G23805.1	ralf-like 24
e6-23_TRINITY_DN32119_c0_g1::e6-23_TRINITY_DN32119_c0_g1_i1::g.6856::m.6856	101	Not_assigned	-	-	-	-	-
e6-23_TRINITY_DN32253_c0_g1::e6-23_TRINITY_DN32253_c0_g1_i1::g.6375::m.6375	120	Viridiplantae	-	-	-	-	-
e6-23_TRINITY_DN32535_c0_g1::e6-23_TRINITY_DN32535_c0_g1_i1::g.6688::m.6688	124	Viridiplantae	-	VIT_19s0090g00500.t01	Unknown protein	AT4G26960.1	hypothetical protein
e6-23_TRINITY_DN3272_c0_g1::e6-23_TRINITY_DN3272_c0_g1_i1::g.5920::m.5920	107	Not_assigned	-	-	-	-	-
e6-23_TRINITY_DN32782_c0_g1::e6-23_TRINITY_DN32782_c0_g1_i1::g.6098::m.6098	100	Not_assigned	-	-	-	-	-
e6-23_TRINITY_DN32813_c0_g1::e6-23_TRINITY_DN32813_c0_g1_i1::g.6692::m.6692	122	Viridiplantae	-	-	-	-	-
e6-23_TRINITY_DN32854_c0_g1::e6-23_TRINITY_DN32854_c0_g1_i1::g.6694::m.6694	109	No_hit	-	-	-	-	-
e6-23_TRINITY_DN33063_c0_g1::e6-23_TRINITY_DN33063_c0_g1_i1::g.6816::m.6816	164	Not_assigned	-	-	-	-	-
e6-23_TRINITY_DN33382_c0_g1::e6-23_TRINITY_DN33382_c0_g1_i1::g.5771::m.5771	101	Not_assigned	-	-	-	-	-
e6-23_TRINITY_DN33562_c0_g1::e6-23_TRINITY_DN33562_c0_g1_i1::g.6628::m.6628	107	Not_assigned	-	-	-	-	-
e6-23_TRINITY_DN33572_c0_g1::e6-23_TRINITY_DN33572_c0_g1_i1::g.6626::m.6626	132	No_hit	-	-	-	-	-
e6-23_TRINITY_DN33846_c0_g1::e6-23_TRINITY_DN33846_c0_g1_i1::g.6796::m.6796	145	Not_assigned	-	-	-	-	-
e6-23_TRINITY_DN33943_c0_g1::e6-23_TRINITY_DN33943_c0_g1_i1::g.5918::m.5918	327	Viridiplantae	AP2	VIT_16s0050g02400.t01	VvERF054_ERF/AP2 Gene Family (Licausi, 2010)	AT4G23750.2	cytokinin response factor 2
e6-23_TRINITY_DN3430_c0_g1::e6-23_TRINITY_DN3430_c0_g1_i1::g.6533::m.6533	100	Not_assigned	-	-	-	-	-
e6-23_TRINITY_DN34634_c0_g1::e6-23_TRINITY_DN34634_c0_g1_i1::g.6568::m.6568	122	Viridiplantae	-	-	-	-	-
e6-23_TRINITY_DN349_c0_g1::e6-23_TRINITY_DN349_c0_g1_i1::g.6843::m.6843	115	Not_assigned	-	-	-	-	-
e6-23_TRINITY_DN3493_c0_g1::e6-23_TRINITY_DN3493_c0_g1_i1::g.6532::m.6532	105	Not_assigned	-	-	-	-	-
e6-23_TRINITY_DN3517_c0_g1::e6-23_TRINITY_DN3517_c0_g1_i1::g.6432::m.6432	108	Not_assigned	-	-	-	-	-
e6-23_TRINITY_DN36028_c0_g1::e6-23_TRINITY_DN36028_c0_g1_i1::g.5707::m.5707	127	Not_assigned	-	-	-	-	-
e6-23_TRINITY_DN36142_c0_g1::e6-23_TRINITY_DN36142_c0_g1_i1::g.6832::m.6832	202	Viridiplantae	DUF588	VIT_11s0052g01140.t01	Membrane protein	AT2G35760.1	Uncharacterized protein family (UPF0497)
e6-23_TRINITY_DN36204_c0_g1::e6-23_TRINITY_DN36204_c0_g1_i1::g.5978::m.5978	107	Not_assigned	-	-	-	-	-
e6-23_TRINITY_DN36250_c0_g1::e6-23_TRINITY_DN36250_c0_g1_i1::g.5973::m.5973	143	Not_assigned	-	-	-	-	-
e6-23_TRINITY_DN36378_c0_g1::e6-23_TRINITY_DN36378_c0_g1_i1::g.6614::m.6614	138	Not_assigned	-	-	-	-	-
e6-23_TRINITY_DN36387_c0_g1::e6-23_TRINITY_DN36387_c0_g1_i1::g.6615::m.6615	153	Not_assigned	-	-	-	-	-
e6-23_TRINITY_DN365_c0_g1::e6-23_TRINITY_DN365_c0_g1_i1::g.6840::m.6840	367	Viridiplantae	-	-	-	-	-
e6-23_TRINITY_DN37018_c0_g1::e6-23_TRINITY_DN37018_c0_g1_i1::g.5661::m.5661	265	Viridiplantae	-	-	-	-	-
e6-23_TRINITY_DN37044_c0_g1::e6-23_TRINITY_DN37044_c0_g1_i1::g.5660::m.5660	176	Not_assigned	-	-	-	-	-
e6-23_TRINITY_DN37052_c0_g1::e6-23_TRINITY_DN37052_c0_g1_i1::g.5657::m.5657	105	Not_assigned	-	-	-	-	-
e6-23_TRINITY_DN37302_c0_g1::e6-23_TRINITY_DN37302_c0_g1_i1::g.6197::m.6197	105	Not_assigned	-	-	-	-	-
e6-23_TRINITY_DN3750_c0_g1::e6-23_TRINITY_DN3750_c0_g1_i1::g.6057::m.6057	121	Not_assigned	-	-	-	-	-
e6-23_TRINITY_DN37573_c0_g1::e6-23_TRINITY_DN37573_c0_g1_i1::g.5986::m.5986	112	Not_assigned	-	-	-	-	-
e6-23_TRINITY_DN37609_c0_g1::e6-23_TRINITY_DN37609_c0_g1_i1::g.5980::m.5980	103	Not_assigned	-	-	-	-	-
e6-23_TRINITY_DN38646_c0_g1::e6-23_TRINITY_DN38646_c0_g1_i1::g.6018::m.6018	123	No_hit	-	-	-	-	-
e6-23_TRINITY_DN39674_c0_g1::e6-23_TRINITY_DN39674_c0_g1_i1::g.6212::m.6212	114	Not_assigned	-	-	-	-	-
e6-23_TRINITY_DN4043_c0_g1::e6-23_TRINITY_DN4043_c0_g1_i1::g.5742::m.5742	110	Viridiplantae	-	-	-	-	-
e6-23_TRINITY_DN4091_c0_g1::e6-23_TRINITY_DN4091_c0_g1_i2::g.5744::m.5744	111	No_hit	-	-	-	-	-
e6-23_TRINITY_DN4172_c0_g1::e6-23_TRINITY_DN4172_c0_g1_i1::g.6047::m.6047	460	Viridiplantae	DDE_Tnp_1;DDE_Tnp_4;Plant_tran	-	-	-	-
e6-23_TRINITY_DN4185_c0_g1::e6-23_TRINITY_DN4185_c0_g1_i1::g.6053::m.6053	117	No_hit	-	-	-	-	-
e6-23_TRINITY_DN4386_c0_g1::e6-23_TRINITY_DN4386_c0_g1_i2::g.5747::m.5747	124	Not_assigned	-	-	-	-	-
e6-23_TRINITY_DN4622_c0_g1::e6-23_TRINITY_DN4622_c0_g1_i1::g.6833::m.6833	111	Not_assigned	-	-	-	-	-
e6-23_TRINITY_DN5435_c0_g1::e6-23_TRINITY_DN5435_c0_g1_i1::g.6066::m.6066	105	No_hit	-	-	-	-	-
e6-23_TRINITY_DN5609_c0_g1::e6-23_TRINITY_DN5609_c0_g1_i1::g.6131::m.6131	101	Viridiplantae	-	-	-	-	-
e6-23_TRINITY_DN6161_c0_g1::e6-23_TRINITY_DN6161_c0_g1_i1::g.6677::m.6677	99	Not_assigned	-	-	-	-	-
e6-23_TRINITY_DN6280_c0_g1::e6-23_TRINITY_DN6280_c0_g1_i1::g.5732::m.5732	99	Not_assigned	-	-	-	-	-
e6-23_TRINITY_DN6594_c0_g1::e6-23_TRINITY_DN6594_c0_g1_i1::g.5649::m.5649	109	Not_assigned	DUF1947;SLBP_RNA_bind	-	-	-	-
e6-23_TRINITY_DN7213_c0_g1::e6-23_TRINITY_DN7213_c0_g1_i1::g.6739::m.6739	136	Viridiplantae	-	-	-	-	-
e6-23_TRINITY_DN7436_c0_g1::e6-23_TRINITY_DN7436_c0_g1_i1::g.6204::m.6204	114	Not_assigned	ARL6IP6	-	-	-	-
e6-23_TRINITY_DN7542_c0_g1::e6-23_TRINITY_DN7542_c0_g1_i1::g.6371::m.6371	147	Viridiplantae	-	-	-	-	-
e6-23_TRINITY_DN7918_c0_g1::e6-23_TRINITY_DN7918_c0_g1_i1::g.5964::m.5964	156	Viridiplantae	-	-	-	-	-
e6-23_TRINITY_DN8236_c0_g1::e6-23_TRINITY_DN8236_c0_g1_i1::g.5812::m.5812	107	No_hit	-	-	-	-	-
e6-23_TRINITY_DN8275_c0_g1::e6-23_TRINITY_DN8275_c0_g1_i1::g.5815::m.5815	190	Not_assigned	-	-	-	-	-
e6-23_TRINITY_DN8641_c0_g1::e6-23_TRINITY_DN8641_c0_g1_i1::g.6746::m.6746	355	Viridiplantae	Chromo;rve	-	-	-	-
e6-23_TRINITY_DN8765_c0_g1::e6-23_TRINITY_DN8765_c0_g1_i1::g.6339::m.6339	124	Viridiplantae	-	-	-	-	-
e6-23_TRINITY_DN8797_c0_g1::e6-23_TRINITY_DN8797_c0_g1_i1::g.6336::m.6336	108	Not_assigned	-	-	-	-	-
e6-23_TRINITY_DN8985_c0_g1::e6-23_TRINITY_DN8985_c0_g1_i1::g.6246::m.6246	126	Not_assigned	-	-	-	-	-
e6-23_TRINITY_DN9037_c0_g1::e6-23_TRINITY_DN9037_c0_g1_i1::g.6024::m.6024	99	Not_assigned	-	-	-	-	-
e6-23_TRINITY_DN9239_c0_g1::e6-23_TRINITY_DN9239_c0_g1_i2::g.6449::m.6449	184	Viridiplantae	-	VIT_06s0004g07270.t01	UDP-glucoronosyl and UDP-glucosyl transferase	-	-
e6-23_TRINITY_DN9382_c0_g1::e6-23_TRINITY_DN9382_c0_g1_i1::g.6087::m.6087	120	Not_assigned	-	-	-	-	-
e6-23_TRINITY_DN9951_c0_g1::e6-23_TRINITY_DN9951_c0_g1_i1::g.5939::m.5939	122	Not_assigned	-	-	-	-	-
F2-35_TRINITY_DN10278_c0_g1::F2-35_TRINITY_DN10278_c0_g1_i1::g.9726::m.9726	174	Not_assigned	-	-	-	-	-
F2-35_TRINITY_DN10327_c0_g1::F2-35_TRINITY_DN10327_c0_g1_i1::g.9902::m.9902	309	Viridiplantae	MFS_1;Sugar_tr	VIT_13s0019g01400.t01	Sugar transport protein 13 (Afoufa-Bastien, 2010)	AT1G50310.2	sugar transporter 9
F2-35_TRINITY_DN10940_c0_g1::F2-35_TRINITY_DN10940_c0_g1_i1::g.9314::m.9314	101	Not_assigned	-	-	-	-	-
F2-35_TRINITY_DN11360_c0_g1::F2-35_TRINITY_DN11360_c0_g1_i1::g.9708::m.9708	138	Viridiplantae	-	-	-	-	-
F2-35_TRINITY_DN11635_c0_g1::F2-35_TRINITY_DN11635_c0_g1_i1::g.9401::m.9401	107	Not_assigned	-	-	-	-	-
F2-35_TRINITY_DN11696_c0_g1::F2-35_TRINITY_DN11696_c0_g1_i1::g.9403::m.9403	522	Viridiplantae	MFS_1;Sugar_tr	VIT_12s0059g00250.t01	Polyol transporter 5 (Afoufa-Bastien, 2010)	AT2G20780.1	Major facilitator superfamily protein
F2-35_TRINITY_DN11874_c0_g1::F2-35_TRINITY_DN11874_c0_g1_i1::g.9299::m.9299	166	Not_assigned	-	-	-	-	-
F2-35_TRINITY_DN12252_c0_g1::F2-35_TRINITY_DN12252_c0_g1_i1::g.9255::m.9255	112	No_hit	-	-	-	-	-
F2-35_TRINITY_DN12376_c0_g1::F2-35_TRINITY_DN12376_c0_g1_i2::g.9823::m.9823	133	Viridiplantae	-	-	-	-	-
F2-35_TRINITY_DN12419_c0_g1::F2-35_TRINITY_DN12419_c0_g1_i1::g.9908::m.9908	100	Not_assigned	-	-	-	-	-
F2-35_TRINITY_DN12492_c0_g1::F2-35_TRINITY_DN12492_c0_g1_i1::g.9912::m.9912	106	Not_assigned	-	-	-	-	-
F2-35_TRINITY_DN12833_c0_g1::F2-35_TRINITY_DN12833_c0_g1_i1::g.9370::m.9370	130	Not_assigned	-	-	-	-	-
F2-35_TRINITY_DN12878_c0_g1::F2-35_TRINITY_DN12878_c0_g1_i3::g.9369::m.9369	102	Viridiplantae	-	-	-	-	-
F2-35_TRINITY_DN12884_c0_g1::F2-35_TRINITY_DN12884_c0_g1_i1::g.9371::m.9371	892	Viridiplantae	AAA_23;CUTL;MutS_III;MutS_V;OmpH;Smr;Syntaxin-6_N;WXG100	-	-	AT1G65070.2	DNA mismatch repair protein MutS%2C type 2
F2-35_TRINITY_DN12939_c0_g1::F2-35_TRINITY_DN12939_c0_g1_i1::g.9506::m.9506	115	No_hit	-	-	-	-	-
F2-35_TRINITY_DN13045_c0_g1::F2-35_TRINITY_DN13045_c0_g1_i4::g.9364::m.9364	99	No_hit	-	-	-	-	-
F2-35_TRINITY_DN13346_c0_g1::F2-35_TRINITY_DN13346_c0_g1_i1::g.9602::m.9602	318	Viridiplantae	-	VIT_14s0066g01570.t01	Unknown protein	AT1G23850.1	transmembrane protein
F2-35_TRINITY_DN1348_c0_g1::F2-35_TRINITY_DN1348_c0_g1_i1::g.9881::m.9881	111	Not_assigned	-	-	-	-	-
F2-35_TRINITY_DN13774_c0_g1::F2-35_TRINITY_DN13774_c0_g1_i1::g.9668::m.9668	127	Viridiplantae	-	-	-	-	-
F2-35_TRINITY_DN13939_c0_g1::F2-35_TRINITY_DN13939_c0_g1_i2::g.9896::m.9896	488	Viridiplantae	PPR;PPR_1;PPR_2;PPR_3;TPR_1;TPR_14;TPR_19;TPR_2	VIT_12s0028g03870.t01	Pentatricopeptide (PPR) repeat-containing protein	AT2G20710.1	Tetratricopeptide repeat (TPR)-like superfamily protein
F2-35_TRINITY_DN1398_c0_g1::F2-35_TRINITY_DN1398_c0_g1_i1::g.9882::m.9882	105	Not_assigned	-	-	-	-	-
F2-35_TRINITY_DN14153_c0_g1::F2-35_TRINITY_DN14153_c0_g1_i1::g.9722::m.9722	108	Not_assigned	-	-	-	-	-
F2-35_TRINITY_DN145_c0_g1::F2-35_TRINITY_DN145_c0_g1_i1::g.9311::m.9311	132	Not_assigned	-	-	-	-	-
F2-35_TRINITY_DN14516_c0_g1::F2-35_TRINITY_DN14516_c0_g1_i1::g.9349::m.9349	126	Viridiplantae	-	-	-	-	-
F2-35_TRINITY_DN14576_c0_g1::F2-35_TRINITY_DN14576_c0_g1_i1::g.9347::m.9347	115	Not_assigned	-	-	-	-	-
F2-35_TRINITY_DN14648_c0_g1::F2-35_TRINITY_DN14648_c0_g1_i1::g.9378::m.9378	106	Not_assigned	-	-	-	-	-
F2-35_TRINITY_DN14930_c2_g1::F2-35_TRINITY_DN14930_c2_g1_i4::g.9457::m.9457	101	Not_assigned	-	-	-	-	-
F2-35_TRINITY_DN14932_c0_g1::F2-35_TRINITY_DN14932_c0_g1_i1::g.9454::m.9454	205	Viruses	RSS_P20;Suppressor_P21	-	-	-	-
F2-35_TRINITY_DN14963_c0_g1::F2-35_TRINITY_DN14963_c0_g1_i2::g.9458::m.9458	100	Not_assigned	-	-	-	-	-
F2-35_TRINITY_DN14964_c0_g1::F2-35_TRINITY_DN14964_c0_g1_i3::g.9453::m.9453	166	Viridiplantae	-	-	-	AT3G15351.5	P53/DNA damage-regulated protein
F2-35_TRINITY_DN15029_c0_g1::F2-35_TRINITY_DN15029_c0_g1_i1::g.9626::m.9626	278	Viruses	MP	-	-	-	-
F2-35_TRINITY_DN15177_c0_g1::F2-35_TRINITY_DN15177_c0_g1_i2::g.9761::m.9761	109	Not_assigned	-	-	-	-	-
F2-35_TRINITY_DN15192_c0_g1::F2-35_TRINITY_DN15192_c0_g1_i1::g.9760::m.9760	121	Not_assigned	Semialdhyde_dh	-	-	-	-
F2-35_TRINITY_DN15201_c0_g2::F2-35_TRINITY_DN15201_c0_g2_i1::g.9649::m.9649	125	Not_assigned	-	-	-	-	-
F2-35_TRINITY_DN15217_c0_g1::F2-35_TRINITY_DN15217_c0_g1_i1::g.9641::m.9641	104	Not_assigned	-	-	-	-	-
F2-35_TRINITY_DN15221_c0_g1::F2-35_TRINITY_DN15221_c0_g1_i2::g.9643::m.9643	160	Not_assigned	-	-	-	-	-
F2-35_TRINITY_DN15237_c0_g1::F2-35_TRINITY_DN15237_c0_g1_i1::g.9644::m.9644	112	Viridiplantae	-	-	-	-	-
F2-35_TRINITY_DN15252_c0_g1::F2-35_TRINITY_DN15252_c0_g1_i1::g.9642::m.9642	104	Not_assigned	-	-	-	-	-
F2-35_TRINITY_DN15355_c0_g1::F2-35_TRINITY_DN15355_c0_g1_i1::g.9549::m.9549	416	Viridiplantae	hnRNP_Q_AcD;RRM_1;RRM_5	-	-	-	-
F2-35_TRINITY_DN15361_c0_g1::F2-35_TRINITY_DN15361_c0_g1_i2::g.9556::m.9556	114	Not_assigned	-	-	-	-	-
F2-35_TRINITY_DN15453_c0_g1::F2-35_TRINITY_DN15453_c0_g1_i3::g.9260::m.9260	147	No_hit	-	-	-	-	-
F2-35_TRINITY_DN15469_c0_g1::F2-35_TRINITY_DN15469_c0_g1_i2::g.9258::m.9258	288	Viridiplantae	DUF716	VIT_06s0004g00960.t01	Unknown	AT5G19870.1	transmembrane epididymal protein (DUF716)
F2-35_TRINITY_DN15475_c0_g1::F2-35_TRINITY_DN15475_c0_g1_i1::g.9257::m.9257	102	Not_assigned	-	-	-	-	-
F2-35_TRINITY_DN15484_c0_g1::F2-35_TRINITY_DN15484_c0_g1_i1::g.9261::m.9261	110	Viridiplantae	-	-	-	-	-
F2-35_TRINITY_DN15502_c0_g1::F2-35_TRINITY_DN15502_c0_g1_i1::g.9767::m.9767	401	Viridiplantae	-	-	-	-	-
F2-35_TRINITY_DN15545_c0_g1::F2-35_TRINITY_DN15545_c0_g1_i1::g.9772::m.9772	107	No_hit	-	-	-	-	-
F2-35_TRINITY_DN15552_c0_g1::F2-35_TRINITY_DN15552_c0_g1_i3::g.9780::m.9780	103	Opisthokonta	-	-	-	-	-
F2-35_TRINITY_DN15552_c0_g1::F2-35_TRINITY_DN15552_c0_g1_i4::g.9781::m.9781	103	Opisthokonta	-	-	-	-	-
F2-35_TRINITY_DN15556_c0_g1::F2-35_TRINITY_DN15556_c0_g1_i1::g.9775::m.9775	99	Not_assigned	-	-	-	-	-
F2-35_TRINITY_DN15556_c0_g1::F2-35_TRINITY_DN15556_c0_g1_i3::g.9777::m.9777	108	Not_assigned	-	-	-	-	-
F2-35_TRINITY_DN15583_c4_g2::F2-35_TRINITY_DN15583_c4_g2_i9::g.9783::m.9783	159	Not_assigned	-	-	-	-	-
F2-35_TRINITY_DN15595_c0_g1::F2-35_TRINITY_DN15595_c0_g1_i5::g.9770::m.9770	111	Not_assigned	-	-	-	-	-
F2-35_TRINITY_DN15603_c0_g1::F2-35_TRINITY_DN15603_c0_g1_i1::g.9683::m.9683	103	Not_assigned	-	-	-	-	-
F2-35_TRINITY_DN15611_c0_g1::F2-35_TRINITY_DN15611_c0_g1_i4::g.9691::m.9691	164	Not_assigned	-	-	-	-	-
F2-35_TRINITY_DN15623_c1_g1::F2-35_TRINITY_DN15623_c1_g1_i1::g.9698::m.9698	278	Viruses	MP	-	-	-	-
F2-35_TRINITY_DN15623_c2_g1::F2-35_TRINITY_DN15623_c2_g1_i1::g.9701::m.9701	278	Viruses	MP	-	-	-	-
F2-35_TRINITY_DN15629_c0_g1::F2-35_TRINITY_DN15629_c0_g1_i2::g.9704::m.9704	258	Not_assigned	DUF2312;HrpB7	-	-	-	-
F2-35_TRINITY_DN15631_c0_g1::F2-35_TRINITY_DN15631_c0_g1_i2::g.9690::m.9690	116	No_hit	zf-MYST	-	-	-	-
F2-35_TRINITY_DN15664_c0_g3::F2-35_TRINITY_DN15664_c0_g3_i1::g.9695::m.9695	166	Not_assigned	-	-	-	-	-
F2-35_TRINITY_DN15764_c0_g1::F2-35_TRINITY_DN15764_c0_g1_i1::g.9667::m.9667	99	Not_assigned	-	-	-	-	-
F2-35_TRINITY_DN15815_c0_g1::F2-35_TRINITY_DN15815_c0_g1_i1::g.9253::m.9253	102	Not_assigned	-	-	-	-	-
F2-35_TRINITY_DN16088_c0_g1::F2-35_TRINITY_DN16088_c0_g1_i1::g.9582::m.9582	116	Viridiplantae	-	-	-	-	-
F2-35_TRINITY_DN1754_c0_g1::F2-35_TRINITY_DN1754_c0_g1_i1::g.9569::m.9569	136	Not_assigned	-	-	-	-	-
F2-35_TRINITY_DN17981_c0_g1::F2-35_TRINITY_DN17981_c0_g1_i1::g.9538::m.9538	110	Not_assigned	-	-	-	-	-
F2-35_TRINITY_DN18393_c0_g1::F2-35_TRINITY_DN18393_c0_g1_i1::g.9610::m.9610	111	No_hit	-	-	-	-	-
F2-35_TRINITY_DN18479_c0_g1::F2-35_TRINITY_DN18479_c0_g1_i1::g.9359::m.9359	115	Not_assigned	-	-	-	-	-
F2-35_TRINITY_DN18516_c0_g1::F2-35_TRINITY_DN18516_c0_g1_i1::g.9841::m.9841	104	Not_assigned	-	-	-	-	-
F2-35_TRINITY_DN1899_c0_g1::F2-35_TRINITY_DN1899_c0_g1_i1::g.9507::m.9507	141	No_hit	-	-	-	-	-
F2-35_TRINITY_DN19034_c0_g1::F2-35_TRINITY_DN19034_c0_g1_i1::g.9356::m.9356	99	Not_assigned	-	-	-	-	-
F2-35_TRINITY_DN199_c0_g1::F2-35_TRINITY_DN199_c0_g1_i1::g.9312::m.9312	202	Viridiplantae	FANCL_C;Prok-RING_1;zf-ANAPC11;zf-C3H2C3;zf-C3HC4;zf-C3HC4_2;zf-C3HC4_3;zf-rbx1;zf-RING_11;zf-RING_2;zf-RING_5;zf-RING_UBOX;zf-RING-like;Zn_ribbon_17	-	-	-	-
F2-35_TRINITY_DN20015_c0_g1::F2-35_TRINITY_DN20015_c0_g1_i1::g.9248::m.9248	117	Not_assigned	-	-	-	-	-
F2-35_TRINITY_DN20297_c0_g1::F2-35_TRINITY_DN20297_c0_g1_i1::g.9741::m.9741	104	Not_assigned	-	-	-	-	-
F2-35_TRINITY_DN20825_c0_g1::F2-35_TRINITY_DN20825_c0_g1_i1::g.9337::m.9337	108	Not_assigned	-	-	-	-	-
F2-35_TRINITY_DN20938_c0_g1::F2-35_TRINITY_DN20938_c0_g1_i1::g.9820::m.9820	131	Viridiplantae	-	VIT_19s0090g01810.t01	Unknown	-	-
F2-35_TRINITY_DN21379_c0_g1::F2-35_TRINITY_DN21379_c0_g1_i1::g.9885::m.9885	387	Viridiplantae	F-box;F-box_5;F-box-like;LRR_4;LRR_6	-	-	AT3G07550.2	RNI-like superfamily protein
F2-35_TRINITY_DN21457_c0_g1::F2-35_TRINITY_DN21457_c0_g1_i1::g.9448::m.9448	140	Not_assigned	-	-	-	-	-
F2-35_TRINITY_DN22183_c0_g1::F2-35_TRINITY_DN22183_c0_g1_i1::g.9877::m.9877	142	Not_assigned	-	-	-	-	-
F2-35_TRINITY_DN22337_c0_g1::F2-35_TRINITY_DN22337_c0_g1_i1::g.9411::m.9411	149	Not_assigned	-	-	-	-	-
F2-35_TRINITY_DN2370_c0_g1::F2-35_TRINITY_DN2370_c0_g1_i1::g.9463::m.9463	102	Viridiplantae	-	-	-	-	-
F2-35_TRINITY_DN27062_c0_g1::F2-35_TRINITY_DN27062_c0_g1_i1::g.9282::m.9282	110	Not_assigned	-	-	-	-	-
F2-35_TRINITY_DN28818_c0_g1::F2-35_TRINITY_DN28818_c0_g1_i1::g.9593::m.9593	185	Viridiplantae	LRR_8	VIT_01s0011g01040.t01	RPM1 (resistance to p. syringae pv maculicola 1)	-	-
F2-35_TRINITY_DN29090_c0_g1::F2-35_TRINITY_DN29090_c0_g1_i1::g.9868::m.9868	112	Not_assigned	-	-	-	-	-
F2-35_TRINITY_DN29183_c0_g1::F2-35_TRINITY_DN29183_c0_g1_i1::g.9906::m.9906	242	Viridiplantae	-	-	-	-	-
F2-35_TRINITY_DN29189_c0_g1::F2-35_TRINITY_DN29189_c0_g1_i1::g.9905::m.9905	100	Not_assigned	-	-	-	-	-
F2-35_TRINITY_DN29350_c0_g1::F2-35_TRINITY_DN29350_c0_g1_i1::g.9849::m.9849	143	Opisthokonta	-	-	-	-	-
F2-35_TRINITY_DN29491_c0_g1::F2-35_TRINITY_DN29491_c0_g1_i1::g.9677::m.9677	194	Not_assigned	-	-	-	-	-
F2-35_TRINITY_DN30015_c0_g1::F2-35_TRINITY_DN30015_c0_g1_i1::g.9671::m.9671	504	Viridiplantae	C1_1	-	-	-	-
F2-35_TRINITY_DN30032_c0_g1::F2-35_TRINITY_DN30032_c0_g1_i1::g.9669::m.9669	300	Viridiplantae	Myb_DNA-bind_3	VIT_03s0038g02150.t01	Unknown	-	-
F2-35_TRINITY_DN30854_c0_g1::F2-35_TRINITY_DN30854_c0_g1_i1::g.9615::m.9615	103	No_hit	-	-	-	-	-
F2-35_TRINITY_DN31342_c0_g1::F2-35_TRINITY_DN31342_c0_g1_i2::g.9400::m.9400	106	Not_assigned	-	-	-	-	-
F2-35_TRINITY_DN3199_c0_g1::F2-35_TRINITY_DN3199_c0_g1_i1::g.9317::m.9317	104	Not_assigned	-	-	-	-	-
F2-35_TRINITY_DN32625_c0_g1::F2-35_TRINITY_DN32625_c0_g1_i1::g.9542::m.9542	121	Viridiplantae	-	VIT_18s0001g01500.t01	No hit	-	-
F2-35_TRINITY_DN3265_c0_g1::F2-35_TRINITY_DN3265_c0_g1_i1::g.9386::m.9386	183	Viridiplantae	Helicase_C	-	-	-	-
F2-35_TRINITY_DN32698_c0_g1::F2-35_TRINITY_DN32698_c0_g1_i1::g.9544::m.9544	164	No_hit	-	-	-	-	-
F2-35_TRINITY_DN33021_c0_g1::F2-35_TRINITY_DN33021_c0_g1_i1::g.9888::m.9888	364	Viridiplantae	DUF659	-	-	-	-
F2-35_TRINITY_DN33335_c0_g1::F2-35_TRINITY_DN33335_c0_g1_i1::g.9307::m.9307	114	Not_assigned	-	-	-	-	-
F2-35_TRINITY_DN3561_c0_g1::F2-35_TRINITY_DN3561_c0_g1_i1::g.9640::m.9640	118	Not_assigned	Gln_deamidase_2	-	-	-	-
F2-35_TRINITY_DN400_c0_g1::F2-35_TRINITY_DN400_c0_g1_i1::g.9580::m.9580	103	No_hit	-	-	-	-	-
F2-35_TRINITY_DN4230_c0_g1::F2-35_TRINITY_DN4230_c0_g1_i1::g.9436::m.9436	120	No_hit	-	-	-	-	-
F2-35_TRINITY_DN5165_c0_g1::F2-35_TRINITY_DN5165_c0_g1_i1::g.9732::m.9732	103	Viridiplantae	-	-	-	-	-
F2-35_TRINITY_DN5645_c0_g1::F2-35_TRINITY_DN5645_c0_g1_i1::g.9468::m.9468	103	Not_assigned	-	-	-	-	-
F2-35_TRINITY_DN5785_c0_g1::F2-35_TRINITY_DN5785_c0_g1_i1::g.9815::m.9815	102	Viridiplantae	-	-	-	-	-
F2-35_TRINITY_DN6275_c0_g1::F2-35_TRINITY_DN6275_c0_g1_i1::g.9288::m.9288	362	Viridiplantae	HhH-GPD	VIT_04s0023g01870.t01	DNA-3-methyladenine glycosylase 1	AT1G19480.1	DNA glycosylase superfamily protein
F2-35_TRINITY_DN670_c0_g1::F2-35_TRINITY_DN670_c0_g1_i1::g.9706::m.9706	116	Not_assigned	-	-	-	-	-
F2-35_TRINITY_DN7004_c0_g1::F2-35_TRINITY_DN7004_c0_g1_i1::g.9861::m.9861	142	Not_assigned	-	-	-	-	-
F2-35_TRINITY_DN7254_c0_g1::F2-35_TRINITY_DN7254_c0_g1_i1::g.9844::m.9844	104	Not_assigned	-	-	-	-	-
F2-35_TRINITY_DN7421_c0_g1::F2-35_TRINITY_DN7421_c0_g1_i1::g.9521::m.9521	100	Not_assigned	UPF0370	-	-	-	-
F2-35_TRINITY_DN7431_c0_g1::F2-35_TRINITY_DN7431_c0_g1_i1::g.9524::m.9524	208	Viridiplantae	Peptidase_C48	-	-	-	-
F2-35_TRINITY_DN7625_c0_g1::F2-35_TRINITY_DN7625_c0_g1_i2::g.9351::m.9351	156	Not_assigned	-	-	-	-	-
F2-35_TRINITY_DN7646_c0_g1::F2-35_TRINITY_DN7646_c0_g1_i1::g.9352::m.9352	105	Not_assigned	DUF4014	-	-	-	-
F2-35_TRINITY_DN8716_c0_g1::F2-35_TRINITY_DN8716_c0_g1_i1::g.9598::m.9598	142	Not_assigned	-	-	-	-	-
F2-35_TRINITY_DN8931_c1_g1::F2-35_TRINITY_DN8931_c1_g1_i1::g.9539::m.9539	156	No_hit	-	-	-	-	-
F2-35_TRINITY_DN9445_c0_g1::F2-35_TRINITY_DN9445_c0_g1_i1::g.9714::m.9714	292	Viridiplantae	-	-	-	-	-
F2-35_TRINITY_DN9510_c0_g1::F2-35_TRINITY_DN9510_c0_g1_i1::g.9765::m.9765	105	Viridiplantae	-	-	-	-	-
F2-35_TRINITY_DN9524_c0_g1::F2-35_TRINITY_DN9524_c0_g1_i1::g.9763::m.9763	461	Viridiplantae	-	VIT_00s0218g00130.t01	Anthocyanidine rhamnosyl-transferase	AT5G49690.1	UDP-Glycosyltransferase superfamily protein
F2-35_TRINITY_DN9914_c0_g1::F2-35_TRINITY_DN9914_c0_g1_i1::g.9392::m.9392	114	Not_assigned	-	-	-	-	-
Malaga_TRINITY_DN10263_c0_g1::Malaga_TRINITY_DN10263_c0_g1_i1::g.10510::m.10510	118	Not_assigned	-	-	-	-	-
Malaga_TRINITY_DN10316_c0_g1::Malaga_TRINITY_DN10316_c0_g1_i1::g.10718::m.10718	129	Viridiplantae	zf-RVT	-	-	-	-
Malaga_TRINITY_DN10326_c0_g1::Malaga_TRINITY_DN10326_c0_g1_i1::g.10717::m.10717	141	Not_assigned	-	-	-	-	-
Malaga_TRINITY_DN10363_c0_g1::Malaga_TRINITY_DN10363_c0_g1_i1::g.10714::m.10714	135	Not_assigned	-	-	-	-	-
Malaga_TRINITY_DN10460_c0_g1::Malaga_TRINITY_DN10460_c0_g1_i1::g.10128::m.10128	100	Not_assigned	-	-	-	-	-
Malaga_TRINITY_DN11181_c0_g1::Malaga_TRINITY_DN11181_c0_g1_i3::g.10105::m.10105	146	Viridiplantae	-	-	-	-	-
Malaga_TRINITY_DN11352_c0_g1::Malaga_TRINITY_DN11352_c0_g1_i1::g.10464::m.10464	230	Viridiplantae	Nas2_N;PDZ_2;PDZ_6;Polbeta	-	-	AT5G57950.1	26S proteasome regulatory subunit
Malaga_TRINITY_DN11820_c0_g1::Malaga_TRINITY_DN11820_c0_g1_i1::g.9996::m.9996	105	Viridiplantae	-	-	-	-	-
Malaga_TRINITY_DN12065_c0_g1::Malaga_TRINITY_DN12065_c0_g1_i2::g.10428::m.10428	102	Not_assigned	-	-	-	-	-
Malaga_TRINITY_DN12276_c0_g1::Malaga_TRINITY_DN12276_c0_g1_i1::g.9929::m.9929	106	Not_assigned	-	-	-	-	-
Malaga_TRINITY_DN12448_c0_g1::Malaga_TRINITY_DN12448_c0_g1_i1::g.10720::m.10720	883	Viridiplantae	COMM_domain;FAR1;MULE;SWIM	VIT_13s0047g00330.t01	FAR1-related sequence 3	AT2G27110.2	FAR1-related sequence 3
Malaga_TRINITY_DN12454_c0_g1::Malaga_TRINITY_DN12454_c0_g1_i1::g.10723::m.10723	223	Viridiplantae	Peptidase_C48	-	-	-	-
Malaga_TRINITY_DN12510_c0_g1::Malaga_TRINITY_DN12510_c0_g1_i1::g.10300::m.10300	101	Not_assigned	-	-	-	-	-
Malaga_TRINITY_DN12619_c0_g1::Malaga_TRINITY_DN12619_c0_g1_i1::g.10394::m.10394	265	Viridiplantae	PK_Tyr_Ser-Thr;Pkinase	VIT_09s0002g02870.t01	Leucine-rich repeat protein kinase	AT3G46410.1	Protein kinase superfamily protein
Malaga_TRINITY_DN12703_c0_g1::Malaga_TRINITY_DN12703_c0_g1_i1::g.10143::m.10143	101	Not_assigned	-	-	-	-	-
Malaga_TRINITY_DN12979_c0_g1::Malaga_TRINITY_DN12979_c0_g1_i1::g.10240::m.10240	107	Not_assigned	-	-	-	-	-
Malaga_TRINITY_DN13123_c0_g1::Malaga_TRINITY_DN13123_c0_g1_i1::g.10638::m.10638	117	Viridiplantae	Senescence_reg	VIT_08s0040g01860.t01	Unknown protein	AT4G18980.1	AtS40-3
Malaga_TRINITY_DN13368_c0_g1::Malaga_TRINITY_DN13368_c0_g1_i4::g.10359::m.10359	99	Not_assigned	-	-	-	-	-
Malaga_TRINITY_DN13393_c0_g1::Malaga_TRINITY_DN13393_c0_g1_i4::g.10356::m.10356	146	Not_assigned	-	-	-	-	-
Malaga_TRINITY_DN13648_c0_g1::Malaga_TRINITY_DN13648_c0_g1_i1::g.10320::m.10320	106	Not_assigned	-	-	-	-	-
Malaga_TRINITY_DN13867_c0_g1::Malaga_TRINITY_DN13867_c0_g1_i1::g.10632::m.10632	186	No_hit	-	-	-	-	-
Malaga_TRINITY_DN13881_c0_g1::Malaga_TRINITY_DN13881_c0_g1_i1::g.10634::m.10634	164	Viridiplantae	-	VIT_17s0000g07990.t01	IS10 transposase	-	-
Malaga_TRINITY_DN13955_c0_g1::Malaga_TRINITY_DN13955_c0_g1_i1::g.10712::m.10712	284	Viridiplantae	GUB_WAK_bind	VIT_16s0098g00210.t01	Receptor serine/threonine kinase	-	-
Malaga_TRINITY_DN13976_c0_g1::Malaga_TRINITY_DN13976_c0_g1_i1::g.10713::m.10713	120	Not_assigned	-	-	-	-	-
Malaga_TRINITY_DN14038_c1_g1::Malaga_TRINITY_DN14038_c1_g1_i1::g.9958::m.9958	119	Not_assigned	-	-	-	-	-
Malaga_TRINITY_DN14089_c0_g1::Malaga_TRINITY_DN14089_c0_g1_i4::g.9961::m.9961	117	Not_assigned	-	-	-	-	-
Malaga_TRINITY_DN14121_c0_g1::Malaga_TRINITY_DN14121_c0_g1_i1::g.10499::m.10499	103	Not_assigned	-	-	-	-	-
Malaga_TRINITY_DN14124_c0_g1::Malaga_TRINITY_DN14124_c0_g1_i1::g.10501::m.10501	240	Viridiplantae	Ctr;NPCC;Orf78;PRIMA1;U1snRNP70_N	VIT_04s0008g04810.t01	Unknown	-	-
Malaga_TRINITY_DN14213_c0_g1::Malaga_TRINITY_DN14213_c0_g1_i1::g.10484::m.10484	102	Not_assigned	-	-	-	-	-
Malaga_TRINITY_DN14220_c0_g1::Malaga_TRINITY_DN14220_c0_g1_i3::g.10486::m.10486	113	Not_assigned	-	-	-	-	-
Malaga_TRINITY_DN14348_c0_g1::Malaga_TRINITY_DN14348_c0_g1_i1::g.10042::m.10042	108	Not_assigned	-	-	-	-	-
Malaga_TRINITY_DN14365_c0_g1::Malaga_TRINITY_DN14365_c0_g1_i1::g.10044::m.10044	100	Viridiplantae	-	-	-	-	-
Malaga_TRINITY_DN14402_c0_g1::Malaga_TRINITY_DN14402_c0_g1_i1::g.10216::m.10216	123	Not_assigned	-	-	-	-	-
Malaga_TRINITY_DN14402_c1_g1::Malaga_TRINITY_DN14402_c1_g1_i1::g.10217::m.10217	171	Not_assigned	-	-	-	-	-
Malaga_TRINITY_DN14465_c0_g1::Malaga_TRINITY_DN14465_c0_g1_i2::g.10212::m.10212	107	Not_assigned	-	-	-	-	-
Malaga_TRINITY_DN14538_c0_g1::Malaga_TRINITY_DN14538_c0_g1_i1::g.10062::m.10062	125	Not_assigned	-	-	-	-	-
Malaga_TRINITY_DN14555_c0_g1::Malaga_TRINITY_DN14555_c0_g1_i1::g.10057::m.10057	125	Not_assigned	-	-	-	-	-
Malaga_TRINITY_DN14744_c0_g2::Malaga_TRINITY_DN14744_c0_g2_i1::g.10377::m.10377	147	Viridiplantae	HIT	-	-	AT5G48545.2	histidine triad nucleotide-binding 3
Malaga_TRINITY_DN14776_c0_g1::Malaga_TRINITY_DN14776_c0_g1_i1::g.10383::m.10383	140	Viridiplantae	Transpos_assoc	-	-	-	-
Malaga_TRINITY_DN14843_c0_g1::Malaga_TRINITY_DN14843_c0_g1_i1::g.10540::m.10540	963	Viridiplantae	DDHD	-	-	AT1G31480.1	shoot gravitropism 2 (SGR2)
Malaga_TRINITY_DN14848_c0_g1::Malaga_TRINITY_DN14848_c0_g1_i1::g.10539::m.10539	118	Viridiplantae	-	-	-	-	-
Malaga_TRINITY_DN14856_c1_g1::Malaga_TRINITY_DN14856_c1_g1_i2::g.10547::m.10547	142	Viridiplantae	-	-	-	-	-
Malaga_TRINITY_DN14883_c0_g1::Malaga_TRINITY_DN14883_c0_g1_i3::g.10549::m.10549	188	Viridiplantae	CTP_transf_like	-	-	-	-
Malaga_TRINITY_DN14887_c0_g1::Malaga_TRINITY_DN14887_c0_g1_i1::g.10542::m.10542	137	Not_assigned	-	-	-	-	-
Malaga_TRINITY_DN14914_c0_g1::Malaga_TRINITY_DN14914_c0_g1_i3::g.10192::m.10192	479	Viridiplantae	Nup35_RRM_2;RRM_1;RRM_7	VIT_12s0057g00480.t01	RNA-binding protein Musashi	AT3G07810.1	RNA-binding (RRM/RBD/RNP motifs) family protein
Malaga_TRINITY_DN14923_c0_g1::Malaga_TRINITY_DN14923_c0_g1_i1::g.10189::m.10189	121	Not_assigned	-	-	-	-	-
Malaga_TRINITY_DN14933_c0_g1::Malaga_TRINITY_DN14933_c0_g1_i1::g.10200::m.10200	138	Not_assigned	-	-	-	-	-
Malaga_TRINITY_DN14935_c0_g1::Malaga_TRINITY_DN14935_c0_g1_i1::g.10187::m.10187	114	Not_assigned	-	-	-	-	-
Malaga_TRINITY_DN14957_c1_g1::Malaga_TRINITY_DN14957_c1_g1_i1::g.10184::m.10184	123	Not_assigned	-	-	-	-	-
Malaga_TRINITY_DN15032_c0_g1::Malaga_TRINITY_DN15032_c0_g1_i1::g.10409::m.10409	123	Not_assigned	-	-	-	-	-
Malaga_TRINITY_DN15105_c0_g1::Malaga_TRINITY_DN15105_c0_g1_i1::g.10559::m.10559	181	Not_assigned	-	-	-	-	-
Malaga_TRINITY_DN15113_c0_g1::Malaga_TRINITY_DN15113_c0_g1_i1::g.10569::m.10569	129	Viridiplantae	-	-	-	-	-
Malaga_TRINITY_DN15133_c0_g1::Malaga_TRINITY_DN15133_c0_g1_i2::g.10568::m.10568	505	Viridiplantae	Amidohydro_1	-	-	AT4G04955.1	allantoinase
Malaga_TRINITY_DN15162_c0_g1::Malaga_TRINITY_DN15162_c0_g1_i1::g.10565::m.10565	155	No_hit	-	-	-	-	-
Malaga_TRINITY_DN15165_c0_g1::Malaga_TRINITY_DN15165_c0_g1_i1::g.10561::m.10561	512	Viridiplantae	DUF3134	-	-	AT2G34640.1	plastid transcriptionally active 12
Malaga_TRINITY_DN15196_c0_g1::Malaga_TRINITY_DN15196_c0_g1_i3::g.10571::m.10571	126	Not_assigned	-	-	-	-	-
Malaga_TRINITY_DN15196_c0_g1::Malaga_TRINITY_DN15196_c0_g1_i4::g.10572::m.10572	129	Not_assigned	-	-	-	-	-
Malaga_TRINITY_DN15240_c0_g1::Malaga_TRINITY_DN15240_c0_g1_i1::g.10420::m.10420	119	Viridiplantae	CENP-H;DUF1664;DUF4288;OmpH;YtxH	-	-	-	-
Malaga_TRINITY_DN15269_c0_g1::Malaga_TRINITY_DN15269_c0_g1_i1::g.10414::m.10414	100	No_hit	-	-	-	-	-
Malaga_TRINITY_DN15287_c0_g1::Malaga_TRINITY_DN15287_c0_g1_i2::g.10415::m.10415	133	Viridiplantae	-	-	-	-	-
Malaga_TRINITY_DN15309_c0_g1::Malaga_TRINITY_DN15309_c0_g1_i4::g.10294::m.10294	110	Viridiplantae	-	-	-	-	-
Malaga_TRINITY_DN15311_c1_g1::Malaga_TRINITY_DN15311_c1_g1_i2::g.10290::m.10290	133	Not_assigned	-	-	-	-	-
Malaga_TRINITY_DN15321_c2_g1::Malaga_TRINITY_DN15321_c2_g1_i5::g.10282::m.10282	140	Not_assigned	-	-	-	-	-
Malaga_TRINITY_DN15321_c2_g1::Malaga_TRINITY_DN15321_c2_g1_i6::g.10283::m.10283	185	Not_assigned	-	-	-	-	-
Malaga_TRINITY_DN15346_c0_g2::Malaga_TRINITY_DN15346_c0_g2_i1::g.10280::m.10280	155	Viridiplantae	-	-	-	-	-
Malaga_TRINITY_DN15348_c0_g1::Malaga_TRINITY_DN15348_c0_g1_i1::g.10273::m.10273	102	Viridiplantae	-	-	-	-	-
Malaga_TRINITY_DN15353_c0_g3::Malaga_TRINITY_DN15353_c0_g3_i1::g.10292::m.10292	117	Viruses	Plant_vir_prot	-	-	-	-
Malaga_TRINITY_DN15354_c2_g1::Malaga_TRINITY_DN15354_c2_g1_i1::g.10278::m.10278	1275	Viridiplantae	DUF1725;Exo_endo_phos;Exo_endo_phos_2;RVT_1	-	-	-	-
Malaga_TRINITY_DN1539_c0_g1::Malaga_TRINITY_DN1539_c0_g1_i1::g.10607::m.10607	106	Not_assigned	-	-	-	-	-
Malaga_TRINITY_DN1581_c0_g1::Malaga_TRINITY_DN1581_c0_g1_i1::g.10608::m.10608	104	Not_assigned	-	-	-	-	-
Malaga_TRINITY_DN16510_c0_g1::Malaga_TRINITY_DN16510_c0_g1_i1::g.10337::m.10337	123	Not_assigned	Ribosomal_L14	VIT_05s0049g01790.t01	Ribosomal protein L23 (RPL23C) 60S	ATCG00780.1	ribosomal protein L14
Malaga_TRINITY_DN17036_c0_g1::Malaga_TRINITY_DN17036_c0_g1_i1::g.9933::m.9933	144	Opisthokonta	ANAPC3	-	-	-	-
Malaga_TRINITY_DN17521_c0_g1::Malaga_TRINITY_DN17521_c0_g1_i1::g.10203::m.10203	433	Viridiplantae	Transferase	VIT_18s0001g00450.t01	Vinorine synthase	AT3G26040.1	HXXXD-type acyl-transferase family protein
Malaga_TRINITY_DN17542_c0_g1::Malaga_TRINITY_DN17542_c0_g1_i1::g.10205::m.10205	119	Viridiplantae	-	-	-	-	-
Malaga_TRINITY_DN18256_c0_g1::Malaga_TRINITY_DN18256_c0_g1_i1::g.10442::m.10442	112	Not_assigned	-	-	-	-	-
Malaga_TRINITY_DN18276_c0_g1::Malaga_TRINITY_DN18276_c0_g1_i1::g.10440::m.10440	157	Not_assigned	-	-	-	-	-
Malaga_TRINITY_DN18318_c0_g1::Malaga_TRINITY_DN18318_c0_g1_i1::g.10372::m.10372	137	Viridiplantae	-	-	-	-	-
Malaga_TRINITY_DN18482_c0_g1::Malaga_TRINITY_DN18482_c0_g1_i1::g.10068::m.10068	101	Viridiplantae	-	-	-	-	-
Malaga_TRINITY_DN19159_c0_g1::Malaga_TRINITY_DN19159_c0_g1_i1::g.10601::m.10601	133	Viridiplantae	-	-	-	-	-
Malaga_TRINITY_DN19277_c0_g1::Malaga_TRINITY_DN19277_c0_g1_i1::g.10304::m.10304	119	Not_assigned	-	-	-	-	-
Malaga_TRINITY_DN19288_c0_g1::Malaga_TRINITY_DN19288_c0_g1_i1::g.10307::m.10307	105	Not_assigned	-	-	-	-	-
Malaga_TRINITY_DN19582_c0_g1::Malaga_TRINITY_DN19582_c0_g1_i1::g.10006::m.10006	120	Not_assigned	-	-	-	-	-
Malaga_TRINITY_DN19865_c0_g1::Malaga_TRINITY_DN19865_c0_g1_i1::g.10129::m.10129	109	Not_assigned	-	-	-	-	-
Malaga_TRINITY_DN20325_c0_g1::Malaga_TRINITY_DN20325_c0_g1_i1::g.10636::m.10636	120	Opisthokonta	LSM	VIT_03s0038g03650.t01	Small nuclear ribonucleoprotein D3	AT1G20580.1	Small nuclear ribonucleoprotein family protein
Malaga_TRINITY_DN20375_c0_g1::Malaga_TRINITY_DN20375_c0_g1_i1::g.10637::m.10637	103	Not_assigned	-	-	-	-	-
Malaga_TRINITY_DN2044_c0_g1::Malaga_TRINITY_DN2044_c0_g1_i1::g.10340::m.10340	121	Not_assigned	-	-	-	-	-
Malaga_TRINITY_DN21407_c0_g1::Malaga_TRINITY_DN21407_c0_g1_i1::g.10182::m.10182	112	Not_assigned	-	-	-	-	-
Malaga_TRINITY_DN21640_c0_g1::Malaga_TRINITY_DN21640_c0_g1_i1::g.10611::m.10611	141	Not_assigned	-	-	-	-	-
Malaga_TRINITY_DN2165_c0_g1::Malaga_TRINITY_DN2165_c0_g1_i1::g.10247::m.10247	172	Viridiplantae	-	-	-	-	-
Malaga_TRINITY_DN21761_c0_g1::Malaga_TRINITY_DN21761_c0_g1_i1::g.10593::m.10593	123	No_hit	-	-	-	-	-
Malaga_TRINITY_DN21895_c0_g1::Malaga_TRINITY_DN21895_c0_g1_i1::g.9990::m.9990	114	Not_assigned	-	-	-	-	-
Malaga_TRINITY_DN2233_c0_g1::Malaga_TRINITY_DN2233_c0_g1_i1::g.10725::m.10725	103	Viridiplantae	-	-	-	-	-
Malaga_TRINITY_DN22685_c0_g1::Malaga_TRINITY_DN22685_c0_g1_i1::g.10049::m.10049	99	Not_assigned	-	-	-	-	-
Malaga_TRINITY_DN23026_c0_g1::Malaga_TRINITY_DN23026_c0_g1_i1::g.10520::m.10520	111	Not_assigned	-	-	-	-	-
Malaga_TRINITY_DN23155_c0_g1::Malaga_TRINITY_DN23155_c0_g1_i1::g.10369::m.10369	102	Not_assigned	-	-	-	-	-
Malaga_TRINITY_DN23908_c0_g1::Malaga_TRINITY_DN23908_c0_g1_i1::g.10088::m.10088	99	Not_assigned	-	-	-	-	-
Malaga_TRINITY_DN2398_c0_g1::Malaga_TRINITY_DN2398_c0_g1_i1::g.10202::m.10202	105	Not_assigned	-	-	-	-	-
Malaga_TRINITY_DN24487_c0_g1::Malaga_TRINITY_DN24487_c0_g1_i1::g.10594::m.10594	183	Bacteria	EFG_C;EFG_IV	VIT_00s1286g00020.t01	Elongation factor EF-G	-	-
Malaga_TRINITY_DN25296_c0_g1::Malaga_TRINITY_DN25296_c0_g1_i1::g.10011::m.10011	137	Not_assigned	-	-	-	-	-
Malaga_TRINITY_DN25395_c0_g1::Malaga_TRINITY_DN25395_c0_g1_i1::g.10322::m.10322	147	Viridiplantae	-	-	-	-	-
Malaga_TRINITY_DN26113_c0_g1::Malaga_TRINITY_DN26113_c0_g1_i1::g.10602::m.10602	99	Not_assigned	-	-	-	-	-
[truncated: 73 more rows]
