# Supplementary material for: The grape powdery mildew resistance loci Ren2, Ren3, Ren4D, Ren4U, Run1, Run1.2b, Run2.1, and Run2.2 activate different transcriptional responses to Erysiphe necator
Source: Front Plant Sci. 2022 Dec 19;13:1096862. doi: 10.3389/fpls.2022.1096862 (PMC9806207; doi:10.3389/fpls.2022.1096862)
Supplement: Supplementary file 6 [file Table_6.xlsx]

## Sheet: Sheet1
Supplementary Table 6: Grape defense-related genes.
				vs. Arabidopsis thaliana proteome
Protein ID	Functional category	Functional subcategory	PFAM domain(s)	Best hit	Gene name	Functional description	PFAM domains
VIT_05s0051g00670.t01	Abscisic acid-mediated signaling pathway	Hormone biosynthesis - 9-cis-epoxycarotenoid dioxygenases	RPE65	AT3G24220.1	NCED6	nine-cis-epoxycarotenoid dioxygenase 6	RPE65
VIT_10s0003g03750.t01	Abscisic acid-mediated signaling pathway	Hormone biosynthesis - 9-cis-epoxycarotenoid dioxygenases	RPE65	AT3G14440.1	NCED3	nine-cis-epoxycarotenoid dioxygenase 3	RPE65
VIT_19s0093g00550.t01	Abscisic acid-mediated signaling pathway	Hormone biosynthesis - 9-cis-epoxycarotenoid dioxygenases	RPE65	AT3G14440.1	NCED3	nine-cis-epoxycarotenoid dioxygenase 3	RPE65
VIT_19s0027g01090.t01	Abscisic acid-mediated signaling pathway	Hormone biosynthesis - Molybdenum cofactor sulfurase (ABA3)	Aminotran_5;MOSC;MOSC_N	AT1G16540.1	ABA3	molybdenum cofactor sulfurase (LOS5) (ABA3)	Aminotran_5;MOSC;MOSC_N
VIT_13s0019g01010.t01	Abscisic acid-mediated signaling pathway	Hormone biosynthesis - SHORT-CHAIN DEHYDROGENASE REDUCTASE (ABA2)	adh_short;adh_short_C2;KR	AT1G52340.1	ABA2	NAD(P)-binding Rossmann-fold superfamily protein	adh_short;adh_short_C2;KR
VIT_07s0031g00620.t01	Abscisic acid-mediated signaling pathway	Hormone biosynthesis - ZEAXANTHIN EPOXIDASE (ABA1/ZEP)	FHA	AT5G67030.1	ABA1/ZEP	zeaxanthin epoxidase (ZEP) (ABA1)	FHA;Yop-YscD_cpl
VIT_01s0026g01090.t01	Abscisic acid-mediated signaling pathway	Hormone biosynthesis regulators - Clavata3/ESR-Related 25 (CLE25)	-	AT1G69970.2	-	CLAVATA3/ESR-RELATED 26	Ycf70
VIT_00s0299g00100.t01	Abscisic acid-mediated signaling pathway	Hormone biosynthesis regulators - HAT1	HALZ;HD-ZIP_N;Homeobox_KN;Homeodomain	AT4G16780.1	-	homeobox protein 2	HALZ;HD-ZIP_N;Homeobox_KN;Homeodomain;Homez;NRBF2
VIT_15s0021g01880.t01	Abscisic acid-mediated signaling pathway	Hormone biosynthesis regulators - HAT1	HALZ;HD-ZIP_N;Homeobox_KN;Homeodomain;Homez	AT5G47370.1	-	Homeobox-leucine zipper protein 4 (HB-4) / HD-ZIP protein	HALZ;HD-ZIP_N;Homeobox_KN;Homeodomain;Homez
VIT_07s0031g02610.t01	Abscisic acid-mediated signaling pathway	Hormone biosynthesis regulators - NAC2	NAM	AT1G01720.1	NAC2	NAC (No Apical Meristem) domain transcriptional regulator superfamily protein	NAM
VIT_18s0001g02300.t01	Abscisic acid-mediated signaling pathway	Hormone biosynthesis regulators - NAC2	NAM	AT1G01720.1	NAC2	NAC (No Apical Meristem) domain transcriptional regulator superfamily protein	NAM
VIT_01s0011g00720.t01	Abscisic acid-mediated signaling pathway	Hormone biosynthesis regulators - WRKY57	WRKY	AT1G69310.4	WRKY57	WRKY DNA-binding protein 57	WRKY
VIT_02s0087g00710.t01	Abscisic acid-mediated signaling pathway	Hormone metabolism - ABA 8'-hydroxylase (CYP707A1)	p450	AT4G19230.1	CYP707A1	cytochrome P450%2C family 707%2C subfamily A%2C polypeptide 1	p450
VIT_06s0004g05050.t01	Abscisic acid-mediated signaling pathway	Hormone metabolism - ABA 8'-hydroxylase (CYP707A2)	p450	AT2G29090.2	CYP707A2	cytochrome P450%2C family 707%2C subfamily A%2C polypeptide 2	p450
VIT_03s0063g00380.t01	Abscisic acid-mediated signaling pathway	Hormone metabolism - ABA 8'-hydroxylase (CYP707A4)	p450	AT3G19270.2	CYP707A4	cytochrome P450%2C family 707%2C subfamily A%2C polypeptide 4	p450
VIT_07s0031g00690.t01	Abscisic acid-mediated signaling pathway	Hormone metabolism - ABA 8'-hydroxylase (CYP707A4)	p450	AT3G19270.2	CYP707A4	cytochrome P450%2C family 707%2C subfamily A%2C polypeptide 4	p450
VIT_18s0001g10500.t01	Abscisic acid-mediated signaling pathway	Hormone metabolism - ABA 8'-hydroxylase (CYP707A4)	FixQ;p450	AT3G19270.2	CYP707A4	cytochrome P450%2C family 707%2C subfamily A%2C polypeptide 4	p450
VIT_12s0034g00160.t01	Abscisic acid-mediated signaling pathway	Hormone metabolism - UDP-GLUCOSYL TRANSFERASE 71B6 (UGT71B6)	-	AT3G21780.1	UGT71B6	UDP-glucosyl transferase 71B6	-
VIT_12s0055g00020.t01	Abscisic acid-mediated signaling pathway	Hormone metabolism - UDP-GLUCOSYL TRANSFERASE 71B6 (UGT71B6)	-	AT3G21780.1	UGT71B6	UDP-glucosyl transferase 71B6	-
VIT_12s0055g00310.t01	Abscisic acid-mediated signaling pathway	Hormone metabolism - UDP-GLUCOSYL TRANSFERASE 71B6 (UGT71B6)	-	AT3G21780.1	UGT71B6	UDP-glucosyl transferase 71B6	-
VIT_12s0055g00320.t01	Abscisic acid-mediated signaling pathway	Hormone metabolism - UDP-GLUCOSYL TRANSFERASE 71B6 (UGT71B6)	-	AT3G21780.1	UGT71B6	UDP-glucosyl transferase 71B6	-
VIT_03s0017g02140.t01	Abscisic acid-mediated signaling pathway	Hormone metabolism - UDP-GLUCOSYL TRANSFERASE 71B7 (UGT71B7)	-	AT3G21790.1	UGT71B7	UDP-Glycosyltransferase superfamily protein	-
VIT_00s0313g00070.t01	Abscisic acid-mediated signaling pathway	Hormone metabolism regulators - MADS-box transcription factor (SVP)	K-box;SRF-TF	AT2G22540.3	SVP	K-box region and MADS-box transcription factor family protein	K-box;SRF-TF;ZapB
VIT_04s0008g02080.t01	Abscisic acid-mediated signaling pathway	Hormone receptor - G-PROTEIN-COUPLED RECEPTOR 1 (GCR1)	7tm_1;7tm_2;Dicty_CAR	AT1G48270.2	GCR1	G-protein-coupled receptor 1	7tm_1;7tm_2;7TM_GPCR_Srsx;Dicty_CAR
VIT_19s0014g03140.t01	Abscisic acid-mediated signaling pathway	Hormone receptor - G-PROTEIN-COUPLED RECEPTOR 2 (GCR2)	LANC_like	AT1G52920.1	GCR2	G protein coupled receptor	LANC_like
VIT_08s0007g08540.t01	Abscisic acid-mediated signaling pathway	Hormone receptor - Magnesium chelatase	CobN-Mg_chel;DUF3479	AT5G13630.1	CHLH	magnesium-chelatase subunit chlH%2C chloroplast%2C putative / Mg-protoporphyrin IX chelatase%2C putative (CHLH)	CobN-Mg_chel;DUF3479
VIT_02s0012g01270.t01	Abscisic acid-mediated signaling pathway	Hormone receptor - PYL1	Bet_v_1;Polyketide_cyc;Polyketide_cyc2	AT5G46790.2	PYL1	PYR1-like 1	Bet_v_1;Polyketide_cyc;Polyketide_cyc2
VIT_02s0025g01340.t01	Abscisic acid-mediated signaling pathway	Hormone receptor - PYL10	Polyketide_cyc;Polyketide_cyc2	AT4G27920.1	PYL10	PYR1-like 10	Polyketide_cyc2
VIT_04s0008g00890.t01	Abscisic acid-mediated signaling pathway	Hormone receptor - PYL2	Bet_v_1;Polyketide_cyc;Polyketide_cyc2	AT2G26040.1	PYL2	PYR1-like 2	Bet_v_1;Polyketide_cyc;Polyketide_cyc2
VIT_08s0058g00470.t01	Abscisic acid-mediated signaling pathway	Hormone receptor - PYL6	Bet_v_1;Polyketide_cyc;Polyketide_cyc2	AT2G40330.1	PYL6	PYR1-like 6	Polyketide_cyc;Polyketide_cyc2
VIT_13s0067g01940.t01	Abscisic acid-mediated signaling pathway	Hormone receptor - PYL6	Bet_v_1;Polyketide_cyc;Polyketide_cyc2	AT2G40330.1	PYL6	PYR1-like 6	Polyketide_cyc;Polyketide_cyc2
VIT_16s0050g02620.t01	Abscisic acid-mediated signaling pathway	Hormone receptor - PYL8	GBR2_CC;Polyketide_cyc;Polyketide_cyc2	AT5G53160.2	PYL8	regulatory components of ABA receptor 3	Polyketide_cyc2
VIT_15s0046g01050.t01	Abscisic acid-mediated signaling pathway	Hormone receptor - PYL9	Polyketide_cyc;Polyketide_cyc2	AT1G01360.1	PYL9	regulatory component of ABA receptor 1	Polyketide_cyc;Polyketide_cyc2
VIT_01s0011g00410.t01	Abscisic acid-mediated signaling pathway	Hormone signal transduction - ABI FIVE BINDING PROTEIN 1 (AFP1)	EAR;NINJA_B;TDBD	AT1G69260.1	AFP1	ABI five binding protein	EAR;NINJA_B;TDBD
VIT_14s0068g00300.t01	Abscisic acid-mediated signaling pathway	Hormone signal transduction - ABI FIVE BINDING PROTEIN 1 (AFP1)	EAR;HA2;NINJA_B;TDBD	AT1G69260.1	AFP1	ABI five binding protein	EAR;NINJA_B;TDBD
VIT_04s0008g02290.t01	Abscisic acid-mediated signaling pathway	Hormone signal transduction - ABI3-INTERACTING PROTEIN 2 (AIP2)	FANCL_C;Prok-RING_4;RINGv;zf-C3HC4;zf-C3HC4_2;zf-C3HC4_3;zf-rbx1;zf-RING-like;zf-RING_11;zf-RING_2;zf-RING_5;zf-RING_UBOX;Zn_ribbon_17	AT5G20910.1	AIP2	RING/U-box superfamily protein	Prok-RING_4;zf-C3HC4;zf-C3HC4_2;zf-C3HC4_3;zf-rbx1;zf-RING-like;zf-RING_11;zf-RING_2;zf-RING_5;zf-RING_UBOX;Zn_ribbon_17
VIT_06s0009g01790.t01	Abscisic acid-mediated signaling pathway	Hormone signal transduction - ABSCISIC ACID RESPONSIVE ELEMENTS-BINDING FACTOR (AREB3)	bZIP_1;bZIP_2;bZIP_Maf;Ntox15	AT3G56850.1	AREB3	ABA-responsive element binding protein 3	bZIP_1;bZIP_2;bZIP_Maf
VIT_13s0175g00120.t01	Abscisic acid-mediated signaling pathway	Hormone signal transduction - ABSCISIC ACID RESPONSIVE ELEMENTS-BINDING FACTOR (AREB3)	bZIP_1;bZIP_2;bZIP_Maf;PASTA	AT3G56850.1	AREB3	ABA-responsive element binding protein 3	bZIP_1;bZIP_2;bZIP_Maf
VIT_03s0063g00310.t01	Abscisic acid-mediated signaling pathway	Hormone signal transduction - ABSCISIC ACID RESPONSIVE ELEMENTS-BINDING FACTOR 2 (AREB1/ABF2)	bZIP_1;bZIP_2;bZIP_Maf	AT1G45249.1	AREB1/ABF2	abscisic acid responsive elements-binding factor 2	bZIP_1;bZIP_2;bZIP_Maf
VIT_18s0001g10450.t01	Abscisic acid-mediated signaling pathway	Hormone signal transduction - ABSCISIC ACID RESPONSIVE ELEMENTS-BINDING FACTOR 2 (AREB1/ABF2)	bZIP_1;bZIP_2;bZIP_Maf	AT1G45249.1	AREB1/ABF2	abscisic acid responsive elements-binding factor 2	bZIP_1;bZIP_2;bZIP_Maf
VIT_05s0020g03020.t01	Abscisic acid-mediated signaling pathway	Hormone signal transduction - Armadillo repeat protein interacting with ABF2 (ARIA)	Arm;Atx10homo_assoc;BTB;HEAT;HEAT_2;HEAT_EZ	AT5G19330.1	ARIA	ARM repeat protein interacting with ABF2	Arm;Atx10homo_assoc;BTB;HEAT;HEAT_2;HEAT_EZ
VIT_07s0104g00020.t01	Abscisic acid-mediated signaling pathway	Hormone signal transduction - Armadillo repeat protein interacting with ABF2 (ARIA)	Arm;Atx10homo_assoc;BTB;HEAT;HEAT_2;HEAT_EZ	AT5G19330.1	ARIA	ARM repeat protein interacting with ABF2	Arm;Atx10homo_assoc;BTB;HEAT;HEAT_2;HEAT_EZ
VIT_07s0005g05400.t01	Abscisic acid-mediated signaling pathway	Hormone signal transduction - B3 domain-containing transcription factor (ABI3)	B3	AT3G24650.1	ABI3	AP2/B3-like transcriptional factor family protein	B3
VIT_14s0068g01290.t01	Abscisic acid-mediated signaling pathway	Hormone signal transduction - B3 domain-containing transcription factor (FUS3)	B3	AT3G26790.1	FUS3	AP2/B3-like transcriptional factor family protein	B3;Polo_box_2
VIT_08s0007g03420.t01	Abscisic acid-mediated signaling pathway	Hormone signal transduction - bZIP transcription factor (ABI5)	bZIP_1;bZIP_2;bZIP_Maf	AT2G36270.2	ABI5	Basic-leucine zipper (bZIP) transcription factor family protein	bZIP_1;bZIP_2;bZIP_Maf
VIT_19s0015g00580.t01	Abscisic acid-mediated signaling pathway	Hormone signal transduction - Component of the NF-Y/HAP transcription factor complex (LEC1)	Bromo_TP;CBFD_NFYB_HMF;CENP-T_C;TAF	AT1G21970.1	LEC1/NFYB9	Histone superfamily protein	Bromo_TP;CBFD_NFYB_HMF;CENP-T_C
VIT_19s0015g00590.t01	Abscisic acid-mediated signaling pathway	Hormone signal transduction - Component of the NF-Y/HAP transcription factor complex (LEC1)	Bromo_TP;CBFD_NFYB_HMF;CENP-T_C;Histone	AT1G21970.1	LEC1/NFYB9	Histone superfamily protein	Bromo_TP;CBFD_NFYB_HMF;CENP-T_C
VIT_11s0016g01910.t01	Abscisic acid-mediated signaling pathway	Hormone signal transduction - DDB1-BINDING WD40 PROTEIN (DWA1)	ANAPC4_WD40;WD40	AT2G19430.1	DWA1	DWD (DDB1-binding WD40 protein) hypersensitive to ABA 1	WD40
VIT_19s0014g01220.t01	Abscisic acid-mediated signaling pathway	Hormone signal transduction - DELAY OF GERMINATION 1 (DOG1)	CAAP1;DOG1	AT5G45830.6	DOG1	delay of germination 1	DOG1
VIT_13s0019g00590.t01	Abscisic acid-mediated signaling pathway	Hormone signal transduction - Others - ABA-OVERLY SENSITIVE 1 (ABO1)	IKI3	AT5G13680.1	ABO1/ELP1	IKI3 family protein	ANAPC4_WD40;IKI3
VIT_03s0038g00340.t01	Abscisic acid-mediated signaling pathway	Hormone signal transduction - Others - B-BOX DOMAIN PROTEIN 21 (BBX21)	CEBP_ZZ;zf-B_box	AT1G75540.1	BBX21	salt tolerance homolog2	CEBP_ZZ;DUF4428;zf-B_box
VIT_18s0001g13520.t01	Abscisic acid-mediated signaling pathway	Hormone signal transduction - Others - B-BOX DOMAIN PROTEIN 21 (BBX21)	CEBP_ZZ;zf-B_box	AT1G75540.1	BBX21	salt tolerance homolog2	CEBP_ZZ;DUF4428;zf-B_box
VIT_13s0019g03950.t01	Abscisic acid-mediated signaling pathway	Hormone signal transduction - Others - BET transcription factor (IMB1)	BET;Bromodomain;DUF5638;EFG_III;FlaC_arch	AT2G34900.1	IMB1	Transcription factor GTE6	BET;Bromodomain
VIT_04s0008g05210.t01	Abscisic acid-mediated signaling pathway	Hormone signal transduction - Others - bZIP transcription factor (HY5)	bZIP_1;bZIP_2;bZIP_Maf;DMPK_coil;DUF3563;FlaC_arch;TSC22	AT5G11260.1	HY5	Basic-leucine zipper (bZIP) transcription factor family protein	bZIP_1;bZIP_2;bZIP_Maf;DMPK_coil;DUF3563;FlaC_arch;Nnf1;TSC22
VIT_06s0009g03810.t01	Abscisic acid-mediated signaling pathway	Hormone signal transduction - Others - CAP-BINDING PROTEIN 80 (ABH1)	MIF4G;MIF4G_like;MIF4G_like_2	AT2G13540.1	ABH1	ARM repeat superfamily protein	MIF4G;MIF4G_like;MIF4G_like_2
VIT_17s0000g00360.t01	Abscisic acid-mediated signaling pathway	Hormone signal transduction - Others - Dual specificity protein phosphatase (PHS1)	Act-Frag_cataly;DSPc	AT5G23720.3	PHS1	dual specificity protein phosphatase family protein	Act-Frag_cataly;DSPc;Y_phosphatase2
VIT_01s0011g01470.t01	Abscisic acid-mediated signaling pathway	Hormone signal transduction - Others - FAR-RED IMPAIRED RESPONSE 1 (FAR1)	DDE_Tnp_ISL3;FAR1;MULE;SWIM	AT4G15090.5	FAR1	FRS (FAR1 Related Sequences) transcription factor family	FAR1;MULE;rve;SWIM
VIT_03s0017g01810.t01	Abscisic acid-mediated signaling pathway	Hormone signal transduction - Others - FAR-RED IMPAIRED RESPONSE 1 (FAR1)	FAR1;MULE;rve;SWIM	AT4G15090.5	FAR1	FRS (FAR1 Related Sequences) transcription factor family	FAR1;MULE;rve;SWIM
VIT_14s0066g01310.t01	Abscisic acid-mediated signaling pathway	Hormone signal transduction - Others - Farnesyl-trans-transferase beta subunit (ERA1/FTB)	Prenyltrans	AT5G40280.1	ERA1/FTB	Prenyltransferase family protein	Prenyltrans
VIT_13s0019g01470.t01	Abscisic acid-mediated signaling pathway	Hormone signal transduction - Others - Geranylgeranyl transferase beta subunit (PGGT-I)	Prenyltrans	AT2G39550.1	PGGT-I	Prenyltransferase family protein	Prenyltrans
VIT_13s0019g01720.t01	Abscisic acid-mediated signaling pathway	Hormone signal transduction - Others - Glycosyltransferase-like KOBITO 1 (ABI8/ELD1)	Glyco_tranf_2_4;Glyco_transf_92	AT3G08550.1	ABI8/ELD1	elongation defective 1 protein / ELD1 protein	Glyco_tranf_2_4;Glyco_transf_92
VIT_12s0028g01810.t01	Abscisic acid-mediated signaling pathway	Hormone signal transduction - Others - GSK3/shaggy-like protein kinase (GSK1/ASK9)	Pkinase;PK_Tyr_Ser-Thr	AT1G06390.2	GSK1/ASK9	GSK3/SHAGGY-like protein kinase 1	Pkinase;PK_Tyr_Ser-Thr
VIT_18s0001g06430.t01	Abscisic acid-mediated signaling pathway	Hormone signal transduction - Others - HOMEOBOX PROTEIN 6 (HB6)	Fungal_TACC;HALZ;Homeobox_KN;Homeodomain;YabA	AT2G22430.1	HB6	homeobox protein 6	Fungal_TACC;HALZ;Homeobox_KN;Homeodomain;Scaffolding_pro;YabA
VIT_05s0062g01180.t01	Abscisic acid-mediated signaling pathway	Hormone signal transduction - Others - Importin beta-domain protein (SAD2)	Cse1;IBN_N;Xpo1	AT2G31660.1	SAD2	ARM repeat superfamily protein	IBN_N
VIT_02s0012g00550.t01	Abscisic acid-mediated signaling pathway	Hormone signal transduction - Others - INOSITOL POLYPHOSPHATE 5-PHOSPHATASE II (IP5PII)	Exo_endo_phos	AT4G18010.1	IP5PII	myo-inositol polyphosphate 5-phosphatase 2	Exo_endo_phos
VIT_05s0051g00850.t01	Abscisic acid-mediated signaling pathway	Hormone signal transduction - Others - Multifunctional Sm-like snRNP-like protein (SAD1)	LSM	AT5G48870.1	SAD1/LSM5	Small nuclear ribonucleoprotein family protein	LSM;LSM14;SM-ATX
VIT_19s0014g00330.t01	Abscisic acid-mediated signaling pathway	Hormone signal transduction - Others - NAD(H) KINASE 3 (NADK3)	NAD_kinase	AT1G78590.1	NADK3	NAD(H) kinase 3	-
VIT_05s0077g02310.t01	Abscisic acid-mediated signaling pathway	Hormone signal transduction - Others - Nuclear WD40 protein (PRL1)	ANAPC4_WD40;WD40	AT4G15900.1	PRL1	pleiotropic regulatory locus 1	WD40
VIT_16s0022g02210.t01	Abscisic acid-mediated signaling pathway	Hormone signal transduction - Others - Protein phosphatase 2C (AHG1)	PP2C;PP2C_2	AT5G51760.2	AHG1	Protein phosphatase 2C family protein	PP2C;PP2C_2
VIT_09s0002g03600.t01	Abscisic acid-mediated signaling pathway	Hormone signal transduction - Others - Protein phosphatase 2C (HAI3)	PP2C;PP2C_2	AT2G29380.1	HAI3	highly ABA-induced PP2C protein 3	PP2C;PP2C_2
VIT_13s0019g02200.t01	Abscisic acid-mediated signaling pathway	Hormone signal transduction - Others - Protein phosphatase 2C (HAI3)	PP2C;PP2C_2;SpoIIE	AT2G29380.1	HAI3	highly ABA-induced PP2C protein 3	PP2C;PP2C_2
VIT_06s0004g05460.t01	Abscisic acid-mediated signaling pathway	Hormone signal transduction - Others - Protein phosphatase 2C (PP2CA/AHG3)	PP2C	AT3G11410.1	PP2CA/AHG3	protein phosphatase 2CA	DUF4951;PP2C;PP2C_2
VIT_04s0023g03620.t01	Abscisic acid-mediated signaling pathway	Hormone signal transduction - Others - REGULATORY PARTICLE NON-ATPASE 10 (RPN10)	DUF5406;Ssl1;UIM;VWA_2	AT4G38630.1	RPN10	regulatory particle non-ATPase 10	Ssl1;UIM;VWA;VWA_2
VIT_10s0003g00570.t01	Abscisic acid-mediated signaling pathway	Hormone signal transduction - Others - Rho GTPase Rop subfamily (ROP10)	Ras;Roc	AT3G48040.2	ARAC8/ROP10	RHO-related protein from plants 10	Arf;Gtr1_RagA;Ras;Roc
VIT_17s0000g07890.t01	Abscisic acid-mediated signaling pathway	Hormone signal transduction - Others - Rho GTPase Rop subfamily (ROP10)	Arf;Ras;Roc	AT3G48040.1	ARAC8/ROP10	RHO-related protein from plants 10	Arf;Ras;Roc
VIT_04s0044g01480.t01	Abscisic acid-mediated signaling pathway	Hormone signal transduction - Others - SAL1	Inositol_P	AT5G63980.1	SAL1	SAL1 phosphatase-like protein	Inositol_P
VIT_06s0004g05080.t01	Abscisic acid-mediated signaling pathway	Hormone signal transduction - Others - SALT- AND DROUGHT-INDUCED RING FINGER1 (SDIR1)	PHD;RINGv;zf-ANAPC11;zf-C3H2C3;zf-C3HC4;zf-C3HC4_2;zf-C3HC4_3;zf-Nse;zf-RING-like;zf-RING_11;zf-RING_2;zf-RING_5;zf-RING_UBOX;Zn_ribbon_17	AT3G55530.1	SDIR1	RING/U-box superfamily protein	Prok-RING_4;zf-ANAPC11;zf-C3HC4;zf-C3HC4_2;zf-C3HC4_3;zf-rbx1;zf-RING-like;zf-RING_11;zf-RING_2;zf-RING_5;zf-RING_UBOX;Zn_ribbon_17
VIT_13s0019g01960.t01	Abscisic acid-mediated signaling pathway	Hormone signal transduction - Others - SALT- AND DROUGHT-INDUCED RING FINGER1 (SDIR1)	PHD;Prok-RING_4;zf-ANAPC11;zf-C3H2C3;zf-C3HC4;zf-C3HC4_2;zf-C3HC4_3;zf-RING-like;zf-RING_11;zf-RING_2;zf-RING_5;zf-RING_UBOX;Zn_ribbon_17	AT3G55530.1	SDIR1	RING/U-box superfamily protein	Prok-RING_4;zf-ANAPC11;zf-C3HC4;zf-C3HC4_2;zf-C3HC4_3;zf-rbx1;zf-RING-like;zf-RING_11;zf-RING_2;zf-RING_5;zf-RING_UBOX;Zn_ribbon_17
VIT_16s0050g01860.t01	Abscisic acid-mediated signaling pathway	Hormone signal transduction - Others - SLAC1 HOMOLOGUE 3 (SLAH3)	SLAC1	AT5G24030.1	SLA3	SLAC1 homologue 3	SLAC1
VIT_02s0025g04930.t01	Abscisic acid-mediated signaling pathway	Hormone signal transduction - Others - SLOW ANION CHANNEL-ASSOCIATED 1 (SLAC1)	SLAC1	AT1G12480.1	SLAC1	C4-dicarboxylate transporter/malic acid transport protein	SLAC1
VIT_04s0008g05450.t01	Abscisic acid-mediated signaling pathway	Hormone signal transduction - Phospholipase D alpha 1 (PLDALPHA1)	C2;PLDc;PLD_C	AT3G15730.1	PLDALPHA1	phospholipase D alpha 1	C2;PLDc;PLDc_2;PLD_C
VIT_09s0002g06760.t01	Abscisic acid-mediated signaling pathway	Hormone signal transduction - Phospholipase D alpha 1 (PLDALPHA1)	C2;PLDc;PLDc_2;PLD_C	AT3G15730.1	PLDALPHA1	phospholipase D alpha 1	C2;PLDc;PLDc_2;PLD_C
VIT_11s0016g05360.t01	Abscisic acid-mediated signaling pathway	Hormone signal transduction - Phospholipase D alpha 1 (PLDALPHA1)	C2;PLDc;PLD_C	AT3G15730.1	PLDALPHA1	phospholipase D alpha 1	C2;PLDc;PLDc_2;PLD_C
VIT_11s0016g05370.t01	Abscisic acid-mediated signaling pathway	Hormone signal transduction - Phospholipase D alpha 1 (PLDALPHA1)	C2;PLDc;PLD_C	AT3G15730.1	PLDALPHA1	phospholipase D alpha 1	C2;PLDc;PLDc_2;PLD_C
VIT_02s0025g01390.t01	Abscisic acid-mediated signaling pathway	Hormone signal transduction - Protein phosphatase 2C (ABI2)	PP2C;PP2C_2	AT5G57050.1	ABI2	Protein phosphatase 2C family protein	PP2C;PP2C_2
VIT_11s0016g03180.t01	Abscisic acid-mediated signaling pathway	Hormone signal transduction - Protein phosphatase 2C (ABI2)	PP2C;PP2C_2	AT5G57050.2	ABI2	Protein phosphatase 2C family protein	PP2C;PP2C_2
VIT_04s0008g01420.t01	Abscisic acid-mediated signaling pathway	Hormone signal transduction - Protein phosphatase 2C (HAB1)	PP2C;PP2C_2	AT1G72770.4	HAB1	HYPERSENSITIVE TO ABA1	PP2C
VIT_09s0002g01850.t01	Abscisic acid-mediated signaling pathway	Hormone signal transduction - Protein phosphatase 2C (HAB1)	PP2C;PP2C_2	AT1G72770.4	HAB1	HYPERSENSITIVE TO ABA1	PP2C
VIT_11s0016g01780.t01	Abscisic acid-mediated signaling pathway	Hormone signal transduction - Protein phosphatase 2C (HAB1)	PP2C	AT1G72770.4	HAB1	HYPERSENSITIVE TO ABA1	PP2C
VIT_09s0002g03530.t01	Abscisic acid-mediated signaling pathway	Hormone signal transduction - Protein phosphatase 2C (HAI3)	PP2C;PP2C_2	AT2G29380.1	HAI3	highly ABA-induced PP2C protein 3	PP2C;PP2C_2
VIT_13s0084g00680.t01	Abscisic acid-mediated signaling pathway	Hormone signal transduction - RING E3 ligase (KEG)	Ank;Ank_2;Ank_3;Ank_4;Ank_5;Pkinase;PK_Tyr_Ser-Thr;Prok-RING_4;SH3_15;zf-C3HC4;zf-C3HC4_2;zf-C3HC4_3;zf-C3HC4_4;zf-C3HC4_5;zf-rbx1;zf-RING_2;zf-RING_4;zf-RING_5;zf-RING_UBOX	AT5G13530.1	KEG	protein kinases%3Bubiquitin-protein ligase	Ank;Ank_2;Ank_3;Ank_4;Ank_5;Pkinase;PK_Tyr_Ser-Thr;Prok-RING_4;SH3_15;zf-C3HC4;zf-C3HC4_2;zf-C3HC4_4;zf-rbx1;zf-RING_2;zf-RING_4;zf-RING_5;zf-RING_UBOX
VIT_03s0063g01080.t01	Abscisic acid-mediated signaling pathway	Hormone signal transduction - SNF1-related protein kinase (OST1)	Pkinase;PK_Tyr_Ser-Thr	AT4G33950.1	OST1/SRK2E	Protein kinase superfamily protein	Pkinase;PK_Tyr_Ser-Thr
VIT_02s0025g00390.t01	Abscisic acid-mediated signaling pathway	Hormone signal transduction - Substrate receptor for CRL4-CDD complexes (DDA1)	DDA1	AT5G41560.1	DDA1	DET1 complexing ubiquitin ligase	DDA1
VIT_06s0004g04530.t01	Abscisic acid-mediated signaling pathway	Hormone signal transduction - U-box E3 ubiquitin ligase (PUB13)	Arm;Arm_2;HEAT_2;U-box;zf-C3HC4_4;zf-Nse;zf-RING_UBOX	AT3G46510.1	PUB13	plant U-box 13	Arm;HEAT_2;U-box;zf-C3HC4_2;zf-C3HC4_4;zf-Nse;zf-RING_UBOX
VIT_01s0026g01570.t01	Abscisic acid-mediated signaling pathway	Hormone transportation - ABA-IMPORTING TRANSPORTER 1 (AIT1/NRT1.2)	PTR2	AT1G69850.1	AIT1/NRT1.2	nitrate transporter 1:2	DUF4149;PTR2
VIT_17s0000g05640.t01	Abscisic acid-mediated signaling pathway	Hormone transportation - ABA-IMPORTING TRANSPORTER 1 (AIT1/NRT1.2)	MFS_1;PTR2	AT1G69850.1	AIT1/NRT1.2	nitrate transporter 1:2	DUF4149;PTR2
VIT_18s0072g01220.t01	Abscisic acid-mediated signaling pathway	Hormone transportation - ATP-BINDING CASSETTE G25 (ABCG25)	ABC2_membrane;ABC2_membrane_3;ABC_tran	AT1G71960.1	ABCG25	ATP-binding casette family G25	ABC2_membrane;ABC2_membrane_3;ABC_tran
VIT_06s0004g06560.t01	Abscisic acid-mediated signaling pathway	Hormone transportation - ATP-BINDING CASSETTE G31 (ABCG31)	ABC2_membrane;ABC2_membrane_3;ABC_tran;PDR_assoc;SMC_N	AT2G29940.1	ABCG31	pleiotropic drug resistance 3	ABC2_membrane;ABC_tran;ABC_trans_N;PDR_assoc;SMC_N
VIT_04s0008g04790.t01	Abscisic acid-mediated signaling pathway	Hormone transportation - ATP-BINDING CASSETTE G40 (ABCG40)	ABC2_membrane;ABC_tran;ABC_trans_N;PDR_assoc	AT1G15520.1	ABCG40	pleiotropic drug resistance 12	ABC2_membrane;ABC_tran;ABC_trans_N;PDR_assoc;Rad17
VIT_04s0008g04820.t01	Abscisic acid-mediated signaling pathway	Hormone transportation - ATP-BINDING CASSETTE G40 (ABCG40)	ABC2_membrane;ABC_tran;ABC_trans_N;PDR_assoc	AT1G15520.1	ABCG40	pleiotropic drug resistance 12	ABC2_membrane;ABC_tran;ABC_trans_N;PDR_assoc;Rad17
VIT_09s0002g05360.t01	Abscisic acid-mediated signaling pathway	Hormone transportation - ATP-BINDING CASSETTE G40 (ABCG40)	AAA_29;ABC2_membrane;ABC_tran;ABC_trans_N;PDR_assoc	AT1G15520.1	ABCG40	pleiotropic drug resistance 12	ABC2_membrane;ABC_tran;ABC_trans_N;PDR_assoc;Rad17
VIT_09s0002g05370.t01	Abscisic acid-mediated signaling pathway	Hormone transportation - ATP-BINDING CASSETTE G40 (ABCG40)	ABC2_membrane;ABC_tran;ABC_trans_N;Adeno_E3_CR2;PDR_assoc	AT1G15520.1	ABCG40	pleiotropic drug resistance 12	ABC2_membrane;ABC_tran;ABC_trans_N;PDR_assoc;Rad17
VIT_09s0002g05400.t01	Abscisic acid-mediated signaling pathway	Hormone transportation - ATP-BINDING CASSETTE G40 (ABCG40)	AAA_29;ABC2_membrane;ABC_tran;ABC_trans_N;PDR_assoc	AT1G15520.1	ABCG40	pleiotropic drug resistance 12	ABC2_membrane;ABC_tran;ABC_trans_N;PDR_assoc;Rad17
VIT_09s0002g05410.t01	Abscisic acid-mediated signaling pathway	Hormone transportation - ATP-BINDING CASSETTE G40 (ABCG40)	ABC2_membrane;ABC_tran;ABC_trans_N;PDR_assoc	AT1G15520.1	ABCG40	pleiotropic drug resistance 12	ABC2_membrane;ABC_tran;ABC_trans_N;PDR_assoc;Rad17
VIT_09s0002g05530.t01	Abscisic acid-mediated signaling pathway	Hormone transportation - ATP-BINDING CASSETTE G40 (ABCG40)	ABC2_membrane;ABC_tran;ABC_trans_N;PDR_assoc	AT1G15520.1	ABCG40	pleiotropic drug resistance 12	ABC2_membrane;ABC_tran;ABC_trans_N;PDR_assoc;Rad17
VIT_09s0002g05560.t01	Abscisic acid-mediated signaling pathway	Hormone transportation - ATP-BINDING CASSETTE G40 (ABCG40)	ABC2_membrane;ABC_tran;ABC_trans_N;PDR_assoc	AT1G15520.1	ABCG40	pleiotropic drug resistance 12	ABC2_membrane;ABC_tran;ABC_trans_N;PDR_assoc;Rad17
VIT_09s0002g05570.t01	Abscisic acid-mediated signaling pathway	Hormone transportation - ATP-BINDING CASSETTE G40 (ABCG40)	ABC2_membrane;ABC2_membrane_3;ABC_tran;ABC_trans_N;PDR_assoc	AT1G15520.1	ABCG40	pleiotropic drug resistance 12	ABC2_membrane;ABC_tran;ABC_trans_N;PDR_assoc;Rad17
VIT_09s0002g05590.t01	Abscisic acid-mediated signaling pathway	Hormone transportation - ATP-BINDING CASSETTE G40 (ABCG40)	ABC2_membrane;ABC_tran;ABC_trans_N;PDR_assoc	AT1G15520.1	ABCG40	pleiotropic drug resistance 12	ABC2_membrane;ABC_tran;ABC_trans_N;PDR_assoc;Rad17
VIT_09s0002g05600.t01	Abscisic acid-mediated signaling pathway	Hormone transportation - ATP-BINDING CASSETTE G40 (ABCG40)	AAA_29;ABC2_membrane;ABC_tran;ABC_trans_N;Adeno_E3_CR2;PDR_assoc	AT1G15520.1	ABCG40	pleiotropic drug resistance 12	ABC2_membrane;ABC_tran;ABC_trans_N;PDR_assoc;Rad17
VIT_11s0016g04590.t01	Abscisic acid-mediated signaling pathway	Hormone transportation - ATP-BINDING CASSETTE G40 (ABCG40)	ABC2_membrane;ABC_tran;ABC_trans_N;PDR_assoc	AT1G15520.1	ABCG40	pleiotropic drug resistance 12	ABC2_membrane;ABC_tran;ABC_trans_N;PDR_assoc;Rad17
VIT_07s0031g00750.t01	Abscisic acid-mediated signaling pathway	Hormone transportation - DETOXIFICATION EFFLUX CARRIER 50 (DTX50)	MatE	AT5G52050.1	DTX50	MATE efflux family protein	MatE
VIT_00s0181g00220.t01	Calcium signaling	Calcium effectors - Calmodulin-binding protein 60s (CBP60s)	Calmodulin_bind	AT2G18750.3	ACBP60-like.c	Calmodulin-binding protein / ACBP60-like.c	Calmodulin_bind
VIT_11s0052g01380.t01	Calcium signaling	Calcium effectors - Calmodulin-binding protein 60s (CBP60s)	Calmodulin_bind	AT5G57580.1	ACBP60-like.b	Calmodulin-binding protein / ACBP60-like.b	Calmodulin_bind
VIT_11s0206g00070.t01	Calcium signaling	Calcium effectors - Calmodulin-binding protein 60s (CBP60s)	Calmodulin_bind	AT2G24300.1	ACBP60-like.e	Calmodulin-binding protein / ACBP60-like.e	Calmodulin_bind
VIT_11s0206g00080.t01	Calcium signaling	Calcium effectors - Calmodulin-binding protein 60s (CBP60s)	Calmodulin_bind	AT5G62570.4	CBP60A	Calmodulin binding protein-like protein / CALMODULIN-BINDING PROTEIN 60A, CBP60A	Calmodulin_bind
VIT_14s0060g01470.t01	Calcium signaling	Calcium effectors - Calmodulin-binding protein 60s (CBP60s)	Calmodulin_bind	AT4G25800.2	ACBP60-like.d	Calmodulin-binding protein / ACBP60-like.d	Calmodulin_bind
VIT_17s0000g03370.t01	Calcium signaling	Calcium effectors - Calmodulin-binding protein 60s (CBP60s)	Calmodulin_bind;HHH_5	AT1G73805.1	SARD1	Calmodulin binding protein-like protein	Calmodulin_bind
VIT_17s0000g03390.t01	Calcium signaling	Calcium effectors - Calmodulin-binding protein 60s (CBP60s)	Calmodulin_bind	AT1G73805.1	SARD1	Calmodulin binding protein-like protein	Calmodulin_bind
VIT_17s0000g07780.t01	Calcium signaling	Calcium effectors - Calmodulin-binding protein 60s (CBP60s)	Calmodulin_bind	AT5G62570.4	CBP60A	Calmodulin binding protein-like protein / CALMODULIN-BINDING PROTEIN 60A, CBP60A	Calmodulin_bind
VIT_01s0010g03850.t01	Calcium signaling	Calcium effectors - CaM-binding Transcription Activators (CAMTA)	Ank;Ank_2;Ank_3;Ank_4;Ank_5;CG-1;IQ;TIG	AT1G67310.1	CAMTA4	Calmodulin-binding transcription activator protein with CG-1 and Ankyrin domain	Ank;Ank_2;Ank_3;Ank_4;CG-1;IQ;PMEI;TIG
VIT_05s0020g00630.t01	Calcium signaling	Calcium effectors - CaM-binding Transcription Activators (CAMTA)	Ank_2;Ank_4;CG-1;IQ;TIG	AT2G22300.2	CAMTA3	signal responsive 1	Ank;Ank_2;Ank_3;Ank_4;CG-1;IQ;TIG
VIT_05s0077g01240.t01	Calcium signaling	Calcium effectors - CaM-binding Transcription Activators (CAMTA)	Ank;Ank_2;Ank_3;Ank_4;Ank_5;CG-1;IQ;TIG	AT4G16150.1	CAMTA5	calmodulin-binding transcription activator 5	Ank;Ank_2;Ank_3;Ank_4;Ank_5;CG-1;IQ;TIG
VIT_07s0141g00250.t01	Calcium signaling	Calcium effectors - CaM-binding Transcription Activators (CAMTA)	Ank;Ank_2;Ank_3;Ank_4;CG-1;DUF3967;IQ;TIG	AT2G22300.2	CAMTA3	signal responsive 1	Ank;Ank_2;Ank_3;Ank_4;CG-1;IQ;TIG
VIT_02s0025g00690.t01	Calcium signaling	Calcium sensors - Ca2+-dependent protein kinases (CPK)	EF-hand_1;EF-hand_4;EF-hand_5;EF-hand_6;EF-hand_7;EF-hand_8;EF-hand_9;Kinase-like;Pkinase;PK_Tyr_Ser-Thr;SPARC_Ca_bdg	AT5G12180.1	CPK17	calcium-dependent protein kinase 17	EF-hand_1;EF-hand_4;EF-hand_5;EF-hand_6;EF-hand_7;EF-hand_8;EF-hand_9;Kinase-like;Pkinase;PK_Tyr_Ser-Thr
VIT_04s0023g03420.t01	Calcium signaling	Calcium sensors - Ca2+-dependent protein kinases (CPK)	EF-hand_1;EF-hand_5;EF-hand_6;EF-hand_7;EF-hand_8;Kdo;Pkinase;PK_Tyr_Ser-Thr;RIO1;SPARC_Ca_bdg	AT2G17890.1	CPK16	calcium-dependent protein kinase 16	EF-hand_1;EF-hand_5;EF-hand_6;EF-hand_7;EF-hand_8;Kdo;Kinase-like;Pkinase;PK_Tyr_Ser-Thr;SPARC_Ca_bdg
VIT_05s0102g00170.t01	Calcium signaling	Calcium sensors - Ca2+-dependent protein kinases (CPK)	EF-hand_1;EF-hand_4;EF-hand_5;EF-hand_6;EF-hand_7;EF-hand_8;EF-hand_9;Kdo;Kinase-like;Pkinase;PK_Tyr_Ser-Thr	AT2G31500.1	CPK24	calcium-dependent protein kinase 24	EF-hand_1;EF-hand_5;EF-hand_6;EF-hand_7;EF-hand_8;EF-hand_9;Kdo;Kinase-like;Pkinase;PK_Tyr_Ser-Thr;RIO1;SPARC_Ca_bdg
VIT_06s0004g02300.t01	Calcium signaling	Calcium sensors - Ca2+-dependent protein kinases (CPK)	EF-hand_1;EF-hand_4;EF-hand_5;EF-hand_6;EF-hand_7;EF-hand_8;EF-hand_9;Kdo;Kinase-like;Pkinase;PK_Tyr_Ser-Thr;RIO1;SPARC_Ca_bdg	AT5G19450.2	CPK8, CDPK19	calcium-dependent protein kinase 19	DUF1198;EF-hand_1;EF-hand_4;EF-hand_5;EF-hand_6;EF-hand_7;EF-hand_8;EF-hand_9;Kinase-like;Pkinase;PK_Tyr_Ser-Thr;SPARC_Ca_bdg;tRNA_synt_1c_R1
VIT_06s0009g03150.t01	Calcium signaling	Calcium sensors - Ca2+-dependent protein kinases (CPK)	EF-hand_1;EF-hand_4;EF-hand_5;EF-hand_6;EF-hand_7;EF-hand_8;EF-hand_9;EFhand_Ca_insen;Pkinase;PK_Tyr_Ser-Thr;SPARC_Ca_bdg	AT5G19360.1	CPK34	calcium-dependent protein kinase 34	EF-hand_1;EF-hand_4;EF-hand_5;EF-hand_6;EF-hand_7;EF-hand_8;EF-hand_9;EFhand_Ca_insen;Kinase-like;Pkinase;PK_Tyr_Ser-Thr
VIT_08s0007g08300.t01	Calcium signaling	Calcium sensors - Ca2+-dependent protein kinases (CPK)	EF-hand_1;EF-hand_5;EF-hand_6;EF-hand_7;EF-hand_8;Kinase-like;Pkinase;PK_Tyr_Ser-Thr	AT3G57530.1	CPK32	calcium-dependent protein kinase 32	EF-hand_1;EF-hand_5;EF-hand_6;EF-hand_7;EF-hand_8;Kinase-like;Pkinase;PK_Tyr_Ser-Thr;RIO1
VIT_08s0032g00780.t01	Calcium signaling	Calcium sensors - Ca2+-dependent protein kinases (CPK)	EF-hand_1;EF-hand_4;EF-hand_5;EF-hand_6;EF-hand_7;EF-hand_8;EF-hand_9;Kinase-like;Pkinase;PK_Tyr_Ser-Thr	AT2G38910.1	CPK20	calcium-dependent protein kinase 20	EF-hand_1;EF-hand_4;EF-hand_5;EF-hand_6;EF-hand_7;EF-hand_8;EF-hand_9;Kdo;Kinase-like;Pkinase;PK_Tyr_Ser-Thr;SPARC_Ca_bdg;Trypan_PARP
VIT_08s0032g01220.t01	Calcium signaling	Calcium sensors - Ca2+-dependent protein kinases (CPK)	EF-hand_1;EF-hand_4;EF-hand_5;EF-hand_6;EF-hand_7;EF-hand_8;EF-hand_9;EFhand_Ca_insen;Kinase-like;Pkinase;PK_Tyr_Ser-Thr;SPARC_Ca_bdg;Toxin_32	AT5G04870.1	CPK1	calcium dependent protein kinase 1	EF-hand_1;EF-hand_4;EF-hand_5;EF-hand_6;EF-hand_7;EF-hand_8;EF-hand_9;Kinase-like;Pkinase;PK_Tyr_Ser-Thr;SPARC_Ca_bdg
VIT_08s0105g00390.t01	Calcium signaling	Calcium sensors - Ca2+-dependent protein kinases (CPK)	EF-hand_1;EF-hand_5;EF-hand_6;EF-hand_7;EF-hand_8;EF-hand_9;EFhand_Ca_insen;Kdo;Kinase-like;Pkinase;PK_Tyr_Ser-Thr;SPARC_Ca_bdg	AT3G51850.1	CPK13	calcium-dependent protein kinase 13	EF-hand_1;EF-hand_5;EF-hand_6;EF-hand_7;EF-hand_8;EF-hand_9;Kinase-like;Pkinase;PK_Tyr_Ser-Thr;SPARC_Ca_bdg
VIT_10s0116g01800.t01	Calcium signaling	Calcium sensors - Ca2+-dependent protein kinases (CPK)	EF-hand_1;EF-hand_11;EF-hand_4;EF-hand_5;EF-hand_6;EF-hand_7;EF-hand_8;EF-hand_9;Kinase-like;Pkinase;PK_Tyr_Ser-Thr;SPARC_Ca_bdg	AT4G04720.2	CPK21	calcium-dependent protein kinase 21	EF-hand_1;EF-hand_11;EF-hand_4;EF-hand_5;EF-hand_6;EF-hand_7;EF-hand_8;EF-hand_9;Pkinase;PK_Tyr_Ser-Thr;SPARC_Ca_bdg
VIT_13s0175g00080.t01	Calcium signaling	Calcium sensors - Ca2+-dependent protein kinases (CPK)	EF-hand_1;EF-hand_4;EF-hand_5;EF-hand_6;EF-hand_7;EF-hand_8;EF-hand_9;Kinase-like;Pkinase;PK_Tyr_Ser-Thr;SPARC_Ca_bdg	AT5G04870.1	CPK1	calcium dependent protein kinase 1	EF-hand_1;EF-hand_4;EF-hand_5;EF-hand_6;EF-hand_7;EF-hand_8;EF-hand_9;Kinase-like;Pkinase;PK_Tyr_Ser-Thr;SPARC_Ca_bdg
VIT_18s0001g00990.t01	Calcium signaling	Calcium sensors - Ca2+-dependent protein kinases (CPK)	EF-hand_1;EF-hand_11;EF-hand_4;EF-hand_5;EF-hand_6;EF-hand_7;EF-hand_8;EF-hand_9;Pkinase;PK_Tyr_Ser-Thr;SPARC_Ca_bdg	AT1G76040.2	CPK29	calcium-dependent protein kinase 29	EF-hand_1;EF-hand_11;EF-hand_4;EF-hand_5;EF-hand_6;EF-hand_7;EF-hand_8;Pkinase;PK_Tyr_Ser-Thr;RIO1;SPARC_Ca_bdg;tRNA_synt_1c_R1
VIT_18s0072g01030.t01	Calcium signaling	Calcium sensors - Ca2+-dependent protein kinases (CPK)	EF-hand_1;EF-hand_4;EF-hand_5;EF-hand_6;EF-hand_7;EF-hand_8;EF-hand_9;Kinase-like;Pkinase;PK_Tyr_Ser-Thr	AT4G09570.1	CPK4	calcium-dependent protein kinase 4	EF-hand_1;EF-hand_4;EF-hand_5;EF-hand_6;EF-hand_7;EF-hand_8;EF-hand_9;Kinase-like;Pkinase;PK_Tyr_Ser-Thr;SPARC_Ca_bdg
VIT_19s0090g00410.t01	Calcium signaling	Calcium sensors - Ca2+-dependent protein kinases (CPK)	AbiJ_NTD4;EF-hand_1;EF-hand_11;EF-hand_4;EF-hand_5;EF-hand_6;EF-hand_7;EF-hand_8;EF-hand_9;GAD;Pkinase;PK_Tyr_Ser-Thr;SPARC_Ca_bdg	AT3G20410.2	CPK9	calmodulin-domain protein kinase 9	AbiJ_NTD4;EF-hand_1;EF-hand_4;EF-hand_5;EF-hand_6;EF-hand_7;EF-hand_8;EF-hand_9;Kdo;Kinase-like;Pkinase;PK_Tyr_Ser-Thr;SPARC_Ca_bdg
VIT_04s0008g05770.t01	Calcium signaling	Calcium sensors - Calcineurin B-like (CBL)-interacting protein kinases (CIPK)	Kdo;NAF;Pkinase;PK_Tyr_Ser-Thr	AT5G10930.1	AtCIPK5	CBL-interacting protein kinase 5	Kdo;NAF;Pkinase;PK_Tyr_Ser-Thr
VIT_04s0044g00630.t01	Calcium signaling	Calcium sensors - Calcineurin B-like (CBL)-interacting protein kinases (CIPK)	Pkinase;PK_Tyr_Ser-Thr	AT2G26980.2	AtCIPK3	CBL-interacting protein kinase 3	Pkinase;PK_Tyr_Ser-Thr;RIO1
VIT_05s0020g00830.t01	Calcium signaling	Calcium sensors - Calcineurin B-like (CBL)-interacting protein kinases (CIPK)	KA1;NAF;Pkinase;PK_Tyr_Ser-Thr	AT3G17510.2	AtCIPK1	CBL-interacting protein kinase 1	KA1;NAF;Pkinase;PK_Tyr_Ser-Thr
VIT_05s0020g04570.t01	Calcium signaling	Calcium sensors - Calcineurin B-like (CBL)-interacting protein kinases (CIPK)	Kdo;NAF;Pkinase;PK_Tyr_Ser-Thr	AT3G23000.1	AtCIPK7	CBL-interacting protein kinase 7	Kdo;NAF;Pkinase;PK_Tyr_Ser-Thr;RIO1
VIT_06s0004g07830.t01	Calcium signaling	Calcium sensors - Calcineurin B-like (CBL)-interacting protein kinases (CIPK)	NAF;Pkinase;PK_Tyr_Ser-Thr	AT5G07070.1	AtCIPK2	CBL-interacting protein kinase 2	NAF;Pkinase;PK_Tyr_Ser-Thr
VIT_06s0004g07870.t01	Calcium signaling	Calcium sensors - Calcineurin B-like (CBL)-interacting protein kinases (CIPK)	Kinase-like;NAF;Pkinase;PK_Tyr_Ser-Thr	AT2G30360.1	AtCIPK11	SOS3-interacting protein 4	Kdo;NAF;Pkinase;PK_Tyr_Ser-Thr;RIO1
VIT_06s0009g01840.t01	Calcium signaling	Calcium sensors - Calcineurin B-like (CBL)-interacting protein kinases (CIPK)	KA1;NAF;Pkinase;PK_Tyr_Ser-Thr	AT2G26980.3	AtCIPK3	CBL-interacting protein kinase 3	KA1;NAF;Pkinase;PK_Tyr_Ser-Thr
VIT_07s0031g03210.t01	Calcium signaling	Calcium sensors - Calcineurin B-like (CBL)-interacting protein kinases (CIPK)	Pkinase;PK_Tyr_Ser-Thr	AT1G10940.1	ASK1	Protein kinase superfamily protein	HTH_WhiA;Pkinase;PK_Tyr_Ser-Thr
VIT_08s0058g01040.t01	Calcium signaling	Calcium sensors - Calcineurin B-like (CBL)-interacting protein kinases (CIPK)	Kinase-like;NAF;Pkinase;PK_Tyr_Ser-Thr	AT5G07070.1	AtCIPK2	CBL-interacting protein kinase 2	NAF;Pkinase;PK_Tyr_Ser-Thr
VIT_08s0058g01090.t01	Calcium signaling	Calcium sensors - Calcineurin B-like (CBL)-interacting protein kinases (CIPK)	Kinase-like;NAF;Pkinase;PK_Tyr_Ser-Thr	AT5G01820.1	AtCIPK14	serine/threonine protein kinase 1	Kinase-like;NAF;Pkinase;PK_Tyr_Ser-Thr
VIT_09s0070g00140.t01	Calcium signaling	Calcium sensors - Calcineurin B-like (CBL)-interacting protein kinases (CIPK)	Kdo;NAF;Pkinase;PK_Tyr_Ser-Thr	AT5G10930.1	AtCIPK5	CBL-interacting protein kinase 5	Kdo;NAF;Pkinase;PK_Tyr_Ser-Thr
VIT_09s0070g00160.t01	Calcium signaling	Calcium sensors - Calcineurin B-like (CBL)-interacting protein kinases (CIPK)	NAF;Pkinase;PK_Tyr_Ser-Thr;TFA2_Winged_2	AT4G30960.1	AtCIPK6	SOS3-interacting protein 3	NAF;Pkinase;PK_Tyr_Ser-Thr
VIT_10s0003g01410.t01	Calcium signaling	Calcium sensors - Calcineurin B-like (CBL)-interacting protein kinases (CIPK)	KA1;Kinase-like;NAF;Pkinase;PK_Tyr_Ser-Thr	AT5G45820.1	AtCIPK20	CBL-interacting protein kinase 20	KA1;Kinase-like;NAF;Pkinase;PK_Tyr_Ser-Thr
VIT_10s0003g01420.t01	Calcium signaling	Calcium sensors - Calcineurin B-like (CBL)-interacting protein kinases (CIPK)	Kinase-like;NAF;Pkinase;PK_Tyr_Ser-Thr	AT4G18700.1	AtCIPK12	CBL-interacting protein kinase 12	Kinase-like;NAF;Pkinase;PK_Tyr_Ser-Thr;RIO1
VIT_10s0003g04020.t01	Calcium signaling	Calcium sensors - Calcineurin B-like (CBL)-interacting protein kinases (CIPK)	Kinase-like;NAF;Pkinase;PK_Tyr_Ser-Thr	AT1G30270.2	AtCIPK23	CBL-interacting protein kinase 23	Kinase-like;NAF;Pkinase;PK_Tyr_Ser-Thr
VIT_11s0016g00200.t01	Calcium signaling	Calcium sensors - Calcineurin B-like (CBL)-interacting protein kinases (CIPK)	NAF;Pkinase;PK_Tyr_Ser-Thr	AT4G30960.1	AtCIPK6	SOS3-interacting protein 3	NAF;Pkinase;PK_Tyr_Ser-Thr
VIT_11s0016g05420.t01	Calcium signaling	Calcium sensors - Calcineurin B-like (CBL)-interacting protein kinases (CIPK)	KA1;NAF;Pkinase;PK_Tyr_Ser-Thr	AT5G35410.1	AtCIPK24	Protein kinase superfamily protein	KA1;Kinase-like;NAF;Pkinase;PK_Tyr_Ser-Thr
VIT_11s0052g01700.t01	Calcium signaling	Calcium sensors - Calcineurin B-like (CBL)-interacting protein kinases (CIPK)	NAF;Pkinase;PK_Tyr_Ser-Thr	AT5G57630.1	AtCIPK21	CBL-interacting protein kinase 21	NAF;Pkinase;PK_Tyr_Ser-Thr;RIO1
VIT_13s0067g02480.t01	Calcium signaling	Calcium sensors - Calcineurin B-like (CBL)-interacting protein kinases (CIPK)	Kinase-like;NAF;Pkinase;PK_Tyr_Ser-Thr	AT5G07070.1	AtCIPK2	CBL-interacting protein kinase 2	NAF;Pkinase;PK_Tyr_Ser-Thr
VIT_15s0048g02740.t01	Calcium signaling	Calcium sensors - Calcineurin B-like (CBL)-interacting protein kinases (CIPK)	NAF;Pkinase;PK_Tyr_Ser-Thr	AT1G01140.2	AtCIPK9	CBL-interacting protein kinase 9	KA1;NAF;Pkinase;PK_Tyr_Ser-Thr
VIT_18s0001g07980.t01	Calcium signaling	Calcium sensors - Calcineurin B-like (CBL)-interacting protein kinases (CIPK)	Kinase-like;NAF;Pkinase;PK_Tyr_Ser-Thr	AT4G24400.1	AtCIPK8	CBL-interacting protein kinase 8	NAF;Pkinase;PK_Tyr_Ser-Thr
VIT_00s1569g00020.t01	Calcium signaling	Calcium sensors - Calcineurin B-like proteins (CBL)	DUF3368;EF-hand_1;EF-hand_4;EF-hand_5;EF-hand_6;EF-hand_7;EF-hand_8;SPARC_Ca_bdg	AT4G26570.1	AtCBL3	calcineurin B-like 3	EF-hand_1;EF-hand_4;EF-hand_5;EF-hand_6;EF-hand_7;EF-hand_8;SPARC_Ca_bdg
VIT_02s0025g01630.t01	Calcium signaling	Calcium sensors - Calcineurin B-like proteins (CBL)	EF-hand_1;EF-hand_4;EF-hand_5;EF-hand_6;EF-hand_7;EF-hand_8	AT5G24270.4	AtCBL4	Calcium-binding EF-hand family protein	EF-hand_1;EF-hand_5;EF-hand_6;EF-hand_7;EF-hand_8;SPARC_Ca_bdg
VIT_02s0025g01640.t01	Calcium signaling	Calcium sensors - Calcineurin B-like proteins (CBL)	DUF1829;EF-hand_1;EF-hand_4;EF-hand_5;EF-hand_6;EF-hand_7;EF-hand_8;EF-hand_9;SPARC_Ca_bdg	AT1G64480.3	AtCBL8	calcineurin B-like protein 8	EF-hand_1;EF-hand_5;EF-hand_6;EF-hand_7;EF-hand_8;SPARC_Ca_bdg
VIT_02s0236g00140.t01	Calcium signaling	Calcium sensors - Calcineurin B-like proteins (CBL)	EF-hand_1;EF-hand_4;EF-hand_5;EF-hand_6;EF-hand_7;EF-hand_8;EF-hand_9;SPARC_Ca_bdg	AT4G17615.5	AtCBL1	calcineurin B-like protein 1	EF-hand_1;EF-hand_4;EF-hand_5;EF-hand_6;EF-hand_7;EF-hand_8;SPARC_Ca_bdg
VIT_02s0236g00150.t01	Calcium signaling	Calcium sensors - Calcineurin B-like proteins (CBL)	EF-hand_1;EF-hand_4;EF-hand_5;EF-hand_6;EF-hand_7;EF-hand_8;SPARC_Ca_bdg	AT5G47100.1	AtCBL9	calcineurin B-like protein 9	EF-hand_1;EF-hand_4;EF-hand_5;EF-hand_6;EF-hand_7;EF-hand_8;SPARC_Ca_bdg
VIT_04s0008g00950.t01	Calcium signaling	Calcium sensors - Calcineurin B-like proteins (CBL)	EF-hand_1;EF-hand_4;EF-hand_5;EF-hand_6;EF-hand_7;EF-hand_8;SPARC_Ca_bdg	AT4G33000.2	AtCBL10	calcineurin B-like protein 10	EF-hand_1;EF-hand_5;EF-hand_6;EF-hand_7;EF-hand_8;SPARC_Ca_bdg
VIT_04s0008g00960.t01	Calcium signaling	Calcium sensors - Calcineurin B-like proteins (CBL)	DUF2247;EF-hand_1;EF-hand_5;EF-hand_6;EF-hand_7;EF-hand_8;HEPN_RES_NTD1	AT4G33000.2	AtCBL10	calcineurin B-like protein 10	EF-hand_1;EF-hand_5;EF-hand_6;EF-hand_7;EF-hand_8;SPARC_Ca_bdg
VIT_16s0098g01870.t01	Calcium signaling	Calcium sensors - Calcineurin B-like proteins (CBL)	EF-hand_1;EF-hand_10;EF-hand_4;EF-hand_5;EF-hand_6;EF-hand_7;EF-hand_8;SPARC_Ca_bdg	AT5G24270.4	AtCBL4	Calcium-binding EF-hand family protein	EF-hand_1;EF-hand_5;EF-hand_6;EF-hand_7;EF-hand_8;SPARC_Ca_bdg
VIT_19s0015g01070.t01	Calcium signaling	Calcium sensors - Calcineurin B-like proteins (CBL)	EF-hand_1;EF-hand_4;EF-hand_5;EF-hand_6;EF-hand_7;EF-hand_8;SPARC_Ca_bdg	AT5G55990.2	AtCBL2	calcineurin B-like protein 2	EF-hand_1;EF-hand_4;EF-hand_5;EF-hand_6;EF-hand_7;EF-hand_8;SPARC_Ca_bdg
VIT_00s0179g00280.t01	Calcium signaling	Calcium sensors - Calmodulin-like proteins (CML)	CSN8_PSD8_EIF3K;Dockerin_1;EF-hand_1;EF-hand_11;EF-hand_4;EF-hand_5;EF-hand_6;EF-hand_7;EF-hand_8;EF-hand_9;NusA_N;SPARC_Ca_bdg	AT4G14640.1	CML8	calmodulin 8	Dockerin_1;DUF4315;EF-hand_1;EF-hand_11;EF-hand_4;EF-hand_5;EF-hand_6;EF-hand_7;EF-hand_8;EF-hand_9;EFhand_Ca_insen;SPARC_Ca_bdg;YtzH
VIT_00s0252g00130.t01	Calcium signaling	Calcium sensors - Calmodulin-like proteins (CML)	EF-hand_1;EF-hand_5;EF-hand_6;EF-hand_7	AT3G10300.3	CML49	Calcium-binding EF-hand family protein	EF-hand_1;EF-hand_5;EF-hand_6;EF-hand_7;EF-hand_8
VIT_01s0010g02930.t01	Calcium signaling	Calcium sensors - Calmodulin-like proteins (CML)	EF-hand_1;EF-hand_5;EF-hand_6;EF-hand_7;EF-hand_8	AT3G01830.1	CML40	Calcium-binding EF-hand family protein	DUF4196;EF-hand_1;EF-hand_5;EF-hand_6;EF-hand_7;EF-hand_8
VIT_01s0010g02940.t01	Calcium signaling	Calcium sensors - Calmodulin-like proteins (CML)	EF-hand_1;EF-hand_5;EF-hand_6;EF-hand_7;EF-hand_8	AT3G01830.1	CML40	Calcium-binding EF-hand family protein	DUF4196;EF-hand_1;EF-hand_5;EF-hand_6;EF-hand_7;EF-hand_8
VIT_01s0010g02950.t01	Calcium signaling	Calcium sensors - Calmodulin-like proteins (CML)	EF-hand_1;EF-hand_5;EF-hand_6;EF-hand_7;EF-hand_8	AT5G42380.1	CML37	calmodulin like 37	EF-hand_1;EF-hand_5;EF-hand_6;EF-hand_7;EF-hand_8;SPARC_Ca_bdg
VIT_01s0010g02970.t01	Calcium signaling	Calcium sensors - Calmodulin-like proteins (CML)	EF-hand_1;EF-hand_5;EF-hand_6;EF-hand_7;EF-hand_8	AT3G01830.1	CML40	Calcium-binding EF-hand family protein	DUF4196;EF-hand_1;EF-hand_5;EF-hand_6;EF-hand_7;EF-hand_8
VIT_01s0010g02990.t01	Calcium signaling	Calcium sensors - Calmodulin-like proteins (CML)	EF-hand_1;EF-hand_5;EF-hand_6;EF-hand_7;EF-hand_8	AT3G01830.1	CML40	Calcium-binding EF-hand family protein	DUF4196;EF-hand_1;EF-hand_5;EF-hand_6;EF-hand_7;EF-hand_8
VIT_01s0010g03000.t01	Calcium signaling	Calcium sensors - Calmodulin-like proteins (CML)	EF-hand_1;EF-hand_5;EF-hand_6;EF-hand_7;EF-hand_8	AT3G01830.1	CML40	Calcium-binding EF-hand family protein	DUF4196;EF-hand_1;EF-hand_5;EF-hand_6;EF-hand_7;EF-hand_8
VIT_01s0010g03010.t01	Calcium signaling	Calcium sensors - Calmodulin-like proteins (CML)	EF-hand_1;EF-hand_5;EF-hand_6;EF-hand_7;EF-hand_8	AT4G12860.1	CML2	EF hand calcium-binding protein family	Dockerin_1;EF-hand_1;EF-hand_4;EF-hand_5;EF-hand_6;EF-hand_7;EF-hand_8;EF-hand_9;SPARC_Ca_bdg
VIT_01s0010g03040.t01	Calcium signaling	Calcium sensors - Calmodulin-like proteins (CML)	EF-hand_1;EF-hand_5;EF-hand_6;EF-hand_7;EF-hand_8	AT3G01830.1	CML40	Calcium-binding EF-hand family protein	DUF4196;EF-hand_1;EF-hand_5;EF-hand_6;EF-hand_7;EF-hand_8
VIT_01s0011g02470.t01	Calcium signaling	Calcium sensors - Calmodulin-like proteins (CML)	Dockerin_1;EF-hand_1;EF-hand_4;EF-hand_5;EF-hand_6;EF-hand_7;EF-hand_8;EF-hand_9;SAM_2	AT3G25600.1	CML16	Calcium-binding EF-hand family protein	EF-hand_1;EF-hand_5;EF-hand_6;EF-hand_7;EF-hand_8;EF-hand_9
VIT_01s0026g02590.t01	Calcium signaling	Calcium sensors - Calmodulin-like proteins (CML)	EF-hand_1;EF-hand_4;EF-hand_5;EF-hand_6;EF-hand_7;EF-hand_8;SPARC_Ca_bdg	AT3G29000.1	CML45	Calcium-binding EF-hand family protein	EF-hand_1;EF-hand_5;EF-hand_6;EF-hand_7;EF-hand_8;SPARC_Ca_bdg
VIT_02s0012g02060.t01	Calcium signaling	Calcium sensors - Calmodulin-like proteins (CML)	EF-hand_1;EF-hand_4;EF-hand_5;EF-hand_6;EF-hand_7;EF-hand_8;EF-hand_9;SPARC_Ca_bdg;Toprim_2	AT1G32250.1	CML17	Calcium-binding EF-hand family protein	EF-hand_1;EF-hand_4;EF-hand_5;EF-hand_6;EF-hand_7;EF-hand_8;EF-hand_9;SPARC_Ca_bdg
VIT_02s0241g00140.t01	Calcium signaling	Calcium sensors - Calmodulin-like proteins (CML)	EF-hand_1;EF-hand_11;EF-hand_5;EF-hand_6;EF-hand_7;EF-hand_8;EF-hand_9	AT1G12310.1	CML13	Calcium-binding EF-hand family protein	EF-hand_1;EF-hand_11;EF-hand_5;EF-hand_6;EF-hand_7;EF-hand_8;EF-hand_9
VIT_03s0063g00530.t01	Calcium signaling	Calcium sensors - Calmodulin-like proteins (CML)	Dockerin_1;EF-hand_1;EF-hand_4;EF-hand_5;EF-hand_6;EF-hand_7;EF-hand_8;EF-hand_9;SPARC_Ca_bdg	AT2G15680.1	CML30	Calcium-binding EF-hand family protein	Dockerin_1;EF-hand_1;EF-hand_5;EF-hand_6;EF-hand_7;EF-hand_8;SPARC_Ca_bdg
VIT_04s0023g01100.t01	Calcium signaling	Calcium sensors - Calmodulin-like proteins (CML)	EF-hand_1;EF-hand_5;EF-hand_6;EF-hand_7;EF-hand_8	AT3G50770.1	CML41	calmodulin-like 41	EF-hand_1;EF-hand_5;EF-hand_6;EF-hand_7;EF-hand_8;SPARC_Ca_bdg
VIT_05s0029g00070.t01	Calcium signaling	Calcium sensors - Calmodulin-like proteins (CML)	EF-hand_1;EF-hand_4;EF-hand_5;EF-hand_6;EF-hand_7;EF-hand_8;EF-hand_9	AT3G24110.2	CML22	Calcium-binding EF-hand family protein	EF-hand_1;EF-hand_4;EF-hand_5;EF-hand_6;EF-hand_7;EF-hand_8;EF-hand_9
VIT_05s0094g01240.t01	Calcium signaling	Calcium sensors - Calmodulin-like proteins (CML)	Dockerin_1;EF-hand_1;EF-hand_5;EF-hand_6;EF-hand_7;EF-hand_8;EF-hand_9;SPARC_Ca_bdg	AT3G50360.1	CML20	centrin2	Dockerin_1;EF-hand_1;EF-hand_11;EF-hand_5;EF-hand_6;EF-hand_7;EF-hand_8;EF-hand_9;SPARC_Ca_bdg;UPF0154
VIT_05s0102g00450.t01	Calcium signaling	Calcium sensors - Calmodulin-like proteins (CML)	Dockerin_1;DUF3782;EF-hand_1;EF-hand_4;EF-hand_5;EF-hand_6;EF-hand_7;EF-hand_8;EF-hand_9;SPARC_Ca_bdg	AT2G43290.1	CML5	Calcium-binding EF-hand family protein	EF-hand_1;EF-hand_14;EF-hand_4;EF-hand_5;EF-hand_6;EF-hand_7;EF-hand_8;EF-hand_9;SPARC_Ca_bdg
VIT_06s0080g00450.t01	Calcium signaling	Calcium sensors - Calmodulin-like proteins (CML)	EF-hand_1;EF-hand_5;EF-hand_6;EF-hand_7;EF-hand_9	AT2G27480.1	CML48	Calcium-binding EF-hand family protein	EF-hand_1;EF-hand_5;EF-hand_6
VIT_07s0031g00700.t01	Calcium signaling	Calcium sensors - Calmodulin-like proteins (CML)	Dockerin_1;EF-hand_1;EF-hand_5;EF-hand_6;EF-hand_7;EF-hand_8;EF-hand_9;SPARC_Ca_bdg	AT3G50360.1	CML20	centrin2	Dockerin_1;EF-hand_1;EF-hand_11;EF-hand_5;EF-hand_6;EF-hand_7;EF-hand_8;EF-hand_9;SPARC_Ca_bdg;UPF0154
VIT_07s0141g00300.t01	Calcium signaling	Calcium sensors - Calmodulin-like proteins (CML)	Dockerin_1;EF-hand_1;EF-hand_4;EF-hand_5;EF-hand_6;EF-hand_7;EF-hand_8;EF-hand_9	AT3G07490.1	CML3	ARF-GAP domain 11	EF-hand_1;EF-hand_4;EF-hand_5;EF-hand_6;EF-hand_7;EF-hand_8;EF-hand_9
VIT_07s0289g00040.t01	Calcium signaling	Calcium sensors - Calmodulin-like proteins (CML)	Dockerin_1;EF-hand_1;EF-hand_4;EF-hand_5;EF-hand_6;EF-hand_7;EF-hand_8;EF-hand_9	AT3G07490.1	CML3	ARF-GAP domain 11	EF-hand_1;EF-hand_4;EF-hand_5;EF-hand_6;EF-hand_7;EF-hand_8;EF-hand_9
VIT_08s0007g05790.t01	Calcium signaling	Calcium sensors - Calmodulin-like proteins (CML)	EF-hand_1;EF-hand_5;EF-hand_6;EF-hand_7;EF-hand_8;EF-hand_9;SPARC_Ca_bdg	AT2G41410.1	CML35	Calcium-binding EF-hand family protein	Dockerin_1;EF-hand_1;EF-hand_5;EF-hand_6;EF-hand_7;EF-hand_8;EF-hand_9;Secretin_N_2
VIT_08s0007g08830.t01	Calcium signaling	Calcium sensors - Calmodulin-like proteins (CML)	Dockerin_1;EF-hand_1;EF-hand_4;EF-hand_5;EF-hand_6;EF-hand_7;EF-hand_8;EF-hand_9	AT5G17480.1	CML29	pollen calcium-binding protein 1	Dockerin_1;EF-hand_1;EF-hand_14;EF-hand_4;EF-hand_5;EF-hand_6;EF-hand_7;EF-hand_8
VIT_08s0056g00290.t01	Calcium signaling	Calcium sensors - Calmodulin-like proteins (CML)	EF-hand_1;EF-hand_5;EF-hand_6;EF-hand_7;EF-hand_9;SPARC_Ca_bdg	AT4G20780.1	CML42	calmodulin like 42	Dockerin_1;EF-hand_1;EF-hand_4;EF-hand_5;EF-hand_6;EF-hand_7;EF-hand_8;EF-hand_9;SPARC_Ca_bdg
VIT_11s0016g05740.t01	Calcium signaling	Calcium sensors - Calmodulin-like proteins (CML)	EF-hand_1;EF-hand_14;EF-hand_4;EF-hand_5;EF-hand_6;EF-hand_7;EF-hand_8;EF-hand_9;SPARC_Ca_bdg	AT3G59440.1	CML4	Calcium-binding EF-hand family protein	EF-hand_1;EF-hand_14;EF-hand_5;EF-hand_6;EF-hand_7;EF-hand_8;EF-hand_9
VIT_14s0006g01400.t01	Calcium signaling	Calcium sensors - Calmodulin-like proteins (CML)	DUF1707;EF-hand_1;EF-hand_4;EF-hand_5;EF-hand_6;EF-hand_7;EF-hand_8;EF-hand_9;SPARC_Ca_bdg	AT1G66400.1	CML23	calmodulin like 23	DUF3563;EF-hand_1;EF-hand_5;EF-hand_6;EF-hand_7;EF-hand_8;EF-hand_9;SPARC_Ca_bdg;Uteroglobin
VIT_14s0108g01000.t01	Calcium signaling	Calcium sensors - Calmodulin-like proteins (CML)	EF-hand_1;EF-hand_5;EF-hand_6;EF-hand_7;EF-hand_8;SPARC_Ca_bdg	AT3G47480.1	CML47	Calcium-binding EF-hand family protein	EF-hand_1;EF-hand_5;EF-hand_6;EF-hand_7;EF-hand_8;SPARC_Ca_bdg
VIT_14s0171g00150.t01	Calcium signaling	Calcium sensors - Calmodulin-like proteins (CML)	EF-hand_1;EF-hand_5;EF-hand_6;EF-hand_7;EF-hand_8	AT3G01830.1	CML40	Calcium-binding EF-hand family protein	DUF4196;EF-hand_1;EF-hand_5;EF-hand_6;EF-hand_7;EF-hand_8
VIT_15s0048g00230.t01	Calcium signaling	Calcium sensors - Calmodulin-like proteins (CML)	EF-hand_1;EF-hand_5;EF-hand_6;EF-hand_7;EF-hand_8;UIM	AT1G73440.1	-	calmodulin-like protein	DUF3944;EF-hand_1;EF-hand_5;EF-hand_6;EF-hand_7;EF-hand_8;SPARC_Ca_bdg;UIM
VIT_15s0048g00790.t01	Calcium signaling	Calcium sensors - Calmodulin-like proteins (CML)	Dockerin_1;EF-hand_1;EF-hand_5;EF-hand_6;EF-hand_7;EF-hand_8;EF-hand_9;SPARC_Ca_bdg	AT1G18210.2	CML27	Calcium-binding EF-hand family protein	EF-hand_1;EF-hand_4;EF-hand_5;EF-hand_6;EF-hand_7;EF-hand_8;EF-hand_9;HZS_alpha;SPARC_Ca_bdg
VIT_16s0039g01880.t01	Calcium signaling	Calcium sensors - Calmodulin-like proteins (CML)	EF-hand_1;EF-hand_4;EF-hand_5;EF-hand_6;EF-hand_7;EF-hand_8;EF-hand_9;MotA_activ;SPARC_Ca_bdg	AT3G03000.1	CML18	EF hand calcium-binding protein family	EF-hand_1;EF-hand_4;EF-hand_5;EF-hand_6;EF-hand_7;EF-hand_8;EF-hand_9;EFhand_Ca_insen;SPARC_Ca_bdg
VIT_17s0000g01630.t01	Calcium signaling	Calcium sensors - Calmodulin-like proteins (CML)	CDC37_C;EF-hand_1;EF-hand_5;EF-hand_6;EF-hand_7;EF-hand_8	AT3G01830.1	CML40	Calcium-binding EF-hand family protein	DUF4196;EF-hand_1;EF-hand_5;EF-hand_6;EF-hand_7;EF-hand_8
VIT_17s0000g04460.t01	Calcium signaling	Calcium sensors - Calmodulin-like proteins (CML)	Dockerin_1;EF-hand_1;EF-hand_4;EF-hand_5;EF-hand_6;EF-hand_7;EF-hand_8;EF-hand_9	AT1G18530.1	CML15	EF hand calcium-binding protein family	EF-hand_1;EF-hand_4;EF-hand_5;EF-hand_6;EF-hand_7;EF-hand_8;EF-hand_9
VIT_18s0001g01630.t01	Calcium signaling	Calcium sensors - Calmodulin-like proteins (CML)	EF-hand_1;EF-hand_5;EF-hand_6;EF-hand_7;EF-hand_8;SPARC_Ca_bdg	AT1G21550.1	CML44	Calcium-binding EF-hand family protein	EF-hand_1;EF-hand_5;EF-hand_6;EF-hand_7;EF-hand_8;SPARC_Ca_bdg
VIT_18s0001g03880.t01	Calcium signaling	Calcium sensors - Calmodulin-like proteins (CML)	EF-hand_1;EF-hand_5;EF-hand_6;EF-hand_7;EF-hand_8	AT3G03400.1	CML33	EF hand calcium-binding protein family	Dockerin_1;EF-hand_1;EF-hand_11;EF-hand_5;EF-hand_6;EF-hand_7;EF-hand_8;SPARC_Ca_bdg
VIT_18s0001g11830.t01	Calcium signaling	Calcium sensors - Calmodulin-like proteins (CML)	EF-hand_1;EF-hand_5;EF-hand_6;EF-hand_7;EF-hand_8;EF-hand_9	AT3G50770.1	CML41	calmodulin-like 41	EF-hand_1;EF-hand_5;EF-hand_6;EF-hand_7;EF-hand_8;SPARC_Ca_bdg
VIT_18s0122g00180.t01	Calcium signaling	Calcium sensors - Calmodulin-like proteins (CML)	Dockerin_1;EF-hand_1;EF-hand_5;EF-hand_6;EF-hand_7;EF-hand_8	AT1G76640.1	CML39	Calcium-binding EF-hand family protein	EF-hand_1;EF-hand_5;EF-hand_6;EF-hand_7;EF-hand_8;SPARC_Ca_bdg;VCBS
VIT_19s0015g01200.t01	Calcium signaling	Calcium sensors - Calmodulin-like proteins (CML)	EF-hand_1;EF-hand_4;EF-hand_5;EF-hand_6;EF-hand_7;EF-hand_8;SPARC_Ca_bdg	AT4G26470.1	CML21	Calcium-binding EF-hand family protein	EF-hand_1;EF-hand_4;EF-hand_5;EF-hand_6;EF-hand_7;EF-hand_8
VIT_05s0020g04420.t01	Calcium signaling	Calcium sensors - Calmodulins (CaM)	Dockerin_1;EF-hand_1;EF-hand_11;EF-hand_4;EF-hand_5;EF-hand_6;EF-hand_7;EF-hand_8;EF-hand_9;EFhand_Ca_insen;SPARC_Ca_bdg	AT5G37780.1	CaM1	calmodulin 1	Dockerin_1;EF-hand_1;EF-hand_11;EF-hand_4;EF-hand_5;EF-hand_6;EF-hand_7;EF-hand_8;EF-hand_9;EFhand_Ca_insen;SPARC_Ca_bdg
VIT_06s0009g01910.t01	Calcium signaling	Calcium sensors - Calmodulins (CaM)	Dockerin_1;EF-hand_1;EF-hand_11;EF-hand_4;EF-hand_5;EF-hand_6;EF-hand_7;EF-hand_8;EF-hand_9;EFhand_Ca_insen;SPARC_Ca_bdg	AT3G43810.1	CaM7	calmodulin 7	Dockerin_1;EF-hand_1;EF-hand_11;EF-hand_4;EF-hand_5;EF-hand_6;EF-hand_7;EF-hand_8;EF-hand_9;EFhand_Ca_insen;SPARC_Ca_bdg
VIT_08s0040g00470.t01	Calcium signaling	Calcium sensors - Calmodulins (CaM)	Dockerin_1;EF-hand_1;EF-hand_11;EF-hand_4;EF-hand_5;EF-hand_6;EF-hand_7;EF-hand_8;EF-hand_9;EFhand_Ca_insen;SPARC_Ca_bdg	AT3G43810.1	CaM7	calmodulin 7	Dockerin_1;EF-hand_1;EF-hand_11;EF-hand_4;EF-hand_5;EF-hand_6;EF-hand_7;EF-hand_8;EF-hand_9;EFhand_Ca_insen;SPARC_Ca_bdg
VIT_14s0030g02150.t01	Calcium signaling	Calcium sensors - Calmodulins (CaM)	Dockerin_1;EF-hand_1;EF-hand_11;EF-hand_4;EF-hand_5;EF-hand_6;EF-hand_7;EF-hand_8;EF-hand_9;Poly_export;SPARC_Ca_bdg	AT5G37780.1	CaM1	calmodulin 1	Dockerin_1;EF-hand_1;EF-hand_11;EF-hand_4;EF-hand_5;EF-hand_6;EF-hand_7;EF-hand_8;EF-hand_9;EFhand_Ca_insen;SPARC_Ca_bdg
VIT_17s0000g00580.t01	Calcium signaling	Calcium sensors - Calmodulins (CaM)	Dockerin_1;DUF2267;EF-hand_1;EF-hand_11;EF-hand_4;EF-hand_5;EF-hand_6;EF-hand_7;EF-hand_8;EF-hand_9;EFhand_Ca_insen;SPARC_Ca_bdg	AT3G43810.1	CaM7	calmodulin 7	Dockerin_1;EF-hand_1;EF-hand_11;EF-hand_4;EF-hand_5;EF-hand_6;EF-hand_7;EF-hand_8;EF-hand_9;EFhand_Ca_insen;SPARC_Ca_bdg
VIT_00s0379g00070.t01	Calcium signaling	Calcium sensors/effectors - CPK,CDPK	EF-hand_1;EF-hand_7;EF-hand_9;Pkinase	AT2G46700.3	AtCRK3	CDPK-related kinase 3	EF-hand_1;Pkinase;PK_Tyr_Ser-Thr
VIT_03s0038g03960.t01	Calcium signaling	Calcium sensors/effectors - CPK,CDPK	DUF374;EF-hand_1;EF-hand_4;EF-hand_5;EF-hand_6;EF-hand_7;EF-hand_8;EF-hand_9;Pkinase;PK_Tyr_Ser-Thr;SPARC_Ca_bdg	AT2G17290.2	CPK6, CDPK3	Calcium-dependent protein kinase family protein	DUF374;EF-hand_1;EF-hand_4;EF-hand_5;EF-hand_6;EF-hand_7;EF-hand_8;EF-hand_9;Pkinase;PK_Tyr_Ser-Thr
VIT_03s0063g00940.t01	Calcium signaling	Calcium sensors/effectors - CPK,CDPK	EF-hand_1;Pkinase;PK_Tyr_Ser-Thr	AT3G50530.1	CRK	CDPK-related kinase	Pkinase;PK_Tyr_Ser-Thr
VIT_07s0130g00130.t01	Calcium signaling	Calcium sensors/effectors - CPK,CDPK	EF-hand_1;EF-hand_4;EF-hand_5;EF-hand_6;EF-hand_7;EF-hand_8;EF-hand_9;Kinase-like;Pkinase;PK_Tyr_Ser-Thr;PMBR;SPARC_Ca_bdg	AT5G23580.1	CPK12, CDPK9	calmodulin-like domain protein kinase 9	EF-hand_1;EF-hand_4;EF-hand_5;EF-hand_6;EF-hand_7;EF-hand_8;EF-hand_9;Kinase-like;Pkinase;PK_Tyr_Ser-Thr;SPARC_Ca_bdg
VIT_08s0040g01250.t01	Calcium signaling	Calcium sensors/effectors - CPK,CDPK	EF-hand_1;Kdo;Pkinase;PK_Tyr_Ser-Thr	AT2G41140.1	AtCRK1	CDPK-related kinase 1	Pkinase;PK_Tyr_Ser-Thr
VIT_13s0047g00260.t01	Calcium signaling	Calcium sensors/effectors - CPK,CDPK	EF-hand_1;EF-hand_5;EF-hand_6;EF-hand_7;EF-hand_8;EF-hand_9;Pkinase;PK_Tyr_Ser-Thr	AT5G23580.1	CPK12, CDPK9	calmodulin-like domain protein kinase 9	EF-hand_1;EF-hand_4;EF-hand_5;EF-hand_6;EF-hand_7;EF-hand_8;EF-hand_9;Kinase-like;Pkinase;PK_Tyr_Ser-Thr;SPARC_Ca_bdg
VIT_15s0048g02840.t01	Calcium signaling	Calcium sensors/effectors - CPK,CDPK	Pkinase;PK_Tyr_Ser-Thr	AT2G46700.1	AtCRK3	CDPK-related kinase 3	Pkinase;PK_Tyr_Ser-Thr
VIT_17s0000g05520.t01	Calcium signaling	Calcium sensors/effectors - CPK,CDPK	EF-hand_1;EF-hand_5;EF-hand_6;EF-hand_7;EF-hand_8;EF-hand_9;Kinase-like;Pkinase;PK_Tyr_Ser-Thr;SPARC_Ca_bdg	AT1G74740.1	CPK30, AtCDPK1a	calcium-dependent protein kinase 30	EF-hand_1;EF-hand_4;EF-hand_5;EF-hand_6;EF-hand_7;EF-hand_8;Kdo;Kinase-like;Pkinase;PK_Tyr_Ser-Thr
VIT_00s0265g00050.t01	Cell wall reinforcement	Callose - Callose synthases	FKS1_dom1;Glucan_synthase	AT4G04970.1	CALS11 / GSL1	glucan synthase-like 1	FKS1_dom1;Glucan_synthase
VIT_04s0044g01280.t01	Cell wall reinforcement	Callose - Callose synthases	FKS1_dom1;Glucan_synthase;Vta1	AT2G13680.1	CALS5 / GSL2	callose synthase 5	FKS1_dom1;Glucan_synthase;Vta1
VIT_06s0004g01200.t01	Cell wall reinforcement	Callose - Callose synthases	FKS1_dom1;Glucan_synthase	AT3G07160.1	CALS9 / GSL10	glucan synthase-like 10	FKS1_dom1;Glucan_synthase;Vta1
VIT_06s0004g01270.t01	Cell wall reinforcement	Callose - Callose synthases	FKS1_dom1;Glucan_synthase;Vta1	AT5G13000.1	CALS3 / GSL12	glucan synthase-like 12	FKS1_dom1;Glucan_synthase;Vta1
VIT_12s0028g00400.t01	Cell wall reinforcement	Callose - Callose synthases	FKS1_dom1;Glucan_synthase	AT3G59100.2	CALS6 / GSL11	glucan synthase-like 11	FKS1_dom1;Glucan_synthase
VIT_13s0156g00210.t01	Cell wall reinforcement	Callose - Callose synthases	FKS1_dom1;Glucan_synthase;Vta1	AT5G13000.1	CALS3 / GSL12	glucan synthase-like 12	FKS1_dom1;Glucan_synthase;Vta1
VIT_17s0000g10010.t01	Cell wall reinforcement	Callose - Callose synthases	FKS1_dom1;Glucan_synthase	AT2G36850.1	CALS10 / GSL8	glucan synthase-like 8	FKS1_dom1;Glucan_synthase
VIT_19s0138g00120.t01	Cell wall reinforcement	Callose - Callose synthases	FKS1_dom1;Glucan_synthase	AT3G14570.2	CALS8 / GSL4	glucan synthase-like 4	FKS1_dom1;Glucan_synthase;Vta1
VIT_03s0038g04250.t01	Cell wall reinforcement	Cellulose - Cellulose synthases (CESA)	Cellulose_synt;FYVE_2;Glycos_transf_2;zf-RING_4;zf-UDP	AT5G64740.1	CESA6	cellulose synthase 6	Cellulose_synt;Prok-RING_1;zf-RING_4;zf-UDP
VIT_04s0008g05220.t01	Cell wall reinforcement	Cellulose - Cellulose synthases (CESA)	Cellulose_synt;Glyco_trans_2_3;Prok-RING_1;zf-RING_4;zf-UDP	AT4G32410.1	CESA1	cellulose synthase 1	Cellulose_synt;Glyco_trans_2_3;Prok-RING_1;zf-RING_4;zf-UDP
VIT_07s0005g04110.t01	Cell wall reinforcement	Cellulose - Cellulose synthases (CESA)	Cellulose_synt;zf-RING_4;zf-UDP	AT5G44030.1	CESA4	cellulose synthase A4	Cellulose_synt;zf-RING_4;zf-UDP
VIT_07s0031g02060.t01	Cell wall reinforcement	Cellulose - Cellulose synthases (CESA)	Cellulose_synt;Glycos_transf_2;Prok-RING_1;zf-RING_4;zf-UDP	AT2G21770.1	CESA9	cellulose synthase A9	Cellulose_synt;Glyco_trans_2_3;Prok-RING_1;zf-RING_4;zf-UDP
VIT_08s0007g08380.t01	Cell wall reinforcement	Cellulose - Cellulose synthases (CESA)	Cellulose_synt;zf-RING_4;zf-UDP	AT5G05170.1	CESA3	Cellulose synthase family protein	Cellulose_synt;Glycos_transf_2;PHD;zf-RING_4;zf-UDP
VIT_10s0003g01560.t01	Cell wall reinforcement	Cellulose - Cellulose synthases (CESA)	Cellulose_synt;zf-RING_4;zf-UDP	AT4G18780.1	CESA8	cellulose synthase family protein	Cellulose_synt;Glyco_trans_2_3;zf-RING_4;zf-UDP
VIT_11s0037g00530.t01	Cell wall reinforcement	Cellulose - Cellulose synthases (CESA)	Cellulose_synt;Glycos_transf_2;Glyco_trans_2_3;Prok-RING_1;zf-RING_4;zf-UDP	AT5G17420.1	CESA7	Cellulose synthase family protein	Cellulose_synt;Prok-RING_1;zf-RING_4;zf-UDP
VIT_13s0064g00890.t01	Cell wall reinforcement	Cellulose - Cellulose synthases (CESA)	Cellulose_synt;Glycos_transf_2;Glyco_trans_2_3;PHD;zf-RING_4;zf-UDP	AT5G05170.1	CESA3	Cellulose synthase family protein	Cellulose_synt;Glycos_transf_2;PHD;zf-RING_4;zf-UDP
VIT_18s0072g00370.t01	Cell wall reinforcement	Cellulose - Cellulose synthases (CESA)	Cellulose_synt;Glyco_trans_2_3;Prok-RING_1;zf-RING_4;zf-UDP	AT5G64740.1	CESA6	cellulose synthase 6	Cellulose_synt;Prok-RING_1;zf-RING_4;zf-UDP
VIT_18s0122g00120.t01	Cell wall reinforcement	Cellulose - Cellulose synthases (CESA)	Cellulose_synt;Glycos_transf_2;Prok-RING_1;zf-RING_4;zf-UDP	AT5G64740.1	CESA6	cellulose synthase 6	Cellulose_synt;Prok-RING_1;zf-RING_4;zf-UDP
VIT_06s0061g01230.t01	Cell wall reinforcement	Hemicellulose - CSLA	Glycos_transf_2;Glyco_tranf_2_3;Glyco_transf_21;Glyco_trans_2_3	AT5G22740.1	CSLA2	cellulose synthase-like A02	Glycos_transf_2;Glyco_tranf_2_3;Glyco_transf_21;Glyco_trans_2_3
VIT_08s0007g03990.t01	Cell wall reinforcement	Hemicellulose - CSLA	DUF5480;Glycos_transf_2;Glyco_tranf_2_3;Glyco_transf_21;Glyco_trans_2_3	AT5G03760.1	CSLA9	Nucleotide-diphospho-sugar transferases superfamily protein	Glycos_transf_2;Glyco_tranf_2_3;Glyco_trans_2_3
VIT_08s0040g01340.t01	Cell wall reinforcement	Hemicellulose - CSLA	Glycos_transf_2;Glyco_tranf_2_3;Glyco_trans_2_3	AT1G23480.3	CSLA3	cellulose synthase-like A3	Glycos_transf_2;Glyco_tranf_2_3;Glyco_transf_21;Glyco_trans_2_3
VIT_13s0074g00500.t01	Cell wall reinforcement	Hemicellulose - CSLA	Glycos_transf_2;Glyco_tranf_2_3;Glyco_transf_21;Glyco_trans_2_3	AT5G03760.1	CSLA9	Nucleotide-diphospho-sugar transferases superfamily protein	Glycos_transf_2;Glyco_tranf_2_3;Glyco_trans_2_3
VIT_00s0414g00060.t01	Cell wall reinforcement	Hemicellulose - CSLB	-	AT2G32620.2	CSLB2	cellulose synthase-like B	-
VIT_02s0025g01950.t01	Cell wall reinforcement	Hemicellulose - CSLB	Glyco_trans_2_3	AT2G32620.3	CSLB2	cellulose synthase-like B	-
VIT_05s0020g05060.t01	Cell wall reinforcement	Hemicellulose - CSLB	-	AT2G32620.2	CSLB2	cellulose synthase-like B	-
VIT_12s0059g00910.t01	Cell wall reinforcement	Hemicellulose - CSLB	Glyco_trans_2_3	AT2G32530.1	CSLB3	cellulose synthase-like B3	-
VIT_12s0059g00930.t01	Cell wall reinforcement	Hemicellulose - CSLB	Glyco_trans_2_3	AT2G32540.1	CSLB4	cellulose synthase-like B4	Glyco_trans_2_3
VIT_12s0059g00950.t01	Cell wall reinforcement	Hemicellulose - CSLB	-	AT2G32620.4	CSLB2	cellulose synthase-like B	-
VIT_12s0059g00960.t01	Cell wall reinforcement	Hemicellulose - CSLB	-	AT2G32540.1	CSLB4	cellulose synthase-like B4	Glyco_trans_2_3
VIT_12s0059g00990.t01	Cell wall reinforcement	Hemicellulose - CSLB	-	AT2G32540.1	CSLB4	cellulose synthase-like B4	Glyco_trans_2_3
VIT_12s0059g01000.t01	Cell wall reinforcement	Hemicellulose - CSLB	-	AT2G32540.1	CSLB4	cellulose synthase-like B4	Glyco_trans_2_3
VIT_12s0059g01010.t01	Cell wall reinforcement	Hemicellulose - CSLB	Glyco_trans_2_3	AT2G32540.1	CSLB4	cellulose synthase-like B4	Glyco_trans_2_3
VIT_00s0580g00010.t01	Cell wall reinforcement	Hemicellulose - CSLC	Glycos_transf_2;Glyco_tranf_2_3;Glyco_trans_2_3	AT3G07330.2	CSLC6	Cellulose-synthase-like C6	Glycos_transf_2;Glyco_tranf_2_3;Glyco_trans_2_3
VIT_04s0069g00780.t01	Cell wall reinforcement	Hemicellulose - CSLC	Glycos_transf_2;Glyco_tranf_2_3;Glyco_transf_21;Glyco_trans_2_3	AT4G31590.1	CSLC5	Cellulose-synthase-like C5	Glycos_transf_2;Glyco_tranf_2_3;Glyco_transf_21;Glyco_trans_2_3
VIT_09s0018g01950.t01	Cell wall reinforcement	Hemicellulose - CSLC	Glycos_transf_2;Glyco_tranf_2_3;Glyco_transf_21;Glyco_trans_2_3	AT4G31590.1	CSLC5	Cellulose-synthase-like C5	Glycos_transf_2;Glyco_tranf_2_3;Glyco_transf_21;Glyco_trans_2_3
VIT_14s0066g01730.t01	Cell wall reinforcement	Hemicellulose - CSLC	Glycos_transf_2;Glyco_tranf_2_3;Glyco_transf_21;Glyco_trans_2_3	AT3G28180.1	CSLC4	Cellulose-synthase-like C4	Glycos_transf_2;Glyco_tranf_2_3;Glyco_transf_21;Glyco_trans_2_3
VIT_18s0001g08580.t01	Cell wall reinforcement	Hemicellulose - CSLC	DUF5345;Glycos_transf_2;Glyco_tranf_2_3;Glyco_transf_21;Glyco_trans_2_3	AT4G07960.2	-	Cellulose-synthase-like C12	Glycos_transf_2;Glyco_tranf_2_3;Glyco_transf_21;Glyco_trans_2_3
VIT_02s0012g02190.t01	Cell wall reinforcement	Hemicellulose - CSLD	Cellulose_synt;Glycos_transf_2;Glyco_trans_2_3;zf-RING_4;zf-UDP	AT3G03050.1	CSLD3	cellulose synthase-like D3	Cellulose_synt;Glycos_transf_2;Glyco_trans_2_3;zf-RING_4
VIT_07s0005g01030.t01	Cell wall reinforcement	Hemicellulose - CSLD	Cellulose_synt;Glycos_transf_2;Glyco_trans_2_3;zf-RING_4;zf-UDP	AT1G02730.1	CSLD5	cellulose synthase-like D5	Cellulose_synt;Glycos_transf_2;zf-RING_4;zf-UDP
VIT_14s0030g02140.t01	Cell wall reinforcement	Hemicellulose - CSLD	Cellulose_synt;Glycos_transf_2	AT2G33100.2	CSLD1	cellulose synthase-like D1	Cellulose_synt;Glyco_trans_2_3
VIT_16s0039g02020.t01	Cell wall reinforcement	Hemicellulose - CSLD	Cellulose_synt;Glycos_transf_2;Glyco_trans_2_3;zf-RING_4;zf-UDP	AT3G03050.1	CSLD3	cellulose synthase-like D3	Cellulose_synt;Glycos_transf_2;Glyco_trans_2_3;zf-RING_4
VIT_00s0414g00010.t01	Cell wall reinforcement	Hemicellulose - CSLE	-	AT1G55850.1	CSLE1	cellulose synthase like E1	-
VIT_00s0414g00020.t01	Cell wall reinforcement	Hemicellulose - CSLE	-	AT1G55850.1	CSLE1	cellulose synthase like E1	-
VIT_00s0414g00030.t01	Cell wall reinforcement	Hemicellulose - CSLE	-	AT1G55850.1	CSLE1	cellulose synthase like E1	-
VIT_00s0469g00020.t01	Cell wall reinforcement	Hemicellulose - CSLE	-	AT1G55850.1	CSLE1	cellulose synthase like E1	-
VIT_00s0469g00050.t01	Cell wall reinforcement	Hemicellulose - CSLE	-	AT1G55850.1	CSLE1	cellulose synthase like E1	-
VIT_19s0015g00710.t01	Cell wall reinforcement	Hemicellulose - CSLE	Glyco_tranf_2_3	AT1G55850.1	CSLE1	cellulose synthase like E1	-
VIT_19s0015g00730.t01	Cell wall reinforcement	Hemicellulose - CSLE	-	AT1G55850.1	CSLE1	cellulose synthase like E1	-
VIT_00s0531g00060.t01	Cell wall reinforcement	Hemicellulose - CSLG	-	AT4G24000.2	CSLG2	cellulose synthase like G2	Glyco_trans_2_3
VIT_02s0025g01750.t01	Cell wall reinforcement	Hemicellulose - CSLG	-	AT4G23990.1	CSLG3	cellulose synthase like G3	Glyco_trans_2_3
VIT_02s0025g01770.t01	Cell wall reinforcement	Hemicellulose - CSLG	Glyco_trans_2_3	AT4G23990.2	CSLG3	cellulose synthase like G3	Glyco_trans_2_3
VIT_02s0025g01790.t01	Cell wall reinforcement	Hemicellulose - CSLG	Glyco_trans_2_3	AT4G23990.2	CSLG3	cellulose synthase like G3	Glyco_trans_2_3
VIT_02s0025g01850.t01	Cell wall reinforcement	Hemicellulose - CSLG	-	AT4G23990.1	CSLG3	cellulose synthase like G3	Glyco_trans_2_3
VIT_02s0025g01860.t01	Cell wall reinforcement	Hemicellulose - CSLG	-	AT4G23990.1	CSLG3	cellulose synthase like G3	Glyco_trans_2_3
VIT_02s0025g01870.t01	Cell wall reinforcement	Hemicellulose - CSLG	Glyco_trans_2_3;MtN3_slv	AT4G23990.1	CSLG3	cellulose synthase like G3	Glyco_trans_2_3
VIT_02s0025g01880.t01	Cell wall reinforcement	Hemicellulose - CSLG	-	AT4G24000.1	CSLG2	cellulose synthase like G2	Glyco_trans_2_3
VIT_02s0025g01910.t01	Cell wall reinforcement	Hemicellulose - CSLG	Glyco_trans_2_3;MtN3_slv	AT4G24000.1	CSLG2	cellulose synthase like G2	Glyco_trans_2_3
VIT_02s0025g01920.t01	Cell wall reinforcement	Hemicellulose - CSLG	Glyco_trans_2_3	AT4G24000.1	CSLG2	cellulose synthase like G2	Glyco_trans_2_3
VIT_02s0025g01940.t01	Cell wall reinforcement	Hemicellulose - CSLG	Glyco_trans_2_3	AT4G24000.1	CSLG2	cellulose synthase like G2	Glyco_trans_2_3
VIT_02s0025g01980.t01	Cell wall reinforcement	Hemicellulose - CSLG	Glyco_trans_2_3;MtN3_slv	AT4G23990.1	CSLG3	cellulose synthase like G3	Glyco_trans_2_3
VIT_05s0049g00010.t01	Cell wall reinforcement	Hemicellulose - CSLG	-	AT4G24000.1	CSLG2	cellulose synthase like G2	Glyco_trans_2_3
VIT_05s0049g00050.t01	Cell wall reinforcement	Hemicellulose - CSLG	-	AT4G23990.2	CSLG3	cellulose synthase like G3	Glyco_trans_2_3
VIT_01s0150g00180.t01	Cell wall reinforcement	Hemicellulose - Glucuronoxylan glucuronosyltransferases	Exostosin	AT5G61840.1	IRX10-L	Exostosin family protein	Exostosin
VIT_06s0061g00560.t01	Cell wall reinforcement	Hemicellulose - Glucuronoxylan glucuronosyltransferases	Exostosin	AT2G28110.1	IRX7	Exostosin family protein	Exostosin
VIT_17s0000g00120.t01	Cell wall reinforcement	Hemicellulose - Glucuronoxylan glucuronosyltransferases	Exostosin	AT5G61840.1	IRX10-L	Exostosin family protein	Exostosin
VIT_11s0118g00030.t01	Cell wall reinforcement	Hemicellulose - Xylogalacturonan beta-1,3-xylosyltransferases	Exostosin;Rhodopsin_N	AT5G20260.1	-	Exostosin family protein	Exostosin
VIT_11s0118g00060.t01	Cell wall reinforcement	Hemicellulose - Xylogalacturonan beta-1,3-xylosyltransferases	Exostosin	AT5G20260.1	-	Exostosin family protein	Exostosin
VIT_11s0118g00070.t01	Cell wall reinforcement	Hemicellulose - Xylogalacturonan beta-1,3-xylosyltransferases	Exostosin;Rhodopsin_N	AT5G20260.1	-	Exostosin family protein	Exostosin
VIT_11s0118g00170.t01	Cell wall reinforcement	Hemicellulose - Xylogalacturonan beta-1,3-xylosyltransferases	Exostosin	AT5G20260.2	-	Exostosin family protein	Exostosin
VIT_00s0233g00050.t01	Cell wall reinforcement	Hemicellulose - Xyloglucan galactosyltransferases	Exostosin	AT4G22580.1	GT19	Exostosin family protein	Exostosin
VIT_02s0154g00130.t01	Cell wall reinforcement	Hemicellulose - Xyloglucan galactosyltransferases	Exostosin	AT4G22580.1	GT19	Exostosin family protein	Exostosin
VIT_05s0062g00960.t01	Cell wall reinforcement	Hemicellulose - Xyloglucan galactosyltransferases	Exostosin	AT2G32740.1	GT13	galactosyltransferase 13	Exostosin
VIT_07s0005g04420.t01	Cell wall reinforcement	Hemicellulose - Xyloglucan galactosyltransferases	Exostosin	AT2G20370.1	MUR3	Exostosin family protein	Exostosin
VIT_16s0022g02080.t01	Cell wall reinforcement	Hemicellulose - Xyloglucan galactosyltransferases	Exostosin	AT5G62220.1	XLT2	glycosyltransferase 18	Exostosin
VIT_18s0122g01400.t01	Cell wall reinforcement	Hemicellulose - Xyloglucan galactosyltransferases	Exostosin	AT2G32740.1	GT13	galactosyltransferase 13	Exostosin
VIT_05s0020g01530.t01	Cell wall reinforcement	Hemicellulose - Xyloglucan xylosyltransferases	Glyco_transf_34	AT4G02500.1	XXT2	UDP-xylosyltransferase 2	Glyco_transf_34
VIT_07s0005g00150.t01	Cell wall reinforcement	Hemicellulose - Xyloglucan xylosyltransferases	Glyco_transf_34	AT4G02500.1	XXT2	UDP-xylosyltransferase 2	Glyco_transf_34
VIT_17s0000g06590.t01	Cell wall reinforcement	Hemicellulose - Xyloglucan xylosyltransferases	Glyco_transf_34	AT5G07720.1	XXT3	Galactosyl transferase GMA12/MNN10 family protein	Glyco_transf_34
VIT_03s0038g04670.t01	Cell wall reinforcement	Lignans - Phenylcoumaran benzylic ether reductases	NAD_binding_10;NmrA;Sacchrp_dh_NADP;Semialdhyde_dh;TrkA_N	AT4G39230.1	-	NmrA-like negative transcriptional regulator family protein	NAD_binding_10;NmrA;Sacchrp_dh_NADP
VIT_03s0038g04680.t01	Cell wall reinforcement	Lignans - Phenylcoumaran benzylic ether reductases	NAD_binding_10;NmrA;Semialdhyde_dh	AT4G39230.1	-	NmrA-like negative transcriptional regulator family protein	NAD_binding_10;NmrA;Sacchrp_dh_NADP
VIT_03s0038g04690.t01	Cell wall reinforcement	Lignans - Phenylcoumaran benzylic ether reductases	NAD_binding_10;NmrA;Sacchrp_dh_NADP;Semialdhyde_dh;TrkA_N	AT4G39230.1	-	NmrA-like negative transcriptional regulator family protein	NAD_binding_10;NmrA;Sacchrp_dh_NADP
VIT_03s0038g04700.t01	Cell wall reinforcement	Lignans - Phenylcoumaran benzylic ether reductases	NAD_binding_10;NmrA;Sacchrp_dh_NADP;Semialdhyde_dh	AT4G39230.1	-	NmrA-like negative transcriptional regulator family protein	NAD_binding_10;NmrA;Sacchrp_dh_NADP
VIT_02s0033g00260.t01	Cell wall reinforcement	Lignans - Pinoresinol/lariciresinol reductases	NAD_binding_10;NmrA;Semialdhyde_dh	AT1G32100.1	-	pinoresinol reductase 1	DapB_N;NAD_binding_10;NmrA;Sacchrp_dh_NADP;Semialdhyde_dh
VIT_02s0033g00270.t01	Cell wall reinforcement	Lignans - Pinoresinol/lariciresinol reductases	NAD_binding_10;NmrA;Semialdhyde_dh;TrkA_N	AT1G32100.1	-	pinoresinol reductase 1	DapB_N;NAD_binding_10;NmrA;Sacchrp_dh_NADP;Semialdhyde_dh
VIT_02s0033g00290.t01	Cell wall reinforcement	Lignans - Pinoresinol/lariciresinol reductases	NAD_binding_10;NmrA	AT1G32100.1	-	pinoresinol reductase 1	DapB_N;NAD_binding_10;NmrA;Sacchrp_dh_NADP;Semialdhyde_dh
VIT_03s0038g04710.t01	Cell wall reinforcement	Lignans - Pinoresinol/lariciresinol reductases	DapB_N;NAD_binding_10;NAD_Gly3P_dh_N;NmrA;Semialdhyde_dh;TrkA_N	AT4G34540.1	-	NmrA-like negative transcriptional regulator family protein	DapB_N;F420_oxidored;NAD_binding_10;NmrA;Semialdhyde_dh;Shikimate_DH;TrkA_N
VIT_08s0040g00550.t01	Cell wall reinforcement	Lignans - Pinoresinol/lariciresinol reductases	NAD_binding_10;NmrA;Semialdhyde_dh	AT1G32100.1	-	pinoresinol reductase 1	DapB_N;NAD_binding_10;NmrA;Sacchrp_dh_NADP;Semialdhyde_dh
VIT_17s0053g00460.t01	Cell wall reinforcement	Lignans - Pinoresinol/lariciresinol reductases	NAD_binding_10;NmrA;Semialdhyde_dh	AT1G32100.1	-	pinoresinol reductase 1	DapB_N;NAD_binding_10;NmrA;Sacchrp_dh_NADP;Semialdhyde_dh
VIT_06s0080g00980.t01	Cell wall reinforcement	Lignans - Secoisolariciresinol dehydrogenases	adh_short;adh_short_C2;ADH_zinc_N;KR	AT1G52340.1	-	NAD(P)-binding Rossmann-fold superfamily protein	adh_short;adh_short_C2;KR
VIT_06s0080g00990.t01	Cell wall reinforcement	Lignans - Secoisolariciresinol dehydrogenases	adh_short;adh_short_C2;KR	AT1G52340.1	-	NAD(P)-binding Rossmann-fold superfamily protein	adh_short;adh_short_C2;KR
VIT_06s0080g01000.t01	Cell wall reinforcement	Lignans - Secoisolariciresinol dehydrogenases	3HCDH_N;adh_short;adh_short_C2;Epimerase;KR	AT2G47130.1	-	NAD(P)-binding Rossmann-fold superfamily protein	adh_short;adh_short_C2;KR
VIT_08s0007g02630.t01	Cell wall reinforcement	Lignans - Secoisolariciresinol dehydrogenases	adh_short;adh_short_C2;ADH_zinc_N;Epimerase;KR	AT2G47130.1	-	NAD(P)-binding Rossmann-fold superfamily protein	adh_short;adh_short_C2;KR
VIT_08s0007g02640.t01	Cell wall reinforcement	Lignans - Secoisolariciresinol dehydrogenases	adh_short;adh_short_C2;ADH_zinc_N;KR	AT2G47130.1	-	NAD(P)-binding Rossmann-fold superfamily protein	adh_short;adh_short_C2;KR
VIT_08s0007g02660.t01	Cell wall reinforcement	Lignans - Secoisolariciresinol dehydrogenases	adh_short;adh_short_C2;ADH_zinc_N;Epimerase;KR	AT2G47140.1	-	NAD(P)-binding Rossmann-fold superfamily protein	adh_short;adh_short_C2;KR
VIT_08s0007g02670.t01	Cell wall reinforcement	Lignans - Secoisolariciresinol dehydrogenases	adh_short;adh_short_C2;ADH_zinc_N;Epimerase;KR	AT2G47130.1	-	NAD(P)-binding Rossmann-fold superfamily protein	adh_short;adh_short_C2;KR
VIT_08s0007g02700.t01	Cell wall reinforcement	Lignans - Secoisolariciresinol dehydrogenases	adh_short;adh_short_C2;KR	AT1G52340.1	-	NAD(P)-binding Rossmann-fold superfamily protein	adh_short;adh_short_C2;KR
VIT_08s0007g02710.t01	Cell wall reinforcement	Lignans - Secoisolariciresinol dehydrogenases	adh_short;adh_short_C2;KR	AT2G47140.1	-	NAD(P)-binding Rossmann-fold superfamily protein	adh_short;adh_short_C2;KR
VIT_08s0007g02720.t01	Cell wall reinforcement	Lignans - Secoisolariciresinol dehydrogenases	adh_short;adh_short_C2;Epimerase;KR;Sacchrp_dh_NADP	AT1G52340.1	-	NAD(P)-binding Rossmann-fold superfamily protein	adh_short;adh_short_C2;KR
VIT_08s0058g00790.t01	Cell wall reinforcement	Lignans - Secoisolariciresinol dehydrogenases	adh_short;adh_short_C2;KR;Sacchrp_dh_NADP	AT3G51680.1	-	NAD(P)-binding Rossmann-fold superfamily protein	adh_short;adh_short_C2;KR
VIT_02s0025g02920.t01	Cell wall reinforcement	Lignins - Caffeic acid O-methyltransferases	Dimerisation;Methyltransf_12;Methyltransf_2	AT5G54160.1	-	O-methyltransferase 1	Dimerisation;Methyltransf_2
VIT_08s0007g04520.t01	Cell wall reinforcement	Lignins - Caffeic acid O-methyltransferases	Dimerisation;Methyltransf_2	AT3G53140.1	-	O-methyltransferase family protein	Dimerisation;Methyltransf_2
VIT_10s0003g04160.t01	Cell wall reinforcement	Lignins - Caffeic acid O-methyltransferases	Dimerisation;Methyltransf_2;Methyltransf_23	AT5G54160.1	-	O-methyltransferase 1	Dimerisation;Methyltransf_2
VIT_15s0048g02450.t01	Cell wall reinforcement	Lignins - Caffeic acid O-methyltransferases	Dimerisation;Dimerisation2;Methyltransf_2	AT5G54160.1	-	O-methyltransferase 1	Dimerisation;Methyltransf_2
VIT_15s0048g02460.t01	Cell wall reinforcement	Lignins - Caffeic acid O-methyltransferases	Dimerisation;Dimerisation2;Methyltransf_2	AT5G54160.1	-	O-methyltransferase 1	Dimerisation;Methyltransf_2
VIT_15s0048g02480.t01	Cell wall reinforcement	Lignins - Caffeic acid O-methyltransferases	Dimerisation;Dimerisation2;Methyltransf_2	AT5G54160.1	-	O-methyltransferase 1	Dimerisation;Methyltransf_2
VIT_15s0048g02490.t01	Cell wall reinforcement	Lignins - Caffeic acid O-methyltransferases	Dimerisation;Dimerisation2;Methyltransf_2	AT5G54160.1	-	O-methyltransferase 1	Dimerisation;Methyltransf_2
VIT_18s0001g02610.t01	Cell wall reinforcement	Lignins - Caffeic acid O-methyltransferases	Dimerisation;Methyltransf_2	AT5G54160.1	-	O-methyltransferase 1	Dimerisation;Methyltransf_2
VIT_19s0135g00030.t01	Cell wall reinforcement	Lignins - Caffeic acid O-methyltransferases	Dimerisation;Methyltransf_2	AT5G54160.1	-	O-methyltransferase 1	Dimerisation;Methyltransf_2
VIT_09s0002g05730.t01	Cell wall reinforcement	Lignins - Caffeoyl shikimate esterase	Abhydrolase_6;Hydrolase_4	AT1G52760.1	-	lysophospholipase 2	Abhydrolase_1;Abhydrolase_6;Hydrolase_4
VIT_01s0010g03460.t01	Cell wall reinforcement	Lignins - Caffeoyl-CoA O-methyltransferases	Methyltransf_24;Methyltransf_3	AT1G24735.3	-	S-adenosyl-L-methionine-dependent methyltransferases superfamily protein	Methyltransf_11;Methyltransf_24;Methyltransf_25;Methyltransf_3;Methyltransf_31
VIT_01s0010g03470.t01	Cell wall reinforcement	Lignins - Caffeoyl-CoA O-methyltransferases	Methyltransf_24;Methyltransf_3	AT1G24735.3	-	S-adenosyl-L-methionine-dependent methyltransferases superfamily protein	Methyltransf_11;Methyltransf_24;Methyltransf_25;Methyltransf_3;Methyltransf_31
VIT_03s0063g00140.t01	Cell wall reinforcement	Lignins - Caffeoyl-CoA O-methyltransferases	Methyltransf_24;Methyltransf_3;Methyltransf_31	AT4G34050.1	-	S-adenosyl-L-methionine-dependent methyltransferases superfamily protein	Methyltransf_24;Methyltransf_3
VIT_07s0031g00350.t01	Cell wall reinforcement	Lignins - Caffeoyl-CoA O-methyltransferases	Methyltransf_24;Methyltransf_3;Methyltransf_31	AT4G34050.1	-	S-adenosyl-L-methionine-dependent methyltransferases superfamily protein	Methyltransf_24;Methyltransf_3
VIT_11s0016g02600.t01	Cell wall reinforcement	Lignins - Caffeoyl-CoA O-methyltransferases	Methyltransf_24;Methyltransf_3;Methyltransf_31	AT4G26220.1	-	S-adenosyl-L-methionine-dependent methyltransferases superfamily protein	Methyltransf_24;Methyltransf_3;Methyltransf_31
VIT_11s0016g02610.t01	Cell wall reinforcement	Lignins - Caffeoyl-CoA O-methyltransferases	Methyltransf_24;Methyltransf_3	AT4G26220.1	-	S-adenosyl-L-methionine-dependent methyltransferases superfamily protein	Methyltransf_24;Methyltransf_3;Methyltransf_31
VIT_12s0028g03110.t01	Cell wall reinforcement	Lignins - Caffeoyl-CoA O-methyltransferases	Methyltransf_24;Methyltransf_3;Methyltransf_31;PCMT	AT4G26220.1	-	S-adenosyl-L-methionine-dependent methyltransferases superfamily protein	Methyltransf_24;Methyltransf_3;Methyltransf_31
VIT_15s0048g02200.t01	Cell wall reinforcement	Lignins - Caffeoyl-CoA O-methyltransferases	FAST_2;Methyltransf_24;Methyltransf_25;Methyltransf_3;Methyltransf_31	AT3G62000.1	-	S-adenosyl-L-methionine-dependent methyltransferases superfamily protein	Methyltransf_24;Methyltransf_3;Methyltransf_31
VIT_00s0174g00270.t01	Cell wall reinforcement	Lignins - Cinnamyl alcohol dehydrogenases	ADH_N;ADH_zinc_N;ADH_zinc_N_2;Glu_dehyd_C	AT1G72680.1	-	cinnamyl-alcohol dehydrogenase	ADH_N;ADH_zinc_N;ADH_zinc_N_2
VIT_00s0174g00280.t01	Cell wall reinforcement	Lignins - Cinnamyl alcohol dehydrogenases	ADH_N;ADH_zinc_N	AT1G72680.1	-	cinnamyl-alcohol dehydrogenase	ADH_N;ADH_zinc_N;ADH_zinc_N_2
VIT_00s0218g00010.t01	Cell wall reinforcement	Lignins - Cinnamyl alcohol dehydrogenases	ADH_N;ADH_zinc_N;ADH_zinc_N_2;Shikimate_DH	AT4G37980.1	-	cinnamyl alcohol dehydrogenase 7	ADH_N;ADH_zinc_N;ADH_zinc_N_2;DZR
VIT_00s0346g00080.t01	Cell wall reinforcement	Lignins - Cinnamyl alcohol dehydrogenases	ADH_N;ADH_zinc_N;ADH_zinc_N_2;CoA_binding	AT4G37980.1	-	cinnamyl alcohol dehydrogenase 7	ADH_N;ADH_zinc_N;ADH_zinc_N_2;DZR
VIT_00s0346g00090.t01	Cell wall reinforcement	Lignins - Cinnamyl alcohol dehydrogenases	ADH_N;ADH_zinc_N;ADH_zinc_N_2;Glu_dehyd_C;Methyltransf_25;NAD_binding_7	AT4G37980.1	-	cinnamyl alcohol dehydrogenase 7	ADH_N;ADH_zinc_N;ADH_zinc_N_2;DZR
VIT_00s0346g00100.t01	Cell wall reinforcement	Lignins - Cinnamyl alcohol dehydrogenases	ADH_N;ADH_zinc_N;ADH_zinc_N_2	AT4G37990.1	-	cinnamyl alcohol dehydrogenase 8	ADH_N;ADH_zinc_N;ADH_zinc_N_2
VIT_00s0346g00110.t01	Cell wall reinforcement	Lignins - Cinnamyl alcohol dehydrogenases	ADH_N;ADH_zinc_N;ADH_zinc_N_2	AT4G37980.1	-	cinnamyl alcohol dehydrogenase 7	ADH_N;ADH_zinc_N;ADH_zinc_N_2;DZR
VIT_00s0346g00120.t01	Cell wall reinforcement	Lignins - Cinnamyl alcohol dehydrogenases	ADH_N;ADH_zinc_N;ADH_zinc_N_2	AT4G37990.1	-	cinnamyl alcohol dehydrogenase 8	ADH_N;ADH_zinc_N;ADH_zinc_N_2
VIT_00s0371g00050.t01	Cell wall reinforcement	Lignins - Cinnamyl alcohol dehydrogenases	ADH_N;ADH_zinc_N;ADH_zinc_N_2	AT4G37980.1	-	cinnamyl alcohol dehydrogenase 7	ADH_N;ADH_zinc_N;ADH_zinc_N_2;DZR
VIT_00s0371g00060.t01	Cell wall reinforcement	Lignins - Cinnamyl alcohol dehydrogenases	ADH_N;ADH_zinc_N	AT4G37980.2	-	cinnamyl alcohol dehydrogenase 7	ADH_N;ADH_zinc_N;DZR
VIT_00s0371g00070.t01	Cell wall reinforcement	Lignins - Cinnamyl alcohol dehydrogenases	ADH_N;ADH_zinc_N;ADH_zinc_N_2;Glu_dehyd_C;NAD_binding_7;Shikimate_DH	AT4G37980.1	-	cinnamyl alcohol dehydrogenase 7	ADH_N;ADH_zinc_N;ADH_zinc_N_2;DZR
VIT_00s0371g00100.t01	Cell wall reinforcement	Lignins - Cinnamyl alcohol dehydrogenases	ADH_N;ADH_zinc_N;ADH_zinc_N_2;CoA_binding	AT4G37980.1	-	cinnamyl alcohol dehydrogenase 7	ADH_N;ADH_zinc_N;ADH_zinc_N_2;DZR
VIT_00s0615g00010.t01	Cell wall reinforcement	Lignins - Cinnamyl alcohol dehydrogenases	ADH_N;ADH_zinc_N;ADH_zinc_N_2	AT4G37980.1	-	cinnamyl alcohol dehydrogenase 7	ADH_N;ADH_zinc_N;ADH_zinc_N_2;DZR
VIT_00s0615g00020.t01	Cell wall reinforcement	Lignins - Cinnamyl alcohol dehydrogenases	ADH_N;ADH_zinc_N;ADH_zinc_N_2;Shikimate_DH	AT4G37980.1	-	cinnamyl alcohol dehydrogenase 7	ADH_N;ADH_zinc_N;ADH_zinc_N_2;DZR
VIT_00s0615g00030.t01	Cell wall reinforcement	Lignins - Cinnamyl alcohol dehydrogenases	ADH_N;ADH_zinc_N;ADH_zinc_N_2;Shikimate_DH	AT4G37990.1	-	cinnamyl alcohol dehydrogenase 8	ADH_N;ADH_zinc_N;ADH_zinc_N_2
VIT_00s1389g00010.t01	Cell wall reinforcement	Lignins - Cinnamyl alcohol dehydrogenases	ADH_N;ADH_zinc_N;ADH_zinc_N_2	AT4G37980.1	-	cinnamyl alcohol dehydrogenase 7	ADH_N;ADH_zinc_N;ADH_zinc_N_2;DZR
VIT_02s0025g03100.t01	Cell wall reinforcement	Lignins - Cinnamyl alcohol dehydrogenases	ADH_N;ADH_zinc_N;ADH_zinc_N_2	AT1G72680.1	-	cinnamyl-alcohol dehydrogenase	ADH_N;ADH_zinc_N;ADH_zinc_N_2
VIT_03s0180g00250.t01	Cell wall reinforcement	Lignins - Cinnamyl alcohol dehydrogenases	ADH_N;ADH_zinc_N;ADH_zinc_N_2;Turandot	AT4G34230.1	-	cinnamyl alcohol dehydrogenase 5	ADH_N;ADH_zinc_N;ADH_zinc_N_2;F420_oxidored;Turandot
VIT_03s0180g00260.t01	Cell wall reinforcement	Lignins - Cinnamyl alcohol dehydrogenases	ADH_N;ADH_zinc_N;ADH_zinc_N_2	AT4G34230.1	-	cinnamyl alcohol dehydrogenase 5	ADH_N;ADH_zinc_N;ADH_zinc_N_2;F420_oxidored;Turandot
VIT_04s0044g00190.t01	Cell wall reinforcement	Lignins - Cinnamyl alcohol dehydrogenases	ADH_N;ADH_zinc_N;ADH_zinc_N_2	AT4G39330.1	-	cinnamyl alcohol dehydrogenase 9	ADH_N;ADH_zinc_N;ADH_zinc_N_2
VIT_04s0044g00210.t01	Cell wall reinforcement	Lignins - Cinnamyl alcohol dehydrogenases	ADH_N;ADH_zinc_N;ADH_zinc_N_2	AT4G39330.1	-	cinnamyl alcohol dehydrogenase 9	ADH_N;ADH_zinc_N;ADH_zinc_N_2
VIT_07s0129g01030.t01	Cell wall reinforcement	Lignins - Cinnamyl alcohol dehydrogenases	ADH_N;ADH_zinc_N;ADH_zinc_N_2;ApbA	AT4G34230.1	-	cinnamyl alcohol dehydrogenase 5	ADH_N;ADH_zinc_N;ADH_zinc_N_2;F420_oxidored;Turandot
VIT_10s0003g04910.t01	Cell wall reinforcement	Lignins - Cinnamyl alcohol dehydrogenases	ADH_N;ADH_zinc_N;ADH_zinc_N_2;DUF5603;NAD_binding_7	AT4G39330.1	-	cinnamyl alcohol dehydrogenase 9	ADH_N;ADH_zinc_N;ADH_zinc_N_2
VIT_18s0001g14910.t01	Cell wall reinforcement	Lignins - Cinnamyl alcohol dehydrogenases	ADH_N;ADH_zinc_N;ADH_zinc_N_2;DUF5603	AT4G39330.1	-	cinnamyl alcohol dehydrogenase 9	ADH_N;ADH_zinc_N;ADH_zinc_N_2
VIT_18s0122g00450.t01	Cell wall reinforcement	Lignins - Cinnamyl alcohol dehydrogenases	ADH_N;ADH_zinc_N;ADH_zinc_N_2	AT4G37990.1	-	cinnamyl alcohol dehydrogenase 8	ADH_N;ADH_zinc_N;ADH_zinc_N_2
VIT_03s0038g00500.t01	Cell wall reinforcement	Lignins - Ferulate 5-hydroxylases	p450	AT4G36220.1	-	ferulic acid 5-hydroxylase 1	p450
VIT_03s0038g00550.t01	Cell wall reinforcement	Lignins - Ferulate 5-hydroxylases	p450	AT4G36220.1	-	ferulic acid 5-hydroxylase 1	p450
VIT_04s0023g02900.t01	Cell wall reinforcement	Lignins - Ferulate 5-hydroxylases	DUF5311;p450	AT4G36220.1	-	ferulic acid 5-hydroxylase 1	p450
VIT_09s0070g00240.t01	Cell wall reinforcement	Lignins - Hydroxycinnamoyl-CoA reductase	3Beta_HSD;Epimerase;GDP_Man_Dehyd;KR;NAD_binding_10;NAD_binding_4	AT1G15950.3	-	cinnamoyl coa reductase 1	3Beta_HSD;Epimerase;GDP_Man_Dehyd;KR;NAD_binding_10;NAD_binding_4;Sacchrp_dh_NADP
08391-029_TRINITY_DN13285_c0_g1::08391-029_TRINITY_DN13285_c0_g1_i1::g.7914::m.7914	Cell wall reinforcement	Lignins - Laccases	Cu-oxidase;Cu-oxidase_2;Cu-oxidase_3	AT5G09360.1	-	laccase 14	Cu-oxidase;Cu-oxidase_2;Cu-oxidase_3
VIT_00s0413g00010.t01	Cell wall reinforcement	Lignins - Laccases	Cu-oxidase;Cu-oxidase_2;Cu-oxidase_3	AT5G48100.1	-	Laccase/Diphenol oxidase family protein	Cu-oxidase;Cu-oxidase_2;Cu-oxidase_3
VIT_00s0444g00010.t01	Cell wall reinforcement	Lignins - Laccases	Cu-oxidase;Cu-oxidase_2;Cu-oxidase_3	AT5G09360.1	-	laccase 14	Cu-oxidase;Cu-oxidase_2;Cu-oxidase_3
VIT_00s0731g00010.t01	Cell wall reinforcement	Lignins - Laccases	Cu-oxidase;Cu-oxidase_2;Cu-oxidase_3	AT5G09360.1	-	laccase 14	Cu-oxidase;Cu-oxidase_2;Cu-oxidase_3
VIT_00s2280g00010.t01	Cell wall reinforcement	Lignins - Laccases	Cu-oxidase;Cu-oxidase_2	AT5G07130.3	-	laccase 13	Cu-oxidase;Cu-oxidase_2
VIT_04s0023g01960.t01	Cell wall reinforcement	Lignins - Laccases	Cu-oxidase;Cu-oxidase_2;Cu-oxidase_3	AT5G03260.1	-	laccase 11	Cu-oxidase;Cu-oxidase_2;Cu-oxidase_3
VIT_04s0069g00950.t01	Cell wall reinforcement	Lignins - Laccases	Cu-oxidase	AT5G58910.1	-	laccase 16	Cu-oxidase;Cu-oxidase_2;Cu-oxidase_3
VIT_06s0004g03760.t01	Cell wall reinforcement	Lignins - Laccases	Cu-oxidase;Cu-oxidase_2;Cu-oxidase_3	AT5G60020.1	-	laccase 17	Cu-oxidase;Cu-oxidase_2;Cu-oxidase_3
VIT_06s0004g04050.t01	Cell wall reinforcement	Lignins - Laccases	Cu-oxidase;Cu-oxidase_2;Cu-oxidase_3	AT5G60020.1	-	laccase 17	Cu-oxidase;Cu-oxidase_2;Cu-oxidase_3
VIT_06s0004g06090.t01	Cell wall reinforcement	Lignins - Laccases	Cu-oxidase;Cu-oxidase_2;Cu-oxidase_3	AT2G38080.1	-	Laccase/Diphenol oxidase family protein	Cu-oxidase;Cu-oxidase_2;Cu-oxidase_3
VIT_08s0007g00600.t01	Cell wall reinforcement	Lignins - Laccases	Cu-oxidase;Cu-oxidase_2;Cu-oxidase_3	AT5G60020.1	-	laccase 17	Cu-oxidase;Cu-oxidase_2;Cu-oxidase_3
VIT_08s0007g00670.t01	Cell wall reinforcement	Lignins - Laccases	Cu-oxidase;Cu-oxidase_2;Cu-oxidase_3	AT5G60020.1	-	laccase 17	Cu-oxidase;Cu-oxidase_2;Cu-oxidase_3
VIT_08s0007g00680.t01	Cell wall reinforcement	Lignins - Laccases	Cu-oxidase;Cu-oxidase_2;Cu-oxidase_3	AT5G60020.1	-	laccase 17	Cu-oxidase;Cu-oxidase_2;Cu-oxidase_3
VIT_08s0007g00690.t01	Cell wall reinforcement	Lignins - Laccases	Cu-oxidase;Cu-oxidase_2;Cu-oxidase_3	AT5G60020.1	-	laccase 17	Cu-oxidase;Cu-oxidase_2;Cu-oxidase_3
VIT_08s0007g01550.t01	Cell wall reinforcement	Lignins - Laccases	Cu-oxidase;Cu-oxidase_2;Cu-oxidase_3	AT3G09220.1	-	laccase 7	Cu-oxidase;Cu-oxidase_2;Cu-oxidase_3
VIT_08s0007g01910.t01	Cell wall reinforcement	Lignins - Laccases	Cu-oxidase;Cu-oxidase_2;Cu-oxidase_3	AT2G38080.1	-	Laccase/Diphenol oxidase family protein	Cu-oxidase;Cu-oxidase_2;Cu-oxidase_3
VIT_08s0007g06460.t01	Cell wall reinforcement	Lignins - Laccases	Cu-oxidase;Cu-oxidase_2;Cu-oxidase_3	AT5G03260.1	-	laccase 11	Cu-oxidase;Cu-oxidase_2;Cu-oxidase_3
VIT_08s0040g01790.t01	Cell wall reinforcement	Lignins - Laccases	Cu-oxidase;Cu-oxidase_2;Cu-oxidase_3	AT5G03260.1	-	laccase 11	Cu-oxidase;Cu-oxidase_2;Cu-oxidase_3
VIT_13s0019g01920.t01	Cell wall reinforcement	Lignins - Laccases	Cu-oxidase;Cu-oxidase_2;Cu-oxidase_3	AT5G60020.1	-	laccase 17	Cu-oxidase;Cu-oxidase_2;Cu-oxidase_3
VIT_13s0019g01930.t01	Cell wall reinforcement	Lignins - Laccases	Cu-oxidase;Cu-oxidase_2;Cu-oxidase_3	AT5G60020.1	-	laccase 17	Cu-oxidase;Cu-oxidase_2;Cu-oxidase_3
VIT_13s0019g01940.t01	Cell wall reinforcement	Lignins - Laccases	Cu-oxidase;Cu-oxidase_2;Cu-oxidase_3	AT5G60020.1	-	laccase 17	Cu-oxidase;Cu-oxidase_2;Cu-oxidase_3
VIT_13s0019g02150.t01	Cell wall reinforcement	Lignins - Laccases	Cu-oxidase;Cu-oxidase_2;Cu-oxidase_3	AT5G60020.1	-	laccase 17	Cu-oxidase;Cu-oxidase_2;Cu-oxidase_3
VIT_13s0019g02160.t01	Cell wall reinforcement	Lignins - Laccases	Cu-oxidase;Cu-oxidase_2;Cu-oxidase_3	AT5G60020.1	-	laccase 17	Cu-oxidase;Cu-oxidase_2;Cu-oxidase_3
VIT_13s0019g03360.t01	Cell wall reinforcement	Lignins - Laccases	Cu-oxidase;Cu-oxidase_2;Cu-oxidase_3	AT2G38080.1	-	Laccase/Diphenol oxidase family protein	Cu-oxidase;Cu-oxidase_2;Cu-oxidase_3
VIT_13s0067g01970.t01	Cell wall reinforcement	Lignins - Laccases	Cu-oxidase;Cu-oxidase_2;Cu-oxidase_3	AT5G05390.1	-	laccase 12	Cu-oxidase;Cu-oxidase_2;Cu-oxidase_3
VIT_15s0046g00190.t01	Cell wall reinforcement	Lignins - Laccases	Cu-oxidase;Cu-oxidase_2;Cu-oxidase_3	AT2G46570.1	-	laccase 6	Cu-oxidase;Cu-oxidase_2;Cu-oxidase_3
VIT_17s0000g02590.t01	Cell wall reinforcement	Lignins - Laccases	Cu-oxidase;Cu-oxidase_2;Cu-oxidase_3	AT1G18140.1	-	laccase 1	Cu-oxidase;Cu-oxidase_2;Cu-oxidase_3
VIT_18s0001g00080.t01	Cell wall reinforcement	Lignins - Laccases	Cu-oxidase;Cu-oxidase_2;Cu-oxidase_3	AT5G07130.3	-	laccase 13	Cu-oxidase;Cu-oxidase_2
VIT_18s0001g00310.t01	Cell wall reinforcement	Lignins - Laccases	Cu-oxidase;Cu-oxidase_2;Cu-oxidase_3	AT5G09360.1	-	laccase 14	Cu-oxidase;Cu-oxidase_2;Cu-oxidase_3
VIT_18s0001g00340.t01	Cell wall reinforcement	Lignins - Laccases	Cu-oxidase;Cu-oxidase_2;Cu-oxidase_3	AT5G09360.1	-	laccase 14	Cu-oxidase;Cu-oxidase_2;Cu-oxidase_3
VIT_18s0001g00400.t01	Cell wall reinforcement	Lignins - Laccases	Cu-oxidase;Cu-oxidase_2;Cu-oxidase_3	AT5G09360.1	-	laccase 14	Cu-oxidase;Cu-oxidase_2;Cu-oxidase_3
VIT_18s0001g00680.t01	Cell wall reinforcement	Lignins - Laccases	Cu-oxidase;Cu-oxidase_2;Cu-oxidase_3	AT5G48100.1	-	Laccase/Diphenol oxidase family protein	Cu-oxidase;Cu-oxidase_2;Cu-oxidase_3
VIT_18s0001g00730.t01	Cell wall reinforcement	Lignins - Laccases	Cu-oxidase;Cu-oxidase_2	AT5G07130.3	-	laccase 13	Cu-oxidase;Cu-oxidase_2
VIT_18s0001g00790.t01	Cell wall reinforcement	Lignins - Laccases	Cu-oxidase;Cu-oxidase_2;Cu-oxidase_3	AT5G09360.1	-	laccase 14	Cu-oxidase;Cu-oxidase_2;Cu-oxidase_3
VIT_18s0001g00850.t01	Cell wall reinforcement	Lignins - Laccases	Cu-oxidase;Cu-oxidase_2;Cu-oxidase_3	AT5G09360.1	-	laccase 14	Cu-oxidase;Cu-oxidase_2;Cu-oxidase_3
VIT_18s0001g00930.t01	Cell wall reinforcement	Lignins - Laccases	Cu-oxidase;Cu-oxidase_2;Cu-oxidase_3	AT5G48100.1	-	Laccase/Diphenol oxidase family protein	Cu-oxidase;Cu-oxidase_2;Cu-oxidase_3
VIT_18s0001g01010.t01	Cell wall reinforcement	Lignins - Laccases	Cu-oxidase;Cu-oxidase_2;Cu-oxidase_3	AT5G07130.3	-	laccase 13	Cu-oxidase;Cu-oxidase_2
VIT_18s0001g01280.t01	Cell wall reinforcement	Lignins - Laccases	Cu-oxidase;Cu-oxidase_2;Cu-oxidase_3	AT5G07130.3	-	laccase 13	Cu-oxidase;Cu-oxidase_2
VIT_18s0001g02350.t01	Cell wall reinforcement	Lignins - Laccases	Cu-oxidase;Cu-oxidase_2;Cu-oxidase_3	AT5G09360.1	-	laccase 14	Cu-oxidase;Cu-oxidase_2;Cu-oxidase_3
VIT_18s0001g02390.t01	Cell wall reinforcement	Lignins - Laccases	Cu-oxidase;Cu-oxidase_2;GFO_IDH_MocA_C	AT5G07130.3	-	laccase 13	Cu-oxidase;Cu-oxidase_2
VIT_18s0001g02400.t01	Cell wall reinforcement	Lignins - Laccases	Cu-oxidase;Cu-oxidase_2;Cu-oxidase_3	AT5G09360.1	-	laccase 14	Cu-oxidase;Cu-oxidase_2;Cu-oxidase_3
VIT_18s0001g02410.t01	Cell wall reinforcement	Lignins - Laccases	Cu-oxidase;Cu-oxidase_2;Cu-oxidase_3	AT5G48100.1	-	Laccase/Diphenol oxidase family protein	Cu-oxidase;Cu-oxidase_2;Cu-oxidase_3
VIT_18s0075g00230.t01	Cell wall reinforcement	Lignins - Laccases	Cu-oxidase;Cu-oxidase_2;Cu-oxidase_3	AT5G48100.1	-	Laccase/Diphenol oxidase family protein	Cu-oxidase;Cu-oxidase_2;Cu-oxidase_3
VIT_18s0075g00530.t01	Cell wall reinforcement	Lignins - Laccases	Cu-oxidase;Cu-oxidase_2;Cu-oxidase_3	AT5G09360.1	-	laccase 14	Cu-oxidase;Cu-oxidase_2;Cu-oxidase_3
VIT_18s0075g00540.t01	Cell wall reinforcement	Lignins - Laccases	Cu-oxidase;Cu-oxidase_2;Cu-oxidase_3	AT5G07130.3	-	laccase 13	Cu-oxidase;Cu-oxidase_2
VIT_18s0075g00580.t01	Cell wall reinforcement	Lignins - Laccases	Cu-oxidase;Cu-oxidase_2;Cu-oxidase_3;LRR_1;LRR_4;LRR_8	AT5G48100.1	-	Laccase/Diphenol oxidase family protein	Cu-oxidase;Cu-oxidase_2;Cu-oxidase_3
VIT_18s0075g00620.t01	Cell wall reinforcement	Lignins - Laccases	Cu-oxidase;Cu-oxidase_2;Cu-oxidase_3	AT5G07130.3	-	laccase 13	Cu-oxidase;Cu-oxidase_2
VIT_18s0075g00670.t01	Cell wall reinforcement	Lignins - Laccases	Cu-oxidase;Cu-oxidase_2;Cu-oxidase_3	AT5G07130.3	-	laccase 13	Cu-oxidase;Cu-oxidase_2
VIT_18s0075g00780.t01	Cell wall reinforcement	Lignins - Laccases	Cu-oxidase;Cu-oxidase_2;Cu-oxidase_3	AT5G09360.1	-	laccase 14	Cu-oxidase;Cu-oxidase_2;Cu-oxidase_3
VIT_18s0075g00810.t01	Cell wall reinforcement	Lignins - Laccases	Cu-oxidase;Cu-oxidase_2;Cu-oxidase_3	AT5G09360.1	-	laccase 14	Cu-oxidase;Cu-oxidase_2;Cu-oxidase_3
VIT_18s0117g00450.t01	Cell wall reinforcement	Lignins - Laccases	Cu-oxidase;Cu-oxidase_2;Cu-oxidase_3	AT5G48100.1	-	Laccase/Diphenol oxidase family protein	Cu-oxidase;Cu-oxidase_2;Cu-oxidase_3
VIT_18s0117g00550.t01	Cell wall reinforcement	Lignins - Laccases	Cu-oxidase;Cu-oxidase_2;Cu-oxidase_3	AT5G48100.1	-	Laccase/Diphenol oxidase family protein	Cu-oxidase;Cu-oxidase_2;Cu-oxidase_3
VIT_18s0117g00590.t01	Cell wall reinforcement	Lignins - Laccases	Cu-oxidase;Cu-oxidase_2;Cu-oxidase_3	AT5G09360.1	-	laccase 14	Cu-oxidase;Cu-oxidase_2;Cu-oxidase_3
VIT_18s0117g00600.t01	Cell wall reinforcement	Lignins - Laccases	Cu-oxidase;Cu-oxidase_2	AT5G07130.3	-	laccase 13	Cu-oxidase;Cu-oxidase_2
VIT_18s0122g00170.t01	Cell wall reinforcement	Lignins - Laccases	Cu-oxidase;Cu-oxidase_2;Cu-oxidase_3	AT5G09360.1	-	laccase 14	Cu-oxidase;Cu-oxidase_2;Cu-oxidase_3
VIT_18s0122g00250.t01	Cell wall reinforcement	Lignins - Laccases	Cu-oxidase;Cu-oxidase_2;Cu-oxidase_3	AT5G48100.1	-	Laccase/Diphenol oxidase family protein	Cu-oxidase;Cu-oxidase_2;Cu-oxidase_3
VIT_18s0122g00420.t01	Cell wall reinforcement	Lignins - Laccases	Cu-oxidase;Cu-oxidase_2;Cu-oxidase_3	AT5G48100.1	-	Laccase/Diphenol oxidase family protein	Cu-oxidase;Cu-oxidase_2;Cu-oxidase_3
VIT_18s0122g00520.t01	Cell wall reinforcement	Lignins - Laccases	Cu-oxidase;Cu-oxidase_2;Cu-oxidase_3	AT5G07130.3	-	laccase 13	Cu-oxidase;Cu-oxidase_2
VIT_18s0122g01150.t01	Cell wall reinforcement	Lignins - Laccases	Cu-oxidase;Cu-oxidase_2;Cu-oxidase_3	AT5G48100.1	-	Laccase/Diphenol oxidase family protein	Cu-oxidase;Cu-oxidase_2;Cu-oxidase_3
VIT_18s0164g00100.t01	Cell wall reinforcement	Lignins - Laccases	Cu-oxidase;Cu-oxidase_2;Cu-oxidase_3	AT5G09360.1	-	laccase 14	Cu-oxidase;Cu-oxidase_2;Cu-oxidase_3
VIT_18s0164g00110.t01	Cell wall reinforcement	Lignins - Laccases	Cu-oxidase;Cu-oxidase_2;Cu-oxidase_3	AT5G09360.1	-	laccase 14	Cu-oxidase;Cu-oxidase_2;Cu-oxidase_3
VIT_18s0164g00170.t01	Cell wall reinforcement	Lignins - Laccases	Cu-oxidase;Cu-oxidase_2;Cu-oxidase_3	AT5G09360.1	-	laccase 14	Cu-oxidase;Cu-oxidase_2;Cu-oxidase_3
VIT_08s0040g00780.t01	Cell wall reinforcement	Lignins - P-coumaroylshikimate 3′-hydroxylases	p450	AT2G40890.1	-	cytochrome P450%2C family 98%2C subfamily A%2C polypeptide 3	p450
VIT_09s0018g01190.t01	Cell wall reinforcement	Lignins - Quinate/shikimate p-hydroxycinnamoyltransferases	Transferase	AT5G48930.1	-	hydroxycinnamoyl-CoA shikimate/quinate hydroxycinnamoyl transferase	Transferase
VIT_11s0037g00440.t01	Cell wall reinforcement	Lignins - Quinate/shikimate p-hydroxycinnamoyltransferases	Transferase	AT5G48930.1	-	hydroxycinnamoyl-CoA shikimate/quinate hydroxycinnamoyl transferase	Transferase
VIT_00s0317g00070.t01	Cell wall reinforcement	Lignins and Lignans - Dirigent proteins	Dirigent	AT1G07730.2	-	Disease resistance-responsive (dirigent-like protein) family protein	Dirigent
VIT_00s0317g00080.t01	Cell wall reinforcement	Lignins and Lignans - Dirigent proteins	Dirigent	AT2G39430.1	-	Disease resistance-responsive (dirigent-like protein) family protein	Dirigent
VIT_00s0317g00090.t01	Cell wall reinforcement	Lignins and Lignans - Dirigent proteins	Dirigent	AT2G28670.2	-	Disease resistance-responsive (dirigent-like protein) family protein	Dirigent
VIT_02s0025g00730.t01	Cell wall reinforcement	Lignins and Lignans - Dirigent proteins	Dirigent	AT4G11210.1	-	Disease resistance-responsive (dirigent-like protein) family protein	Dirigent
VIT_02s0025g00740.t01	Cell wall reinforcement	Lignins and Lignans - Dirigent proteins	Dirigent	AT4G11190.1	-	Disease resistance-responsive (dirigent-like protein) family protein	Dirigent
VIT_02s0025g00750.t01	Cell wall reinforcement	Lignins and Lignans - Dirigent proteins	Dirigent	AT4G11210.1	-	Disease resistance-responsive (dirigent-like protein) family protein	Dirigent
VIT_02s0025g00760.t01	Cell wall reinforcement	Lignins and Lignans - Dirigent proteins	Dirigent	AT4G11210.1	-	Disease resistance-responsive (dirigent-like protein) family protein	Dirigent
VIT_03s0038g02050.t01	Cell wall reinforcement	Lignins and Lignans - Dirigent proteins	Dirigent	AT2G21100.2	-	Disease resistance-responsive (dirigent-like protein) family protein	Dirigent
VIT_03s0038g02060.t01	Cell wall reinforcement	Lignins and Lignans - Dirigent proteins	Dirigent	AT4G38700.1	-	Disease resistance-responsive (dirigent-like protein) family protein	Dirigent
VIT_05s0051g00390.t01	Cell wall reinforcement	Lignins and Lignans - Dirigent proteins	Dirigent	AT4G13580.1	-	Disease resistance-responsive (dirigent-like protein) family protein	Dirigent
VIT_05s0051g00400.t01	Cell wall reinforcement	Lignins and Lignans - Dirigent proteins	Dirigent	AT4G13580.1	-	Disease resistance-responsive (dirigent-like protein) family protein	Dirigent
VIT_06s0004g00970.t01	Cell wall reinforcement	Lignins and Lignans - Dirigent proteins	Dirigent	AT3G13660.1	-	Disease resistance-responsive (dirigent-like protein) family protein	Dirigent
VIT_06s0004g00980.t01	Cell wall reinforcement	Lignins and Lignans - Dirigent proteins	Dirigent	AT1G55210.2	-	Disease resistance-responsive (dirigent-like protein) family protein	Dirigent
VIT_06s0004g00990.t01	Cell wall reinforcement	Lignins and Lignans - Dirigent proteins	Dirigent	AT3G13650.1	-	Disease resistance-responsive (dirigent-like protein) family protein	Dirigent
VIT_06s0004g01000.t01	Cell wall reinforcement	Lignins and Lignans - Dirigent proteins	Dirigent	AT3G13650.1	-	Disease resistance-responsive (dirigent-like protein) family protein	Dirigent
VIT_06s0004g01010.t01	Cell wall reinforcement	Lignins and Lignans - Dirigent proteins	Dirigent	AT1G58170.1	-	Disease resistance-responsive (dirigent-like protein) family protein	Dirigent
VIT_06s0004g01020.t01	Cell wall reinforcement	Lignins and Lignans - Dirigent proteins	Dirigent	AT1G58170.1	-	Disease resistance-responsive (dirigent-like protein) family protein	Dirigent
VIT_06s0004g01030.t01	Cell wall reinforcement	Lignins and Lignans - Dirigent proteins	Dirigent	AT3G13660.1	-	Disease resistance-responsive (dirigent-like protein) family protein	Dirigent
VIT_08s0007g06900.t01	Cell wall reinforcement	Lignins and Lignans - Dirigent proteins	Dirigent	AT1G55210.2	-	Disease resistance-responsive (dirigent-like protein) family protein	Dirigent
VIT_12s0059g00820.t01	Cell wall reinforcement	Lignins and Lignans - Dirigent proteins	Dirigent	AT3G13660.1	-	Disease resistance-responsive (dirigent-like protein) family protein	Dirigent
VIT_12s0059g00830.t01	Cell wall reinforcement	Lignins and Lignans - Dirigent proteins	Dirigent	AT5G42500.1	-	Disease resistance-responsive (dirigent-like protein) family protein	Dirigent
VIT_12s0059g00840.t01	Cell wall reinforcement	Lignins and Lignans - Dirigent proteins	Dirigent	AT4G38700.1	-	Disease resistance-responsive (dirigent-like protein) family protein	Dirigent
VIT_13s0019g01210.t01	Cell wall reinforcement	Lignins and Lignans - Dirigent proteins	Dirigent	AT1G58170.1	-	Disease resistance-responsive (dirigent-like protein) family protein	Dirigent
VIT_17s0000g04880.t01	Cell wall reinforcement	Lignins and Lignans - Dirigent proteins	Dirigent	AT1G58170.1	-	Disease resistance-responsive (dirigent-like protein) family protein	Dirigent
VIT_01s0011g01600.t01	Cell wall reinforcement	Pectin - Arabinosyltransferase	Exostosin	AT5G44930.3	ARAD2	Exostosin family protein	Exostosin
08391-029_TRINITY_DN7018_c0_g1::08391-029_TRINITY_DN7018_c0_g1_i1::g.8614::m.8614	Cell wall reinforcement	Pectin - PME inhibitors	MinC_N;PMEI	AT5G62350.1	-	Plant invertase/pectin methylesterase inhibitor superfamily protein	PMEI
14375-059_TRINITY_DN16144_c0_g1::14375-059_TRINITY_DN16144_c0_g1_i2::g.4273::m.4273	Cell wall reinforcement	Pectin - PME inhibitors	PMEI	-	-	-	-
VIT_00s0323g00050.t01	Cell wall reinforcement	Pectin - PME inhibitors	PMEI	AT1G62770.1	-	Plant invertase/pectin methylesterase inhibitor superfamily protein	PMEI
VIT_00s0323g00060.t01	Cell wall reinforcement	Pectin - PME inhibitors	PMEI	AT3G47380.1	-	Plant invertase/pectin methylesterase inhibitor superfamily protein	F_actin_bind;PMEI
VIT_00s0323g00070.t01	Cell wall reinforcement	Pectin - PME inhibitors	PMEI	AT3G47380.1	-	Plant invertase/pectin methylesterase inhibitor superfamily protein	F_actin_bind;PMEI
VIT_01s0011g05390.t01	Cell wall reinforcement	Pectin - PME inhibitors	PMEI	AT1G23205.1	-	Plant invertase/pectin methylesterase inhibitor superfamily protein	PMEI
VIT_01s0011g05410.t01	Cell wall reinforcement	Pectin - PME inhibitors	PMEI	AT1G14890.1	-	Plant invertase/pectin methylesterase inhibitor superfamily protein	PMEI
VIT_02s0012g00500.t01	Cell wall reinforcement	Pectin - PME inhibitors	PMEI	AT4G02250.1	-	Plant invertase/pectin methylesterase inhibitor superfamily protein	Defensin_big;PMEI
VIT_04s0044g01100.t01	Cell wall reinforcement	Pectin - PME inhibitors	PMEI	AT5G64620.1	-	cell wall / vacuolar inhibitor of fructosidase 2	PMEI
VIT_06s0009g02570.t01	Cell wall reinforcement	Pectin - PME inhibitors	PMEI	-	-	-	-
VIT_07s0005g00480.t01	Cell wall reinforcement	Pectin - PME inhibitors	PMEI	AT3G62820.1	-	Plant invertase/pectin methylesterase inhibitor superfamily protein	Acyltransf_C;PMEI
VIT_07s0005g01580.t01	Cell wall reinforcement	Pectin - PME inhibitors	PMEI	-	-	-	-
VIT_11s0016g00590.t01	Cell wall reinforcement	Pectin - PME inhibitors	DUF2277;Peptidase_S74;PMEI	AT5G20740.1	PMEI3	Plant invertase/pectin methylesterase inhibitor superfamily protein	PMEI
VIT_14s0060g00700.t01	Cell wall reinforcement	Pectin - PME inhibitors	PMEI	-	-	-	-
VIT_14s0108g00900.t01	Cell wall reinforcement	Pectin - PME inhibitors	PMEI	-	-	-	-
VIT_15s0021g00540.t01	Cell wall reinforcement	Pectin - PME inhibitors	PMEI	AT5G38610.1	-	Plant invertase/pectin methylesterase inhibitor superfamily protein	PMEI
VIT_16s0022g00830.t01	Cell wall reinforcement	Pectin - PME inhibitors	PMEI	AT5G62360.1	-	Plant invertase/pectin methylesterase inhibitor superfamily protein	PMEI
VIT_16s0022g00840.t01	Cell wall reinforcement	Pectin - PME inhibitors	PMEI	AT5G62360.1	-	Plant invertase/pectin methylesterase inhibitor superfamily protein	PMEI
VIT_16s0022g00860.t01	Cell wall reinforcement	Pectin - PME inhibitors	PMEI	AT5G62360.1	-	Plant invertase/pectin methylesterase inhibitor superfamily protein	PMEI
VIT_16s0022g00870.t01	Cell wall reinforcement	Pectin - PME inhibitors	PMEI	AT5G62360.1	-	Plant invertase/pectin methylesterase inhibitor superfamily protein	PMEI
VIT_16s0022g00890.t01	Cell wall reinforcement	Pectin - PME inhibitors	PMEI	AT1G62770.1	-	Plant invertase/pectin methylesterase inhibitor superfamily protein	PMEI
VIT_16s0022g00940.t01	Cell wall reinforcement	Pectin - PME inhibitors	PMEI	AT5G51520.1	-	Plant invertase/pectin methylesterase inhibitor superfamily protein	PMEI
VIT_16s0022g00960.t01	Cell wall reinforcement	Pectin - PME inhibitors	FlaC_arch;PMEI	AT4G25260.1	PMEI7	Plant invertase/pectin methylesterase inhibitor superfamily protein	PMEI;PvlArgDC;TBCA
VIT_19s0014g02150.t01	Cell wall reinforcement	Pectin - PME inhibitors	PMEI	-	-	-	-
VIT_19s0027g01810.t01	Cell wall reinforcement	Pectin - PME inhibitors	PMEI	AT1G56100.2	-	Plant invertase/pectin methylesterase inhibitor superfamily protein	PMEI
VIT_08s0007g07690.t01	Cell wall reinforcement	Pectin - Polygalacturonase inihibiting proteins	LRRNT_2;LRR_1;LRR_4;LRR_6;LRR_8	AT5G06860.1	PGIP1	polygalacturonase inhibiting protein 1	FNIP;LRRNT_2;LRR_4;LRR_8
VIT_13s0064g01370.t01	Cell wall reinforcement	Pectin - Polygalacturonase inihibiting proteins	LRRNT_2;LRR_4;LRR_6;LRR_8	AT5G06860.1	PGIP1	polygalacturonase inhibiting protein 1	FNIP;LRRNT_2;LRR_4;LRR_8
VIT_11s0016g02380.t01	Ethylene-mediated signaling pathway	Hormone biosynthesis - 1-aminocyclopropane-1-carboxylate oxidases	2OG-FeII_Oxy	AT2G19590.1	ACO1	ACC oxidase 1	2OG-FeII_Oxy;DIOX_N
VIT_12s0059g01380.t01	Ethylene-mediated signaling pathway	Hormone biosynthesis - 1-aminocyclopropane-1-carboxylate oxidases	2OG-FeII_Oxy;DIOX_N	AT1G05010.1	ACO4	ethylene-forming enzyme	2OG-FeII_Oxy;DIOX_N
VIT_18s0001g01840.t01	Ethylene-mediated signaling pathway	Hormone biosynthesis - 1-aminocyclopropane-1-carboxylate oxidases	2OG-FeII_Oxy;DIOX_N;Tautomerase	AT1G77330.1	ACO5	2-oxoglutarate (2OG) and Fe(II)-dependent oxygenase superfamily protein	2OG-FeII_Oxy;DIOX_N
VIT_00s0840g00010.t01	Ethylene-mediated signaling pathway	Hormone biosynthesis - 1-aminocyclopropane-1-carboxylate synthases	Aminotran_1_2	AT4G37770.1	ACS8	1-amino-cyclopropane-1-carboxylate synthase 8	Aminotran_1_2
VIT_00s1437g00010.t01	Ethylene-mediated signaling pathway	Hormone biosynthesis - 1-aminocyclopropane-1-carboxylate synthases	Aminotran_1_2	AT4G37770.1	ACS8	1-amino-cyclopropane-1-carboxylate synthase 8	Aminotran_1_2
VIT_00s1764g00010.t01	Ethylene-mediated signaling pathway	Hormone biosynthesis - 1-aminocyclopropane-1-carboxylate synthases	Aminotran_1_2	AT5G51690.2	ACS12	1-amino-cyclopropane-1-carboxylate synthase 12	Aminotran_1_2
VIT_02s0025g00360.t01	Ethylene-mediated signaling pathway	Hormone biosynthesis - 1-aminocyclopropane-1-carboxylate synthases	Aminotran_1_2	AT3G61510.1	ACS1	ACC synthase 1	Aminotran_1_2
VIT_02s0234g00090.t01	Ethylene-mediated signaling pathway	Hormone biosynthesis - 1-aminocyclopropane-1-carboxylate synthases	Aminotran_1_2	AT4G26200.1	ACS7	1-amino-cyclopropane-1-carboxylate synthase 7	Aminotran_1_2;Beta_elim_lyase
VIT_11s0016g02560.t01	Ethylene-mediated signaling pathway	Hormone biosynthesis - 1-aminocyclopropane-1-carboxylate synthases	Aminotran_1_2	AT4G26200.1	ACS7	1-amino-cyclopropane-1-carboxylate synthase 7	Aminotran_1_2;Beta_elim_lyase
VIT_15s0046g02220.t01	Ethylene-mediated signaling pathway	Hormone biosynthesis - 1-aminocyclopropane-1-carboxylate synthases	Aminotran_1_2	AT3G61510.1	ACS1	ACC synthase 1	Aminotran_1_2
VIT_16s0022g02010.t01	Ethylene-mediated signaling pathway	Hormone biosynthesis - 1-aminocyclopropane-1-carboxylate synthases	Aminotran_1_2	AT5G51690.1	ACS12	1-amino-cyclopropane-1-carboxylate synthase 12	Aminotran_1_2
VIT_18s0001g08520.t01	Ethylene-mediated signaling pathway	Hormone biosynthesis - 1-aminocyclopropane-1-carboxylate synthases	Aminotran_1_2	AT4G37770.1	ACS8	1-amino-cyclopropane-1-carboxylate synthase 8	Aminotran_1_2
VIT_06s0004g07020.t01	Ethylene-mediated signaling pathway	Hormone biosynthesis - Ethylene Overproducer 1 (ETO1)	BTB;TPR_1;TPR_10;TPR_11;TPR_2;TPR_7;TPR_8	AT3G51770.1	ETO1	tetratricopeptide repeat (TPR)-containing protein	BTB;TPR_1;TPR_12;TPR_2;TPR_7;TPR_8
VIT_08s0058g00260.t01	Ethylene-mediated signaling pathway	Hormone biosynthesis - Ethylene Overproducer 1 (ETO1)	BTB;TPR_1;TPR_10;TPR_12;TPR_2;TPR_7;TPR_8	AT3G51770.2	ETO1	tetratricopeptide repeat (TPR)-containing protein	BTB;TPR_1;TPR_12;TPR_2;TPR_7;TPR_8
VIT_00s0179g00100.t01	Ethylene-mediated signaling pathway	Hormone biosynthesis - ETO1-like 1 (EOL1)	BTB;TPR_1;TPR_10;TPR_11;TPR_12;TPR_2;TPR_7;TPR_8	AT4G02680.1	EOL1	ETO1-like 1	BTB;TPR_1;TPR_14;TPR_16;TPR_2;TPR_7
VIT_14s0081g00630.t01	Ethylene-mediated signaling pathway	Hormone receptor - ETHYLENE INSENSITIVE 4 (EIN4)	GAF;HATPase_c;HisKA;Response_reg	AT3G04580.2	EIN4	Signal transduction histidine kinase%2C hybrid-type%2C ethylene sensor	GAF;HATPase_c;HisKA;Response_reg
VIT_19s0093g00580.t01	Ethylene-mediated signaling pathway	Hormone receptor - ETHYLENE RESPONSE 1 (ETR1)	GAF;HATPase_c;HisKA;Response_reg	AT1G66340.1	ETR1	Signal transduction histidine kinase%2C hybrid-type%2C ethylene sensor	GAF;HATPase_c;HisKA;Response_reg
VIT_05s0049g00090.t01	Ethylene-mediated signaling pathway	Hormone receptor - ETHYLENE RESPONSE 2 (ETR2)	GAF;GAF_3;HATPase_c;HisKA;Response_reg	AT3G23150.1	ETR2	Signal transduction histidine kinase%2C hybrid-type%2C ethylene sensor	GAF;HATPase_c;HisKA;Response_reg
VIT_07s0005g00850.t01	Ethylene-mediated signaling pathway	Hormone receptor - ETHYLENE RESPONSE SENSOR 1 (ERS1)	GAF;HATPase_c;HisKA	AT2G40940.1	ERS1	ethylene response sensor 1	DUF3135;GAF;HATPase_c;HisKA
VIT_00s0772g00020.t01	Ethylene-mediated signaling pathway	Hormone signal transduction - AP2/ERF TFs - AP2 family	AP2	AT5G10510.2	PLT3	AINTEGUMENTA-like 6	AP2
VIT_00s1291g00010.t01	Ethylene-mediated signaling pathway	Hormone signal transduction - AP2/ERF TFs - AP2 family	AP2	AT5G10510.6	PLT3	AINTEGUMENTA-like 6	AP2
VIT_01s0026g01690.t01	Ethylene-mediated signaling pathway	Hormone signal transduction - AP2/ERF TFs - AP2 family	AP2	-	-	-	-
VIT_06s0004g01800.t01	Ethylene-mediated signaling pathway	Hormone signal transduction - AP2/ERF TFs - AP2 family	AP2	AT1G51190.1	PLT2	Integrase-type DNA-binding superfamily protein	AP2
VIT_06s0004g03590.t01	Ethylene-mediated signaling pathway	Hormone signal transduction - AP2/ERF TFs - AP2 family	AP2;MYEOV2	AT2G28550.3	RAP2.7	related to AP2.7	AP2
VIT_07s0031g00220.t01	Ethylene-mediated signaling pathway	Hormone signal transduction - AP2/ERF TFs - AP2 family	AP2	-	-	-	-
VIT_07s0151g00440.t01	Ethylene-mediated signaling pathway	Hormone signal transduction - AP2/ERF TFs - AP2 family	AP2	AT4G37750.1	ANT	Integrase-type DNA-binding superfamily protein	AP2
VIT_08s0040g03180.t01	Ethylene-mediated signaling pathway	Hormone signal transduction - AP2/ERF TFs - AP2 family	AP2	AT2G28550.3	RAP2.7	related to AP2.7	AP2
VIT_09s0002g01370.t01	Ethylene-mediated signaling pathway	Hormone signal transduction - AP2/ERF TFs - AP2 family	AP2	AT1G72570.1	AIL1	Integrase-type DNA-binding superfamily protein	AP2
VIT_09s0018g01650.t01	Ethylene-mediated signaling pathway	Hormone signal transduction - AP2/ERF TFs - AP2 family	AP2	AT1G16060.1	ADAP	ARIA-interacting double AP2 domain protein	AP2
VIT_11s0037g00870.t01	Ethylene-mediated signaling pathway	Hormone signal transduction - AP2/ERF TFs - AP2 family	AP2	AT1G16060.1	ADAP	ARIA-interacting double AP2 domain protein	AP2
VIT_11s0052g00840.t01	Ethylene-mediated signaling pathway	Hormone signal transduction - AP2/ERF TFs - AP2 family	AP2	AT5G57390.2	AIL5	AINTEGUMENTA-like 5	AP2
VIT_13s0019g03550.t01	Ethylene-mediated signaling pathway	Hormone signal transduction - AP2/ERF TFs - AP2 family	AP2	AT2G28550.1	RAP2.7	related to AP2.7	AP2
VIT_13s0047g00340.t01	Ethylene-mediated signaling pathway	Hormone signal transduction - AP2/ERF TFs - AP2 family	AP2	AT3G54320.3	WRI1	Integrase-type DNA-binding superfamily protein	AP2
VIT_14s0108g00050.t01	Ethylene-mediated signaling pathway	Hormone signal transduction - AP2/ERF TFs - AP2 family	AP2	-	-	-	-
VIT_18s0001g08610.t01	Ethylene-mediated signaling pathway	Hormone signal transduction - AP2/ERF TFs - AP2 family	AP2	AT4G37750.1	ANT	Integrase-type DNA-binding superfamily protein	AP2
13353-33_TRINITY_DN17132_c0_g1::13353-33_TRINITY_DN17132_c0_g1_i1::g.2095::m.2095	Ethylene-mediated signaling pathway	Hormone signal transduction - AP2/ERF TFs - ERF family	AP2	AT5G47230.1	-	ethylene responsive element binding factor 5	AP2
13353-33_TRINITY_DN17161_c0_g1::13353-33_TRINITY_DN17161_c0_g1_i1::g.2092::m.2092	Ethylene-mediated signaling pathway	Hormone signal transduction - AP2/ERF TFs - ERF family	AP2	AT1G68550.2	-	Integrase-type DNA-binding superfamily protein	AP2
e6-23_TRINITY_DN33943_c0_g1::e6-23_TRINITY_DN33943_c0_g1_i1::g.5918::m.5918	Ethylene-mediated signaling pathway	Hormone signal transduction - AP2/ERF TFs - ERF family	AP2	AT4G23750.2	-	cytokinin response factor 2	AP2
VIT_00s0184g00010.t01	Ethylene-mediated signaling pathway	Hormone signal transduction - AP2/ERF TFs - ERF family	AP2	-	-	-	-
VIT_00s0291g00030.t01	Ethylene-mediated signaling pathway	Hormone signal transduction - AP2/ERF TFs - ERF family	AP2;YqgC	AT1G24590.1	-	DORNROSCHEN-like protein	AP2
VIT_00s0341g00070.t01	Ethylene-mediated signaling pathway	Hormone signal transduction - AP2/ERF TFs - ERF family	AP2	AT5G51990.1	DREB1D	C-repeat-binding factor 4	AIF_C;AP2
VIT_00s0341g00080.t01	Ethylene-mediated signaling pathway	Hormone signal transduction - AP2/ERF TFs - ERF family	AP2;Herpeto_peptide	AT4G16750.1	-	Integrase-type DNA-binding superfamily protein	AP2
VIT_00s0632g00010.t01	Ethylene-mediated signaling pathway	Hormone signal transduction - AP2/ERF TFs - ERF family	AP2	AT5G51990.1	DREB1D	C-repeat-binding factor 4	AIF_C;AP2
VIT_00s0662g00030.t01	Ethylene-mediated signaling pathway	Hormone signal transduction - AP2/ERF TFs - ERF family	AP2	-	-	-	-
VIT_01s0011g03470.t01	Ethylene-mediated signaling pathway	Hormone signal transduction - AP2/ERF TFs - ERF family	AP2	AT3G25890.2	CRF11	Integrase-type DNA-binding superfamily protein	AP2
VIT_01s0150g00120.t01	Ethylene-mediated signaling pathway	Hormone signal transduction - AP2/ERF TFs - ERF family	AP2	-	-	-	-
VIT_02s0025g01360.t01	Ethylene-mediated signaling pathway	Hormone signal transduction - AP2/ERF TFs - ERF family	AP2	-	-	-	-
VIT_02s0025g03170.t01	Ethylene-mediated signaling pathway	Hormone signal transduction - AP2/ERF TFs - ERF family	AP2	-	-	-	-
VIT_02s0025g04440.t01	Ethylene-mediated signaling pathway	Hormone signal transduction - AP2/ERF TFs - ERF family	AP2	AT1G12630.1	-	Integrase-type DNA-binding superfamily protein	AP2
VIT_02s0025g04460.t01	Ethylene-mediated signaling pathway	Hormone signal transduction - AP2/ERF TFs - ERF family	AP2	AT1G63030.2	DDF2	Integrase-type DNA-binding superfamily protein	AP2
VIT_02s0234g00130.t01	Ethylene-mediated signaling pathway	Hormone signal transduction - AP2/ERF TFs - ERF family	AP2	AT5G47220.1	ERF2	ethylene responsive element binding factor 2	AP2
VIT_03s0063g00460.t01	Ethylene-mediated signaling pathway	Hormone signal transduction - AP2/ERF TFs - ERF family	AP2	-	-	-	-
VIT_04s0008g02230.t01	Ethylene-mediated signaling pathway	Hormone signal transduction - AP2/ERF TFs - ERF family	AP2	AT1G19210.1	ERF17	Integrase-type DNA-binding superfamily protein	AP2
VIT_04s0008g03400.t01	Ethylene-mediated signaling pathway	Hormone signal transduction - AP2/ERF TFs - ERF family	AP2	AT5G11590.1	TINY2	Integrase-type DNA-binding superfamily protein	AP2
VIT_04s0008g05440.t01	Ethylene-mediated signaling pathway	Hormone signal transduction - AP2/ERF TFs - ERF family	AP2	AT5G11190.1	SHN2	Integrase-type DNA-binding superfamily protein	AP2
VIT_04s0008g06000.t01	Ethylene-mediated signaling pathway	Hormone signal transduction - AP2/ERF TFs - ERF family	AP2	AT5G25190.1	ESE3	Integrase-type DNA-binding superfamily protein	AP2
VIT_04s0023g00950.t01	Ethylene-mediated signaling pathway	Hormone signal transduction - AP2/ERF TFs - ERF family	AP2	AT1G72570.1	AIL1	Integrase-type DNA-binding superfamily protein	AP2
VIT_04s0023g00970.t01	Ethylene-mediated signaling pathway	Hormone signal transduction - AP2/ERF TFs - ERF family	AP2	-	-	-	-
VIT_04s0043g00510.t01	Ethylene-mediated signaling pathway	Hormone signal transduction - AP2/ERF TFs - ERF family	AP2	-	-	-	-
VIT_05s0029g00140.t01	Ethylene-mediated signaling pathway	Hormone signal transduction - AP2/ERF TFs - ERF family	AP2	-	-	-	-
VIT_05s0049g00490.t01	Ethylene-mediated signaling pathway	Hormone signal transduction - AP2/ERF TFs - ERF family	AP2	AT3G23230.1	ERF98	Integrase-type DNA-binding superfamily protein	AP2
VIT_05s0049g00500.t01	Ethylene-mediated signaling pathway	Hormone signal transduction - AP2/ERF TFs - ERF family	AP2	AT3G23230.1	ERF98	Integrase-type DNA-binding superfamily protein	AP2
VIT_05s0077g01860.t01	Ethylene-mediated signaling pathway	Hormone signal transduction - AP2/ERF TFs - ERF family	AP2	AT3G16770.1	RAP2.3	ethylene-responsive element binding protein	AP2
VIT_06s0004g00490.t01	Ethylene-mediated signaling pathway	Hormone signal transduction - AP2/ERF TFs - ERF family	AP2	AT5G19790.1	RAP2.11	related to AP2 11	AP2;DUF4808
VIT_06s0004g08190.t01	Ethylene-mediated signaling pathway	Hormone signal transduction - AP2/ERF TFs - ERF family	AP2	AT2G46310.1	CRF5	cytokinin response factor 5	AP2
VIT_06s0061g01390.t01	Ethylene-mediated signaling pathway	Hormone signal transduction - AP2/ERF TFs - ERF family	AP2;Toxin_11	AT5G51990.1	DREB1D	C-repeat-binding factor 4	AIF_C;AP2
VIT_06s0061g01400.t01	Ethylene-mediated signaling pathway	Hormone signal transduction - AP2/ERF TFs - ERF family	AP2	AT5G51990.1	DREB1D	C-repeat-binding factor 4	AIF_C;AP2
VIT_07s0005g00820.t01	Ethylene-mediated signaling pathway	Hormone signal transduction - AP2/ERF TFs - ERF family	AP2;SCP2_2	AT1G72360.2	-	Integrase-type DNA-binding superfamily protein	AP2
VIT_07s0005g03190.t01	Ethylene-mediated signaling pathway	Hormone signal transduction - AP2/ERF TFs - ERF family	AP2	AT3G23230.1	ERF98	Integrase-type DNA-binding superfamily protein	AP2
VIT_07s0005g03200.t01	Ethylene-mediated signaling pathway	Hormone signal transduction - AP2/ERF TFs - ERF family	AP2	AT3G23230.1	ERF98	Integrase-type DNA-binding superfamily protein	AP2
VIT_07s0005g03210.t01	Ethylene-mediated signaling pathway	Hormone signal transduction - AP2/ERF TFs - ERF family	AP2	AT3G23230.1	ERF98	Integrase-type DNA-binding superfamily protein	AP2
VIT_07s0005g03220.t01	Ethylene-mediated signaling pathway	Hormone signal transduction - AP2/ERF TFs - ERF family	AP2	AT3G23230.1	ERF98	Integrase-type DNA-binding superfamily protein	AP2
VIT_07s0005g03230.t01	Ethylene-mediated signaling pathway	Hormone signal transduction - AP2/ERF TFs - ERF family	AP2	AT3G23240.1	ERF1B	ethylene response factor 1	AP2
VIT_07s0005g03260.t01	Ethylene-mediated signaling pathway	Hormone signal transduction - AP2/ERF TFs - ERF family	AP2	AT3G23240.1	ERF1B	ethylene response factor 1	AP2
VIT_07s0005g03270.t01	Ethylene-mediated signaling pathway	Hormone signal transduction - AP2/ERF TFs - ERF family	AP2	AT3G23240.1	ERF1B	ethylene response factor 1	AP2
VIT_07s0005g03280.t01	Ethylene-mediated signaling pathway	Hormone signal transduction - AP2/ERF TFs - ERF family	AP2	AT3G23240.1	ERF1B	ethylene response factor 1	AP2
VIT_07s0031g00190.t01	Ethylene-mediated signaling pathway	Hormone signal transduction - AP2/ERF TFs - ERF family	AP2	AT2G23340.1	-	DREB and EAR motif protein 3	AP2
VIT_07s0031g00420.t01	Ethylene-mediated signaling pathway	Hormone signal transduction - AP2/ERF TFs - ERF family	AP2	-	-	-	-
VIT_07s0031g00710.t01	Ethylene-mediated signaling pathway	Hormone signal transduction - AP2/ERF TFs - ERF family	AP2	AT5G67000.1	-	Integrase-type DNA-binding superfamily protein	-
VIT_07s0031g00720.t01	Ethylene-mediated signaling pathway	Hormone signal transduction - AP2/ERF TFs - ERF family	AP2	-	-	-	-
VIT_07s0031g01980.t01	Ethylene-mediated signaling pathway	Hormone signal transduction - AP2/ERF TFs - ERF family	AP2	AT5G64750.1	-	Integrase-type DNA-binding superfamily protein	AP2
VIT_07s0141g00690.t01	Ethylene-mediated signaling pathway	Hormone signal transduction - AP2/ERF TFs - ERF family	AP2	AT3G50260.1	-	cooperatively regulated by ethylene and jasmonate 1	AP2
VIT_08s0007g03790.t01	Ethylene-mediated signaling pathway	Hormone signal transduction - AP2/ERF TFs - ERF family	AP2	AT5G51990.1	DREB1D	C-repeat-binding factor 4	AIF_C;AP2
VIT_08s0007g03810.t01	Ethylene-mediated signaling pathway	Hormone signal transduction - AP2/ERF TFs - ERF family	AP2	AT2G36450.1	-	Integrase-type DNA-binding superfamily protein	AP2
VIT_08s0007g07250.t01	Ethylene-mediated signaling pathway	Hormone signal transduction - AP2/ERF TFs - ERF family	AP2	AT5G19790.1	RAP2.11	related to AP2 11	AP2;DUF4808
VIT_08s0007g08150.t01	Ethylene-mediated signaling pathway	Hormone signal transduction - AP2/ERF TFs - ERF family	AP2	AT3G57600.1	-	Integrase-type DNA-binding superfamily protein	AP2
VIT_08s0007g08580.t01	Ethylene-mediated signaling pathway	Hormone signal transduction - AP2/ERF TFs - ERF family	AP2	AT2G41710.2	-	Integrase-type DNA-binding superfamily protein	AP2
VIT_08s0058g00520.t01	Ethylene-mediated signaling pathway	Hormone signal transduction - AP2/ERF TFs - ERF family	AP2	-	-	-	-
VIT_09s0002g00470.t01	Ethylene-mediated signaling pathway	Hormone signal transduction - AP2/ERF TFs - ERF family	AP2	AT1G53910.2	-	related to AP2 12	AP2
VIT_09s0002g03940.t01	Ethylene-mediated signaling pathway	Hormone signal transduction - AP2/ERF TFs - ERF family	AP2	AT5G11590.1	TINY2	Integrase-type DNA-binding superfamily protein	AP2
VIT_09s0002g06750.t01	Ethylene-mediated signaling pathway	Hormone signal transduction - AP2/ERF TFs - ERF family	AP2	AT5G25390.2	-	Integrase-type DNA-binding superfamily protein	AP2
VIT_09s0002g08830.t01	Ethylene-mediated signaling pathway	Hormone signal transduction - AP2/ERF TFs - ERF family	AP2	-	-	-	-
VIT_09s0002g09120.t01	Ethylene-mediated signaling pathway	Hormone signal transduction - AP2/ERF TFs - ERF family	AP2	AT5G25190.1	ESE3	Integrase-type DNA-binding superfamily protein	AP2
VIT_09s0002g09140.t01	Ethylene-mediated signaling pathway	Hormone signal transduction - AP2/ERF TFs - ERF family	AP2	AT5G25190.1	ESE3	Integrase-type DNA-binding superfamily protein	AP2
VIT_10s0003g00130.t01	Ethylene-mediated signaling pathway	Hormone signal transduction - AP2/ERF TFs - ERF family	AP2	-	-	-	-
VIT_10s0003g00140.t01	Ethylene-mediated signaling pathway	Hormone signal transduction - AP2/ERF TFs - ERF family	AP2	AT1G53170.1	-	ethylene response factor 8	AP2
VIT_10s0003g00580.t01	Ethylene-mediated signaling pathway	Hormone signal transduction - AP2/ERF TFs - ERF family	AP2	-	-	-	-
VIT_10s0003g00590.t01	Ethylene-mediated signaling pathway	Hormone signal transduction - AP2/ERF TFs - ERF family	AP2	AT4G18450.1	-	Integrase-type DNA-binding superfamily protein	AP2
VIT_11s0016g00660.t01	Ethylene-mediated signaling pathway	Hormone signal transduction - AP2/ERF TFs - ERF family	AP2	AT1G19210.1	ERF17	Integrase-type DNA-binding superfamily protein	AP2
VIT_11s0016g00670.t01	Ethylene-mediated signaling pathway	Hormone signal transduction - AP2/ERF TFs - ERF family	AP2	AT1G71520.1	-	Integrase-type DNA-binding superfamily protein	AP2
VIT_11s0016g02140.t01	Ethylene-mediated signaling pathway	Hormone signal transduction - AP2/ERF TFs - ERF family	AP2	-	-	-	-
VIT_11s0016g03350.t01	Ethylene-mediated signaling pathway	Hormone signal transduction - AP2/ERF TFs - ERF family	AP2	AT5G11590.1	TINY2	Integrase-type DNA-binding superfamily protein	AP2
VIT_11s0016g05340.t01	Ethylene-mediated signaling pathway	Hormone signal transduction - AP2/ERF TFs - ERF family	AP2;DUF98	AT1G15360.2	-	Integrase-type DNA-binding superfamily protein	AP2
VIT_12s0028g03270.t01	Ethylene-mediated signaling pathway	Hormone signal transduction - AP2/ERF TFs - ERF family	AP2	AT5G44210.1	-	erf domain protein 9	AP2
VIT_12s0059g00280.t01	Ethylene-mediated signaling pathway	Hormone signal transduction - AP2/ERF TFs - ERF family	AP2	AT2G20880.1	-	Integrase-type DNA-binding superfamily protein	AP2
VIT_12s0059g01460.t01	Ethylene-mediated signaling pathway	Hormone signal transduction - AP2/ERF TFs - ERF family	AP2	AT3G20310.1	-	ethylene response factor 7	AP2
VIT_13s0067g01400.t01	Ethylene-mediated signaling pathway	Hormone signal transduction - AP2/ERF TFs - ERF family	AP2	AT2G40220.1	ABI4	Integrase-type DNA-binding superfamily protein	AP2
VIT_13s0067g01960.t01	Ethylene-mediated signaling pathway	Hormone signal transduction - AP2/ERF TFs - ERF family	AP2	AT2G40340.6	-	Integrase-type DNA-binding superfamily protein	AP2
VIT_14s0006g02290.t01	Ethylene-mediated signaling pathway	Hormone signal transduction - AP2/ERF TFs - ERF family	AP2	-	-	-	-
VIT_14s0068g00860.t01	Ethylene-mediated signaling pathway	Hormone signal transduction - AP2/ERF TFs - ERF family	AP2	AT5G13910.1	-	Integrase-type DNA-binding superfamily protein	AP2
VIT_14s0068g01040.t01	Ethylene-mediated signaling pathway	Hormone signal transduction - AP2/ERF TFs - ERF family	AP2	-	-	-	-
VIT_14s0081g00520.t01	Ethylene-mediated signaling pathway	Hormone signal transduction - AP2/ERF TFs - ERF family	AP2	AT1G53170.1	-	ethylene response factor 8	AP2
VIT_14s0081g00730.t01	Ethylene-mediated signaling pathway	Hormone signal transduction - AP2/ERF TFs - ERF family	AP2	AT3G23240.1	ERF1B	ethylene response factor 1	AP2
VIT_14s0108g01220.t01	Ethylene-mediated signaling pathway	Hormone signal transduction - AP2/ERF TFs - ERF family	AP2	-	-	-	-
VIT_15s0021g01590.t01	Ethylene-mediated signaling pathway	Hormone signal transduction - AP2/ERF TFs - ERF family	AP2	AT5G47220.1	ERF2	ethylene responsive element binding factor 2	AP2
VIT_15s0021g01600.t01	Ethylene-mediated signaling pathway	Hormone signal transduction - AP2/ERF TFs - ERF family	AP2	AT5G47220.1	ERF2	ethylene responsive element binding factor 2	AP2
VIT_15s0021g01610.t01	Ethylene-mediated signaling pathway	Hormone signal transduction - AP2/ERF TFs - ERF family	AP2	AT5G47220.1	ERF2	ethylene responsive element binding factor 2	AP2
VIT_15s0021g01630.t01	Ethylene-mediated signaling pathway	Hormone signal transduction - AP2/ERF TFs - ERF family	AP2	AT5G47220.1	ERF2	ethylene responsive element binding factor 2	AP2
VIT_15s0021g02110.t01	Ethylene-mediated signaling pathway	Hormone signal transduction - AP2/ERF TFs - ERF family	AP2	AT4G16750.1	-	Integrase-type DNA-binding superfamily protein	AP2
VIT_15s0046g00310.t01	Ethylene-mediated signaling pathway	Hormone signal transduction - AP2/ERF TFs - ERF family	AP2	AT1G01250.1	-	Integrase-type DNA-binding superfamily protein	AP2
VIT_15s0046g01390.t01	Ethylene-mediated signaling pathway	Hormone signal transduction - AP2/ERF TFs - ERF family	AP2	AT3G61630.1	-	cytokinin response factor 6	AP2
VIT_16s0013g00890.t01	Ethylene-mediated signaling pathway	Hormone signal transduction - AP2/ERF TFs - ERF family	AP2	AT4G17500.1	-	ethylene responsive element binding factor 1	AP2
VIT_16s0013g00900.t01	Ethylene-mediated signaling pathway	Hormone signal transduction - AP2/ERF TFs - ERF family	AP2	AT5G51190.1	-	Integrase-type DNA-binding superfamily protein	AP2
VIT_16s0013g00950.t01	Ethylene-mediated signaling pathway	Hormone signal transduction - AP2/ERF TFs - ERF family	AP2	AT5G61600.1	-	ethylene response factor 104	AP2
VIT_16s0013g00970.t01	Ethylene-mediated signaling pathway	Hormone signal transduction - AP2/ERF TFs - ERF family	AP2	-	-	-	-
VIT_16s0013g00980.t01	Ethylene-mediated signaling pathway	Hormone signal transduction - AP2/ERF TFs - ERF family	AP2	AT4G17490.1	-	ethylene responsive element binding factor 6	AP2
VIT_16s0013g00990.t01	Ethylene-mediated signaling pathway	Hormone signal transduction - AP2/ERF TFs - ERF family	AP2	AT5G61600.1	-	ethylene response factor 104	AP2
VIT_16s0013g01000.t01	Ethylene-mediated signaling pathway	Hormone signal transduction - AP2/ERF TFs - ERF family	AP2	AT5G51190.1	-	Integrase-type DNA-binding superfamily protein	AP2
VIT_16s0013g01050.t01	Ethylene-mediated signaling pathway	Hormone signal transduction - AP2/ERF TFs - ERF family	AP2	AT5G61600.1	-	ethylene response factor 104	AP2
VIT_16s0013g01060.t01	Ethylene-mediated signaling pathway	Hormone signal transduction - AP2/ERF TFs - ERF family	AP2	AT5G61600.1	-	ethylene response factor 104	AP2
VIT_16s0013g01070.t01	Ethylene-mediated signaling pathway	Hormone signal transduction - AP2/ERF TFs - ERF family	AP2	AT5G51190.1	-	Integrase-type DNA-binding superfamily protein	AP2
VIT_16s0013g01090.t01	Ethylene-mediated signaling pathway	Hormone signal transduction - AP2/ERF TFs - ERF family	AP2	AT5G51190.1	-	Integrase-type DNA-binding superfamily protein	AP2
VIT_16s0013g01110.t01	Ethylene-mediated signaling pathway	Hormone signal transduction - AP2/ERF TFs - ERF family	AP2	AT5G51190.1	-	Integrase-type DNA-binding superfamily protein	AP2
VIT_16s0013g01120.t01	Ethylene-mediated signaling pathway	Hormone signal transduction - AP2/ERF TFs - ERF family	AP2	AT5G51190.1	-	Integrase-type DNA-binding superfamily protein	AP2
VIT_16s0050g02400.t01	Ethylene-mediated signaling pathway	Hormone signal transduction - AP2/ERF TFs - ERF family	AP2	AT4G27950.1	-	cytokinin response factor 4	AP2
VIT_16s0100g00380.t01	Ethylene-mediated signaling pathway	Hormone signal transduction - AP2/ERF TFs - ERF family	AP2	AT4G25490.1	-	C-repeat/DRE binding factor 1	AP2
VIT_16s0100g00400.t01	Ethylene-mediated signaling pathway	Hormone signal transduction - AP2/ERF TFs - ERF family	AP2	AT1G12630.1	-	Integrase-type DNA-binding superfamily protein	AP2
VIT_17s0000g00200.t01	Ethylene-mediated signaling pathway	Hormone signal transduction - AP2/ERF TFs - ERF family	AP2;DUF3774	-	-	-	-
VIT_17s0000g04480.t01	Ethylene-mediated signaling pathway	Hormone signal transduction - AP2/ERF TFs - ERF family	AP2	-	-	-	-
VIT_18s0001g03240.t01	Ethylene-mediated signaling pathway	Hormone signal transduction - AP2/ERF TFs - ERF family	AP2	AT1G44830.1	-	Integrase-type DNA-binding superfamily protein	AP2
VIT_18s0001g05850.t01	Ethylene-mediated signaling pathway	Hormone signal transduction - AP2/ERF TFs - ERF family	AP2	AT1G33760.1	-	Integrase-type DNA-binding superfamily protein	AP2
VIT_18s0001g05890.t01	Ethylene-mediated signaling pathway	Hormone signal transduction - AP2/ERF TFs - ERF family	AP2	AT1G71450.1	-	Integrase-type DNA-binding superfamily protein	AP2
VIT_18s0001g10150.t01	Ethylene-mediated signaling pathway	Hormone signal transduction - AP2/ERF TFs - ERF family	AP2	AT1G46768.2	-	related to AP2 1	AP2
VIT_18s0001g13320.t01	Ethylene-mediated signaling pathway	Hormone signal transduction - AP2/ERF TFs - ERF family	AP2	AT1G75490.1	-	Integrase-type DNA-binding superfamily protein	AP2
VIT_18s0072g00260.t01	Ethylene-mediated signaling pathway	Hormone signal transduction - AP2/ERF TFs - ERF family	AP2	-	-	-	-
VIT_18s0089g01030.t01	Ethylene-mediated signaling pathway	Hormone signal transduction - AP2/ERF TFs - ERF family	AP2	AT1G22810.1	-	Integrase-type DNA-binding superfamily protein	AP2
VIT_19s0014g02240.t01	Ethylene-mediated signaling pathway	Hormone signal transduction - AP2/ERF TFs - ERF family	AP2	AT1G53170.1	-	ethylene response factor 8	AP2
VIT_19s0014g03180.t01	Ethylene-mediated signaling pathway	Hormone signal transduction - AP2/ERF TFs - ERF family	AP2	-	-	-	-
VIT_19s0090g01080.t01	Ethylene-mediated signaling pathway	Hormone signal transduction - AP2/ERF TFs - ERF family	AP2	AT1G50640.1	-	ethylene responsive element binding factor 3	AP2
VIT_00s0662g00040.t01	Ethylene-mediated signaling pathway	Hormone signal transduction - AP2/ERF TFs - ERF family - DREB subfamily A-6 of ERF/AP2 transcription factor (RAP2.4)	AP2	AT1G78080.1	RAP2.4	related to AP2 4	AP2
VIT_18s0001g05250.t01	Ethylene-mediated signaling pathway	Hormone signal transduction - AP2/ERF TFs - ERF family - DREB subfamily A-6 of ERF/AP2 transcription factor (RAP2.4)	AKAP7_RIRII_bdg;AP2	AT1G78080.1	RAP2.4	related to AP2 4	AP2
VIT_01s0011g03070.t01	Ethylene-mediated signaling pathway	Hormone signal transduction - AP2/ERF TFs - RAV family	AP2;B3;DUF4884	AT1G25560.1	-	AP2/B3 transcription factor family protein	AP2;B3;DUF313
VIT_11s0037g00010.t01	Ethylene-mediated signaling pathway	Hormone signal transduction - AP2/ERF TFs - RAV family	AP2;B3;DUF313	AT1G50680.1	-	AP2/B3 transcription factor family protein	AP2;B3;DUF313
VIT_14s0083g00130.t01	Ethylene-mediated signaling pathway	Hormone signal transduction - AP2/ERF TFs - RAV family	AP2;B3;DUF4884	AT1G13260.1	-	related to ABI3/VP1 1	AP2;B3
VIT_15s0048g02370.t01	Ethylene-mediated signaling pathway	Hormone signal transduction - AP2/ERF TFs - RAV family	AP2;B3	AT2G46870.1	-	AP2/B3-like transcriptional factor family protein	B3
VIT_05s0020g02520.t01	Ethylene-mediated signaling pathway	Hormone signal transduction - BTB/POZ and MATH domain-containing proteins	BTB	AT5G19000.3	BPM1	BTB-POZ and MATH domain 1	BTB
VIT_06s0009g01030.t01	Ethylene-mediated signaling pathway	Hormone signal transduction - BTB/POZ and MATH domain-containing proteins	BTB;MATH	AT5G21010.1	BPM5	BTB-POZ and MATH domain 5	BTB;MATH
VIT_07s0104g00570.t01	Ethylene-mediated signaling pathway	Hormone signal transduction - BTB/POZ and MATH domain-containing proteins	BTB	AT3G06190.1	BPM2	BTB-POZ and MATH domain 2	BTB
VIT_08s0056g01670.t01	Ethylene-mediated signaling pathway	Hormone signal transduction - BTB/POZ and MATH domain-containing proteins	BTB;MATH	AT3G03740.1	BPM4	BTB-POZ and MATH domain 4	BTB;MATH
VIT_13s0019g02260.t01	Ethylene-mediated signaling pathway	Hormone signal transduction - BTB/POZ and MATH domain-containing proteins	BTB;MATH	AT2G39760.1	BPM3	BTB/POZ/MATH-domains containing protein	BTB;MATH
VIT_01s0026g02230.t01	Ethylene-mediated signaling pathway	Hormone signal transduction - CULLIN 3 (CUL3)	Cullin;Cullin_Nedd8;DNA_repr_REX1B	AT1G69670.2	-	cullin 3B	Cullin;Cullin_Nedd8
VIT_14s0108g00490.t01	Ethylene-mediated signaling pathway	Hormone signal transduction - CULLIN 3 (CUL3)	Cullin;Cullin_Nedd8;DNA_repr_REX1B	AT1G69670.2	-	cullin 3B	Cullin;Cullin_Nedd8
VIT_17s0000g09870.t01	Ethylene-mediated signaling pathway	Hormone signal transduction - EIN2 C-TERMINUS INTERACTING PROTEIN 1 (ECIP1)	MA3	AT4G24800.4	ECIP1	MA3 domain-containing protein	MA3
VIT_04s0008g05470.t01	Ethylene-mediated signaling pathway	Hormone signal transduction - EIN3-BINDING F BOX PROTEIN 1 (EBF1)	F-box;F-box-like;LRR_4;LRR_6;UPAR_LY6_2	AT2G25490.1	EBF1	EIN3-binding F box protein 1	F-box;F-box-like;LRR_4;LRR_6
VIT_11s0016g05410.t01	Ethylene-mediated signaling pathway	Hormone signal transduction - EIN3-BINDING F BOX PROTEIN 1 (EBF1)	F-box;F-box-like;LRR_6	AT2G25490.1	EBF1	EIN3-binding F box protein 1	F-box;F-box-like;LRR_4;LRR_6
VIT_06s0009g01380.t01	Ethylene-mediated signaling pathway	Hormone signal transduction - ETHYLENE INSENSITIVE 3 (EIN3)	DUF2841;EIN3	AT3G20770.1	EIN3	Ethylene insensitive 3 family protein	DUF2841;EIN3
VIT_05s0049g00510.t01	Ethylene-mediated signaling pathway	Hormone signal transduction - ETHYLENE RESPONSE FACTOR 1 (ERF1B)	AP2	AT3G23240.1	ERF1B	ethylene response factor 1	AP2
VIT_13s0047g00250.t01	Ethylene-mediated signaling pathway	Hormone signal transduction - ETHYLENE-INSENSITIVE3-LIKE 1 (EIL1)	DUF2841;EIN3	AT2G27050.1	EIL1	ETHYLENE-INSENSITIVE3-like 1	Coilin_N;DUF2841;EIN3;Rieske
VIT_14s0030g01580.t01	Ethylene-mediated signaling pathway	Hormone signal transduction - EXORIBONUCLEASE 4 (XRN4/EIN5)	XRN_M;XRN_N;zf-CCHC	AT1G54490.2	XRN4	exoribonuclease 4	XRN_M;XRN_N;zf-CCHC;zf-CCHC_2
VIT_08s0040g01730.t01	Ethylene-mediated signaling pathway	Hormone signal transduction - NRAMP metal ion transporter family protein (EIN2)	Nramp	AT5G03280.1	EIN2	NRAMP metal ion transporter family protein	Nramp
VIT_15s0021g01530.t01	Ethylene-mediated signaling pathway	Hormone signal transduction - VASCULAR ASSOCIATED DEATH1 (VAD1)	GRAM;SlyX;VASt	AT1G02120.1	VAD1	GRAM domain family protein	GRAM;VASt
VIT_11s0016g01230.t01	Jasmonic acid-mediated signaling pathway	Hormone biosynthesis - 12-oxophytodienoate reductase 3 (OPR3)	Oxidored_FMN	AT2G06050.3	OPR3	oxophytodienoate-reductase 3	Oxidored_FMN
VIT_06s0004g01500.t01	Jasmonic acid-mediated signaling pathway	Hormone biosynthesis - 13S-lipoxygenase 2 (LOX2)	Lipoxygenase;PLAT	AT3G45140.2	LOX2	lipoxygenase 2	Lipoxygenase;PLAT
VIT_01s0010g02750.t01	Jasmonic acid-mediated signaling pathway	Hormone biosynthesis - 13S-lipoxygenases	Lipoxygenase;PLAT	AT1G67560.1	LOX6	PLAT/LH2 domain-containing lipoxygenase family protein	Lipoxygenase;PLAT
VIT_05s0020g03170.t01	Jasmonic acid-mediated signaling pathway	Hormone biosynthesis - 13S-lipoxygenases	Lipoxygenase;PLAT	AT3G22400.1	LOX5	PLAT/LH2 domain-containing lipoxygenase family protein	Lipoxygenase;PLAT
VIT_06s0004g01450.t01	Jasmonic acid-mediated signaling pathway	Hormone biosynthesis - 13S-lipoxygenases	Lipoxygenase;PLAT	AT3G45140.2	LOX2	lipoxygenase 2	Lipoxygenase;PLAT
VIT_06s0004g01470.t01	Jasmonic acid-mediated signaling pathway	Hormone biosynthesis - 13S-lipoxygenases	Lipoxygenase;PLAT	AT3G45140.2	LOX2	lipoxygenase 2	Lipoxygenase;PLAT
VIT_06s0004g01480.t01	Jasmonic acid-mediated signaling pathway	Hormone biosynthesis - 13S-lipoxygenases	Lipoxygenase;PLAT	AT3G45140.2	LOX2	lipoxygenase 2	Lipoxygenase;PLAT
VIT_06s0004g01510.t01	Jasmonic acid-mediated signaling pathway	Hormone biosynthesis - 13S-lipoxygenases	Lipoxygenase;PLAT	AT3G45140.1	LOX2	lipoxygenase 2	Lipoxygenase;PLAT
VIT_09s0002g01080.t01	Jasmonic acid-mediated signaling pathway	Hormone biosynthesis - 13S-lipoxygenases	Lipoxygenase;PLAT	AT1G17420.1	LOX3	lipoxygenase 3	Lipoxygenase;PLAT
VIT_13s0064g01480.t01	Jasmonic acid-mediated signaling pathway	Hormone biosynthesis - 13S-lipoxygenases	Lipoxygenase;PLAT	AT3G45140.1	LOX2	lipoxygenase 2	Lipoxygenase;PLAT
VIT_14s0128g00780.t01	Jasmonic acid-mediated signaling pathway	Hormone biosynthesis - 13S-lipoxygenases	Lipoxygenase;PLAT	AT1G55020.1	LOX1	lipoxygenase 1	Lipoxygenase;PLAT
VIT_14s0128g00790.t01	Jasmonic acid-mediated signaling pathway	Hormone biosynthesis - 13S-lipoxygenases	Lipoxygenase;PLAT	AT1G55020.1	LOX1	lipoxygenase 1	Lipoxygenase;PLAT
VIT_05s0051g00720.t01	Jasmonic acid-mediated signaling pathway	Hormone biosynthesis - 3-KETOACYL-COA THIOLASE 2 (KAT2)	ACP_syn_III_C;Thiolase_C;Thiolase_N	AT2G33150.1	KAT2	peroxisomal 3-ketoacyl-CoA thiolase 3	ACP_syn_III_C;Thiolase_C;Thiolase_N
VIT_07s0005g05610.t01	Jasmonic acid-mediated signaling pathway	Hormone biosynthesis - 3-KETOACYL-COA THIOLASE 2 (KAT2)	ACP_syn_III_C;Thiolase_C;Thiolase_N	AT2G33150.1	KAT2	peroxisomal 3-ketoacyl-CoA thiolase 3	ACP_syn_III_C;Thiolase_C;Thiolase_N
VIT_00s0389g00020.t01	Jasmonic acid-mediated signaling pathway	Hormone biosynthesis - Acyl-CoA oxidases	ACOX;Acyl-CoA_dh_M	-	-	-	-
VIT_00s0662g00010.t01	Jasmonic acid-mediated signaling pathway	Hormone biosynthesis - Acyl-CoA oxidases	ACOX;Acyl-CoA_dh_1;Acyl-CoA_dh_M	AT5G65110.1	ACX2	acyl-CoA oxidase 2	ACOX;Acyl-CoA_dh_1;Acyl-CoA_dh_M
VIT_08s0105g00460.t01	Jasmonic acid-mediated signaling pathway	Hormone biosynthesis - Acyl-CoA oxidases	Acyl-CoA_dh_1;Acyl-CoA_dh_2;Acyl-CoA_dh_M;Acyl-CoA_dh_N	AT3G51840.1	ACX4	acyl-CoA oxidase 4	Acyl-CoA_dh_1;Acyl-CoA_dh_2;Acyl-CoA_dh_M;Acyl-CoA_dh_N
VIT_12s0028g02660.t01	Jasmonic acid-mediated signaling pathway	Hormone biosynthesis - Acyl-CoA oxidases	ACOX;Acyl-CoA_dh_1;Acyl-CoA_dh_M	AT1G06290.1	ACX3	acyl-CoA oxidase 3	ACOX;Acyl-CoA_dh_1;Acyl-CoA_dh_M;Acyl-CoA_ox_N
VIT_13s0019g05260.t01	Jasmonic acid-mediated signaling pathway	Hormone biosynthesis - Acyl-CoA synthase (OPCL1)	AMP-binding;AMP-binding_C	AT1G20510.1	OPCL1	OPC-8:0 CoA ligase1	AMP-binding;AMP-binding_C
VIT_18s0001g00280.t01	Jasmonic acid-mediated signaling pathway	Hormone biosynthesis - Acyl-CoA synthase (OPCL1)	AMP-binding;AMP-binding_C	AT1G20510.1	OPCL1	OPC-8:0 CoA ligase1	AMP-binding;AMP-binding_C
VIT_18s0001g00290.t01	Jasmonic acid-mediated signaling pathway	Hormone biosynthesis - Acyl-CoA synthase (OPCL1)	AMP-binding;AMP-binding_C	AT1G20510.1	OPCL1	OPC-8:0 CoA ligase1	AMP-binding;AMP-binding_C
VIT_01s0010g02740.t01	Jasmonic acid-mediated signaling pathway	Hormone biosynthesis - Acyl-CoA synthases	AMP-binding;AMP-binding_C	AT5G63380.1	AT5G63380 - ACS	AMP-dependent synthetase and ligase family protein	AMP-binding;AMP-binding_C
VIT_06s0061g00450.t01	Jasmonic acid-mediated signaling pathway	Hormone biosynthesis - Acyl-CoA synthases	AMP-binding;AMP-binding_C	AT4G05160.1	AT4G05160 - ACS	AMP-dependent synthetase and ligase family protein	AMP-binding;AMP-binding_C
VIT_08s0007g05050.t01	Jasmonic acid-mediated signaling pathway	Hormone biosynthesis - Acyl-CoA synthases	AMP-binding;AMP-binding_C	AT4G05160.1	AT4G05160 - ACS	AMP-dependent synthetase and ligase family protein	AMP-binding;AMP-binding_C
VIT_14s0171g00290.t01	Jasmonic acid-mediated signaling pathway	Hormone biosynthesis - Acyl-CoA synthases	AMP-binding;AMP-binding_C	AT5G63380.1	AT5G63380 - ACS	AMP-dependent synthetase and ligase family protein	AMP-binding;AMP-binding_C
VIT_14s0171g00300.t01	Jasmonic acid-mediated signaling pathway	Hormone biosynthesis - Acyl-CoA synthases	AMP-binding;AMP-binding_C	AT5G63380.1	AT5G63380 - ACS	AMP-dependent synthetase and ligase family protein	AMP-binding;AMP-binding_C
VIT_17s0000g01790.t01	Jasmonic acid-mediated signaling pathway	Hormone biosynthesis - Acyl-CoA synthases	AMP-binding;AMP-binding_C	AT5G63380.1	AT5G63380 - ACS	AMP-dependent synthetase and ligase family protein	AMP-binding;AMP-binding_C
VIT_01s0011g03090.t01	Jasmonic acid-mediated signaling pathway	Hormone biosynthesis - Allene oxyde cyclases	Allene_ox_cyc;Dirigent	AT3G25780.1	AOC3	allene oxide cyclase 3	Allene_ox_cyc;Dirigent
VIT_14s0083g00110.t01	Jasmonic acid-mediated signaling pathway	Hormone biosynthesis - Allene oxyde cyclases	Allene_ox_cyc;Dirigent	AT3G25760.1	AOC1	allene oxide cyclase 1	Allene_ox_cyc;Dirigent
VIT_03s0063g01820.t01	Jasmonic acid-mediated signaling pathway	Hormone biosynthesis - Allene oxyde synthases	-	AT5G42650.1	AOS	allene oxide synthase	-
VIT_03s0063g01830.t01	Jasmonic acid-mediated signaling pathway	Hormone biosynthesis - Allene oxyde synthases	P5CR_dimer	AT5G42650.1	AOS	allene oxide synthase	-
VIT_03s0063g01850.t01	Jasmonic acid-mediated signaling pathway	Hormone biosynthesis - Allene oxyde synthases	-	AT5G42650.1	AOS	allene oxide synthase	-
VIT_03s0063g01860.t01	Jasmonic acid-mediated signaling pathway	Hormone biosynthesis - Allene oxyde synthases	-	AT5G42650.1	AOS	allene oxide synthase	-
VIT_18s0001g11630.t01	Jasmonic acid-mediated signaling pathway	Hormone biosynthesis - Allene oxyde synthases	-	AT5G42650.1	AOS	allene oxide synthase	-
VIT_00s0583g00030.t01	Jasmonic acid-mediated signaling pathway	Hormone biosynthesis - Fatty acid desaturases	FA_desaturase;Lipid_DES	AT4G04930.1	DES-1-LIKE	fatty acid desaturase family protein	FA_desaturase;Lipid_DES
VIT_04s0008g01210.t01	Jasmonic acid-mediated signaling pathway	Hormone biosynthesis - Fatty acid desaturases	Cyt-b5;FA_desaturase	AT3G61580.1	SLD1	Fatty acid/sphingolipid desaturase	Cyt-b5;FA_desaturase
VIT_06s0004g01250.t01	Jasmonic acid-mediated signaling pathway	Hormone biosynthesis - Fatty acid desaturases	FA_desaturase	AT3G12120.2	FAD2	fatty acid desaturase 2	FA_desaturase
VIT_06s0004g06720.t01	Jasmonic acid-mediated signaling pathway	Hormone biosynthesis - Fatty acid desaturases	DUF3474;FA_desaturase	AT2G29980.1	FAD3	fatty acid desaturase 3	FA_desaturase
VIT_06s0004g06730.t01	Jasmonic acid-mediated signaling pathway	Hormone biosynthesis - Fatty acid desaturases	FA_desaturase	AT2G29980.1	FAD3	fatty acid desaturase 3	FA_desaturase
VIT_08s0007g06450.t01	Jasmonic acid-mediated signaling pathway	Hormone biosynthesis - Fatty acid desaturases	FA_desaturase	AT3G12120.2	FAD2	fatty acid desaturase 2	FA_desaturase
VIT_08s0105g00430.t01	Jasmonic acid-mediated signaling pathway	Hormone biosynthesis - Fatty acid desaturases	DUF3474;FA_desaturase	AT5G05580.1	FAD8	fatty acid desaturase 8	DUF3474;FA_desaturase
VIT_09s0002g06970.t01	Jasmonic acid-mediated signaling pathway	Hormone biosynthesis - Fatty acid desaturases	FA_desaturase	AT3G15850.1	FAD5	fatty acid desaturase 5	FA_desaturase
VIT_11s0016g00130.t01	Jasmonic acid-mediated signaling pathway	Hormone biosynthesis - Fatty acid desaturases	FA_desaturase	AT4G30950.1	FAD6	fatty acid desaturase 6	FA_desaturase
VIT_13s0067g01120.t01	Jasmonic acid-mediated signaling pathway	Hormone biosynthesis - Fatty acid desaturases	DUF3474;FA_desaturase	AT5G05580.1	FAD8	fatty acid desaturase 8	DUF3474;FA_desaturase
VIT_15s0046g01680.t01	Jasmonic acid-mediated signaling pathway	Hormone biosynthesis - Fatty acid desaturases	Cyt-b5;FA_desaturase	AT3G61580.1	FAD5	Fatty acid/sphingolipid desaturase	Cyt-b5;FA_desaturase
VIT_05s0124g00210.t01	Jasmonic acid-mediated signaling pathway	Hormone biosynthesis - Galactolipase (DGL)	Lipase_3	AT1G05800.1	DGL	alpha/beta-Hydrolases superfamily protein	Lipase_3
VIT_01s0127g00500.t01	Jasmonic acid-mediated signaling pathway	Hormone biosynthesis - Jasmonate exporter (JASSY)	DUF220;Polyketide_cyc2	AT1G70480.1	JASSY	OBP32pep%2C putative (DUF220)	DUF220;Polyketide_cyc;Polyketide_cyc2
VIT_11s0016g03690.t01	Jasmonic acid-mediated signaling pathway	Hormone biosynthesis - Multifunctional protein (AIM1)	3HCDH;3HCDH_N;ECH_1;ECH_2	AT4G29010.1	AIM1	Enoyl-CoA hydratase/isomerase family	3HCDH;3HCDH_N;ECH_1;ECH_2
VIT_15s0021g01510.t01	Jasmonic acid-mediated signaling pathway	Hormone biosynthesis - Phospholipase A(1) (DAD1)	Lipase_3	AT2G44810.2	DAD1	alpha/beta-Hydrolases superfamily protein	Lipase_3
VIT_15s0021g01520.t01	Jasmonic acid-mediated signaling pathway	Hormone biosynthesis - Phospholipase A(1) (DAD1)	Lipase_3	AT2G44810.1	DAD1	alpha/beta-Hydrolases superfamily protein	Lipase_3
VIT_00s0499g00030.t01	Jasmonic acid-mediated signaling pathway	Hormone biosynthesis - stearoyl-ACP desaturases	FA_desaturase_2	AT3G02630.1	AAD5	Plant stearoyl-acyl-carrier-protein desaturase family protein	FA_desaturase_2
VIT_05s0094g00550.t01	Jasmonic acid-mediated signaling pathway	Hormone biosynthesis - stearoyl-ACP desaturases	FA_desaturase_2;FleQ	AT5G16230.2	AAD3	Plant stearoyl-acyl-carrier-protein desaturase family protein	FA_desaturase_2
VIT_05s0094g00580.t01	Jasmonic acid-mediated signaling pathway	Hormone biosynthesis - stearoyl-ACP desaturases	DUF1580;FA_desaturase_2	AT3G02630.1	AAD3	Plant stearoyl-acyl-carrier-protein desaturase family protein	FA_desaturase_2
VIT_05s0094g00650.t01	Jasmonic acid-mediated signaling pathway	Hormone biosynthesis - stearoyl-ACP desaturases	DUF1580;FA_desaturase_2	AT3G02630.1	AAD3	Plant stearoyl-acyl-carrier-protein desaturase family protein	FA_desaturase_2
VIT_05s0094g00730.t01	Jasmonic acid-mediated signaling pathway	Hormone biosynthesis - stearoyl-ACP desaturases	FA_desaturase_2	AT3G02630.1	AAD3	Plant stearoyl-acyl-carrier-protein desaturase family protein	FA_desaturase_2
VIT_05s0094g00740.t01	Jasmonic acid-mediated signaling pathway	Hormone biosynthesis - stearoyl-ACP desaturases	DUF1580;FA_desaturase_2	AT3G02630.1	AAD3	Plant stearoyl-acyl-carrier-protein desaturase family protein	FA_desaturase_2
VIT_18s0001g15460.t01	Jasmonic acid-mediated signaling pathway	Hormone biosynthesis - stearoyl-ACP desaturases	FA_desaturase_2	AT1G43800.1	AAD6	Plant stearoyl-acyl-carrier-protein desaturase family protein	DUF1580;FA_desaturase_2
VIT_09s0002g02630.t01	Jasmonic acid-mediated signaling pathway	Hormone metabolism - JA-amino acid conjugate hydrolase (IAR3)	M20_dimer;Peptidase_M20	AT1G51760.1	IAR3	peptidase M20/M25/M40 family protein	M20_dimer;Peptidase_M20
VIT_11s0016g02700.t01	Jasmonic acid-mediated signaling pathway	Hormone metabolism - JA-amino acid conjugate hydrolase (IAR3)	M20_dimer;Peptidase_M20	AT1G51760.1	IAR3	peptidase M20/M25/M40 family protein	M20_dimer;Peptidase_M20
VIT_18s0001g02570.t01	Jasmonic acid-mediated signaling pathway	Hormone metabolism - JA-amino acid conjugate hydrolase (ILL6)	M20_dimer;Peptidase_M20	AT1G44350.1	ILL6	IAA-amino acid hydrolase ILR1-like 6	Peptidase_M20
VIT_04s0023g02220.t01	Jasmonic acid-mediated signaling pathway	Hormone metabolism - Jasmonate O-methyltransferases	Methyltransf_7	AT1G19640.1	JMT	jasmonic acid carboxyl methyltransferase	Methyltransf_7
VIT_04s0023g02230.t01	Jasmonic acid-mediated signaling pathway	Hormone metabolism - Jasmonate O-methyltransferases	Methyltransf_7	AT1G19640.1	JMT	jasmonic acid carboxyl methyltransferase	Methyltransf_7
VIT_04s0023g02240.t01	Jasmonic acid-mediated signaling pathway	Hormone metabolism - Jasmonate O-methyltransferases	Methyltransf_7	AT1G19640.1	JMT	jasmonic acid carboxyl methyltransferase	Methyltransf_7
VIT_04s0023g02280.t01	Jasmonic acid-mediated signaling pathway	Hormone metabolism - Jasmonate O-methyltransferases	Methyltransf_7	AT1G19640.1	JMT	jasmonic acid carboxyl methyltransferase	Methyltransf_7
VIT_04s0023g02290.t01	Jasmonic acid-mediated signaling pathway	Hormone metabolism - Jasmonate O-methyltransferases	Methyltransf_7	AT1G19640.1	JMT	jasmonic acid carboxyl methyltransferase	Methyltransf_7
VIT_04s0023g02310.t01	Jasmonic acid-mediated signaling pathway	Hormone metabolism - Jasmonate O-methyltransferases	Methyltransf_7	AT1G19640.1	JMT	jasmonic acid carboxyl methyltransferase	Methyltransf_7
VIT_04s0023g03810.t01	Jasmonic acid-mediated signaling pathway	Hormone metabolism - Jasmonate O-methyltransferases	Methyltransf_7	AT1G19640.1	JMT	jasmonic acid carboxyl methyltransferase	Methyltransf_7
VIT_18s0001g12880.t01	Jasmonic acid-mediated signaling pathway	Hormone metabolism - Jasmonate O-methyltransferases	Methyltransf_7	AT1G19640.1	JMT	jasmonic acid carboxyl methyltransferase	Methyltransf_7
VIT_18s0001g12900.t01	Jasmonic acid-mediated signaling pathway	Hormone metabolism - Jasmonate O-methyltransferases	Methyltransf_7	AT1G19640.1	JMT	jasmonic acid carboxyl methyltransferase	Methyltransf_7
VIT_15s0046g01280.t01	Jasmonic acid-mediated signaling pathway	Hormone metabolism - Jasmonoyl--L-amino acid synthetase (JAR1)	GH3	AT2G46370.4	JAR1	Auxin-responsive GH3 family protein	GH3
VIT_14s0068g02120.t01	Jasmonic acid-mediated signaling pathway	Hormone metabolism - Jasmonoyl-isoleucine-12-hydroxylase (CYP94B3)	p450	AT3G48520.1	CYP94B3	cytochrome P450%2C family 94%2C subfamily B%2C polypeptide 3	p450
VIT_00s0253g00080.t01	Jasmonic acid-mediated signaling pathway	Hormone metabolism - Methyl jasmonate esterases	Abhydrolase_1;Abhydrolase_6;Chlorophyllase2;Hydrolase_4	AT3G50440.1	MES10	methylesterase	Abhydrolase_1;Abhydrolase_6;Hydrolase_4
VIT_00s0253g00090.t01	Jasmonic acid-mediated signaling pathway	Hormone metabolism - Methyl jasmonate esterases	Abhydrolase_6;Hydrolase_4	AT2G23610.1	MES3	methyl esterase 3	Abhydrolase_6;Cutinase
VIT_00s0253g00110.t01	Jasmonic acid-mediated signaling pathway	Hormone metabolism - Methyl jasmonate esterases	Abhydrolase_6;Hydrolase_4	AT2G23610.1	MES3	methyl esterase 3	Abhydrolase_6;Cutinase
VIT_00s0253g00150.t01	Jasmonic acid-mediated signaling pathway	Hormone metabolism - Methyl jasmonate esterases	Abhydrolase_1;Abhydrolase_6;Hydrolase_4	AT2G23610.1	MES3	methyl esterase 3	Abhydrolase_6;Cutinase
VIT_00s0253g00170.t01	Jasmonic acid-mediated signaling pathway	Hormone metabolism - Methyl jasmonate esterases	Abhydrolase_6;Hydrolase_4	AT2G23610.2	MES3	methyl esterase 3	Cutinase;Hydrolase_4
VIT_03s0063g01140.t01	Jasmonic acid-mediated signaling pathway	Hormone metabolism - Methyl jasmonate esterases	Abhydrolase_1;Abhydrolase_6	AT2G23610.1	MES3	methyl esterase 3	Abhydrolase_6;Cutinase
VIT_03s0063g01170.t01	Jasmonic acid-mediated signaling pathway	Hormone metabolism - Methyl jasmonate esterases	Abhydrolase_6	AT2G23610.1	MES3	methyl esterase 3	Abhydrolase_6;Cutinase
VIT_03s0063g01240.t01	Jasmonic acid-mediated signaling pathway	Hormone metabolism - Methyl jasmonate esterases	Abhydrolase_6	AT2G23610.1	MES3	methyl esterase 3	Abhydrolase_6;Cutinase
VIT_06s0080g00090.t01	Jasmonic acid-mediated signaling pathway	Hormone metabolism - Omega hydroxylase (CYP94C1)	p450	AT2G27690.1	CYP94C1	cytochrome P450%2C family 94%2C subfamily C%2C polypeptide 1	p450
VIT_08s0007g03660.t01	Jasmonic acid-mediated signaling pathway	Hormone metabolism - Omega hydroxylase (CYP94C1)	p450	AT2G27690.1	CYP94C1	cytochrome P450%2C family 94%2C subfamily C%2C polypeptide 1	p450
VIT_13s0074g00790.t01	Jasmonic acid-mediated signaling pathway	Hormone metabolism - Omega hydroxylase (CYP94C1)	p450	AT2G27690.1	CYP94C1	cytochrome P450%2C family 94%2C subfamily C%2C polypeptide 1	p450
VIT_13s0084g00240.t01	Jasmonic acid-mediated signaling pathway	Hormone metabolism - Sulfotransferase (ST2)	Sulfotransfer_1	AT5G07000.1	ST2B	sulfotransferase 2B	Sulfotransfer_1
VIT_13s0084g00250.t01	Jasmonic acid-mediated signaling pathway	Hormone metabolism - Sulfotransferase (ST2)	Sulfotransfer_1	AT5G07000.1	ST2B	sulfotransferase 2B	Sulfotransfer_1
VIT_13s0106g00550.t01	Jasmonic acid-mediated signaling pathway	Hormone metabolism - Sulfotransferase (ST2)	Sulfotransfer_1	AT5G07000.1	ST2B	sulfotransferase 2B	Sulfotransfer_1
VIT_13s0019g03380.t01	Jasmonic acid-mediated signaling pathway	Hormone receptor - CORONATINE INSENSITIVE 1 (COI1)	F-box-like;F-box_5;Transp_inhibit	AT2G39940.1	COI1	RNI-like superfamily protein	F-box-like;F-box_5;Transp_inhibit
VIT_12s0059g00610.t01	Jasmonic acid-mediated signaling pathway	Hormone signal transduction - AUXIN RESISTANT 1 (AXR1)	ThiF	AT1G05180.1	AXR1	NAD(P)-binding Rossmann-fold superfamily protein	ThiF
VIT_05s0094g01490.t01	Jasmonic acid-mediated signaling pathway	Hormone signal transduction - COI1 SUPPRESSOR1 (COS1)	DMRL_synthase	AT2G44050.1	COS1	6%2C7-dimethyl-8-ribityllumazine synthase / DMRL synthase / lumazine synthase / riboflavin synthase	DMRL_synthase
VIT_05s0020g01320.t01	Jasmonic acid-mediated signaling pathway	Hormone signal transduction - Cullin 1 (CUL1)	Cullin;Cullin_Nedd8	AT4G02570.4	CUL1	cullin 1	Cullin;Cullin_Nedd8;DUF5442
VIT_07s0104g01590.t01	Jasmonic acid-mediated signaling pathway	Hormone signal transduction - Cullin 1 (CUL1)	Cullin;Cullin_Nedd8	AT4G02570.4	CUL1	cullin 1	Cullin;Cullin_Nedd8;DUF5442
VIT_04s0008g05190.t01	Jasmonic acid-mediated signaling pathway	Hormone signal transduction - Homeodomain transcription factor (OCP3)	Homeodomain	AT5G11270.1	OCP3	overexpressor of cationic peroxidase 3	Homeodomain;YL1
14305-002_TRINITY_DN11656_c0_g1::14305-002_TRINITY_DN11656_c0_g1_i1::g.2863::m.2863	Jasmonic acid-mediated signaling pathway	Hormone signal transduction - Jasmonate-ZIM-domain proteins	Jas_motif;tify	AT1G30135.1	JAZ8	jasmonate-zim-domain protein 8	Jas_motif;tify
VIT_00s0179g00090.t01	Jasmonic acid-mediated signaling pathway	Hormone signal transduction - Jasmonate-ZIM-domain proteins	Jas_motif;tify	AT4G14720.1	PPD2	TIFY domain/Divergent CCT motif family protein	Jas_motif;Pex14_N;tify
VIT_01s0011g05560.t01	Jasmonic acid-mediated signaling pathway	Hormone signal transduction - Jasmonate-ZIM-domain proteins	Jas_motif;tify	AT3G17860.1	JAZ3	jasmonate-zim-domain protein 3	CCT;Jas_motif;tify
VIT_01s0146g00480.t01	Jasmonic acid-mediated signaling pathway	Hormone signal transduction - Jasmonate-ZIM-domain proteins	Jas_motif;tify	AT5G13220.1	JAZ10	jasmonate-zim-domain protein 10	Jas_motif;tify
VIT_03s0038g00480.t01	Jasmonic acid-mediated signaling pathway	Hormone signal transduction - Jasmonate-ZIM-domain proteins	CCT;GATA;Jas_motif;Nudix_N_2;tify	AT4G24470.3	ZIM	GATA-type zinc finger protein with TIFY domain-containing protein	CCT;GATA;Jas_motif;tify
VIT_04s0008g00110.t01	Jasmonic acid-mediated signaling pathway	Hormone signal transduction - Jasmonate-ZIM-domain proteins	Jas_motif;tify	AT1G30135.1	JAZ8	jasmonate-zim-domain protein 8	Jas_motif;tify
VIT_05s0020g04060.t01	Jasmonic acid-mediated signaling pathway	Hormone signal transduction - Jasmonate-ZIM-domain proteins	Jas_motif;Post_transc_reg;tify	AT4G14720.2	PPD2	TIFY domain/Divergent CCT motif family protein	Jas_motif;Pex14_N;tify
VIT_09s0002g00890.t01	Jasmonic acid-mediated signaling pathway	Hormone signal transduction - Jasmonate-ZIM-domain proteins	Jas_motif;tify	AT1G19180.3	JAZ1	jasmonate-zim-domain protein 1	Jas_motif;tify
VIT_09s0054g00440.t01	Jasmonic acid-mediated signaling pathway	Hormone signal transduction - Jasmonate-ZIM-domain proteins	CCT;GATA;Jas_motif;tify	AT3G21175.2	ZML1	ZIM-like 1	CCT;GATA;Jas_motif;tify
VIT_10s0003g03790.t01	Jasmonic acid-mediated signaling pathway	Hormone signal transduction - Jasmonate-ZIM-domain proteins	Jas_motif;tify	AT1G30135.1	JAZ8	jasmonate-zim-domain protein 8	Jas_motif;tify
VIT_10s0003g03800.t01	Jasmonic acid-mediated signaling pathway	Hormone signal transduction - Jasmonate-ZIM-domain proteins	Jas_motif;tify	AT1G30135.1	JAZ8	jasmonate-zim-domain protein 8	Jas_motif;tify
VIT_10s0003g03810.t01	Jasmonic acid-mediated signaling pathway	Hormone signal transduction - Jasmonate-ZIM-domain proteins	Jas_motif;tify	AT1G30135.1	JAZ8	jasmonate-zim-domain protein 8	Jas_motif;tify
VIT_11s0016g00710.t01	Jasmonic acid-mediated signaling pathway	Hormone signal transduction - Jasmonate-ZIM-domain proteins	Jas_motif;tify	AT1G19180.3	JAZ1	jasmonate-zim-domain protein 1	Jas_motif;tify
VIT_12s0035g00900.t01	Jasmonic acid-mediated signaling pathway	Hormone signal transduction - Jasmonate-ZIM-domain proteins	Jas_motif;tify	-	-	-	-
VIT_17s0000g02230.t01	Jasmonic acid-mediated signaling pathway	Hormone signal transduction - Jasmonate-ZIM-domain proteins	CCT;Jas_motif;tify	AT3G17860.1	JAZ3	jasmonate-zim-domain protein 3	CCT;Jas_motif;tify
VIT_18s0001g07720.t01	Jasmonic acid-mediated signaling pathway	Hormone signal transduction - Jasmonate-ZIM-domain proteins	CCT;GATA;Jas_motif;Nudix_N_2;tify	AT3G21175.1	ZML1	ZIM-like 1	CCT;GATA;Jas_motif;tify
VIT_18s0001g07730.t01	Jasmonic acid-mediated signaling pathway	Hormone signal transduction - Jasmonate-ZIM-domain proteins	CCT;GATA;Jas_motif;tify	-	-	-	-
VIT_01s0011g03160.t01	Jasmonic acid-mediated signaling pathway	Hormone signal transduction - MEDIATOR 25 (MED25)	Med25_VWA	AT1G25540.1	MED25	phytochrome and flowering time regulatory protein (PFT1)	Med25_VWA
VIT_02s0012g01320.t01	Jasmonic acid-mediated signaling pathway	Hormone signal transduction - MYC2	bHLH-MYC_N;HLH;Troponin	AT1G32640.1	MYC2	Basic helix-loop-helix (bHLH) DNA-binding family protein	bHLH-MYC_N;HLH
VIT_11s0016g03410.t01	Jasmonic acid-mediated signaling pathway	Hormone signal transduction - NOVEL INTERACTOR OF JAZ (NINJA)	EAR;TDBD	AT4G28910.3	NINJA	Putative interactor of JAZ	EAR
VIT_09s0002g08370.t01	Jasmonic acid-mediated signaling pathway	Hormone signal transduction - TOPLESS (TPL)	ANAPC4_WD40;LisH;LisH_TPL;WD40	AT1G15750.4	TLP	Transducin family protein / WD-40 repeat family protein	LisH_TPL;WD40
VIT_13s0067g03750.t01	Jasmonic acid-mediated signaling pathway	Hormone transportation - Jasmonate transporter 3 (JAT3)	ABC2_membrane;ABC_tran	AT5G13580.1	JAT3	ABC-2 type transporter family protein	ABC2_membrane;ABC_tran;SMC_N
VIT_08s0040g02840.t01	Jasmonic acid-mediated signaling pathway	Hormone transportation - Jasmonate transporter 4 (JAT4)	ABC2_membrane;ABC_tran	AT3G53510.1	JAT4	ABC-2 type transporter family protein	ABC2_membrane;ABC_tran
VIT_01s0011g00300.t01	MAPK signaling	MAP4K	Pkinase;PK_Tyr_Ser-Thr	AT1G69220.1	MAP4K3	Protein kinase superfamily protein	Pkinase;PK_Tyr_Ser-Thr
VIT_01s0127g00690.t01	MAPK signaling	MAP4K	Pkinase;PK_Tyr_Ser-Thr	AT1G23700.2	MAP4K9	Protein kinase superfamily protein	Pkinase;PK_Tyr_Ser-Thr
VIT_02s0025g02480.t01	MAPK signaling	MAP4K	Pkinase;PK_Tyr_Ser-Thr	AT4G10730.1	MAP4K6	Protein kinase superfamily protein	Pkinase;PK_Tyr_Ser-Thr
VIT_05s0049g00060.t01	MAPK signaling	MAP4K	Pkinase;PK_Tyr_Ser-Thr	AT4G14480.1	MAP4K10	Protein kinase superfamily protein	Pkinase;PK_Tyr_Ser-Thr
VIT_09s0018g01390.t01	MAPK signaling	MAP4K	Pkinase;PK_Tyr_Ser-Thr	AT1G79640.6	MAP4K8	Protein kinase superfamily protein	Pkinase;PK_Tyr_Ser-Thr
VIT_14s0066g01170.t01	MAPK signaling	MAP4K	FlgN;Pkinase;PK_Tyr_Ser-Thr;SlyX	AT5G14720.2	MAP4K4	Protein kinase superfamily protein	Pkinase;PK_Tyr_Ser-Thr
VIT_19s0014g02310.t01	MAPK signaling	MAP4K	Pkinase;PK_Tyr_Ser-Thr;TetR_C_13	AT3G15220.1	MAP4K2	Protein kinase superfamily protein	Pkinase;PK_Tyr_Ser-Thr;RhoGEF67_u2
VIT_01s0011g04920.t01	MAPK signaling	MAPK	Kdo;Pkinase;PK_Tyr_Ser-Thr	AT1G18150.3	MPK8	Protein kinase superfamily protein	Kdo;Pkinase;PK_Tyr_Ser-Thr
VIT_02s0025g00270.t01	MAPK signaling	MAPK	Kdo;Pkinase;PK_Tyr_Ser-Thr	AT4G01370.1	MPK4	MAP kinase 4	Kdo;Pkinase;PK_Tyr_Ser-Thr
VIT_04s0023g01350.t01	MAPK signaling	MAPK	Pkinase;PK_Tyr_Ser-Thr	AT1G07880.1	MPK13	Protein kinase superfamily protein	Kdo;Kinase-like;Pkinase;PK_Tyr_Ser-Thr
VIT_04s0023g02420.t01	MAPK signaling	MAPK	Kdo;Pkinase;PK_Tyr_Ser-Thr	AT2G18170.1	MPK7	MAP kinase 7	Kdo;Pkinase;PK_Tyr_Ser-Thr
VIT_05s0020g02530.t01	MAPK signaling	MAPK	Kdo;Pkinase;PK_Tyr_Ser-Thr	AT5G19010.1	MPK16	mitogen-activated protein kinase 16	Kdo;Pkinase;PK_Tyr_Ser-Thr
VIT_05s0094g00900.t01	MAPK signaling	MAPK	Kdo;Pkinase;PK_Tyr_Ser-Thr	AT2G43790.1	MPK6	MAP kinase 6	Kdo;Pkinase;PK_Tyr_Ser-Thr
VIT_06s0004g03540.t01	MAPK signaling	MAPK	Kdo;Pkinase;PK_Tyr_Ser-Thr	AT3G45640.1	MPK3	mitogen-activated protein kinase 3	Kdo;Pkinase;PK_Tyr_Ser-Thr
VIT_06s0004g03620.t01	MAPK signaling	MAPK	Kdo;Pkinase;PK_Tyr_Ser-Thr	AT1G07880.2	MPK13	Protein kinase superfamily protein	Kdo;Pkinase;PK_Tyr_Ser-Thr
VIT_12s0142g00130.t01	MAPK signaling	MAPK	Kdo;Pkinase;PK_Tyr_Ser-Thr	AT2G42880.1	MPK20	MAP kinase 20	Kdo;Pkinase;PK_Tyr_Ser-Thr
VIT_15s0046g02010.t01	MAPK signaling	MAPK	Kdo;Pkinase;PK_Tyr_Ser-Thr	AT4G01370.1	MPK4	MAP kinase 4	Kdo;Pkinase;PK_Tyr_Ser-Thr
VIT_17s0000g02570.t01	MAPK signaling	MAPK	Kdo;Pkinase;PK_Tyr_Ser-Thr	AT1G18150.3	MPK8	Protein kinase superfamily protein	Kdo;Pkinase;PK_Tyr_Ser-Thr
VIT_18s0001g13010.t01	MAPK signaling	MAPK	Kdo;Pkinase;PK_Tyr_Ser-Thr	AT1G59580.2	MPK2	mitogen-activated protein kinase homolog 2	Kdo;Pkinase;PK_Tyr_Ser-Thr
VIT_19s0014g00220.t01	MAPK signaling	MAPK	Kdo;Pkinase;PK_Tyr_Ser-Thr	AT3G14720.1	MPK19	MAP kinase 19	Kdo;Pkinase;PK_Tyr_Ser-Thr
VIT_09s0018g01820.t01	MAPK signaling	MAPKK	Pkinase;PK_Tyr_Ser-Thr	AT3G21220.2	MKK5	MAP kinase kinase 5	Pkinase;PK_Tyr_Ser-Thr;RIO1
VIT_11s0016g01770.t01	MAPK signaling	MAPKK	Pkinase;PK_Tyr_Ser-Thr	AT4G29810.1	MKK2	MAP kinase kinase 2	Pkinase;PK_Tyr_Ser-Thr
VIT_11s0016g02970.t01	MAPK signaling	MAPKK	Pkinase;PK_Tyr_Ser-Thr	AT5G56580.1	MKK6	MAP kinase kinase 6	Pkinase;PK_Tyr_Ser-Thr
VIT_14s0066g00670.t01	MAPK signaling	MAPKK	Pkinase;PK_Tyr_Ser-Thr	AT5G40440.4	MKK3	mitogen-activated protein kinase kinase 3	Pkinase;PK_Tyr_Ser-Thr
VIT_17s0000g01970.t01	MAPK signaling	MAPKK	Pkinase;PK_Tyr_Ser-Thr	AT1G73500.1	MKK9	MAP kinase kinase 9	Pkinase;PK_Tyr_Ser-Thr;YrbL-PhoP_reg
VIT_00s0567g00010.t01	MAPK signaling	MAPKKK	Pkinase;PK_Tyr_Ser-Thr	AT5G66850.1	MAPKKK5	mitogen-activated protein kinase kinase kinase 5	Pkinase;PK_Tyr_Ser-Thr
VIT_00s0684g00010.t01	MAPK signaling	MAPKKK	Pkinase;PK_Tyr_Ser-Thr	AT5G40540.2	RAF32	Protein kinase superfamily protein	Pkinase;PK_Tyr_Ser-Thr
VIT_01s0011g01490.t01	MAPK signaling	MAPKKK	PB1;Pkinase;PK_Tyr_Ser-Thr	AT2G35050.2	RAF24	kinase superfamily with octicosapeptide/Phox/Bem1p domain-containing protein	PB1;Pkinase;PK_Tyr_Ser-Thr
VIT_01s0011g02270.t01	MAPK signaling	MAPKKK	Pkinase;PK_Tyr_Ser-Thr	AT3G13530.1	MAPKKK7	mitogen-activated protein kinase kinase kinase 7	Pkinase;PK_Tyr_Ser-Thr
VIT_01s0182g00020.t01	MAPK signaling	MAPKKK	Ank;Ank_2;Ank_3;Ank_4;Ank_5;Pkinase;PK_Tyr_Ser-Thr	AT1G14000.1	RAF17	VH1-interacting kinase	Ank;Ank_2;Ank_3;Ank_4;Ank_5;Pkinase;PK_Tyr_Ser-Thr
VIT_02s0025g02360.t01	MAPK signaling	MAPKKK	OSR1_C;Pkinase;PK_Tyr_Ser-Thr	AT3G22420.2	ZIK3	with no lysine (K) kinase 2	OSR1_C;Pkinase;PK_Tyr_Ser-Thr
VIT_02s0025g03370.t01	MAPK signaling	MAPKKK	Caskin-Pro-rich;Pkinase;PK_Tyr_Ser-Thr	AT1G63700.2	MAPKKK4	Protein kinase superfamily protein	Pkinase;PK_Tyr_Ser-Thr
VIT_02s0025g04110.t01	MAPK signaling	MAPKKK	PAS;PAS_3;PAS_4;PAS_8;PAS_9;Pkinase;PK_Tyr_Ser-Thr	AT4G23050.1	RAF12	PAS domain-containing protein tyrosine kinase family protein	PAS;PAS_4;PAS_9;Pkinase;PK_Tyr_Ser-Thr;RIO1
VIT_03s0038g03040.t01	MAPK signaling	MAPKKK	ACT;Pkinase;PK_Tyr_Ser-Thr	AT4G38470.1	RAF30	ACT-like protein tyrosine kinase family protein	ACT;ACT_6;Pkinase;PK_Tyr_Ser-Thr
VIT_04s0008g01310.t01	MAPK signaling	MAPKKK	EDR1;Pkinase;PK_Tyr_Ser-Thr	AT5G11850.1	RAF3	Protein kinase superfamily protein	EDR1;Pkinase;PK_Tyr_Ser-Thr
VIT_04s0008g01710.t01	MAPK signaling	MAPKKK	Pkinase;PK_Tyr_Ser-Thr	AT5G40540.2	RAF32	Protein kinase superfamily protein	Pkinase;PK_Tyr_Ser-Thr
VIT_04s0008g03020.t01	MAPK signaling	MAPKKK	DUF4325;Pkinase;PK_Tyr_Ser-Thr	AT2G24360.1	RAF22	Protein kinase superfamily protein	Pkinase;PK_Tyr_Ser-Thr
VIT_04s0044g00850.t01	MAPK signaling	MAPKKK	OSR1_C;Pkinase;PK_Tyr_Ser-Thr	AT1G49160.5	ZIK7	Protein kinase superfamily protein	OSR1_C;Pkinase;PK_Tyr_Ser-Thr
VIT_04s0044g01290.t01	MAPK signaling	MAPKKK	Pkinase;PK_Tyr_Ser-Thr	AT1G53570.1	MAPKKK3	mitogen-activated protein kinase kinase kinase 3	Pkinase;PK_Tyr_Ser-Thr
VIT_05s0020g02910.t01	MAPK signaling	MAPKKK	Pkinase;PK_Tyr_Ser-Thr;YrbL-PhoP_reg	AT3G06030.1	MAPKKK12	NPK1-related protein kinase 3	Pkinase;PK_Tyr_Ser-Thr;YrbL-PhoP_reg
VIT_05s0020g03380.t01	MAPK signaling	MAPKKK	OSR1_C;Pkinase;PK_Tyr_Ser-Thr	AT3G04910.1	ZIK4	with no lysine (K) kinase 1	OSR1_C;Pkinase;PK_Tyr_Ser-Thr
VIT_05s0020g03870.t01	MAPK signaling	MAPKKK	Pkinase;PK_Tyr_Ser-Thr	AT3G22750.1	RAF39	Protein kinase superfamily protein	Pkinase;PK_Tyr_Ser-Thr
VIT_05s0077g00920.t01	MAPK signaling	MAPKKK	PAS;PAS_10;PAS_3;PAS_4;PAS_8;PAS_9;Pkinase;PK_Tyr_Ser-Thr	AT1G67890.1	RAF11	PAS domain-containing protein tyrosine kinase family protein	PAS;PAS_10;PAS_3;PAS_4;PAS_8;PAS_9;Pkinase;PK_Tyr_Ser-Thr
VIT_05s0094g01080.t01	MAPK signaling	MAPKKK	Ank;Ank_2;Ank_3;Ank_4;Ank_5;Pkinase;PK_Tyr_Ser-Thr	AT2G31800.1	RAF23	Integrin-linked protein kinase family	Ank;Ank_2;Ank_3;Ank_4;Ank_5;Pkinase;PK_Tyr_Ser-Thr
VIT_06s0004g06850.t01	MAPK signaling	MAPKKK	Pkinase;PK_Tyr_Ser-Thr	AT5G55090.1	MAPKKK15	mitogen-activated protein kinase kinase kinase 15	Pkinase;PK_Tyr_Ser-Thr
VIT_06s0004g07920.t01	MAPK signaling	MAPKKK	Pkinase;PK_Tyr_Ser-Thr	AT5G58350.1	ZIK2	with no lysine (K) kinase 4	Pkinase;PK_Tyr_Ser-Thr
VIT_07s0031g00530.t01	MAPK signaling	MAPKKK	Pkinase;PK_Tyr_Ser-Thr	AT4G36950.1	MAPKKK21	mitogen-activated protein kinase kinase kinase 21	Pkinase;PK_Tyr_Ser-Thr
VIT_07s0130g00300.t01	MAPK signaling	MAPKKK	Chitin_bind_4;Pkinase;PK_Tyr_Ser-Thr	AT1G05100.1	MAPKKK18	mitogen-activated protein kinase kinase kinase 18	Pkinase;PK_Tyr_Ser-Thr
VIT_07s0151g00500.t01	MAPK signaling	MAPKKK	Pkinase;PK_Tyr_Ser-Thr	AT3G22750.1	RAF39	Protein kinase superfamily protein	Pkinase;PK_Tyr_Ser-Thr
VIT_08s0007g03910.t01	MAPK signaling	MAPKKK	EDR1;Pkinase;PK_Tyr_Ser-Thr	AT5G03730.2	CTR1	Protein kinase superfamily protein	EDR1;Pkinase;PK_Tyr_Ser-Thr
VIT_08s0058g01130.t01	MAPK signaling	MAPKKK	Pkinase;PK_Tyr_Ser-Thr	AT5G58350.1	ZIK2	with no lysine (K) kinase 4	Pkinase;PK_Tyr_Ser-Thr
VIT_08s0058g01180.t01	MAPK signaling	MAPKKK	Pkinase;PK_Tyr_Ser-Thr	AT5G01850.1	RAF31	Protein kinase superfamily protein	Pkinase;PK_Tyr_Ser-Thr
VIT_10s0003g02060.t01	MAPK signaling	MAPKKK	Ank;Ank_2;Ank_3;Ank_4;Ank_5;Pkinase;PK_Tyr_Ser-Thr	AT3G58760.1	RAF47	Integrin-linked protein kinase family	Ank;Ank_2;Ank_3;Ank_4;Ank_5;Pkinase;PK_Tyr_Ser-Thr
VIT_10s0116g01230.t01	MAPK signaling	MAPKKK	Pkinase;PK_Tyr_Ser-Thr	AT1G05100.1	MAPKKK18	mitogen-activated protein kinase kinase kinase 18	Pkinase;PK_Tyr_Ser-Thr
VIT_11s0052g01480.t01	MAPK signaling	MAPKKK	PB1;Pkinase;PK_Tyr_Ser-Thr	AT5G57610.1	RAF35	kinase superfamily with octicosapeptide/Phox/Bem1p domain-containing protein	PB1;Pkinase;PK_Tyr_Ser-Thr
VIT_11s0065g00140.t01	MAPK signaling	MAPKKK	Pkinase;PK_Tyr_Ser-Thr	AT2G24360.1	RAF22	Protein kinase superfamily protein	Pkinase;PK_Tyr_Ser-Thr
VIT_12s0028g02130.t01	MAPK signaling	MAPKKK	EDR1;Pkinase;PK_Tyr_Ser-Thr	AT3G58640.2	RAF15	Mitogen activated protein kinase kinase kinase-like protein	EDR1;Pkinase;PK_Tyr_Ser-Thr
VIT_12s0034g02540.t01	MAPK signaling	MAPKKK	Pkinase;PK_Tyr_Ser-Thr	AT3G50310.1	MAPKKK20	mitogen-activated protein kinase kinase kinase 20	Pkinase;PK_Tyr_Ser-Thr
VIT_12s0035g01230.t01	MAPK signaling	MAPKKK	Pkinase;PK_Tyr_Ser-Thr	AT4G26890.1	MAPKKK16	mitogen-activated protein kinase kinase kinase 16	Pkinase;PK_Tyr_Ser-Thr
VIT_12s0057g00520.t01	MAPK signaling	MAPKKK	Pkinase;PK_Tyr_Ser-Thr	AT5G55560.1	ZIK8	Protein kinase superfamily protein	Pkinase;PK_Tyr_Ser-Thr
VIT_12s0059g00870.t01	MAPK signaling	MAPKKK	Pkinase;PK_Tyr_Ser-Thr	AT1G05100.1	MAPKKK18	mitogen-activated protein kinase kinase kinase 18	Pkinase;PK_Tyr_Ser-Thr
VIT_12s0142g00700.t01	MAPK signaling	MAPKKK	Pkinase;PK_Tyr_Ser-Thr	AT4G36950.1	MAPKKK21	mitogen-activated protein kinase kinase kinase 21	Pkinase;PK_Tyr_Ser-Thr
VIT_13s0074g00430.t01	MAPK signaling	MAPKKK	EDR1;Pkinase;PK_Tyr_Ser-Thr	AT5G03730.2	CTR1	Protein kinase superfamily protein	EDR1;Pkinase;PK_Tyr_Ser-Thr
VIT_14s0030g01440.t01	MAPK signaling	MAPKKK	DUF4208;EDR1;Pkinase;PK_Tyr_Ser-Thr	AT1G08720.1	EDR1	Protein kinase superfamily protein	EDR1;Pkinase;PK_Tyr_Ser-Thr
VIT_14s0030g01660.t01	MAPK signaling	MAPKKK	OSR1_C;Pkinase;PK_Tyr_Ser-Thr	AT3G04910.1	ZIK4	with no lysine (K) kinase 1	OSR1_C;Pkinase;PK_Tyr_Ser-Thr
VIT_14s0066g00370.t01	MAPK signaling	MAPKKK	Pkinase;PK_Tyr_Ser-Thr	AT5G40540.1	RAF32	Protein kinase superfamily protein	Kinase-like;Pkinase;PK_Tyr_Ser-Thr
VIT_14s0066g01400.t01	MAPK signaling	MAPKKK	Pkinase;PK_Tyr_Ser-Thr	AT5G50000.1	RAF33	Protein kinase superfamily protein	Pkinase;PK_Tyr_Ser-Thr
VIT_14s0128g00430.t01	MAPK signaling	MAPKKK	Pkinase;PK_Tyr_Ser-Thr;YrbL-PhoP_reg	AT1G09000.1	MAPKKK1	NPK1-related protein kinase 1	Pkinase;PK_Tyr_Ser-Thr;YrbL-PhoP_reg
VIT_15s0046g00100.t01	MAPK signaling	MAPKKK	OSR1_C;Pkinase;PK_Tyr_Ser-Thr	AT5G41990.1	ZIK6	with no lysine (K) kinase 8	OSR1_C;Pkinase;PK_Tyr_Ser-Thr
VIT_15s0046g02840.t01	MAPK signaling	MAPKKK	Ank;Ank_2;Ank_3;Ank_4;Ank_5;Pkinase;PK_Tyr_Ser-Thr	AT3G58760.6	RAF47	Integrin-linked protein kinase family	Ank;Ank_2;Ank_3;Ank_4;Ank_5;Pkinase;PK_Tyr_Ser-Thr
VIT_16s0050g00770.t01	MAPK signaling	MAPKKK	Pkinase;PK_Tyr_Ser-Thr	AT1G63700.2	MAPKKK4	Protein kinase superfamily protein	Pkinase;PK_Tyr_Ser-Thr
VIT_17s0000g02540.t01	MAPK signaling	MAPKKK	EDR1;Pkinase;PK_Tyr_Ser-Thr	AT1G18160.1	RAF4	Protein kinase superfamily protein	EDR1;Pkinase;PK_Tyr_Ser-Thr
VIT_17s0000g08140.t01	MAPK signaling	MAPKKK	Pkinase;PK_Tyr_Ser-Thr	AT5G50000.1	RAF33	Protein kinase superfamily protein	Pkinase;PK_Tyr_Ser-Thr
VIT_17s0000g08240.t01	MAPK signaling	MAPKKK	Pkinase;PK_Tyr_Ser-Thr	AT1G62400.1	RAF19	Protein kinase superfamily protein	Pkinase;PK_Tyr_Ser-Thr
VIT_17s0000g09290.t01	MAPK signaling	MAPKKK	Pkinase;PK_Tyr_Ser-Thr	AT5G50180.1	RAF34	Protein kinase superfamily protein	DUF5678;Kinase-like;Pkinase;PK_Tyr_Ser-Thr
VIT_17s0000g09380.t01	MAPK signaling	MAPKKK	OSR1_C;Pkinase;PK_Tyr_Ser-Thr	AT1G49160.5	ZIK7	Protein kinase superfamily protein	OSR1_C;Pkinase;PK_Tyr_Ser-Thr
VIT_18s0001g00720.t01	MAPK signaling	MAPKKK	ACT;Pkinase;PK_Tyr_Ser-Thr	AT4G38470.2	RAF30	ACT-like protein tyrosine kinase family protein	ACT;ACT_6;Pkinase;PK_Tyr_Ser-Thr
VIT_18s0001g03960.t01	MAPK signaling	MAPKKK	Pkinase;PK_Tyr_Ser-Thr	AT4G08500.1	MAPKKK8	MAPK/ERK kinase kinase 1	Pkinase;PK_Tyr_Ser-Thr
VIT_18s0001g07700.t01	MAPK signaling	MAPKKK	EDR1;Pkinase;PK_Tyr_Ser-Thr	AT4G24480.2	RAF6	Protein kinase superfamily protein	EDR1;Pkinase;PK_Tyr_Ser-Thr
VIT_18s0166g00290.t01	MAPK signaling	MAPKKK	ACT;Pkinase;PK_Tyr_Ser-Thr	AT2G17700.1	RAF21	ACT-like protein tyrosine kinase family protein	ACT;Pkinase;PK_Tyr_Ser-Thr
VIT_19s0085g00550.t01	MAPK signaling	MAPKKK	PB1;Pkinase;PK_Tyr_Ser-Thr	AT1G16270.3	RAF18	kinase superfamily with octicosapeptide/Phox/Bem1p domain-containing protein	PB1;Pkinase;PK_Tyr_Ser-Thr
VIT_19s0090g00820.t01	MAPK signaling	MAPKKK	Pkinase;PK_Tyr_Ser-Thr	AT4G26890.1	MAPKKK16	mitogen-activated protein kinase kinase kinase 16	Pkinase;PK_Tyr_Ser-Thr
VIT_19s0090g01690.t01	MAPK signaling	MAPKKK	Pkinase;PK_Tyr_Ser-Thr	AT5G55560.1	ZIK8	Protein kinase superfamily protein	Pkinase;PK_Tyr_Ser-Thr
08391-029_TRINITY_DN14646_c0_g1::08391-029_TRINITY_DN14646_c0_g1_i2::g.8014::m.8014	NLRs	NBS	AAA_14;AAA_16;AAA_18;AAA_22;NACHT;NB-ARC;TniB	-	-	-	-
09390-023_TRINITY_DN12971_c0_g1::09390-023_TRINITY_DN12971_c0_g1_i1::g.375::m.375	NLRs	NBS	AAA_16;AAA_18;AAA_22;NB-ARC;Rx_N	-	-	-	-
14375-059_TRINITY_DN6486_c0_g1::14375-059_TRINITY_DN6486_c0_g1_i1::g.4412::m.4412	NLRs	NBS	NB-ARC	-	-	-	-
14375-059_TRINITY_DN8497_c0_g1::14375-059_TRINITY_DN8497_c0_g1_i1::g.4030::m.4030	NLRs	NBS	AAA_16;AAA_18;AAA_22;NB-ARC;Rx_N	-	-	-	-
e6-23_TRINITY_DN17538_c0_g1::e6-23_TRINITY_DN17538_c0_g1_i1::g.6104::m.6104	NLRs	NBS	AAA_18;AAA_22;NB-ARC	-	-	-	-
VIT_00s0144g00220.t01	NLRs	NBS	NB-ARC;Rx_N	-	-	-	-
VIT_00s0276g00070.t01	NLRs	NBS	NB-ARC;P-II;Rx_N	-	-	-	-
VIT_00s0335g00080.t01	NLRs	NBS	AAA_14;AAA_22;NB-ARC;Rx_N	-	-	-	-
VIT_00s0448g00020.t01	NLRs	NBS	AAA_14;AAA_18;AAA_22;NB-ARC;Rx_N	AT1G58410.4	-	Disease resistance protein (CC-NBS-LRR class) family	AAA;AAA_14;AAA_16;AAA_22;LRR_8;NB-ARC;Rx_N
VIT_00s0487g00020.t01	NLRs	NBS	AAA_18;AAA_22;NB-ARC	-	-	-	-
VIT_00s2178g00010.t01	NLRs	NBS	AAA_14;NB-ARC;Rx_N	-	-	-	-
VIT_00s2390g00010.t01	NLRs	NBS	AAA_33;NB-ARC	-	-	-	-
VIT_01s0011g01120.t01	NLRs	NBS	AAA;AAA_14;AAA_16;AAA_22;NB-ARC;Rx_N	-	-	-	-
VIT_02s0033g00520.t01	NLRs	NBS	NB-ARC	-	-	-	-
VIT_03s0017g01620.t01	NLRs	NBS	AAA_16;AAA_18;AAA_22;NB-ARC	-	-	-	-
VIT_03s0017g01840.t01	NLRs	NBS	AAA_16;AAA_22;DUF4279;NB-ARC	-	-	-	-
VIT_03s0038g01520.t01	NLRs	NBS	AAA_14;AAA_16;AAA_22;AAA_33;NACHT;NB-ARC;Rx_N;TniB	AT3G46530.1	-	NB-ARC domain-containing disease resistance protein	AAA_14;NB-ARC;Rx_N
VIT_03s0038g01530.t01	NLRs	NBS	AAA_14;AAA_16;AAA_22;AAA_33;NB-ARC;Rx_N	AT3G46530.1	-	NB-ARC domain-containing disease resistance protein	AAA_14;NB-ARC;Rx_N
VIT_03s0038g01540.t01	NLRs	NBS	AAA_14;AAA_16;AAA_22;NACHT;NB-ARC;Rx_N	-	-	-	-
VIT_03s0038g01550.t01	NLRs	NBS	AAA_14;AAA_16;AAA_22;DUF3699;NACHT;NB-ARC;Rx_N	AT5G43470.4	-	Disease resistance protein (CC-NBS-LRR class) family	AAA_14;AAA_22;NB-ARC;RPW8;Rx_N
VIT_03s0038g01580.t01	NLRs	NBS	AAA_14;AAA_16;AAA_22;NB-ARC	-	-	-	-
VIT_03s0038g01610.t01	NLRs	NBS	AAA_14;AAA_16;AAA_22;NACHT;NB-ARC;Rx_N	-	-	-	-
VIT_03s0038g01630.t01	NLRs	NBS	AAA_14;AAA_22;NACHT;NB-ARC;Ribosomal_S24e;Rx_N	AT3G46730.1	-	NB-ARC domain-containing disease resistance protein	LRR_8;NB-ARC;Rx_N
VIT_03s0038g01670.t01	NLRs	NBS	AAA_14;AAA_16;AAA_22;NACHT;NB-ARC;Rx_N	-	-	-	-
VIT_05s0029g00780.t01	NLRs	NBS	AAA;AAA_14;AAA_18;AAA_22;NACHT;NB-ARC	-	-	-	-
VIT_07s0095g00040.t01	NLRs	NBS	AAA_14;AAA_16;NB-ARC;Rx_N	AT3G14470.2	-	NB-ARC domain-containing disease resistance protein	LRR_4;LRR_8;NB-ARC;Rx_N
VIT_09s0002g00240.t01	NLRs	NBS	AAA_22;NB-ARC	AT1G52660.2	-	P-loop containing nucleoside triphosphate hydrolases superfamily protein	AAA_14;AAA_33;GLYCAM-1;NB-ARC
VIT_09s0002g00270.t01	NLRs	NBS	AAA_22;NACHT;NB-ARC;RNA_helicase;Seryl_tRNA_N	AT1G52660.2	-	P-loop containing nucleoside triphosphate hydrolases superfamily protein	AAA_14;AAA_33;GLYCAM-1;NB-ARC
VIT_09s0002g03790.t01	NLRs	NBS	AAA_14;AAA_22;DUF2703;NACHT;NB-ARC	AT1G52660.2	-	P-loop containing nucleoside triphosphate hydrolases superfamily protein	AAA_14;AAA_33;GLYCAM-1;NB-ARC
VIT_09s0002g04910.t01	NLRs	NBS	AAA;AAA_16;AAA_22;NACHT;NB-ARC;Rx_N	-	-	-	-
VIT_09s0002g06320.t01	NLRs	NBS	Flagellin_N;NB-ARC	-	-	-	-
VIT_09s0070g00350.t01	NLRs	NBS	AAA_14;AAA_16;AAA_22;NACHT;NB-ARC	AT1G52660.2	-	P-loop containing nucleoside triphosphate hydrolases superfamily protein	AAA_14;AAA_33;GLYCAM-1;NB-ARC
VIT_09s0096g00140.t01	NLRs	NBS	MMR_HSR1;NACHT;NB-ARC	-	-	-	-
VIT_09s0096g00830.t01	NLRs	NBS	NB-ARC	-	-	-	-
VIT_11s0016g03990.t01	NLRs	NBS	AAA_14;AAA_22;AAA_5;NACHT;NB-ARC;Rx_N	AT3G46730.1	-	NB-ARC domain-containing disease resistance protein	LRR_8;NB-ARC;Rx_N
VIT_12s0034g01580.t01	NLRs	NBS	AAA_16;NB-ARC;Rx_N	-	-	-	-
VIT_12s0034g02340.t01	NLRs	NBS	AAA_22;NB-ARC;Rx_N	-	-	-	-
VIT_12s0035g00440.t01	NLRs	NBS	NB-ARC	-	-	-	-
VIT_12s0035g01680.t01	NLRs	NBS	NB-ARC	-	-	-	-
VIT_12s0121g00240.t01	NLRs	NBS	AAA_14;AAA_22;NB-ARC	-	-	-	-
VIT_12s0121g00290.t01	NLRs	NBS	AAA_14;AAA_22;DAGK_acc;NB-ARC	-	-	-	-
VIT_12s0142g00570.t01	NLRs	NBS	AAA_16;NB-ARC	-	-	-	-
VIT_12s0178g00120.t01	NLRs	NBS	NB-ARC	-	-	-	-
VIT_12s0178g00190.t01	NLRs	NBS	AAA_14;AAA_22;NACHT;NB-ARC	-	-	-	-
VIT_13s0019g01050.t01	NLRs	NBS	NACHT;NB-ARC;Rx_N	-	-	-	-
VIT_13s0019g01120.t01	NLRs	NBS	NB-ARC;Rx_N	-	-	-	-
VIT_13s0064g00550.t01	NLRs	NBS	AAA_14;AAA_16;AAA_22;NACHT;NB-ARC	-	-	-	-
VIT_13s0064g01790.t01	NLRs	NBS	AAA;AAA_14;AAA_16;AAA_22;NB-ARC;Rx_N	-	-	-	-
VIT_13s0067g00650.t01	NLRs	NBS	AAA_22;NB-ARC	-	-	-	-
VIT_13s0067g00750.t01	NLRs	NBS	AAA;AAA_14;AAA_16;AAA_18;AAA_22;CCDC85;DUF4200;NACHT;NB-ARC;OCRL_clath_bd;Rx_N	-	-	-	-
VIT_13s0067g00780.t01	NLRs	NBS	AAA;AAA_14;AAA_18;AAA_22;CCDC85;DUF4200;NACHT;NB-ARC;Rx_N	AT1G50180.1	-	NB-ARC domain-containing disease resistance protein	AAA_14;AAA_16;AAA_22;NB-ARC;Rx_N
VIT_13s0067g00810.t01	NLRs	NBS	AAA_16;AAA_22;AAA_33;NACHT;NB-ARC;Rx_N	AT1G50180.1	-	NB-ARC domain-containing disease resistance protein	AAA_14;AAA_16;AAA_22;NB-ARC;Rx_N
VIT_13s0067g00830.t01	NLRs	NBS	AAA;AAA_14;AAA_16;AAA_17;AAA_22;NACHT;NB-ARC;Rx_N;SEO_C;Thioredoxin_8	-	-	-	-
VIT_13s0067g01310.t01	NLRs	NBS	AAA_14;AAA_22;NACHT;NB-ARC;Rx_N	-	-	-	-
VIT_13s0139g00100.t01	NLRs	NBS	NB-ARC;Rx_N	-	-	-	-
VIT_13s0156g00450.t01	NLRs	NBS	AAA_14;AAA_22;AAA_29;NACHT;NB-ARC;Rx_N	-	-	-	-
VIT_13s0158g00190.t01	NLRs	NBS	AAA_16;AAA_22;NB-ARC;Rx_N	-	-	-	-
VIT_14s0030g01050.t01	NLRs	NBS	AAA_14;AAA_16;AAA_18;AAA_22;ATPase_2;NACHT;NB-ARC;TniB	-	-	-	-
VIT_14s0036g00010.t01	NLRs	NBS	AAA_14;AAA_18;AAA_22;Ldh_1_N;MMR_HSR1;NACHT;NB-ARC;TniB	-	-	-	-
VIT_14s0036g00030.t01	NLRs	NBS	AAA_14;AAA_22;NB-ARC	-	-	-	-
VIT_14s0036g00240.t01	NLRs	NBS	AAA_14;AAA_16;AAA_18;AAA_22;NACHT;NB-ARC;Roc;TniB	-	-	-	-
VIT_14s0036g00260.t01	NLRs	NBS	AAA_14;AAA_22;DUF948;MMR_HSR1;NACHT;NB-ARC;P-II;TniB	-	-	-	-
VIT_15s0021g00130.t01	NLRs	NBS	AAA_14;AAA_18;AAA_22;NB-ARC	-	-	-	-
VIT_15s0024g00470.t01	NLRs	NBS	AAA_14;AAA_16;AAA_18;AAA_22;AAA_33;NACHT;NB-ARC	-	-	-	-
VIT_15s0024g01760.t01	NLRs	NBS	AAA;AAA_22;ATPase_2;NB-ARC	-	-	-	-
VIT_15s0045g00680.t01	NLRs	NBS	AAA_14;AAA_22;NB-ARC;Rx_N	AT3G46730.1	-	NB-ARC domain-containing disease resistance protein	LRR_8;NB-ARC;Rx_N
VIT_15s0045g00980.t01	NLRs	NBS	AAA_14;AAA_22;NB-ARC;Rx_N	-	-	-	-
VIT_15s0046g02750.t01	NLRs	NBS	AAA_14;AAA_22;NACHT;NB-ARC;Rx_N	AT1G58410.4	-	Disease resistance protein (CC-NBS-LRR class) family	AAA;AAA_14;AAA_16;AAA_22;LRR_8;NB-ARC;Rx_N
VIT_18s0001g07270.t01	NLRs	NBS	AAA_14;AAA_22;NB-ARC;Rx_N	-	-	-	-
VIT_18s0041g02190.t01	NLRs	NBS	AAA_22;LIM;NACHT;NB-ARC	-	-	-	-
VIT_18s0072g01230.t01	NLRs	NBS	AAA;AAA_14;AAA_16;AAA_22;ATPase_2;DUF5858;HTH_21;NB-ARC	-	-	-	-
VIT_18s0117g00020.t01	NLRs	NBS	AAA;AAA_14;AAA_22;ATPase_2;NACHT;NB-ARC	-	-	-	-
VIT_19s0014g03950.t01	NLRs	NBS	NB-ARC	-	-	-	-
VIT_19s0027g01490.t01	NLRs	NBS	AAA_22;NB-ARC;Rx_N	-	-	-	-
VIT_19s0027g01700.t01	NLRs	NBS	AAA_14;AAA_22;NACHT;NB-ARC;RNA_helicase	-	-	-	-
VIT_19s0093g00050.t01	NLRs	NBS	AAA_22;NB-ARC;Rx_N	-	-	-	-
07712-06_TRINITY_DN15591_c0_g1::07712-06_TRINITY_DN15591_c0_g1_i1::g.1372::m.1372	NLRs	NBS-LRR	AAA_14;AAA_22;LRR_8;NACHT;NB-ARC;Rx_N	AT3G46730.1	-	NB-ARC domain-containing disease resistance protein	LRR_8;NB-ARC;Rx_N
08391-028_TRINITY_DN6378_c0_g1::08391-028_TRINITY_DN6378_c0_g1_i1::g.8751::m.8751	NLRs	NBS-LRR	AAA_16;AAA_22;LRR_4;LRR_4;LRR_8;NACHT;NB-ARC;Rx_N	-	-	-	-
09390-023_TRINITY_DN19944_c0_g1::09390-023_TRINITY_DN19944_c0_g1_i5::g.55::m.55	NLRs	NBS-LRR	AAA_14;AAA_22;ATPase_2;DUF5845;LRR_8;NACHT;NB-ARC	-	-	-	-
09705-45_TRINITY_DN17385_c0_g1::09705-45_TRINITY_DN17385_c0_g1_i2::g.7652::m.7652	NLRs	NBS-LRR	AAA_22;LRR_1;LRR_4;LRR_8;NACHT;NB-ARC;Rx_N	-	-	-	-
VIT_00s0144g00120.t01	NLRs	NBS-LRR	LRR_4;LRR_8;NB-ARC;Rx_N	-	-	-	-
VIT_00s0144g00190.t01	NLRs	NBS-LRR	LRR_4;LRR_8;NB-ARC;Rx_N	-	-	-	-
VIT_00s0144g00270.t01	NLRs	NBS-LRR	LRR_4;LRR_8;NB-ARC;Rx_N	-	-	-	-
VIT_00s0226g00050.t01	NLRs	NBS-LRR	AAA;AAA_14;AAA_22;LRR_4;LRR_8;NB-ARC;Rx_N	-	-	-	-
VIT_00s0226g00080.t01	NLRs	NBS-LRR	AAA_14;AAA_16;AAA_22;AAA_5;LRR_4;LRR_8;NB-ARC;Rx_N	-	-	-	-
VIT_00s0467g00010.t01	NLRs	NBS-LRR	AAA_16;AAA_22;LRR_4;LRR_8;NAC;NB-ARC;Rx_N	AT3G14470.2	-	NB-ARC domain-containing disease resistance protein	LRR_4;LRR_8;NB-ARC;Rx_N
VIT_00s0467g00030.t01	NLRs	NBS-LRR	AAA_16;AAA_22;LRR_4;LRR_8;NACHT;NB-ARC;Rx_N	AT3G14460.1	-	LRR and NB-ARC domains-containing disease resistance protein	AAA_18;LRR_4;LRR_8;NB-ARC;Rx_N
VIT_00s0515g00020.t01	NLRs	NBS-LRR	AAA_14;AAA_22;LRR_4;LRR_8;NB-ARC;Rx_N	AT3G46730.1	-	NB-ARC domain-containing disease resistance protein	LRR_8;NB-ARC;Rx_N
VIT_01s0011g00950.t01	NLRs	NBS-LRR	AAA_14;AAA_22;LRR_4;LRR_8;NB-ARC;Rx_N	AT3G07040.1	-	NB-ARC domain-containing disease resistance protein	AAA_14;AAA_16;AAA_22;AAA_33;LRR_4;LRR_8;NB-ARC;Rx_N;TsaE
VIT_01s0011g00960.t01	NLRs	NBS-LRR	AAA_22;LRR_4;LRR_8;NB-ARC;Rx_N;TniB	AT3G07040.1	-	NB-ARC domain-containing disease resistance protein	AAA_14;AAA_16;AAA_22;AAA_33;LRR_4;LRR_8;NB-ARC;Rx_N;TsaE
VIT_01s0011g00970.t01	NLRs	NBS-LRR	AAA;AAA_14;AAA_22;LRR_4;LRR_8;NB-ARC;Rx_N	AT3G07040.1	-	NB-ARC domain-containing disease resistance protein	AAA_14;AAA_16;AAA_22;AAA_33;LRR_4;LRR_8;NB-ARC;Rx_N;TsaE
VIT_01s0011g00990.t01	NLRs	NBS-LRR	AAA_14;AAA_22;LRR_4;LRR_8;LRR_9;NB-ARC	AT3G07040.1	-	NB-ARC domain-containing disease resistance protein	AAA_14;AAA_16;AAA_22;AAA_33;LRR_4;LRR_8;NB-ARC;Rx_N;TsaE
VIT_01s0011g01000.t01	NLRs	NBS-LRR	AAA_22;LRR_4;LRR_8;NB-ARC;Rx_N	-	-	-	-
VIT_01s0011g01020.t01	NLRs	NBS-LRR	AAA;AAA_22;LRR_4;LRR_8;NB-ARC;Rx_N	AT3G07040.1	-	NB-ARC domain-containing disease resistance protein	AAA_14;AAA_16;AAA_22;AAA_33;LRR_4;LRR_8;NB-ARC;Rx_N;TsaE
VIT_02s0012g02720.t01	NLRs	NBS-LRR	AAA_14;AAA_16;AAA_22;LRR_4;LRR_8;NACHT;NB-ARC;Rx_N	AT3G07040.1	-	NB-ARC domain-containing disease resistance protein	AAA_14;AAA_16;AAA_22;AAA_33;LRR_4;LRR_8;NB-ARC;Rx_N;TsaE
VIT_03s0017g00920.t01	NLRs	NBS-LRR	AAA_14;LRR_4;LRR_8;NB-ARC	-	-	-	-
VIT_03s0038g01400.t01	NLRs	NBS-LRR	LRR_4;LRR_8;NB-ARC;Rx_N	AT1G53350.1	-	Disease resistance protein (CC-NBS-LRR class) family	AAA_14;AAA_33;NB-ARC;Rx_N
VIT_03s0038g01620.t01	NLRs	NBS-LRR	AAA_14;AAA_16;AAA_22;LRR_4;LRR_8;NACHT;NB-ARC;Rx_N	AT1G58400.3	-	Disease resistance protein (CC-NBS-LRR class) family	AAA_14;AAA_16;AAA_18;AAA_22;LRR_8;NB-ARC;Rx_N
VIT_05s0029g00870.t01	NLRs	NBS-LRR	AAA;AAA_14;AAA_18;AAA_22;LRR_3;LRR_4;LRR_5;LRR_8;NB-ARC	AT5G40060.2	-	Disease resistance protein (NBS-LRR class) family	AAA;AAA_16;AAA_18;AAA_22;ATPase_2;LRR_1;LRR_3;LRR_8;NACHT;NB-ARC;Pox_A32;Rad17
VIT_05s0029g00880.t01	NLRs	NBS-LRR	LRR_8;NB-ARC	-	-	-	-
VIT_05s0051g00140.t01	NLRs	NBS-LRR	AAA;AAA_14;AAA_22;ATPase_2;LRR_3;LRR_4;LRR_8;NACHT;NB-ARC	AT4G12010.1	-	Disease resistance protein (TIR-NBS-LRR class) family	AAA_16;AAA_18;CIDE-N;LRR_3;LRR_4;LRR_8;NB-ARC;TIR;TIR_2
VIT_05s0051g00170.t01	NLRs	NBS-LRR	AAA;AAA_14;AAA_22;ABC_tran;LRR_1;LRR_3;LRR_4;LRR_8;NACHT;NB-ARC	AT5G40060.2	-	Disease resistance protein (NBS-LRR class) family	AAA;AAA_16;AAA_18;AAA_22;ATPase_2;LRR_1;LRR_3;LRR_8;NACHT;NB-ARC;Pox_A32;Rad17
VIT_05s0051g00230.t01	NLRs	NBS-LRR	AAA;AAA_14;AAA_22;ATPase_2;LRR_3;LRR_4;LRR_8;NACHT;NB-ARC	-	-	-	-
VIT_05s0102g00870.t01	NLRs	NBS-LRR	AAA_14;LRR_4;LRR_8;NB-ARC	-	-	-	-
VIT_05s0102g01010.t01	NLRs	NBS-LRR	LRR_4;LRR_8;NB-ARC;Rx_N	-	-	-	-
VIT_05s0102g01030.t01	NLRs	NBS-LRR	AAA_14;LRR_4;LRR_8;NB-ARC	-	-	-	-
VIT_05s0102g01040.t01	NLRs	NBS-LRR	LRR_8;NB-ARC	-	-	-	-
VIT_05s0102g01100.t01	NLRs	NBS-LRR	AAA_16;AAA_22;LRR_4;LRR_8;NB-ARC;Rx_N	-	-	-	-
VIT_06s0009g01660.t01	NLRs	NBS-LRR	AAA_22;ATPase_2;LRR_4;LRR_8;NACHT;NB-ARC;TniB	AT4G27190.1	-	NB-ARC domain-containing disease resistance protein	AAA_16;AAA_18;AAA_22;LRR_4;LRR_8;NACHT;NB-ARC;TniB
VIT_06s0061g00170.t01	NLRs	NBS-LRR	AAA_16;LRR_4;LRR_8;NB-ARC;Rx_N	AT3G14470.2	-	NB-ARC domain-containing disease resistance protein	LRR_4;LRR_8;NB-ARC;Rx_N
VIT_07s0005g06180.t01	NLRs	NBS-LRR	AAA_14;AAA_22;LRR_4;LRR_8;NB-ARC;Rx_N	AT3G07040.1	-	NB-ARC domain-containing disease resistance protein	AAA_14;AAA_16;AAA_22;AAA_33;LRR_4;LRR_8;NB-ARC;Rx_N;TsaE
VIT_07s0005g06200.t01	NLRs	NBS-LRR	AAA_14;AAA_16;AAA_22;AAA_33;LRR_4;LRR_8;NB-ARC;Rx_N	AT3G07040.1	-	NB-ARC domain-containing disease resistance protein	AAA_14;AAA_16;AAA_22;AAA_33;LRR_4;LRR_8;NB-ARC;Rx_N;TsaE
VIT_07s0005g06210.t01	NLRs	NBS-LRR	AAA;AAA_14;AAA_16;AAA_22;LRR_4;LRR_8;NB-ARC;Rx_N	AT3G07040.1	-	NB-ARC domain-containing disease resistance protein	AAA_14;AAA_16;AAA_22;AAA_33;LRR_4;LRR_8;NB-ARC;Rx_N;TsaE
VIT_07s0005g06220.t01	NLRs	NBS-LRR	AAA_14;AAA_22;LRR_4;LRR_8;NB-ARC;Rx_N	AT3G07040.1	-	NB-ARC domain-containing disease resistance protein	AAA_14;AAA_16;AAA_22;AAA_33;LRR_4;LRR_8;NB-ARC;Rx_N;TsaE
VIT_07s0005g06240.t01	NLRs	NBS-LRR	LRR_4;LRR_8;NB-ARC	-	-	-	-
VIT_07s0141g00700.t01	NLRs	NBS-LRR	AAA_14;AAA_22;LRR_4;LRR_8;NB-ARC;Rx_N	AT3G14470.2	-	NB-ARC domain-containing disease resistance protein	LRR_4;LRR_8;NB-ARC;Rx_N
VIT_07s0141g01030.t01	NLRs	NBS-LRR	AAA_14;AAA_22;LRR_4;LRR_8;NACHT;NB-ARC;Rx_N	AT3G14470.2	-	NB-ARC domain-containing disease resistance protein	LRR_4;LRR_8;NB-ARC;Rx_N
VIT_08s0007g08420.t01	NLRs	NBS-LRR	AAA_16;LRR_4;LRR_8;NB-ARC;Rx_N	-	-	-	-
VIT_09s0002g03270.t01	NLRs	NBS-LRR	AAA_18;AAA_22;LRR_4;LRR_8;NACHT;NB-ARC	AT1G12220.2	-	Disease resistance protein (CC-NBS-LRR class) family	AAA_22;LRR_4;LRR_8;NACHT;NB-ARC
VIT_09s0002g03300.t01	NLRs	NBS-LRR	AAA_22;LRR_4;LRR_8;NACHT;NB-ARC;TniB	AT1G12220.2	-	Disease resistance protein (CC-NBS-LRR class) family	AAA_22;LRR_4;LRR_8;NACHT;NB-ARC
VIT_09s0002g03800.t01	NLRs	NBS-LRR	LRR_4;LRR_8;NACHT;NB-ARC	AT5G63020.1	-	Disease resistance protein (CC-NBS-LRR class) family	AAA_16;AAA_18;AAA_22;LRR_4;LRR_8;NACHT;NB-ARC
VIT_09s0002g03840.t01	NLRs	NBS-LRR	LRR_4;LRR_8;NB-ARC;Rx_N;TolA_bind_tri	AT1G12220.2	-	Disease resistance protein (CC-NBS-LRR class) family	AAA_22;LRR_4;LRR_8;NACHT;NB-ARC
VIT_09s0002g03860.t01	NLRs	NBS-LRR	LRR_4;LRR_8;NB-ARC;Rx_N	AT1G12220.2	-	Disease resistance protein (CC-NBS-LRR class) family	AAA_22;LRR_4;LRR_8;NACHT;NB-ARC
VIT_09s0002g03870.t01	NLRs	NBS-LRR	LRR_4;LRR_8;NB-ARC;RNA_helicase;Rx_N	AT1G12220.2	-	Disease resistance protein (CC-NBS-LRR class) family	AAA_22;LRR_4;LRR_8;NACHT;NB-ARC
VIT_09s0002g03980.t01	NLRs	NBS-LRR	AAA_14;AAA_22;LRR_4;LRR_8;NACHT;NB-ARC;Rx_N	AT5G63020.1	-	Disease resistance protein (CC-NBS-LRR class) family	AAA_16;AAA_18;AAA_22;LRR_4;LRR_8;NACHT;NB-ARC
VIT_09s0002g04420.t01	NLRs	NBS-LRR	AAA_14;AAA_22;Flg_bbr_C;LRR_8;NB-ARC	AT1G12220.3	-	Disease resistance protein (CC-NBS-LRR class) family	AAA_22;LRR_4;LRR_8;NACHT;NB-ARC
VIT_09s0002g04890.t01	NLRs	NBS-LRR	AAA_22;LRR_4;LRR_8;NACHT;NB-ARC	AT5G05400.3	-	LRR and NB-ARC domains-containing disease resistance protein	AAA_14;AAA_22;LRR_4;LRR_8;NB-ARC
VIT_09s0002g04940.t01	NLRs	NBS-LRR	AAA_22;LRR_4;LRR_8;NB-ARC	AT5G05400.3	-	LRR and NB-ARC domains-containing disease resistance protein	AAA_14;AAA_22;LRR_4;LRR_8;NB-ARC
VIT_09s0002g04950.t01	NLRs	NBS-LRR	AAA;AAA_16;AAA_22;LRR_4;LRR_8;NACHT;NB-ARC	AT4G10780.2	-	LRR and NB-ARC domains-containing disease resistance protein	LRR_4;LRR_8;NACHT;NB-ARC
VIT_09s0002g05000.t01	NLRs	NBS-LRR	LRR_4;LRR_8;NB-ARC	-	-	-	-
VIT_09s0002g05040.t01	NLRs	NBS-LRR	AAA;AAA_16;AAA_22;LRR_4;LRR_8;NACHT;NB-ARC	AT1G12220.2	-	Disease resistance protein (CC-NBS-LRR class) family	AAA_22;LRR_4;LRR_8;NACHT;NB-ARC
VIT_09s0002g05050.t01	NLRs	NBS-LRR	LRR_4;LRR_8;NB-ARC	AT1G12220.3	-	Disease resistance protein (CC-NBS-LRR class) family	AAA_22;LRR_4;LRR_8;NACHT;NB-ARC
VIT_09s0002g05070.t01	NLRs	NBS-LRR	AAA;AAA_22;LRR_4;LRR_8;NB-ARC;Rx_N	AT1G61190.3	-	LRR and NB-ARC domains-containing disease resistance protein	AAA_16;AAA_22;LRR_4;LRR_8;NACHT;NB-ARC;RNA_helicase
VIT_09s0002g05220.t01	NLRs	NBS-LRR	AAA;AAA_16;AAA_22;LRR_4;LRR_8;NB-ARC	AT5G43730.5	-	Disease resistance protein (CC-NBS-LRR class) family	AAA_18;AAA_22;LRR_4;LRR_8;NACHT;NB-ARC
VIT_09s0002g05840.t01	NLRs	NBS-LRR	AAA_22;LRR_4;LRR_8;NB-ARC;RNA_helicase	AT1G12280.1	-	LRR and NB-ARC domains-containing disease resistance protein	LRR_4;LRR_8;NACHT;NB-ARC
VIT_09s0002g05870.t01	NLRs	NBS-LRR	AAA_16;AAA_22;ABC_tran;LRR_4;LRR_8;NACHT;NB-ARC	AT1G12220.3	-	Disease resistance protein (CC-NBS-LRR class) family	AAA_22;LRR_4;LRR_8;NACHT;NB-ARC
VIT_09s0002g05920.t01	NLRs	NBS-LRR	AAA_22;LRR_4;LRR_8;NB-ARC;RNA_helicase	AT5G05400.3	-	LRR and NB-ARC domains-containing disease resistance protein	AAA_14;AAA_22;LRR_4;LRR_8;NB-ARC
VIT_09s0002g06140.t01	NLRs	NBS-LRR	AAA_22;LRR_4;LRR_8;NB-ARC	AT1G12290.4	-	Disease resistance protein (CC-NBS-LRR class) family	LRR_4;LRR_8;NB-ARC
VIT_09s0002g06210.t01	NLRs	NBS-LRR	LRR_4;LRR_8;NB-ARC	AT1G12220.3	-	Disease resistance protein (CC-NBS-LRR class) family	AAA_22;LRR_4;LRR_8;NACHT;NB-ARC
VIT_09s0002g06260.t01	NLRs	NBS-LRR	AAA_22;LRR_4;LRR_8;NB-ARC;P4Ha_N;Seryl_tRNA_N	AT1G12210.1	-	RPS5-like 1	LRR_4;LRR_8;NACHT;NB-ARC
VIT_09s0002g08020.t01	NLRs	NBS-LRR	AAA_16;AAA_22;LRR_1;LRR_4;LRR_8;NB-ARC;Rx_N	AT3G14470.2	-	NB-ARC domain-containing disease resistance protein	LRR_4;LRR_8;NB-ARC;Rx_N
VIT_09s0002g08160.t01	NLRs	NBS-LRR	AAA_16;AAA_22;ANAPC4_WD40;LRR_4;LRR_8;NACHT;NB-ARC;Rx_N;SAM_3	-	-	-	-
VIT_09s0002g08240.t01	NLRs	NBS-LRR	AAA_22;LRR_4;LRR_8;NB-ARC;Rx_N	AT3G14470.2	-	NB-ARC domain-containing disease resistance protein	LRR_4;LRR_8;NB-ARC;Rx_N
VIT_09s0002g08290.t01	NLRs	NBS-LRR	AAA_16;AAA_22;LRR_4;LRR_8;NB-ARC;Rx_N;SAM_3	AT3G14470.2	-	NB-ARC domain-containing disease resistance protein	LRR_4;LRR_8;NB-ARC;Rx_N
VIT_09s0002g08300.t01	NLRs	NBS-LRR	AAA_14;AAA_22;LRR_4;NB-ARC;Rx_N	-	-	-	-
VIT_09s0018g00480.t01	NLRs	NBS-LRR	LRR_1;LRR_4;LRR_8;LRR_9;NB-ARC	AT5G05400.3	-	LRR and NB-ARC domains-containing disease resistance protein	AAA_14;AAA_22;LRR_4;LRR_8;NB-ARC
VIT_09s0096g00200.t01	NLRs	NBS-LRR	LRR_4;LRR_8;NACHT;NB-ARC	AT1G12220.3	-	Disease resistance protein (CC-NBS-LRR class) family	AAA_22;LRR_4;LRR_8;NACHT;NB-ARC
VIT_09s0096g00420.t01	NLRs	NBS-LRR	AAA_22;LRR_4;LRR_8;NB-ARC;Seryl_tRNA_N	AT5G63020.1	-	Disease resistance protein (CC-NBS-LRR class) family	AAA_16;AAA_18;AAA_22;LRR_4;LRR_8;NACHT;NB-ARC
VIT_09s0096g00760.t01	NLRs	NBS-LRR	LRR_4;LRR_8;NACHT;NB-ARC;Seryl_tRNA_N	AT1G12220.2	-	Disease resistance protein (CC-NBS-LRR class) family	AAA_22;LRR_4;LRR_8;NACHT;NB-ARC
VIT_10s0042g00250.t01	NLRs	NBS-LRR	AAA_14;AAA_18;AAA_22;LRR_4;LRR_8;NACHT;NB-ARC;TniB	-	-	-	-
VIT_10s0042g00370.t01	NLRs	NBS-LRR	AAA_14;AAA_18;AAA_22;LRR_4;LRR_8;NACHT;NB-ARC	AT4G27220.1	-	NB-ARC domain-containing disease resistance protein	AAA_22;LRR_4;LRR_8;NACHT;NB-ARC;Staphostatin_A;TniB
VIT_10s0042g00460.t01	NLRs	NBS-LRR	AAA_14;AAA_22;LRR_4;LRR_8;NACHT;NB-ARC	-	-	-	-
VIT_11s0016g01860.t01	NLRs	NBS-LRR	LRR_4;NB-ARC	-	-	-	-
VIT_11s0052g00200.t01	NLRs	NBS-LRR	AAA_14;AAA_22;LRR_4;LRR_8;NACHT;NB-ARC;TniB	AT4G27220.2	-	NB-ARC domain-containing disease resistance protein	AAA_22;LRR_4;LRR_8;NACHT;NB-ARC;Staphostatin_A;TniB
VIT_11s0052g00210.t01	NLRs	NBS-LRR	AAA_14;AAA_22;LRR_4;LRR_8;NACHT;NB-ARC;TniB	AT4G27220.2	-	NB-ARC domain-containing disease resistance protein	AAA_22;LRR_4;LRR_8;NACHT;NB-ARC;Staphostatin_A;TniB
VIT_11s0052g00270.t01	NLRs	NBS-LRR	AAA_16;LRR_4;LRR_8;NB-ARC;NOP5NT;Rx_N	-	-	-	-
VIT_12s0034g01030.t01	NLRs	NBS-LRR	AAA_16;LRR_4;LRR_8;NB-ARC;Rx_N	-	-	-	-
VIT_12s0034g01460.t01	NLRs	NBS-LRR	LRR_4;NB-ARC	-	-	-	-
VIT_12s0034g01470.t01	NLRs	NBS-LRR	LRR_4;LRR_8;NB-ARC	-	-	-	-
VIT_12s0034g01480.t01	NLRs	NBS-LRR	AAA_22;LRR_4;LRR_8;NB-ARC;Rx_N	-	-	-	-
VIT_12s0034g01490.t01	NLRs	NBS-LRR	AAA_16;AAA_22;LRR_4;LRR_8;NB-ARC;Rx_N	-	-	-	-
VIT_12s0034g01660.t01	NLRs	NBS-LRR	AAA_16;AAA_22;LRR_4;LRR_8;NB-ARC;Rx_N	AT3G14470.2	-	NB-ARC domain-containing disease resistance protein	LRR_4;LRR_8;NB-ARC;Rx_N
VIT_12s0034g01750.t01	NLRs	NBS-LRR	AAA_22;LRR_4;NB-ARC;Rx_N	-	-	-	-
VIT_12s0034g02310.t01	NLRs	NBS-LRR	AAA_22;LRR_4;LRR_8;NB-ARC;Rx_N	AT3G14470.2	-	NB-ARC domain-containing disease resistance protein	LRR_4;LRR_8;NB-ARC;Rx_N
VIT_12s0034g02400.t01	NLRs	NBS-LRR	AAA_16;AAA_22;LRR_4;NACHT;NB-ARC;Rx_N	-	-	-	-
VIT_12s0034g02440.t01	NLRs	NBS-LRR	AAA_14;AAA_16;AAA_18;AAA_22;LRR_4;NACHT;NB-ARC;Rx_N	-	-	-	-
VIT_12s0034g02500.t01	NLRs	NBS-LRR	AAA_22;LRR_4;LRR_8;NB-ARC;Rx_N	-	-	-	-
VIT_12s0035g01280.t01	NLRs	NBS-LRR	AAA_14;AAA_22;LRR_4;LRR_8;NB-ARC;TniB	-	-	-	-
VIT_12s0035g01330.t01	NLRs	NBS-LRR	AAA;AAA_14;AAA_18;AAA_22;ATPase_2;LRR_4;LRR_8;NB-ARC;TniB	AT4G27220.2	-	NB-ARC domain-containing disease resistance protein	AAA_22;LRR_4;LRR_8;NACHT;NB-ARC;Staphostatin_A;TniB
VIT_12s0035g01470.t01	NLRs	NBS-LRR	LRR_4;LRR_8;NB-ARC	-	-	-	-
VIT_12s0035g01630.t01	NLRs	NBS-LRR	AAA;AAA_18;AAA_22;LRR_4;LRR_8;NB-ARC;TniB	-	-	-	-
VIT_12s0121g00050.t01	NLRs	NBS-LRR	LRR_4;LRR_8;NB-ARC;Phage_TAC_12;Rx_N	AT3G14470.2	-	NB-ARC domain-containing disease resistance protein	LRR_4;LRR_8;NB-ARC;Rx_N
VIT_12s0121g00060.t01	NLRs	NBS-LRR	AAA_18;LRR_4;LRR_8;NB-ARC	AT3G14470.2	-	NB-ARC domain-containing disease resistance protein	LRR_4;LRR_8;NB-ARC;Rx_N
VIT_13s0019g00380.t01	NLRs	NBS-LRR	LRR_4;LRR_8;NB-ARC;Rx_N	-	-	-	-
VIT_13s0019g01140.t01	NLRs	NBS-LRR	AAA_14;AAA_16;AAA_22;LRR_4;LRR_8;NB-ARC;Rx_N	AT3G14470.2	-	NB-ARC domain-containing disease resistance protein	LRR_4;LRR_8;NB-ARC;Rx_N
VIT_13s0019g01880.t01	NLRs	NBS-LRR	AAA_14;AAA_22;LRR_4;LRR_8;NACHT;NB-ARC;Rx_N	AT3G14470.2	-	NB-ARC domain-containing disease resistance protein	LRR_4;LRR_8;NB-ARC;Rx_N
VIT_13s0019g01950.t01	NLRs	NBS-LRR	AAA_14;AAA_22;LRR_4;LRR_8;NACHT;NB-ARC;Rx_N	AT3G14470.2	-	NB-ARC domain-containing disease resistance protein	LRR_4;LRR_8;NB-ARC;Rx_N
VIT_13s0047g00730.t01	NLRs	NBS-LRR	AAA_22;LRR_4;LRR_5;LRR_8;NB-ARC	-	-	-	-
VIT_13s0047g00950.t01	NLRs	NBS-LRR	AAA_16;AAA_22;LRR_4;LRR_8;NB-ARC;Rx_N	-	-	-	-
VIT_13s0064g00060.t01	NLRs	NBS-LRR	AAA_14;AAA_16;AAA_18;AAA_22;LRR_4;LRR_8;NB-ARC;Rx_N	-	-	-	-
VIT_13s0064g00320.t01	NLRs	NBS-LRR	AAA_16;LRR_4;LRR_8;NB-ARC;Rx_N	AT3G50950.2	-	HOPZ-ACTIVATED RESISTANCE 1	AAA_16;AAA_18;AAA_22;LRR_4;NB-ARC;RPW8;Rx_N
VIT_13s0064g01800.t01	NLRs	NBS-LRR	AAA;AAA_14;AAA_16;AAA_22;LRR_4;LRR_8;NB-ARC;Rx_N	-	-	-	-
VIT_13s0064g01850.t01	NLRs	NBS-LRR	LRR_4;LRR_8;NACHT;NB-ARC;Rx_N	AT3G14470.2	-	NB-ARC domain-containing disease resistance protein	LRR_4;LRR_8;NB-ARC;Rx_N
VIT_13s0064g01870.t01	NLRs	NBS-LRR	AAA_14;AAA_16;AAA_18;AAA_22;LRR_4;LRR_8;NB-ARC;Rx_N	-	-	-	-
VIT_13s0067g00760.t01	NLRs	NBS-LRR	AAA;AAA_14;AAA_22;LRR_8;NB-ARC;OCRL_clath_bd	AT1G59620.2	-	Disease resistance protein (CC-NBS-LRR class) family	AAA_14;AAA_22;AAA_33;NACHT;NB-ARC
VIT_13s0067g00790.t01	NLRs	NBS-LRR	AAA;AAA_14;AAA_16;AAA_18;LRR_8;NB-ARC;Rx_N	AT5G43470.4	-	Disease resistance protein (CC-NBS-LRR class) family	AAA_14;AAA_22;NB-ARC;RPW8;Rx_N
VIT_13s0067g00910.t01	NLRs	NBS-LRR	AAA_14;AAA_16;AAA_22;LRR_4;LRR_8;NACHT;NB-ARC;Rx_N;TniB	-	-	-	-
VIT_13s0067g01100.t01	NLRs	NBS-LRR	AAA_14;AAA_16;AAA_22;LRR_4;LRR_8;NACHT;NB-ARC;Rx_N	AT3G14470.2	-	NB-ARC domain-containing disease resistance protein	LRR_4;LRR_8;NB-ARC;Rx_N
VIT_13s0067g02430.t01	NLRs	NBS-LRR	AAA_14;AAA_22;LRR_4;LRR_8;NB-ARC;Rx_N	AT3G14460.1	-	LRR and NB-ARC domains-containing disease resistance protein	AAA_18;LRR_4;LRR_8;NB-ARC;Rx_N
VIT_13s0067g02580.t01	NLRs	NBS-LRR	AAA_14;AAA_16;AAA_18;AAA_22;LRR_4;LRR_8;NACHT;NB-ARC;Rx_N;TniB	-	-	-	-
VIT_13s0067g03570.t01	NLRs	NBS-LRR	LRR_4;LRR_8;NACHT;NB-ARC	AT3G14470.2	-	NB-ARC domain-containing disease resistance protein	LRR_4;LRR_8;NB-ARC;Rx_N
VIT_13s0067g03590.t01	NLRs	NBS-LRR	AAA_14;AAA_16;AAA_22;LRR_4;LRR_8;NB-ARC;Rx_N	AT3G14470.2	-	NB-ARC domain-containing disease resistance protein	LRR_4;LRR_8;NB-ARC;Rx_N
VIT_13s0067g03640.t01	NLRs	NBS-LRR	AAA;AAA_14;AAA_16;AAA_18;AAA_22;LRR_4;LRR_8;NB-ARC;Rx_N	AT3G14470.2	-	NB-ARC domain-containing disease resistance protein	LRR_4;LRR_8;NB-ARC;Rx_N
VIT_13s0084g00060.t01	NLRs	NBS-LRR	LRR_4;LRR_8;NB-ARC	AT3G14470.2	-	NB-ARC domain-containing disease resistance protein	LRR_4;LRR_8;NB-ARC;Rx_N
VIT_13s0084g00360.t01	NLRs	NBS-LRR	AAA_22;LRR_4;LRR_8;NB-ARC;Rx_N	AT3G14470.2	-	NB-ARC domain-containing disease resistance protein	LRR_4;LRR_8;NB-ARC;Rx_N
VIT_13s0084g00420.t01	NLRs	NBS-LRR	AAA_22;LRR_4;LRR_8;NB-ARC;Rx_N	AT3G14470.2	-	NB-ARC domain-containing disease resistance protein	LRR_4;LRR_8;NB-ARC;Rx_N
VIT_13s0084g00510.t01	NLRs	NBS-LRR	AAA_16;LRR_4;LRR_8;NB-ARC	AT3G14470.2	-	NB-ARC domain-containing disease resistance protein	LRR_4;LRR_8;NB-ARC;Rx_N
VIT_13s0084g00750.t01	NLRs	NBS-LRR	AAA_22;LRR_4;NB-ARC;Rx_N	-	-	-	-
VIT_13s0101g00300.t01	NLRs	NBS-LRR	AAA_16;LRR_4;LRR_8;NB-ARC;Rx_N	-	-	-	-
VIT_13s0106g00020.t01	NLRs	NBS-LRR	AAA_14;LRR_4;LRR_8;NB-ARC;Rx_N	-	-	-	-
VIT_13s0139g00010.t01	NLRs	NBS-LRR	LRR_4;LRR_8;NB-ARC	-	-	-	-
VIT_13s0139g00030.t01	NLRs	NBS-LRR	LRR_4;LRR_8;NB-ARC;Rx_N	AT3G14470.2	-	NB-ARC domain-containing disease resistance protein	LRR_4;LRR_8;NB-ARC;Rx_N
VIT_13s0139g00070.t01	NLRs	NBS-LRR	AAA_14;AAA_16;AAA_33;LRR_4;LRR_8;NB-ARC;Rx_N	AT3G14470.2	-	NB-ARC domain-containing disease resistance protein	LRR_4;LRR_8;NB-ARC;Rx_N
VIT_13s0139g00130.t01	NLRs	NBS-LRR	LRR_4;LRR_8;NB-ARC;Rx_N	-	-	-	-
VIT_13s0139g00210.t01	NLRs	NBS-LRR	AAA_14;DUF2408;LRR_4;LRR_8;NB-ARC;PARP_reg;Rx_N	-	-	-	-
VIT_13s0139g00220.t01	NLRs	NBS-LRR	AAA_14;AAA_16;AAA_18;AAA_22;LRR_4;LRR_8;NB-ARC;PARP_reg;Rx_N	-	-	-	-
VIT_13s0139g00270.t01	NLRs	NBS-LRR	LRR_4;LRR_8;NB-ARC	AT3G14470.2	-	NB-ARC domain-containing disease resistance protein	LRR_4;LRR_8;NB-ARC;Rx_N
VIT_13s0139g00290.t01	NLRs	NBS-LRR	AAA_16;AAA_22;LRR_4;LRR_8;NB-ARC	AT3G14470.2	-	NB-ARC domain-containing disease resistance protein	LRR_4;LRR_8;NB-ARC;Rx_N
VIT_13s0139g00320.t01	NLRs	NBS-LRR	LRR_4;LRR_8;NB-ARC;Rx_N	AT3G14470.2	-	NB-ARC domain-containing disease resistance protein	LRR_4;LRR_8;NB-ARC;Rx_N
VIT_13s0139g00340.t01	NLRs	NBS-LRR	LRR_4;LRR_8;NB-ARC;Rx_N	AT3G14470.2	-	NB-ARC domain-containing disease resistance protein	LRR_4;LRR_8;NB-ARC;Rx_N
VIT_13s0156g00500.t01	NLRs	NBS-LRR	AAA_14;AAA_16;AAA_22;LRR_4;NACHT;NB-ARC	-	-	-	-
VIT_13s0158g00010.t01	NLRs	NBS-LRR	LRR_4;LRR_8;NB-ARC	AT3G14460.1	-	LRR and NB-ARC domains-containing disease resistance protein	AAA_18;LRR_4;LRR_8;NB-ARC;Rx_N
VIT_13s0158g00170.t01	NLRs	NBS-LRR	AAA_16;AAA_22;LRR_4;LRR_8;NB-ARC;Rx_N	AT3G14470.2	-	NB-ARC domain-containing disease resistance protein	LRR_4;LRR_8;NB-ARC;Rx_N
VIT_13s0158g00210.t01	NLRs	NBS-LRR	AAA_22;LRR_4;LRR_5;LRR_8;NACHT;NB-ARC;Rx_N	AT3G14470.2	-	NB-ARC domain-containing disease resistance protein	LRR_4;LRR_8;NB-ARC;Rx_N
VIT_13s0158g00260.t01	NLRs	NBS-LRR	AAA_22;LRR_4;LRR_8;NB-ARC;Rx_N	AT3G14470.2	-	NB-ARC domain-containing disease resistance protein	LRR_4;LRR_8;NB-ARC;Rx_N
VIT_13s0158g00290.t01	NLRs	NBS-LRR	AAA_14;AAA_16;AAA_22;LRR_4;LRR_8;NB-ARC;Rx_N	-	-	-	-
VIT_13s0158g00400.t01	NLRs	NBS-LRR	AAA_22;LRR_8;NB-ARC;Rx_N	-	-	-	-
VIT_13s0158g00430.t01	NLRs	NBS-LRR	AAA_16;LRR_4;NAC;NB-ARC;Rx_N	-	-	-	-
VIT_14s0030g00130.t01	NLRs	NBS-LRR	AAA_14;AAA_18;AAA_22;LRR_4;LRR_8;MMR_HSR1;NACHT;NB-ARC	-	-	-	-
VIT_14s0030g00840.t01	NLRs	NBS-LRR	AAA_14;AAA_16;AAA_18;AAA_19;AAA_22;ABC_tran;ATPase_2;LRR_4;LRR_8;NB-ARC;Roc;TniB	-	-	-	-
VIT_14s0030g00870.t01	NLRs	NBS-LRR	AAA_14;AAA_18;AAA_22;LRR_4;LRR_8;NACHT;NB-ARC;TniB	-	-	-	-
VIT_14s0030g00960.t01	NLRs	NBS-LRR	AAA_14;AAA_18;AAA_22;ABC_tran;ATPase_2;LRR_4;LRR_8;MMR_HSR1;NACHT;NB-ARC	-	-	-	-
VIT_14s0030g00990.t01	NLRs	NBS-LRR	AAA_14;AAA_22;ATPase_2;LRR_4;LRR_8;NACHT;NB-ARC	-	-	-	-
VIT_14s0030g01160.t01	NLRs	NBS-LRR	AAA_14;AAA_22;ATPase_2;LRR_4;LRR_8;NACHT;NB-ARC	AT4G27220.1	-	NB-ARC domain-containing disease resistance protein	AAA_22;LRR_4;LRR_8;NACHT;NB-ARC;Staphostatin_A;TniB
VIT_14s0030g01170.t01	NLRs	NBS-LRR	AAA_14;AAA_18;AAA_22;DUF2671;LRR_4;LRR_8;NACHT;NB-ARC	AT4G27220.1	-	NB-ARC domain-containing disease resistance protein	AAA_22;LRR_4;LRR_8;NACHT;NB-ARC;Staphostatin_A;TniB
VIT_14s0030g01200.t01	NLRs	NBS-LRR	AAA_14;AAA_18;AAA_19;AAA_22;ATPase_2;LRR_4;LRR_8;NB-ARC	-	-	-	-
VIT_14s0036g00070.t01	NLRs	NBS-LRR	AAA_14;AAA_18;AAA_22;LRR_4;LRR_8;MMR_HSR1;NACHT;NB-ARC	-	-	-	-
VIT_14s0036g00120.t01	NLRs	NBS-LRR	AAA_14;AAA_18;AAA_22;LRR_4;LRR_8;MMR_HSR1;NACHT;NB-ARC;TniB	-	-	-	-
VIT_14s0036g00310.t01	NLRs	NBS-LRR	AAA_14;AAA_18;AAA_22;LRR_4;LRR_8;MMR_HSR1;NACHT;NB-ARC;TniB	-	-	-	-
VIT_14s0036g00330.t01	NLRs	NBS-LRR	AAA_14;AAA_16;AAA_18;AAA_22;LRR_4;LRR_8;NACHT;NB-ARC;TniB	-	-	-	-
VIT_14s0036g01110.t01	NLRs	NBS-LRR	AAA_14;AAA_18;AAA_22;Ldh_1_N;LRR_4;LRR_8;MMR_HSR1;NACHT;NB-ARC;TniB	AT4G27220.1	-	NB-ARC domain-containing disease resistance protein	AAA_22;LRR_4;LRR_8;NACHT;NB-ARC;Staphostatin_A;TniB
VIT_14s0036g01230.t01	NLRs	NBS-LRR	AAA_14;AAA_22;ATPase_2;LRR_4;LRR_8;NACHT;NB-ARC	-	-	-	-
VIT_14s0036g01350.t01	NLRs	NBS-LRR	AAA_14;AAA_18;AAA_19;AAA_22;LRR_4;LRR_8;MMR_HSR1;NACHT;NB-ARC;Roc	-	-	-	-
VIT_14s0036g01360.t01	NLRs	NBS-LRR	AAA_14;AAA_22;ATPase_2;LRR_4;LRR_8;NACHT;NB-ARC	AT4G27220.1	-	NB-ARC domain-containing disease resistance protein	AAA_22;LRR_4;LRR_8;NACHT;NB-ARC;Staphostatin_A;TniB
VIT_14s0081g00780.t01	NLRs	NBS-LRR	AAA_14;AAA_22;LRR_4;LRR_8;NB-ARC	-	-	-	-
VIT_14s0081g00800.t01	NLRs	NBS-LRR	AAA_14;AAA_18;AAA_22;LRR_4;LRR_8;MMR_HSR1;NACHT;NB-ARC;TniB	-	-	-	-
VIT_15s0024g00440.t01	NLRs	NBS-LRR	LRR_4;LRR_8;NB-ARC	AT3G14470.2	-	NB-ARC domain-containing disease resistance protein	LRR_4;LRR_8;NB-ARC;Rx_N
VIT_15s0045g00710.t01	NLRs	NBS-LRR	AAA_14;AAA_22;Caskin-Pro-rich;LRR_4;LRR_8;NACHT;NB-ARC;TniB	-	-	-	-
VIT_15s0045g00880.t01	NLRs	NBS-LRR	AAA_14;AAA_22;Cas6;LRR_4;LRR_8;NB-ARC;Rx_N	-	-	-	-
VIT_15s0045g00920.t01	NLRs	NBS-LRR	AAA_14;AAA_22;LRR_8;NB-ARC;Rx_N	-	-	-	-
VIT_15s0045g01020.t01	NLRs	NBS-LRR	LRR_4;LRR_8;NB-ARC	AT1G59620.2	-	Disease resistance protein (CC-NBS-LRR class) family	AAA_14;AAA_22;AAA_33;NACHT;NB-ARC
VIT_15s0046g02730.t01	NLRs	NBS-LRR	AAA_14;AAA_16;AAA_22;LRR_4;NB-ARC;Rx_N	AT1G58400.3	-	Disease resistance protein (CC-NBS-LRR class) family	AAA_14;AAA_16;AAA_18;AAA_22;LRR_8;NB-ARC;Rx_N
VIT_15s0046g02800.t01	NLRs	NBS-LRR	AAA_14;AAA_16;AAA_22;LRR_4;NACHT;NB-ARC;Rx_N	AT3G46530.1	-	NB-ARC domain-containing disease resistance protein	AAA_14;NB-ARC;Rx_N
VIT_15s0046g02810.t01	NLRs	NBS-LRR	AAA_14;LRR_4;LRR_8;NB-ARC;Rx_N	AT1G58400.3	-	Disease resistance protein (CC-NBS-LRR class) family	AAA_14;AAA_16;AAA_18;AAA_22;LRR_8;NB-ARC;Rx_N
VIT_15s0046g02820.t01	NLRs	NBS-LRR	AAA_14;AAA_18;AAA_22;LRR_4;LRR_8;NB-ARC;Rx_N	AT3G46530.1	-	NB-ARC domain-containing disease resistance protein	AAA_14;NB-ARC;Rx_N
VIT_15s0107g00290.t01	NLRs	NBS-LRR	AAA;AAA_14;AAA_16;AAA_22;ATPase_2;LRR_4;LRR_8;NACHT;NB-ARC	AT5G51630.5	-	Disease resistance protein (TIR-NBS-LRR class) family	AAA;AAA_14;AAA_16;AAA_18;AAA_22;AAA_5;LRR_3;LRR_4;NACHT;NB-ARC;Rad17;RNA_helicase;TIR
VIT_16s0022g01330.t01	NLRs	NBS-LRR	AAA_14;AAA_22;LRR_8;NB-ARC	AT1G59620.2	-	Disease resistance protein (CC-NBS-LRR class) family	AAA_14;AAA_22;AAA_33;NACHT;NB-ARC
VIT_17s0000g02830.t01	NLRs	NBS-LRR	AAA_16;AAA_22;LRR_1;LRR_4;LRR_8;NB-ARC;Rx_N	AT3G46530.1	-	NB-ARC domain-containing disease resistance protein	AAA_14;NB-ARC;Rx_N
VIT_18s0041g00200.t01	NLRs	NBS-LRR	AAA;AAA_14;LRR_3;LRR_4;LRR_8;NACHT;NB-ARC	AT5G40060.2	-	Disease resistance protein (NBS-LRR class) family	AAA;AAA_16;AAA_18;AAA_22;ATPase_2;LRR_1;LRR_3;LRR_8;NACHT;NB-ARC;Pox_A32;Rad17
VIT_18s0041g00270.t01	NLRs	NBS-LRR	AAA_22;LRR_4;LRR_8;NB-ARC	AT3G14470.2	-	NB-ARC domain-containing disease resistance protein	LRR_4;LRR_8;NB-ARC;Rx_N
VIT_18s0041g01620.t01	NLRs	NBS-LRR	ATPase_2;LRR_1;LRR_3;LRR_4;LRR_8;NB-ARC	AT1G72840.1	-	Disease resistance protein (TIR-NBS-LRR class)	AAA_16;AAA_22;LRR_3;LRR_4;LRR_8;NB-ARC;RRM_occluded;TIR;TIR_2
VIT_18s0041g01750.t01	NLRs	NBS-LRR	AAA;AAA_16;ABC_tran;ATPase_2;LRR_3;LRR_4;LRR_8;NACHT;NB-ARC	-	-	-	-
VIT_18s0075g00480.t01	NLRs	NBS-LRR	AAA_22;LRR_1;LRR_4;LRR_8;NACHT;NB-ARC	-	-	-	-
VIT_18s0089g00090.t01	NLRs	NBS-LRR	AAA;AAA_14;AAA_16;AAA_18;AAA_22;ABC_tran;ATPase_2;LRR_4;LRR_8;NACHT;NB-ARC	AT5G51630.5	-	Disease resistance protein (TIR-NBS-LRR class) family	AAA;AAA_14;AAA_16;AAA_18;AAA_22;AAA_5;LRR_3;LRR_4;NACHT;NB-ARC;Rad17;RNA_helicase;TIR
VIT_18s0117g00080.t01	NLRs	NBS-LRR	AAA_18;LRR_4;LRR_8;NACHT;NB-ARC	AT1G56540.2	-	Disease resistance protein (TIR-NBS-LRR class) family	AAA_14;AAA_16;AAA_18;AAA_22;LRR_3;LRR_4;LRR_8;NACHT;NB-ARC
VIT_19s0014g00870.t01	NLRs	NBS-LRR	AAA_16;AAA_18;AAA_22;BES1_N;LRR_8;NACHT;NB-ARC;TniB	-	-	-	-
VIT_19s0014g00900.t01	NLRs	NBS-LRR	LRR_4;LRR_8;NB-ARC	-	-	-	-
VIT_19s0014g00920.t01	NLRs	NBS-LRR	AAA_22;ATPase_2;DUF1664;LRR_8;NACHT;NB-ARC;Rx_N;TniB	AT4G27220.2	-	NB-ARC domain-containing disease resistance protein	AAA_22;LRR_4;LRR_8;NACHT;NB-ARC;Staphostatin_A;TniB
VIT_19s0014g05150.t01	NLRs	NBS-LRR	AAA_16;AAA_17;AAA_18;AAA_22;ATPase_2;LRR_4;LRR_8;NACHT;NB-ARC;TniB	AT4G27190.1	-	NB-ARC domain-containing disease resistance protein	AAA_16;AAA_18;AAA_22;LRR_4;LRR_8;NACHT;NB-ARC;TniB
VIT_19s0014g05160.t01	NLRs	NBS-LRR	AAA_16;AAA_22;ATPase_2;LRR_4;LRR_8;NACHT;NB-ARC;TniB	AT4G27220.1	-	NB-ARC domain-containing disease resistance protein	AAA_22;LRR_4;LRR_8;NACHT;NB-ARC;Staphostatin_A;TniB
VIT_19s0014g05180.t01	NLRs	NBS-LRR	AAA_16;AAA_22;LRR_4;LRR_8;NACHT;NB-ARC;TniB	AT4G27190.1	-	NB-ARC domain-containing disease resistance protein	AAA_16;AAA_18;AAA_22;LRR_4;LRR_8;NACHT;NB-ARC;TniB
VIT_19s0027g00660.t01	NLRs	NBS-LRR	LRR_4;LRR_6;LRR_8;NB-ARC	AT3G14470.2	-	NB-ARC domain-containing disease resistance protein	LRR_4;LRR_8;NB-ARC;Rx_N
VIT_19s0027g01070.t01	NLRs	NBS-LRR	LRR_4;LRR_5;LRR_8;NB-ARC	AT3G14470.2	-	NB-ARC domain-containing disease resistance protein	LRR_4;LRR_8;NB-ARC;Rx_N
VIT_19s0027g01170.t01	NLRs	NBS-LRR	AAA_14;AAA_22;LRR_4;LRR_8;NB-ARC;Rx_N	AT3G14470.2	-	NB-ARC domain-containing disease resistance protein	LRR_4;LRR_8;NB-ARC;Rx_N
VIT_19s0027g01330.t01	NLRs	NBS-LRR	LRR_4;LRR_8;NB-ARC	-	-	-	-
VIT_19s0027g01350.t01	NLRs	NBS-LRR	AAA_22;LRR_4;LRR_8;Matrilin_ccoil;NB-ARC;Rx_N	AT3G14470.2	-	NB-ARC domain-containing disease resistance protein	LRR_4;LRR_8;NB-ARC;Rx_N
VIT_19s0027g01400.t01	NLRs	NBS-LRR	AAA_14;AAA_22;LRR_5;NB-ARC;Rx_N	-	-	-	-
VIT_19s0027g01590.t01	NLRs	NBS-LRR	LRR_4;LRR_8;NB-ARC	AT1G12220.3	-	Disease resistance protein (CC-NBS-LRR class) family	AAA_22;LRR_4;LRR_8;NACHT;NB-ARC
VIT_19s0027g01740.t01	NLRs	NBS-LRR	AAA_14;AAA_22;LRR_4;LRR_8;NB-ARC;RNA_helicase;TolA_bind_tri	AT1G12220.2	-	Disease resistance protein (CC-NBS-LRR class) family	AAA_22;LRR_4;LRR_8;NACHT;NB-ARC
VIT_19s0027g01750.t01	NLRs	NBS-LRR	AAA_14;AAA_22;LRR_8;LRR_9;NB-ARC;RNA_helicase;TolA_bind_tri	AT1G12210.1	-	RPS5-like 1	LRR_4;LRR_8;NACHT;NB-ARC
VIT_19s0027g01780.t01	NLRs	NBS-LRR	AAA_14;AAA_22;LRR_4;LRR_8;NB-ARC;TolA_bind_tri	AT1G12220.2	-	Disease resistance protein (CC-NBS-LRR class) family	AAA_22;LRR_4;LRR_8;NACHT;NB-ARC
VIT_19s0085g00440.t01	NLRs	NBS-LRR	LRR_4;LRR_8;NACHT;NB-ARC;Rx_N	-	-	-	-
VIT_19s0090g00240.t01	NLRs	NBS-LRR	AAA;AAA_14;AAA_22;ATPase_2;LRR_4;LRR_8;NACHT;NB-ARC;TniB	-	-	-	-
VIT_19s0090g00260.t01	NLRs	NBS-LRR	AAA_22;LRR_4;LRR_8;NB-ARC	AT4G27220.1	-	NB-ARC domain-containing disease resistance protein	AAA_22;LRR_4;LRR_8;NACHT;NB-ARC;Staphostatin_A;TniB
VIT_19s0093g00380.t01	NLRs	NBS-LRR	AAA_22;LRR_4;LRR_8;NACHT;NB-ARC;TniB	AT4G27190.1	-	NB-ARC domain-containing disease resistance protein	AAA_16;AAA_18;AAA_22;LRR_4;LRR_8;NACHT;NB-ARC;TniB
VIT_07s0197g00130.t01	NLRs	RPW8-NBS	AAA_22;NB-ARC;RPW8	AT5G66910.1	-	Disease resistance protein (CC-NBS-LRR class) family	AAA_14;AAA_16;AAA_22;LRR_4;LRR_8;NACHT;NB-ARC;RPW8
VIT_07s0197g00230.t01	NLRs	RPW8-NBS	NB-ARC;RPW8;Rx_N;Snf7	-	-	-	-
VIT_00s0487g00010.t01	NLRs	RPW8-NBS-LRR	AAA_16;AAA_18;AAA_22;LRR_4;LRR_8;NB-ARC;RPW8	AT5G66900.1	-	Disease resistance protein (CC-NBS-LRR class) family	AAA;AAA_16;AAA_22;LRR_4;LRR_8;MSV199;NACHT;NB-ARC;RPW8
VIT_00s0487g00030.t01	NLRs	RPW8-NBS-LRR	AAA_18;AAA_22;LRR_4;LRR_8;NB-ARC;RPW8;Rx_N	-	-	-	-
VIT_00s0487g00050.t01	NLRs	RPW8-NBS-LRR	AAA_18;AAA_22;LRR_4;LRR_8;NB-ARC;RPW8;Rx_N	AT5G66900.2	-	Disease resistance protein (CC-NBS-LRR class) family	AAA;AAA_16;AAA_22;LRR_4;LRR_8;MSV199;NACHT;NB-ARC;RPW8
VIT_04s0023g02380.t01	NLRs	RPW8-NBS-LRR	AAA_22;LRR_4;LRR_8;NB-ARC;RPW8;Rx_N	AT3G50950.2	-	HOPZ-ACTIVATED RESISTANCE 1	AAA_16;AAA_18;AAA_22;LRR_4;NB-ARC;RPW8;Rx_N
VIT_07s0197g00090.t01	NLRs	RPW8-NBS-LRR	AAA_14;AAA_18;AAA_22;Exonuc_VII_S;LRR_8;NB-ARC;RPW8;Rx_N	AT5G66900.1	-	Disease resistance protein (CC-NBS-LRR class) family	AAA;AAA_16;AAA_22;LRR_4;LRR_8;MSV199;NACHT;NB-ARC;RPW8
VIT_07s0197g00140.t01	NLRs	RPW8-NBS-LRR	AAA_18;AAA_22;LRR_4;LRR_8;NB-ARC;RPW8;Rx_N;Snf7	AT5G66900.1	-	Disease resistance protein (CC-NBS-LRR class) family	AAA;AAA_16;AAA_22;LRR_4;LRR_8;MSV199;NACHT;NB-ARC;RPW8
VIT_07s0197g00170.t01	NLRs	RPW8-NBS-LRR	AAA_22;Exonuc_VII_S;LRR_4;LRR_8;NB-ARC;RPW8;Rx_N	AT5G66900.1	-	Disease resistance protein (CC-NBS-LRR class) family	AAA;AAA_16;AAA_22;LRR_4;LRR_8;MSV199;NACHT;NB-ARC;RPW8
VIT_07s0197g00210.t01	NLRs	RPW8-NBS-LRR	AAA_18;AAA_22;LRR_4;LRR_8;NB-ARC;RPW8;Rx_N	AT5G66900.1	-	Disease resistance protein (CC-NBS-LRR class) family	AAA;AAA_16;AAA_22;LRR_4;LRR_8;MSV199;NACHT;NB-ARC;RPW8
VIT_07s0197g00240.t01	NLRs	RPW8-NBS-LRR	AAA_16;AAA_18;AAA_22;LRR_4;LRR_8;NB-ARC;RPW8;Rx_N	AT5G66900.1	-	Disease resistance protein (CC-NBS-LRR class) family	AAA;AAA_16;AAA_22;LRR_4;LRR_8;MSV199;NACHT;NB-ARC;RPW8
VIT_07s0197g00250.t01	NLRs	RPW8-NBS-LRR	AAA;AAA_16;AAA_18;AAA_22;LRR_4;LRR_8;NB-ARC;RPW8;Rx_N	AT5G66900.1	-	Disease resistance protein (CC-NBS-LRR class) family	AAA;AAA_16;AAA_22;LRR_4;LRR_8;MSV199;NACHT;NB-ARC;RPW8
VIT_10s0071g00190.t01	NLRs	RPW8-NBS-LRR	AAA;AAA_16;AAA_22;ATPase_2;LRR_4;LRR_8;NACHT;NB-ARC;RPW8	AT5G66900.1	-	Disease resistance protein (CC-NBS-LRR class) family	AAA;AAA_16;AAA_22;LRR_4;LRR_8;MSV199;NACHT;NB-ARC;RPW8
VIT_10s0071g00200.t01	NLRs	RPW8-NBS-LRR	AAA;AAA_14;AAA_16;AAA_18;AAA_22;ATPase_2;Exonuc_VII_S;LRR_4;LRR_8;NB-ARC;RPW8	AT5G66900.1	-	Disease resistance protein (CC-NBS-LRR class) family	AAA;AAA_16;AAA_22;LRR_4;LRR_8;MSV199;NACHT;NB-ARC;RPW8
VIT_15s0024g00400.t01	NLRs	RPW8-NBS-LRR	LRR_4;LRR_8;NB-ARC;RPW8;Rx_N	AT3G14470.2	-	NB-ARC domain-containing disease resistance protein	LRR_4;LRR_8;NB-ARC;Rx_N
VIT_17s0000g03090.t01	NLRs	RPW8-NBS-LRR	LRR_1;LRR_4;LRR_8;NB-ARC;RPW8;Rx_N	-	-	-	-
VIT_18s0001g11250.t01	NLRs	RPW8-NBS-LRR	AAA_22;LRR_4;NB-ARC;RPW8	AT4G33300.2	-	ADR1-like 1	AAA_14;LRR_4;LRR_8;NB-ARC;RPW8
VIT_00s0184g00120.t01	NLRs	TIR-NBS	AAA;AAA_18;AAA_22;NACHT;NB-ARC;TIR;TIR_2	AT4G09430.1	-	disease resistance protein (TIR-NBS-LRR class)	AAA_16;NACHT;NB-ARC;TIR;TIR_2
VIT_00s0288g00010.t01	NLRs	TIR-NBS	AAA;AAA_14;AAA_22;ATPase_2;NACHT;NB-ARC;TIR;TIR_2	AT4G09430.1	-	disease resistance protein (TIR-NBS-LRR class)	AAA_16;NACHT;NB-ARC;TIR;TIR_2
VIT_18s0041g00190.t01	NLRs	TIR-NBS	AAA_16;AAA_18;NACHT;NB-ARC;TIR;TIR_2	-	-	-	-
VIT_18s0041g02450.t01	NLRs	TIR-NBS	NACHT;NB-ARC;TIR;TIR_2	-	-	-	-
VIT_19s0015g01800.t01	NLRs	TIR-NBS	AAA_16;AAA_22;NB-ARC;TIR_2;TPR_12	AT5G56220.2	-	P-loop containing nucleoside triphosphate hydrolases superfamily protein	AAA_22;NB-ARC;TIR_2;TPR_12
VIT_00s0238g00060.t01	NLRs	TIR-NBS-LRR	AAA_14;AAA_16;AAA_18;LRR_3;LRR_4;LRR_8;NACHT;NB-ARC;TIR;TIR_2	AT5G17680.1	-	disease resistance protein (TIR-NBS-LRR class)	AAA;AAA_14;AAA_22;DUF1863;LRR_3;LRR_4;LRR_8;NB-ARC;TIR;TIR_2
VIT_00s0238g00130.t01	NLRs	TIR-NBS-LRR	LRR_3;LRR_4;LRR_8;NB-ARC;TIR;TIR_2	AT4G12010.1	-	Disease resistance protein (TIR-NBS-LRR class) family	AAA_16;AAA_18;CIDE-N;LRR_3;LRR_4;LRR_8;NB-ARC;TIR;TIR_2
VIT_01s0026g01120.t01	NLRs	TIR-NBS-LRR	AAA;AAA_14;AAA_16;AAA_22;ATPase_2;LRR_4;LRR_8;NACHT;NB-ARC;Rad17;TIR;TIR_2	AT1G27170.1	-	transmembrane receptors / ATP binding protein	AAA;AAA_14;AAA_16;AAA_22;ATPase_2;LRR_4;LRR_8;NACHT;NB-ARC;TIR;TIR_2
VIT_12s0034g00850.t01	NLRs	TIR-NBS-LRR	AAA;AAA_16;AAA_18;LRR_3;LRR_4;LRR_8;NACHT;NB-ARC;TIR;TIR_2	AT1G17600.1	-	Disease resistance protein (TIR-NBS-LRR class) family	LRR_3;LRR_4;LRR_8;NB-ARC;TIR;TIR_2
VIT_12s0034g00910.t01	NLRs	TIR-NBS-LRR	AAA;AAA_16;AAA_22;LRR_3;LRR_4;LRR_8;NACHT;NB-ARC;TIR;TIR_2	AT4G12010.1	-	Disease resistance protein (TIR-NBS-LRR class) family	AAA_16;AAA_18;CIDE-N;LRR_3;LRR_4;LRR_8;NB-ARC;TIR;TIR_2
VIT_12s0034g01270.t01	NLRs	TIR-NBS-LRR	AAA;AAA_18;AAA_22;LRR_4;LRR_8;NACHT;NB-ARC;TIR;TIR_2	AT5G49140.1	-	Disease resistance protein (TIR-NBS-LRR class) family	AAA;AAA_18;AAA_22;LRR_3;LRR_4;NACHT;NB-ARC;TIR;TIR_2
VIT_12s0142g00590.t01	NLRs	TIR-NBS-LRR	LRR_4;LRR_8;NB-ARC;TIR;TIR_2	AT5G17680.2	-	disease resistance protein (TIR-NBS-LRR class)	AAA;AAA_14;AAA_22;DUF1863;LRR_3;LRR_4;LRR_8;NB-ARC;TIR;TIR_2
VIT_18s0001g03260.t01	NLRs	TIR-NBS-LRR	AAA_18;ABC_tran;LRR_3;LRR_4;LRR_8;NB-ARC;TIR;TIR_2	-	-	-	-
VIT_18s0001g03710.t01	NLRs	TIR-NBS-LRR	AAA;AAA_14;AAA_16;AAA_22;ATPase_2;LRR_3;LRR_4;LRR_8;NACHT;NB-ARC;TIR;TIR_2	AT1G69550.1	-	disease resistance protein (TIR-NBS-LRR class)	AAA_18;LRR_1;LRR_3;LRR_4;LRR_8;NACHT;NB-ARC;TIR;TIR_2
VIT_18s0001g03900.t01	NLRs	TIR-NBS-LRR	AAA;AAA_14;AAA_7;ABC_tran;DUF1863;LRR_4;LRR_8;NACHT;NB-ARC;TIR;TIR_2	AT5G17970.1	-	Disease resistance protein (TIR-NBS-LRR class) family	AAA;AAA_14;AAA_16;AAA_18;AAA_22;ATPase_2;LRR_3;LRR_4;LRR_8;NACHT;NB-ARC;NTPase_1;Rad17;TIR;TIR_2
VIT_18s0001g05050.t01	NLRs	TIR-NBS-LRR	AAA;AAA_14;ATPase_2;DUF1863;LRR_3;LRR_4;LRR_8;NACHT;NB-ARC;TIR;TIR_2	AT4G16900.3	-	Disease resistance protein (TIR-NBS-LRR class) family	AAA;LRR_3;NB-ARC;TIR;TIR_2
VIT_18s0001g06240.t01	NLRs	TIR-NBS-LRR	AAA;AAA_14;AAA_16;AAA_22;ABC_tran;LRR_3;LRR_4;LRR_8;NACHT;NB-ARC;TIR;TIR_2	AT5G46490.2	-	Disease resistance protein (TIR-NBS-LRR class) family	AAA;AAA_16;AAA_22;ATPase_2;LRR_3;LRR_5;NACHT;NB-ARC;Rad17;TIR;TIR_2
VIT_18s0001g06340.t01	NLRs	TIR-NBS-LRR	LRR_3;LRR_4;LRR_8;NACHT;NB-ARC;TIR;TIR_2	AT4G12010.1	-	Disease resistance protein (TIR-NBS-LRR class) family	AAA_16;AAA_18;CIDE-N;LRR_3;LRR_4;LRR_8;NB-ARC;TIR;TIR_2
VIT_18s0001g06380.t01	NLRs	TIR-NBS-LRR	AAA_16;AAA_18;LRR_4;LRR_8;NACHT;NB-ARC;TIR	AT5G38850.1	-	Disease resistance protein (TIR-NBS-LRR class)	AAA;AAA_16;AAA_18;AAA_22;LRR_3;LRR_4;LRR_8;NACHT;NB-ARC;PhoH;Rad17;TIR;TIR_2
VIT_18s0041g00250.t01	NLRs	TIR-NBS-LRR	AAA;AAA_14;LRR_3;LRR_4;LRR_8;NACHT;NB-ARC;TIR;TIR_2	AT4G19510.10	-	Disease resistance protein (TIR-NBS-LRR class)	AAA_14;AAA_18;LRR_3;LRR_4;LRR_8;NB-ARC;TIR;TIR_2
VIT_18s0041g01330.t01	NLRs	TIR-NBS-LRR	AAA_18;LRR_3;LRR_4;NB-ARC;TIR;TIR_2	AT4G36150.1	-	Disease resistance protein (TIR-NBS-LRR class) family	AAA_16;AAA_18;LRR_3;LRR_4;LRR_8;NACHT;NB-ARC;TIR;TIR_2
VIT_18s0041g01340.t01	NLRs	TIR-NBS-LRR	LRR_4;LRR_6;LRR_8;NB-ARC;TIR;TIR_2	AT5G17970.1	-	Disease resistance protein (TIR-NBS-LRR class) family	AAA;AAA_14;AAA_16;AAA_18;AAA_22;ATPase_2;LRR_3;LRR_4;LRR_8;NACHT;NB-ARC;NTPase_1;Rad17;TIR;TIR_2
VIT_18s0041g02120.t01	NLRs	TIR-NBS-LRR	AAA;AAA_14;AAA_16;ATPase_2;LRR_3;LRR_4;LRR_8;NACHT;NB-ARC;TIR;TIR_2	AT4G16890.3	-	TIR-NBS-LRR class disease resistance protein	AAA;AAA_22;LRR_3;LRR_4;LRR_8;NB-ARC;TIR;TIR_2
VIT_18s0089g00100.t01	NLRs	TIR-NBS-LRR	AAA;AAA_14;AAA_16;AAA_22;ABC_tran;ATPase_2;LRR_4;LRR_8;MMR_HSR1;NB-ARC;TIR;TIR_2	-	-	-	-
VIT_18s0089g00600.t01	NLRs	TIR-NBS-LRR	AAA;LRR_3;NB-ARC;RNA_helicase;TIR;TIR_2	AT4G09430.1	-	disease resistance protein (TIR-NBS-LRR class)	AAA_16;NACHT;NB-ARC;TIR;TIR_2
VIT_18s0117g00360.t01	NLRs	TIR-NBS-LRR	AAA;AAA_22;LRR_3;LRR_4;LRR_8;NACHT;NB-ARC;TIR;TIR_2	AT5G17680.2	-	disease resistance protein (TIR-NBS-LRR class)	AAA;AAA_14;AAA_22;DUF1863;LRR_3;LRR_4;LRR_8;NB-ARC;TIR;TIR_2
VIT_06s0009g00770.t01	NO production	Aldehyde oxidases	Ald_Xan_dh_C;Ald_Xan_dh_C2;CO_deh_flav_C;FAD_binding_5;Fer2;Fer2_2	AT1G04580.1	AAO4	aldehyde oxidase 4	Ald_Xan_dh_C;Ald_Xan_dh_C2;CO_deh_flav_C;DUF4295;FAD_binding_5;Fer2;Fer2_2
VIT_18s0041g02410.t01	NO production	Aldehyde oxidases	Ald_Xan_dh_C;Ald_Xan_dh_C2;CO_deh_flav_C;FAD_binding_5;Fer2;Fer2_2	AT1G04580.1	AAO4	aldehyde oxidase 4	Ald_Xan_dh_C;Ald_Xan_dh_C2;CO_deh_flav_C;DUF4295;FAD_binding_5;Fer2;Fer2_2
VIT_18s0041g02430.t01	NO production	Aldehyde oxidases	Ald_Xan_dh_C;Ald_Xan_dh_C2;CO_deh_flav_C;FAD_binding_5;Fer2;Fer2_2	AT1G04580.1	AAO4	aldehyde oxidase 4	Ald_Xan_dh_C;Ald_Xan_dh_C2;CO_deh_flav_C;DUF4295;FAD_binding_5;Fer2;Fer2_2
VIT_03s0038g00760.t01	NO production	Arginine decarboxylase 1	Orn_Arg_deC_N	AT2G16500.1	ADC1	arginine decarboxylase 1	Orn_Arg_deC_N
VIT_18s0001g03910.t01	NO production	Nitrate reductases	Cyt-b5;FAD_binding_6;Mo-co_dimer;NAD_binding_1;Oxidored_molyb	AT1G37130.1	NR2	nitrate reductase 2	Cyt-b5;FAD_binding_6;Mo-co_dimer;NAD_binding_1;Oxidored_molyb
VIT_16s0022g00320.t01	NO production	Nitric-oxide synthase	MMR_HSR1;PduV-EutP;RsgA_GTPase	AT3G47450.2	NOA1	P-loop containing nucleoside triphosphate hydrolases superfamily protein	MMR_HSR1;RsgA_GTPase
VIT_14s0068g02110.t01	NO production	Sulfite oxidases	Mo-co_dimer;Oxidored_molyb	AT3G01910.1	SOX	sulfite oxidase	Mo-co_dimer;Oxidored_molyb
VIT_06s0004g02030.t01	NO production	Xanthine oxidoreductase/dehydrogenases	Ald_Xan_dh_C;Ald_Xan_dh_C2;CO_deh_flav_C;FAD_binding_5;Fer2;Fer2_2	AT4G34890.1	XDH1	xanthine dehydrogenase 1	Ald_Xan_dh_C;Ald_Xan_dh_C2;CO_deh_flav_C;FAD_binding_5;Fer2;Fer2_2
VIT_01s0011g06260.t01	Phytoalexin biosynthesis	Alkaloids - Anthranilate synthases	GATase;Peptidase_C26	AT1G25220.1	ASB1	anthranilate synthase beta subunit 1	GATase;Peptidase_C26
VIT_06s0004g06320.t01	Phytoalexin biosynthesis	Alkaloids - Anthranilate synthases	Anth_synt_I_N;Chorismate_bind	AT5G05730.2	ASA1	anthranilate synthase alpha subunit 1	Anth_synt_I_N;Chorismate_bind
VIT_13s0067g00400.t01	Phytoalexin biosynthesis	Alkaloids - Anthranilate synthases	Anth_synt_I_N;Chorismate_bind	AT5G05730.1	ASA1	anthranilate synthase alpha subunit 1	Anth_synt_I_N;Chorismate_bind
VIT_03s0017g01420.t01	Phytoalexin biosynthesis	Alkaloids - Berberine bridge enzymes	BBE;FAD_binding_4	AT4G20840.1	ATBBE21/OGOX2	FAD-binding Berberine family protein	BBE;FAD_binding_4
VIT_03s0017g01490.t01	Phytoalexin biosynthesis	Alkaloids - Berberine bridge enzymes	BBE;FAD_binding_4	AT1G11770.1	ATBBE2/ OGOX3	FAD-binding Berberine family protein	BBE;FAD_binding_4
VIT_03s0017g01570.t01	Phytoalexin biosynthesis	Alkaloids - Berberine bridge enzymes	BBE	-	-	-	-
VIT_10s0003g04730.t01	Phytoalexin biosynthesis	Alkaloids - Berberine bridge enzymes	BBE;FAD_binding_4	AT1G30700.1	ATBBE8	FAD-binding Berberine family protein	BBE;FAD_binding_4
VIT_10s0003g05390.t01	Phytoalexin biosynthesis	Alkaloids - Berberine bridge enzymes	BBE;FAD_binding_4	AT5G44360.1	ATBBE23	FAD-binding Berberine family protein	BBE;FAD_binding_4
VIT_10s0003g05420.t01	Phytoalexin biosynthesis	Alkaloids - Berberine bridge enzymes	BBE;FAD_binding_4	AT2G34790.1	ATBBE-LIKE 15	FAD-binding Berberine family protein	BBE;FAD_binding_4
VIT_10s0003g05430.t01	Phytoalexin biosynthesis	Alkaloids - Berberine bridge enzymes	BBE	-	-	-	-
VIT_10s0003g05450.t01	Phytoalexin biosynthesis	Alkaloids - Berberine bridge enzymes	BBE;FAD_binding_4	AT1G30700.1	ATBBE8	FAD-binding Berberine family protein	BBE;FAD_binding_4
VIT_10s0003g05470.t01	Phytoalexin biosynthesis	Alkaloids - Berberine bridge enzymes	BBE;FAD_binding_4	AT1G34575.1	ATBBE14	FAD-binding Berberine family protein	BBE;FAD_binding_4
VIT_10s0003g05540.t01	Phytoalexin biosynthesis	Alkaloids - Berberine bridge enzymes	BBE	-	-	-	-
VIT_10s0003g05550.t01	Phytoalexin biosynthesis	Alkaloids - Berberine bridge enzymes	ArgoL2;BBE;FAD_binding_4	AT1G30700.1	ATBBE8	FAD-binding Berberine family protein	BBE;FAD_binding_4
VIT_10s0003g05570.t01	Phytoalexin biosynthesis	Alkaloids - Berberine bridge enzymes	BBE;FAD_binding_4	AT1G30700.1	ATBBE8	FAD-binding Berberine family protein	BBE;FAD_binding_4
VIT_10s0003g05580.t01	Phytoalexin biosynthesis	Alkaloids - Berberine bridge enzymes	ArgoL2;BBE;FAD_binding_4	AT1G30700.1	ATBBE8	FAD-binding Berberine family protein	BBE;FAD_binding_4
VIT_10s0003g05620.t01	Phytoalexin biosynthesis	Alkaloids - Berberine bridge enzymes	ArgoL2;BBE;FAD_binding_4	AT1G30700.1	ATBBE8	FAD-binding Berberine family protein	BBE;FAD_binding_4
VIT_12s0028g01770.t01	Phytoalexin biosynthesis	Alkaloids - Berberine bridge enzymes	BBE;FAD_binding_4	AT5G44380.1	ATBBE24	FAD-binding Berberine family protein	BBE;FAD_binding_4
VIT_12s0028g01780.t01	Phytoalexin biosynthesis	Alkaloids - Berberine bridge enzymes	BBE;FAD_binding_4	AT2G34790.1	ATBBE-LIKE 15	FAD-binding Berberine family protein	BBE;FAD_binding_4
VIT_12s0028g01790.t01	Phytoalexin biosynthesis	Alkaloids - Berberine bridge enzymes	BBE;FAD_binding_4	AT5G44400.1	ATBBE26	FAD-binding Berberine family protein	BBE;FAD_binding_4
VIT_18s0089g01200.t01	Phytoalexin biosynthesis	Alkaloids - Berberine bridge enzymes	BBE;FAD_binding_4	-	-	-	-
VIT_01s0010g00480.t01	Phytoalexin biosynthesis	Alkaloids - Chorismate mutases	-	AT1G69370.1	CM3	chorismate mutase 3	-
VIT_04s0008g06570.t01	Phytoalexin biosynthesis	Alkaloids - Chorismate mutases	CM_2	AT5G10870.1	CM2	chorismate mutase 2	-
VIT_14s0108g01330.t01	Phytoalexin biosynthesis	Alkaloids - Chorismate mutases	-	AT1G69370.1	CM3	chorismate mutase 3	-
VIT_00s0575g00010.t01	Phytoalexin biosynthesis	Alkaloids - Strictosidine synthases	Arylesterase;Str_synth	AT2G41290.1	-	strictosidine synthase-like 2	NHL;SGL;Str_synth
VIT_00s0575g00020.t01	Phytoalexin biosynthesis	Alkaloids - Strictosidine synthases	Arylesterase;Str_synth	AT3G57030.1	-	Calcium-dependent phosphotriesterase superfamily protein	Arylesterase;SGL;Str_synth
VIT_00s1206g00020.t01	Phytoalexin biosynthesis	Alkaloids - Strictosidine synthases	DUF2415;Str_synth;WD40	AT1G78070.2	-	Transducin/WD40 repeat-like superfamily protein	DUF2415;WD40
VIT_01s0011g04810.t01	Phytoalexin biosynthesis	Alkaloids - Strictosidine synthases	SGL;Str_synth	AT2G01410.1	-	NHL domain-containing protein	-
VIT_04s0210g00030.t01	Phytoalexin biosynthesis	Alkaloids - Strictosidine synthases	Arylesterase;NHL;SGL;Str_synth	-	-	-	-
VIT_04s0210g00040.t01	Phytoalexin biosynthesis	Alkaloids - Strictosidine synthases	SGL;Str_synth	-	-	-	-
VIT_04s0210g00050.t01	Phytoalexin biosynthesis	Alkaloids - Strictosidine synthases	DUF4082;NHL;SGL;Str_synth	AT3G51430.2	-	Calcium-dependent phosphotriesterase superfamily protein	NHL;SGL;Str_synth;TPP_enzyme_C
VIT_04s0210g00060.t01	Phytoalexin biosynthesis	Alkaloids - Strictosidine synthases	NHL;SGL;Str_synth	AT1G74010.1	-	Calcium-dependent phosphotriesterase superfamily protein	Arylesterase;NHL;SGL;Str_synth
VIT_04s0210g00080.t01	Phytoalexin biosynthesis	Alkaloids - Strictosidine synthases	NHL;SGL;Str_synth	AT3G51430.2	-	Calcium-dependent phosphotriesterase superfamily protein	NHL;SGL;Str_synth;TPP_enzyme_C
VIT_04s0210g00100.t01	Phytoalexin biosynthesis	Alkaloids - Strictosidine synthases	Str_synth;STT3_PglB_C	-	-	-	-
VIT_04s0210g00120.t01	Phytoalexin biosynthesis	Alkaloids - Strictosidine synthases	NHL;SGL;Str_synth	AT3G51430.2	-	Calcium-dependent phosphotriesterase superfamily protein	NHL;SGL;Str_synth;TPP_enzyme_C
VIT_04s0210g00130.t01	Phytoalexin biosynthesis	Alkaloids - Strictosidine synthases	NHL;SGL;Str_synth	-	-	-	-
VIT_05s0062g01060.t01	Phytoalexin biosynthesis	Alkaloids - Strictosidine synthases	DUF2415;Str_synth;WD40	AT5G56190.3	-	Transducin/WD40 repeat-like superfamily protein	DUF2415;Str_synth;WD40
VIT_05s0102g00880.t01	Phytoalexin biosynthesis	Alkaloids - Strictosidine synthases	SGL;Str_synth	AT3G59530.3	-	Calcium-dependent phosphotriesterase superfamily protein	SGL;Str_synth
VIT_06s0009g00850.t01	Phytoalexin biosynthesis	Alkaloids - Strictosidine synthases	NHL;SGL;Str_synth	AT1G08470.1	-	strictosidine synthase-like 3	NHL;SGL;Str_synth
VIT_08s0007g05360.t01	Phytoalexin biosynthesis	Alkaloids - Strictosidine synthases	NHL;SGL;Str_synth	AT2G41290.1	-	strictosidine synthase-like 2	NHL;SGL;Str_synth
VIT_08s0007g05370.t01	Phytoalexin biosynthesis	Alkaloids - Strictosidine synthases	NHL;SGL;Str_synth	AT3G57030.1	-	Calcium-dependent phosphotriesterase superfamily protein	Arylesterase;SGL;Str_synth
VIT_10s0042g00010.t01	Phytoalexin biosynthesis	Alkaloids - Strictosidine synthases	Arylesterase;Str_synth	AT3G57030.1	-	Calcium-dependent phosphotriesterase superfamily protein	Arylesterase;SGL;Str_synth
VIT_10s0042g00020.t01	Phytoalexin biosynthesis	Alkaloids - Strictosidine synthases	Arylesterase;Str_synth	AT2G41290.1	-	strictosidine synthase-like 2	NHL;SGL;Str_synth
VIT_10s0042g00030.t01	Phytoalexin biosynthesis	Alkaloids - Strictosidine synthases	Arylesterase;Str_synth	-	-	-	-
VIT_10s0042g00050.t01	Phytoalexin biosynthesis	Alkaloids - Strictosidine synthases	Arylesterase;Str_synth	AT3G57030.1	-	Calcium-dependent phosphotriesterase superfamily protein	Arylesterase;SGL;Str_synth
VIT_10s0071g00010.t01	Phytoalexin biosynthesis	Alkaloids - Strictosidine synthases	Arylesterase;SGL;Str_synth	AT3G57030.1	-	Calcium-dependent phosphotriesterase superfamily protein	Arylesterase;SGL;Str_synth
VIT_10s0071g00020.t01	Phytoalexin biosynthesis	Alkaloids - Strictosidine synthases	Arylesterase;Str_synth	AT3G57030.1	-	Calcium-dependent phosphotriesterase superfamily protein	Arylesterase;SGL;Str_synth
VIT_10s0071g00250.t01	Phytoalexin biosynthesis	Alkaloids - Strictosidine synthases	Arylesterase;Str_synth	AT3G57030.1	-	Calcium-dependent phosphotriesterase superfamily protein	Arylesterase;SGL;Str_synth
VIT_11s0016g00860.t01	Phytoalexin biosynthesis	Alkaloids - Strictosidine synthases	SGL;Str_synth	AT3G51420.1	-	strictosidine synthase-like 4	Arylesterase;SGL;Str_synth
VIT_11s0016g00870.t01	Phytoalexin biosynthesis	Alkaloids - Strictosidine synthases	SGL;Str_synth	-	-	-	-
VIT_11s0016g00880.t01	Phytoalexin biosynthesis	Alkaloids - Strictosidine synthases	NHL;SGL;Str_synth	AT3G51440.1	-	Calcium-dependent phosphotriesterase superfamily protein	SGL;Str_synth;TPP_enzyme_C
VIT_13s0074g00070.t01	Phytoalexin biosynthesis	Alkaloids - Strictosidine synthases	Arylesterase;Str_synth	-	-	-	-
VIT_13s0074g00080.t01	Phytoalexin biosynthesis	Alkaloids - Strictosidine synthases	Arylesterase;Str_synth	AT3G57030.1	-	Calcium-dependent phosphotriesterase superfamily protein	Arylesterase;SGL;Str_synth
VIT_17s0000g04590.t01	Phytoalexin biosynthesis	Alkaloids - Strictosidine synthases	SGL;Str_synth	-	-	-	-
VIT_17s0000g04600.t01	Phytoalexin biosynthesis	Alkaloids - Strictosidine synthases	Chlorovi_GP_rpt;SGL;Str_synth	AT1G74010.1	-	Calcium-dependent phosphotriesterase superfamily protein	Arylesterase;NHL;SGL;Str_synth
VIT_17s0000g04610.t01	Phytoalexin biosynthesis	Alkaloids - Strictosidine synthases	SGL;Str_synth	AT3G57030.1	-	Calcium-dependent phosphotriesterase superfamily protein	Arylesterase;SGL;Str_synth
VIT_06s0004g05280.t01	Phytoalexin biosynthesis	Alkaloids - Tropinone reductases	adh_short;adh_short_C2;KR	AT5G06060.1	-	NAD(P)-binding Rossmann-fold superfamily protein	adh_short;adh_short_C2;eIF-6;Epimerase;KR;Polysacc_synt_2
VIT_06s0004g05320.t01	Phytoalexin biosynthesis	Alkaloids - Tropinone reductases	adh_short;adh_short_C2;Epimerase;KR	AT5G06060.1	-	NAD(P)-binding Rossmann-fold superfamily protein	adh_short;adh_short_C2;eIF-6;Epimerase;KR;Polysacc_synt_2
VIT_06s0004g05330.t01	Phytoalexin biosynthesis	Alkaloids - Tropinone reductases	adh_short;adh_short_C2;KR	AT2G29290.1	-	NAD(P)-binding Rossmann-fold superfamily protein	adh_short;adh_short_C2;KR
VIT_06s0004g05360.t01	Phytoalexin biosynthesis	Alkaloids - Tropinone reductases	adh_short;adh_short_C2;KR	AT2G29360.1	-	NAD(P)-binding Rossmann-fold superfamily protein	adh_short;adh_short_C2;KR;WGG
VIT_06s0004g05370.t01	Phytoalexin biosynthesis	Alkaloids - Tropinone reductases	adh_short;adh_short_C2;KR	AT2G29370.1	-	NAD(P)-binding Rossmann-fold superfamily protein	adh_short;adh_short_C2;Homoserine_dh;KR;WGG
VIT_06s0004g05380.t01	Phytoalexin biosynthesis	Alkaloids - Tropinone reductases	adh_short;adh_short_C2;Epimerase;KR	AT2G29360.1	-	NAD(P)-binding Rossmann-fold superfamily protein	adh_short;adh_short_C2;KR;WGG
VIT_06s0004g05390.t01	Phytoalexin biosynthesis	Alkaloids - Tropinone reductases	adh_short;adh_short_C2;KR	AT5G06060.1	-	NAD(P)-binding Rossmann-fold superfamily protein	adh_short;adh_short_C2;eIF-6;Epimerase;KR;Polysacc_synt_2
VIT_06s0004g05430.t01	Phytoalexin biosynthesis	Alkaloids - Tropinone reductases	adh_short;adh_short_C2;Epimerase;KR	AT2G29360.1	-	NAD(P)-binding Rossmann-fold superfamily protein	adh_short;adh_short_C2;KR;WGG
VIT_08s0007g00890.t01	Phytoalexin biosynthesis	Alkaloids - Tropinone reductases	adh_short;adh_short_C2;Epimerase;KR;NAD_binding_4	AT5G06060.1	-	NAD(P)-binding Rossmann-fold superfamily protein	adh_short;adh_short_C2;eIF-6;Epimerase;KR;Polysacc_synt_2
VIT_08s0007g00900.t01	Phytoalexin biosynthesis	Alkaloids - Tropinone reductases	adh_short;adh_short_C2;KR	AT2G29150.1	-	NAD(P)-binding Rossmann-fold superfamily protein	adh_short;adh_short_C2;KR
VIT_08s0007g00920.t01	Phytoalexin biosynthesis	Alkaloids - Tropinone reductases	adh_short;adh_short_C2;KR;NAD_binding_4	AT2G29150.1	-	NAD(P)-binding Rossmann-fold superfamily protein	adh_short;adh_short_C2;KR
VIT_13s0019g02130.t01	Phytoalexin biosynthesis	Alkaloids - Tropinone reductases	adh_short;adh_short_C2;Epimerase;Fer4_23;KR	AT1G07440.1	-	NAD(P)-binding Rossmann-fold superfamily protein	adh_short;adh_short_C2;KR
VIT_13s0019g02140.t01	Phytoalexin biosynthesis	Alkaloids - Tropinone reductases	adh_short;adh_short_C2;Epimerase;KR;Polysacc_synt_2	AT5G06060.1	-	NAD(P)-binding Rossmann-fold superfamily protein	adh_short;adh_short_C2;eIF-6;Epimerase;KR;Polysacc_synt_2
VIT_13s0019g02180.t01	Phytoalexin biosynthesis	Alkaloids - Tropinone reductases	adh_short;adh_short_C2;Epimerase;KR	AT5G06060.1	-	NAD(P)-binding Rossmann-fold superfamily protein	adh_short;adh_short_C2;eIF-6;Epimerase;KR;Polysacc_synt_2
VIT_04s0043g00900.t01	Phytoalexin biosynthesis	Alkaloids - Tryptophan decarboxylases/Tyrosine decarboxylases	Pyridoxal_deC	AT2G20340.1	AtAAS	Pyridoxal phosphate (PLP)-dependent transferases superfamily protein	Beta_elim_lyase;Pyridoxal_deC
VIT_04s0043g00930.t01	Phytoalexin biosynthesis	Alkaloids - Tryptophan decarboxylases/Tyrosine decarboxylases	Pyridoxal_deC	AT2G20340.1	AtAAS	Pyridoxal phosphate (PLP)-dependent transferases superfamily protein	Beta_elim_lyase;Pyridoxal_deC
VIT_07s0005g04480.t01	Phytoalexin biosynthesis	Alkaloids - Tryptophan decarboxylases/Tyrosine decarboxylases	Beta_elim_lyase;Pyridoxal_deC	AT2G20340.1	AtAAS	Pyridoxal phosphate (PLP)-dependent transferases superfamily protein	Beta_elim_lyase;Pyridoxal_deC
VIT_10s0003g04240.t01	Phytoalexin biosynthesis	Alkaloids - Tryptophan decarboxylases/Tyrosine decarboxylases	Beta_elim_lyase;Pyridoxal_deC	AT2G20340.1	AtAAS	Pyridoxal phosphate (PLP)-dependent transferases superfamily protein	Beta_elim_lyase;Pyridoxal_deC
VIT_17s0000g05600.t01	Phytoalexin biosynthesis	Monoterpenoids - (-)-isopiperitenol/(-)-carveol dehydrogenases	adh_short;adh_short_C2;Epimerase;KR;Sacchrp_dh_NADP;TetR_N	AT3G29260.1	-	NAD(P)-binding Rossmann-fold superfamily protein	adh_short;adh_short_C2;KR
VIT_06s0061g00670.t01	Phytoalexin biosynthesis	Monoterpenoids - (+)-neomenthol reductases	adh_short;adh_short_C2	AT3G61220.1	-	NAD(P)-binding Rossmann-fold superfamily protein	adh_short;adh_short_C2
VIT_15s0046g03570.t01	Phytoalexin biosynthesis	Monoterpenoids - (+)-neomenthol reductases	adh_short;adh_short_C2	AT3G61220.1	-	NAD(P)-binding Rossmann-fold superfamily protein	adh_short;adh_short_C2
VIT_15s0046g03580.t01	Phytoalexin biosynthesis	Monoterpenoids - (+)-neomenthol reductases	adh_short;adh_short_C2	AT3G61220.1	-	NAD(P)-binding Rossmann-fold superfamily protein	adh_short;adh_short_C2
VIT_15s0046g03590.t01	Phytoalexin biosynthesis	Monoterpenoids - (+)-neomenthol reductases	adh_short;adh_short_C2	AT3G61220.1	-	NAD(P)-binding Rossmann-fold superfamily protein	adh_short;adh_short_C2
VIT_15s0046g03650.t01	Phytoalexin biosynthesis	Monoterpenoids - (+)-neomenthol reductases	adh_short;adh_short_C2;KR	AT3G61220.1	-	NAD(P)-binding Rossmann-fold superfamily protein	adh_short;adh_short_C2
VIT_10s0003g00440.t01	Phytoalexin biosynthesis	Phenylpropanoids - 2-hydroxyisoflavanone 4’-O-methyltransferases	Dimerisation;Methyltransf_11;Methyltransf_12;Methyltransf_2;Methyltransf_23;Methyltransf_25;Methyltransf_31;MTS	AT4G35150.1	-	O-methyltransferase family protein	Dimerisation;Dimerisation2;FeoC;HTH_IclR;Methyltransf_2;Methyltransf_23;Methyltransf_31
VIT_10s0003g00460.t01	Phytoalexin biosynthesis	Phenylpropanoids - 2-hydroxyisoflavanone 4’-O-methyltransferases	Dimerisation;Dimerisation2;Methyltransf_12;Methyltransf_2;Methyltransf_23;Methyltransf_25;Methyltransf_31;MTS	AT4G35150.1	-	O-methyltransferase family protein	Dimerisation;Dimerisation2;FeoC;HTH_IclR;Methyltransf_2;Methyltransf_23;Methyltransf_31
VIT_10s0003g00470.t01	Phytoalexin biosynthesis	Phenylpropanoids - 2-hydroxyisoflavanone 4’-O-methyltransferases	Dimerisation;Dimerisation2;Methyltransf_11;Methyltransf_12;Methyltransf_2;Methyltransf_25	AT4G35160.1	-	O-methyltransferase family protein	Dimerisation;HTH_IclR;Methyltransf_2;Methyltransf_31
VIT_10s0003g00480.t01	Phytoalexin biosynthesis	Phenylpropanoids - 2-hydroxyisoflavanone 4’-O-methyltransferases	Dimerisation;Methyltransf_2;Methyltransf_23;Methyltransf_25	AT4G35150.1	-	O-methyltransferase family protein	Dimerisation;Dimerisation2;FeoC;HTH_IclR;Methyltransf_2;Methyltransf_23;Methyltransf_31
VIT_12s0028g01940.t01	Phytoalexin biosynthesis	Phenylpropanoids - 2-hydroxyisoflavanone 4’-O-methyltransferases	Dimerisation;Dimerisation2;Methyltransf_11;Methyltransf_2;Methyltransf_25;Methyltransf_PK	AT4G35160.1	-	O-methyltransferase family protein	Dimerisation;HTH_IclR;Methyltransf_2;Methyltransf_31
VIT_12s0028g02700.t01	Phytoalexin biosynthesis	Phenylpropanoids - 2-hydroxyisoflavanone 4’-O-methyltransferases	Dimerisation;Dimerisation2;Methyltransf_2;Methyltransf_25	AT4G35160.1	-	O-methyltransferase family protein	Dimerisation;HTH_IclR;Methyltransf_2;Methyltransf_31
VIT_12s0028g02710.t01	Phytoalexin biosynthesis	Phenylpropanoids - 2-hydroxyisoflavanone 4’-O-methyltransferases	Dimerisation;Dimerisation2;Methyltransf_11;Methyltransf_2;Methyltransf_25;Methyltransf_PK	AT4G35160.1	-	O-methyltransferase family protein	Dimerisation;HTH_IclR;Methyltransf_2;Methyltransf_31
VIT_12s0028g02740.t01	Phytoalexin biosynthesis	Phenylpropanoids - 2-hydroxyisoflavanone 4’-O-methyltransferases	Dimerisation;Dimerisation2;Methyltransf_2;Methyltransf_25	AT4G35160.1	-	O-methyltransferase family protein	Dimerisation;HTH_IclR;Methyltransf_2;Methyltransf_31
VIT_12s0028g02760.t01	Phytoalexin biosynthesis	Phenylpropanoids - 2-hydroxyisoflavanone 4’-O-methyltransferases	Dimerisation;Dimerisation2;Methyltransf_11;Methyltransf_2;Methyltransf_25;Methyltransf_PK	AT4G35160.1	-	O-methyltransferase family protein	Dimerisation;HTH_IclR;Methyltransf_2;Methyltransf_31
VIT_12s0028g02800.t01	Phytoalexin biosynthesis	Phenylpropanoids - 2-hydroxyisoflavanone 4’-O-methyltransferases	Dimerisation;Dimerisation2;Methyltransf_2;Methyltransf_25	AT4G35160.1	-	O-methyltransferase family protein	Dimerisation;HTH_IclR;Methyltransf_2;Methyltransf_31
VIT_12s0028g02810.t01	Phytoalexin biosynthesis	Phenylpropanoids - 2-hydroxyisoflavanone 4’-O-methyltransferases	Dimerisation;Dimerisation2;Methyltransf_11;Methyltransf_2;Methyltransf_25;Methyltransf_PK	AT4G35160.1	-	O-methyltransferase family protein	Dimerisation;HTH_IclR;Methyltransf_2;Methyltransf_31
VIT_12s0028g02840.t01	Phytoalexin biosynthesis	Phenylpropanoids - 2-hydroxyisoflavanone 4’-O-methyltransferases	Dimerisation;Dimerisation2;Methyltransf_2;Methyltransf_25	AT4G35160.1	-	O-methyltransferase family protein	Dimerisation;HTH_IclR;Methyltransf_2;Methyltransf_31
VIT_12s0028g02850.t01	Phytoalexin biosynthesis	Phenylpropanoids - 2-hydroxyisoflavanone 4’-O-methyltransferases	Dimerisation;Dimerisation2;Methyltransf_11;Methyltransf_2;Methyltransf_25	AT4G35160.1	-	O-methyltransferase family protein	Dimerisation;HTH_IclR;Methyltransf_2;Methyltransf_31
VIT_12s0028g02860.t01	Phytoalexin biosynthesis	Phenylpropanoids - 2-hydroxyisoflavanone 4’-O-methyltransferases	Dimerisation;Dimerisation2;HTH_IclR;Methyltransf_11;Methyltransf_12;Methyltransf_2;Methyltransf_25;Methyltransf_31	AT4G35160.1	-	O-methyltransferase family protein	Dimerisation;HTH_IclR;Methyltransf_2;Methyltransf_31
VIT_12s0028g02870.t01	Phytoalexin biosynthesis	Phenylpropanoids - 2-hydroxyisoflavanone 4’-O-methyltransferases	Dimerisation;Dimerisation2;HTH_IclR;Methyltransf_2;Methyltransf_25	AT4G35160.1	-	O-methyltransferase family protein	Dimerisation;HTH_IclR;Methyltransf_2;Methyltransf_31
VIT_12s0028g02880.t01	Phytoalexin biosynthesis	Phenylpropanoids - 2-hydroxyisoflavanone 4’-O-methyltransferases	Dimerisation;Dimerisation2;Methyltransf_11;Methyltransf_2;Methyltransf_25;Methyltransf_PK	AT4G35160.1	-	O-methyltransferase family protein	Dimerisation;HTH_IclR;Methyltransf_2;Methyltransf_31
VIT_12s0028g02920.t01	Phytoalexin biosynthesis	Phenylpropanoids - 2-hydroxyisoflavanone 4’-O-methyltransferases	Dimerisation;Dimerisation2;Methyltransf_2;Methyltransf_25;Methyltransf_PK	AT4G35160.1	-	O-methyltransferase family protein	Dimerisation;HTH_IclR;Methyltransf_2;Methyltransf_31
VIT_12s0028g02950.t01	Phytoalexin biosynthesis	Phenylpropanoids - 2-hydroxyisoflavanone 4’-O-methyltransferases	Dimerisation;Dimerisation2;Methyltransf_2;Methyltransf_25;Methyltransf_PK	AT4G35160.1	-	O-methyltransferase family protein	Dimerisation;HTH_IclR;Methyltransf_2;Methyltransf_31
VIT_15s0045g01490.t01	Phytoalexin biosynthesis	Phenylpropanoids - 2-hydroxyisoflavanone 4’-O-methyltransferases	Dimerisation;Dimerisation2;HTH_IclR;Methyltransf_11;Methyltransf_2;Methyltransf_25;Methyltransf_31;Methyltransf_PK	AT4G35150.1	-	O-methyltransferase family protein	Dimerisation;Dimerisation2;FeoC;HTH_IclR;Methyltransf_2;Methyltransf_23;Methyltransf_31
VIT_05s0020g03000.t01	Phytoalexin biosynthesis	Phenylpropanoids - 2-hydroxyisoflavanone dehydratases	Abhydrolase_3	AT2G03550.1	-	alpha/beta-Hydrolases superfamily protein	Abhydrolase_3;Esterase
VIT_05s0020g03010.t01	Phytoalexin biosynthesis	Phenylpropanoids - 2-hydroxyisoflavanone dehydratases	Abhydrolase_3	AT1G47480.1	-	alpha/beta-Hydrolases superfamily protein	Abhydrolase_3
VIT_08s0007g07710.t01	Phytoalexin biosynthesis	Phenylpropanoids - 2-hydroxyisoflavanone synthases	p450	AT5G06900.1	-	cytochrome P450%2C family 93%2C subfamily D%2C polypeptide 1	p450
VIT_08s0007g07720.t01	Phytoalexin biosynthesis	Phenylpropanoids - 2-hydroxyisoflavanone synthases	p450	AT3G20090.1	-	cytochrome P450%2C family 705%2C subfamily A%2C polypeptide 18	p450
VIT_08s0007g07730.t01	Phytoalexin biosynthesis	Phenylpropanoids - 2-hydroxyisoflavanone synthases	p450	AT5G06900.1	-	cytochrome P450%2C family 93%2C subfamily D%2C polypeptide 1	p450
VIT_08s0007g07740.t01	Phytoalexin biosynthesis	Phenylpropanoids - 2-hydroxyisoflavanone synthases	p450	AT3G20080.6	-	cytochrome P450%2C family 705%2C subfamily A%2C polypeptide 15	p450
VIT_11s0052g01090.t01	Phytoalexin biosynthesis	Phenylpropanoids - 4-coumarate--CoA ligases	AMP-binding;AMP-binding_C	AT1G51680.1	4CL1	4-coumarate:CoA ligase 1	AMP-binding;AMP-binding_C
VIT_11s0052g01110.t01	Phytoalexin biosynthesis	Phenylpropanoids - 4-coumarate--CoA ligases	AMP-binding;AMP-binding_C	AT1G51680.1	4CL1	4-coumarate:CoA ligase 1	AMP-binding;AMP-binding_C
VIT_16s0039g02040.t01	Phytoalexin biosynthesis	Phenylpropanoids - 4-coumarate--CoA ligases	AMP-binding;AMP-binding_C;Maf_N	AT1G65060.1	4CL3	4-coumarate:CoA ligase 3	AMP-binding;AMP-binding_C
VIT_08s0007g06910.t01	Phytoalexin biosynthesis	Phenylpropanoids - 7,2’-dihydroxy-4’-O-methoxyisoflavanol dehydratases	Dirigent	AT4G38700.1	-	Disease resistance-responsive (dirigent-like protein) family protein	Dirigent
VIT_08s0007g06930.t01	Phytoalexin biosynthesis	Phenylpropanoids - 7,2’-dihydroxy-4’-O-methoxyisoflavanol dehydratases	Dirigent	AT1G55210.2	-	Disease resistance-responsive (dirigent-like protein) family protein	Dirigent
VIT_08s0007g06950.t01	Phytoalexin biosynthesis	Phenylpropanoids - 7,2’-dihydroxy-4’-O-methoxyisoflavanol dehydratases	Dirigent	AT1G55210.2	-	Disease resistance-responsive (dirigent-like protein) family protein	Dirigent
VIT_08s0007g06960.t01	Phytoalexin biosynthesis	Phenylpropanoids - 7,2’-dihydroxy-4’-O-methoxyisoflavanol dehydratases	Dirigent	AT1G55210.2	-	Disease resistance-responsive (dirigent-like protein) family protein	Dirigent
VIT_08s0007g06990.t01	Phytoalexin biosynthesis	Phenylpropanoids - 7,2’-dihydroxy-4’-O-methoxyisoflavanol dehydratases	Dirigent	AT3G13650.1	-	Disease resistance-responsive (dirigent-like protein) family protein	Dirigent
VIT_08s0007g07000.t01	Phytoalexin biosynthesis	Phenylpropanoids - 7,2’-dihydroxy-4’-O-methoxyisoflavanol dehydratases	Dirigent	AT1G55210.2	-	Disease resistance-responsive (dirigent-like protein) family protein	Dirigent
VIT_00s0361g00040.t01	Phytoalexin biosynthesis	Phenylpropanoids - Anthocyanidin reductase	3Beta_HSD;adh_short;Epimerase;GDP_Man_Dehyd;KR;NAD_binding_10;NAD_binding_4;NAD_binding_7;Sacchrp_dh_NADP	AT1G61720.1	DBAN	NAD(P)-binding Rossmann-fold superfamily protein	3Beta_HSD;Epimerase;GDP_Man_Dehyd;KR;NAD_binding_10;NAD_binding_4;Shikimate_DH
VIT_03s0017g00870.t01	Phytoalexin biosynthesis	Phenylpropanoids - Anthocyanin acyl-transferase	Transferase	AT3G26040.1	-	HXXXD-type acyl-transferase family protein	Transferase
VIT_01s0010g03490.t01	Phytoalexin biosynthesis	Phenylpropanoids - Anthocyanin O-methyltransferases	Methyltransf_24;Methyltransf_3	AT1G67980.1	-	caffeoyl-CoA 3-O-methyltransferase	Methyltransf_11;Methyltransf_24;Methyltransf_25;Methyltransf_3;Methyltransf_31
VIT_01s0010g03510.t01	Phytoalexin biosynthesis	Phenylpropanoids - Anthocyanin O-methyltransferases	Methyltransf_24;Methyltransf_3	AT1G67980.1	-	caffeoyl-CoA 3-O-methyltransferase	Methyltransf_11;Methyltransf_24;Methyltransf_25;Methyltransf_3;Methyltransf_31
VIT_16s0050g00900.t01	Phytoalexin biosynthesis	Phenylpropanoids - Anthocyanin permeases	MatE	AT4G25640.1	DTX35	detoxifying efflux carrier 35	MatE
VIT_16s0050g00910.t01	Phytoalexin biosynthesis	Phenylpropanoids - Anthocyanin permeases	MatE;Polysacc_synt_C	AT4G25640.1	DTX35	detoxifying efflux carrier 35	MatE
VIT_16s0050g00930.t01	Phytoalexin biosynthesis	Phenylpropanoids - Anthocyanin permeases	MatE	AT4G25640.1	DTX35	detoxifying efflux carrier 35	MatE
VIT_05s0136g00260.t01	Phytoalexin biosynthesis	Phenylpropanoids - Chalcone synthases	ACP_syn_III;ACP_syn_III_C;Chal_sti_synt_C;Chal_sti_synt_N	AT5G13930.1	CHS	Chalcone and stilbene synthase family protein	ACP_syn_III;ACP_syn_III_C;Chal_sti_synt_C;Chal_sti_synt_N
VIT_14s0068g00920.t01	Phytoalexin biosynthesis	Phenylpropanoids - Chalcone synthases	ACP_syn_III;ACP_syn_III_C;Chal_sti_synt_C;Chal_sti_synt_N	AT5G13930.1	CHS	Chalcone and stilbene synthase family protein	ACP_syn_III;ACP_syn_III_C;Chal_sti_synt_C;Chal_sti_synt_N
VIT_14s0068g00930.t01	Phytoalexin biosynthesis	Phenylpropanoids - Chalcone synthases	ACP_syn_III;ACP_syn_III_C;Chal_sti_synt_C;Chal_sti_synt_N	AT5G13930.1	CHS	Chalcone and stilbene synthase family protein	ACP_syn_III;ACP_syn_III_C;Chal_sti_synt_C;Chal_sti_synt_N
VIT_13s0067g02870.t01	Phytoalexin biosynthesis	Phenylpropanoids - Chalcone--flavonone isomerases	Chalcone;Chalcone_2	AT5G05270.2	CHI3	Chalcone-flavanone isomerase family protein	Chalcone
VIT_13s0067g03820.t01	Phytoalexin biosynthesis	Phenylpropanoids - Chalcone--flavonone isomerases	Chalcone	AT3G55120.1	CHI1	Chalcone-flavanone isomerase family protein	Chalcone
VIT_03s0038g01460.t01	Phytoalexin biosynthesis	Phenylpropanoids - Chalcone/Stilbene synthases	ACP_syn_III;ACP_syn_III_C;Chal_sti_synt_C;Chal_sti_synt_N;FAE1_CUT1_RppA	AT4G34850.1	-	Chalcone and stilbene synthase family protein	ACP_syn_III;ACP_syn_III_C;Chal_sti_synt_C;Chal_sti_synt_N
VIT_15s0021g02170.t01	Phytoalexin biosynthesis	Phenylpropanoids - Chalcone/Stilbene synthases	ACP_syn_III;ACP_syn_III_C;Chal_sti_synt_C;Chal_sti_synt_N	AT1G02050.1	-	Chalcone and stilbene synthase family protein	ACP_syn_III;ACP_syn_III_C;Chal_sti_synt_C;Chal_sti_synt_N
VIT_16s0022g01020.t01	Phytoalexin biosynthesis	Phenylpropanoids - Chalcone/Stilbene synthases	ACP_syn_III;ACP_syn_III_C;Chal_sti_synt_C;Chal_sti_synt_N	AT5G13930.1	CHS	Chalcone and stilbene synthase family protein	ACP_syn_III;ACP_syn_III_C;Chal_sti_synt_C;Chal_sti_synt_N
VIT_16s0022g01140.t01	Phytoalexin biosynthesis	Phenylpropanoids - Chalcone/Stilbene synthases	ACP_syn_III;ACP_syn_III_C;Chal_sti_synt_C;Chal_sti_synt_N	AT5G13930.1	CHS	Chalcone and stilbene synthase family protein	ACP_syn_III;ACP_syn_III_C;Chal_sti_synt_C;Chal_sti_synt_N
VIT_16s0022g01190.t01	Phytoalexin biosynthesis	Phenylpropanoids - Chalcone/Stilbene synthases	ACP_syn_III;ACP_syn_III_C;Chal_sti_synt_C;Chal_sti_synt_N	AT5G13930.1	CHS	Chalcone and stilbene synthase family protein	ACP_syn_III;ACP_syn_III_C;Chal_sti_synt_C;Chal_sti_synt_N
VIT_06s0004g08150.t01	Phytoalexin biosynthesis	Phenylpropanoids - Cinnamate 4-hydroxylases	AAA_assoc_C;MCM_N;p450;Phage_int_SAM_4	AT2G30490.1	C4H	cinnamate-4-hydroxylase	p450
VIT_11s0065g00350.t01	Phytoalexin biosynthesis	Phenylpropanoids - Cinnamate 4-hydroxylases	p450	AT2G30490.1	C4H	cinnamate-4-hydroxylase	p450
VIT_11s0078g00290.t01	Phytoalexin biosynthesis	Phenylpropanoids - Cinnamate 4-hydroxylases	p450	AT2G30490.1	C4H	cinnamate-4-hydroxylase	p450
VIT_18s0001g12800.t01	Phytoalexin biosynthesis	Phenylpropanoids - Dihydroflavonol-4-reductases	3Beta_HSD;Epimerase;GDP_Man_Dehyd;KR;NAD_binding_10;NAD_binding_4;NmrA	AT5G42800.1	DFR	dihydroflavonol 4-reductase	3Beta_HSD;Epimerase;GDP_Man_Dehyd;KR;NAD_binding_10;NAD_binding_4;NmrA
VIT_18s0001g12810.t01	Phytoalexin biosynthesis	Phenylpropanoids - Dihydroflavonol-4-reductases	3Beta_HSD;Epimerase;GDP_Man_Dehyd;KR;NAD_binding_10;NAD_binding_4	AT5G42800.1	DFR	dihydroflavonol 4-reductase	3Beta_HSD;Epimerase;GDP_Man_Dehyd;KR;NAD_binding_10;NAD_binding_4;NmrA
VIT_18s0001g12820.t01	Phytoalexin biosynthesis	Phenylpropanoids - Dihydroflavonol-4-reductases	Epimerase;GDP_Man_Dehyd;KR;NAD_binding_10;NAD_binding_4	AT5G42800.1	DFR	dihydroflavonol 4-reductase	3Beta_HSD;Epimerase;GDP_Man_Dehyd;KR;NAD_binding_10;NAD_binding_4;NmrA
09390-023_TRINITY_DN19869_c0_g1::09390-023_TRINITY_DN19869_c0_g1_i2::g.271::m.271	Phytoalexin biosynthesis	Phenylpropanoids - Flavanone 3-hydroxylases/Naringenin,2-oxoglutarate 3-dioxygenases	2OG-FeII_Oxy;DIOX_N	AT3G51240.1	F3H	flavanone 3-hydroxylase	2OG-FeII_Oxy;DIOX_N
VIT_04s0023g03370.t01	Phytoalexin biosynthesis	Phenylpropanoids - Flavanone 3-hydroxylases/Naringenin,2-oxoglutarate 3-dioxygenases	2OG-FeII_Oxy;DIOX_N	AT3G51240.1	F3H	flavanone 3-hydroxylase	2OG-FeII_Oxy;DIOX_N
VIT_18s0001g14310.t01	Phytoalexin biosynthesis	Phenylpropanoids - Flavanone 3-hydroxylases/Naringenin,2-oxoglutarate 3-dioxygenases	2OG-FeII_Oxy;DIOX_N	AT3G51240.1	F3H	flavanone 3-hydroxylase	2OG-FeII_Oxy;DIOX_N
VIT_06s0009g02840.t01	Phytoalexin biosynthesis	Phenylpropanoids - Flavonoid 3',5'-hydroxylases	p450	AT5G07990.1	CYP75B1	Cytochrome P450 superfamily protein	p450
VIT_06s0009g02860.t01	Phytoalexin biosynthesis	Phenylpropanoids - Flavonoid 3',5'-hydroxylases	HHV-5_US34A;p450	AT5G07990.1	CYP75B1	Cytochrome P450 superfamily protein	p450
VIT_06s0009g02920.t01	Phytoalexin biosynthesis	Phenylpropanoids - Flavonoid 3',5'-hydroxylases	p450	AT5G07990.1	CYP75B1	Cytochrome P450 superfamily protein	p450
VIT_06s0009g02970.t01	Phytoalexin biosynthesis	Phenylpropanoids - Flavonoid 3',5'-hydroxylases	p450	AT5G07990.1	CYP75B1	Cytochrome P450 superfamily protein	p450
VIT_06s0009g03140.t01	Phytoalexin biosynthesis	Phenylpropanoids - Flavonoid 3',5'-hydroxylases	p450;Ribosomal_L22	AT5G07990.1	CYP75B1	Cytochrome P450 superfamily protein	p450
VIT_08s0007g05160.t01	Phytoalexin biosynthesis	Phenylpropanoids - Flavonoid 3',5'-hydroxylases	p450	AT5G07990.1	CYP75B1	Cytochrome P450 superfamily protein	p450
VIT_17s0000g07200.t01	Phytoalexin biosynthesis	Phenylpropanoids - Flavonoid-3'-hydroxylases	p450	AT5G07990.1	CYP75B1	Cytochrome P450 superfamily protein	p450
VIT_17s0000g07210.t01	Phytoalexin biosynthesis	Phenylpropanoids - Flavonoid-3'-hydroxylases	p450	AT5G07990.1	CYP75B1	Cytochrome P450 superfamily protein	p450
VIT_18s0001g03430.t01	Phytoalexin biosynthesis	Phenylpropanoids - Flavonol synthases	2OG-FeII_Oxy;DIOX_N	AT5G08640.2	FLS1	flavonol synthase 1	2OG-FeII_Oxy;DIOX_N
VIT_18s0001g03470.t01	Phytoalexin biosynthesis	Phenylpropanoids - Flavonol synthases	2OG-FeII_Oxy;DIOX_N	AT5G08640.2	FLS1	flavonol synthase 1	2OG-FeII_Oxy;DIOX_N
VIT_18s0001g03490.t01	Phytoalexin biosynthesis	Phenylpropanoids - Flavonol synthases	2OG-FeII_Oxy;DIOX_N	AT5G08640.2	FLS1	flavonol synthase 1	2OG-FeII_Oxy;DIOX_N
VIT_07s0031g03070.t01	Phytoalexin biosynthesis	Phenylpropanoids - Isoflavone reductases	Creatinase_N;NAD_binding_10;NmrA	AT1G75280.1	IFR homolog P3	NmrA-like negative transcriptional regulator family protein	NAD_binding_10;NmrA;Sacchrp_dh_NADP;Semialdhyde_dh;TrkA_N
VIT_18s0001g12690.t01	Phytoalexin biosynthesis	Phenylpropanoids - Isoflavone reductases	NAD_binding_10;NmrA;Sacchrp_dh_NADP;Semialdhyde_dh;TrkA_N	AT1G75280.1	IFR homolog P3	NmrA-like negative transcriptional regulator family protein	NAD_binding_10;NmrA;Sacchrp_dh_NADP;Semialdhyde_dh;TrkA_N
VIT_00s0790g00020.t01	Phytoalexin biosynthesis	Phenylpropanoids - Isoflavone-2’-hydroxylases	p450	AT5G36220.1	-	cytochrome p450 81d1	DUF2958;p450
VIT_07s0129g00710.t01	Phytoalexin biosynthesis	Phenylpropanoids - Isoflavone-2’-hydroxylases	p450	AT4G37340.1	-	cytochrome P450%2C family 81%2C subfamily D%2C polypeptide 3	p450
VIT_07s0129g00730.t01	Phytoalexin biosynthesis	Phenylpropanoids - Isoflavone-2’-hydroxylases	p450	AT4G37370.1	-	cytochrome P450%2C family 81%2C subfamily D%2C polypeptide 8	p450
VIT_07s0129g00760.t01	Phytoalexin biosynthesis	Phenylpropanoids - Isoflavone-2’-hydroxylases	p450;TipAS	AT4G37370.1	-	cytochrome P450%2C family 81%2C subfamily D%2C polypeptide 8	p450
VIT_07s0129g00800.t01	Phytoalexin biosynthesis	Phenylpropanoids - Isoflavone-2’-hydroxylases	p450	AT4G37370.1	-	cytochrome P450%2C family 81%2C subfamily D%2C polypeptide 8	p450
VIT_07s0129g00820.t01	Phytoalexin biosynthesis	Phenylpropanoids - Isoflavone-2’-hydroxylases	p450	AT4G37370.1	-	cytochrome P450%2C family 81%2C subfamily D%2C polypeptide 8	p450
VIT_07s0129g00850.t01	Phytoalexin biosynthesis	Phenylpropanoids - Isoflavone-2’-hydroxylases	p450	AT5G36220.1	-	cytochrome p450 81d1	DUF2958;p450
VIT_09s0002g06440.t01	Phytoalexin biosynthesis	Phenylpropanoids - Isoflavone-2’-hydroxylases	p450	AT4G37360.1	-	cytochrome P450%2C family 81%2C subfamily D%2C polypeptide 2	Nuc_rec_co-act;p450
VIT_09s0002g06450.t01	Phytoalexin biosynthesis	Phenylpropanoids - Isoflavone-2’-hydroxylases	p450	AT4G37360.1	-	cytochrome P450%2C family 81%2C subfamily D%2C polypeptide 2	Nuc_rec_co-act;p450
VIT_09s0002g06470.t01	Phytoalexin biosynthesis	Phenylpropanoids - Isoflavone-2’-hydroxylases	p450	AT4G37370.1	-	cytochrome P450%2C family 81%2C subfamily D%2C polypeptide 8	p450
VIT_09s0002g06480.t01	Phytoalexin biosynthesis	Phenylpropanoids - Isoflavone-2’-hydroxylases	p450	AT4G37370.1	-	cytochrome P450%2C family 81%2C subfamily D%2C polypeptide 8	p450
VIT_14s0030g01940.t01	Phytoalexin biosynthesis	Phenylpropanoids - Isoflavone-2’-hydroxylases	p450	AT4G37340.1	-	cytochrome P450%2C family 81%2C subfamily D%2C polypeptide 3	p450
VIT_18s0001g09500.t01	Phytoalexin biosynthesis	Phenylpropanoids - Isoflavone-2’-hydroxylases	p450	AT4G37360.1	-	cytochrome P450%2C family 81%2C subfamily D%2C polypeptide 2	Nuc_rec_co-act;p450
VIT_18s0001g09510.t01	Phytoalexin biosynthesis	Phenylpropanoids - Isoflavone-2’-hydroxylases	p450	AT5G36220.1	-	cytochrome p450 81d1	DUF2958;p450
VIT_18s0001g09520.t01	Phytoalexin biosynthesis	Phenylpropanoids - Isoflavone-2’-hydroxylases	p450	AT4G37320.1	-	cytochrome P450%2C family 81%2C subfamily D%2C polypeptide 5	p450
VIT_18s0001g09650.t01	Phytoalexin biosynthesis	Phenylpropanoids - Isoflavone-2’-hydroxylases	p450	AT4G37330.1	-	cytochrome P450%2C family 81%2C subfamily D%2C polypeptide 4	p450
VIT_18s0001g09660.t01	Phytoalexin biosynthesis	Phenylpropanoids - Isoflavone-2’-hydroxylases	p450;UVR	AT5G36220.1	-	cytochrome p450 81d1	DUF2958;p450
VIT_02s0025g04720.t01	Phytoalexin biosynthesis	Phenylpropanoids - Leucoanthocyanidin dioxgenase	2OG-FeII_Oxy;DIOX_N	AT4G22880.3	LDOX	leucoanthocyanidin dioxygenase	2OG-FeII_Oxy;DIOX_N
VIT_01s0011g02960.t01	Phytoalexin biosynthesis	Phenylpropanoids - Leucoanthocyanidin reductases	Arg_repressor;NAD_binding_10;NmrA	AT1G75280.1	IFR homolog P3	NmrA-like negative transcriptional regulator family protein	NAD_binding_10;NmrA;Sacchrp_dh_NADP;Semialdhyde_dh;TrkA_N
VIT_17s0000g04150.t01	Phytoalexin biosynthesis	Phenylpropanoids - Leucoanthocyanidin reductases	NAD_binding_10;NmrA	AT4G39230.1	-	NmrA-like negative transcriptional regulator family protein	NAD_binding_10;NmrA;Sacchrp_dh_NADP
VIT_02s0033g00390.t01	Phytoalexin biosynthesis	Phenylpropanoids - MYB transcription factor	Myb_DNA-binding;Myb_DNA-bind_6	AT1G56650.1	MYB75	production of anthocyanin pigment 1	Myb_DNA-binding;Myb_DNA-bind_6
VIT_02s0033g00410.t01	Phytoalexin biosynthesis	Phenylpropanoids - MYB transcription factor	Myb_DNA-binding;Myb_DNA-bind_6	AT1G66370.1	MYB113	myb domain protein 113	Myb_DNA-binding;Myb_DNA-bind_6
VIT_06s0004g00570.t01	Phytoalexin biosynthesis	Phenylpropanoids - MYB transcription factor	Myb_DNA-binding;Myb_DNA-bind_6	AT3G13540.1	MYB5	myb domain protein 5	Myb_DNA-binding;Myb_DNA-bind_6
VIT_07s0005g01210.t01	Phytoalexin biosynthesis	Phenylpropanoids - MYB transcription factor	Myb_DNA-binding;Myb_DNA-bind_6;Myb_DNA-bind_7;P_C	AT2G47460.1	MYB12	myb domain protein 12	Myb_DNA-binding;Myb_DNA-bind_6
VIT_08s0007g07230.t01	Phytoalexin biosynthesis	Phenylpropanoids - MYB transcription factor	Myb_DNA-binding;Myb_DNA-bind_6	AT3G13540.1	MYB5	myb domain protein 5	Myb_DNA-binding;Myb_DNA-bind_6
VIT_11s0016g01300.t01	Phytoalexin biosynthesis	Phenylpropanoids - MYB transcription factor	Myb_DNA-binding;Myb_DNA-bind_6	AT5G35550.1	MYB123	Duplicated homeodomain-like superfamily protein	Myb_DNA-binding;Myb_DNA-bind_6;Myb_DNA-bind_7
VIT_11s0016g01320.t01	Phytoalexin biosynthesis	Phenylpropanoids - MYB transcription factor	Myb_DNA-binding;Myb_DNA-bind_6	AT5G35550.1	MYB123	Duplicated homeodomain-like superfamily protein	Myb_DNA-binding;Myb_DNA-bind_6;Myb_DNA-bind_7
VIT_14s0006g01280.t01	Phytoalexin biosynthesis	Phenylpropanoids - MYB transcription factor	Myb_DNA-binding;Myb_DNA-bind_6	AT1G66370.1	MYB113	myb domain protein 113	Myb_DNA-binding;Myb_DNA-bind_6
VIT_14s0006g01290.t01	Phytoalexin biosynthesis	Phenylpropanoids - MYB transcription factor	Myb_DNA-binding;Myb_DNA-bind_6	AT5G14750.1	MYB66	myb domain protein 66	Myb_DNA-binding;Myb_DNA-bind_6
VIT_14s0006g01340.t01	Phytoalexin biosynthesis	Phenylpropanoids - MYB transcription factor	Myb_DNA-binding;Myb_DNA-bind_6	AT1G56650.1	MYB75	production of anthocyanin pigment 1	Myb_DNA-binding;Myb_DNA-bind_6
VIT_15s0046g00170.t01	Phytoalexin biosynthesis	Phenylpropanoids - MYB transcription factor	Myb_DNA-binding;Myb_DNA-bind_6	AT5G62320.1	MYB99	myb domain protein 99	Myb_DNA-binding;Myb_DNA-bind_6
VIT_07s0104g00090.t01	Phytoalexin biosynthesis	Phenylpropanoids - MYC transcription factor	bHLH-MYC_N;HLH	AT5G41315.1	GL3	basic helix-loop-helix (bHLH) DNA-binding superfamily protein	bHLH-MYC_N;HLH
VIT_00s2508g00010.t01	Phytoalexin biosynthesis	Phenylpropanoids - Phenylalanine ammonia-lyases	Lyase_aromatic	-	-	-	-
VIT_06s0004g02620.t01	Phytoalexin biosynthesis	Phenylpropanoids - Phenylalanine ammonia-lyases	Lyase_aromatic	AT3G10340.1	PAL4	phenylalanine ammonia-lyase 4	Lyase_aromatic
VIT_08s0040g01710.t01	Phytoalexin biosynthesis	Phenylpropanoids - Phenylalanine ammonia-lyases	Lyase_aromatic	AT3G53260.1	PAL2	phenylalanine ammonia-lyase 2	Lyase_aromatic
VIT_11s0016g01520.t01	Phytoalexin biosynthesis	Phenylpropanoids - Phenylalanine ammonia-lyases	Lyase_aromatic	AT3G53260.1	PAL2	phenylalanine ammonia-lyase 2	Lyase_aromatic
VIT_13s0019g04460.t01	Phytoalexin biosynthesis	Phenylpropanoids - Phenylalanine ammonia-lyases	Lyase_aromatic	AT2G37040.1	PAL1	PHE ammonia lyase 1	Lyase_aromatic
VIT_16s0039g01100.t01	Phytoalexin biosynthesis	Phenylpropanoids - Phenylalanine ammonia-lyases	Lyase_aromatic	AT3G53260.1	PAL2	phenylalanine ammonia-lyase 2	Lyase_aromatic
VIT_16s0039g01110.t01	Phytoalexin biosynthesis	Phenylpropanoids - Phenylalanine ammonia-lyases	Lyase_aromatic	AT2G37040.1	PAL1	PHE ammonia lyase 1	Lyase_aromatic
VIT_16s0039g01120.t01	Phytoalexin biosynthesis	Phenylpropanoids - Phenylalanine ammonia-lyases	Lyase_aromatic	AT3G53260.1	PAL2	phenylalanine ammonia-lyase 2	Lyase_aromatic
VIT_16s0039g01130.t01	Phytoalexin biosynthesis	Phenylpropanoids - Phenylalanine ammonia-lyases	Lyase_aromatic	AT3G53260.1	PAL2	phenylalanine ammonia-lyase 2	Lyase_aromatic
VIT_16s0039g01170.t01	Phytoalexin biosynthesis	Phenylpropanoids - Phenylalanine ammonia-lyases	Lyase_aromatic	AT3G53260.1	PAL2	phenylalanine ammonia-lyase 2	Lyase_aromatic
VIT_16s0039g01240.t01	Phytoalexin biosynthesis	Phenylpropanoids - Phenylalanine ammonia-lyases	Lyase_aromatic	AT2G37040.1	PAL1	PHE ammonia lyase 1	Lyase_aromatic
VIT_16s0039g01280.t01	Phytoalexin biosynthesis	Phenylpropanoids - Phenylalanine ammonia-lyases	Lyase_aromatic	AT2G37040.1	PAL1	PHE ammonia lyase 1	Lyase_aromatic
VIT_16s0039g01300.t01	Phytoalexin biosynthesis	Phenylpropanoids - Phenylalanine ammonia-lyases	Lyase_aromatic	AT3G53260.1	PAL2	phenylalanine ammonia-lyase 2	Lyase_aromatic
VIT_16s0039g01360.t01	Phytoalexin biosynthesis	Phenylpropanoids - Phenylalanine ammonia-lyases	Lyase_aromatic	AT3G53260.1	PAL2	phenylalanine ammonia-lyase 2	Lyase_aromatic
VIT_00s0480g00060.t01	Phytoalexin biosynthesis	Phenylpropanoids - Polyphenol oxidases	PPO1_DWL;PPO1_KFDV;Tyrosinase	-	-	-	-
VIT_03s0038g04730.t01	Phytoalexin biosynthesis	Phenylpropanoids - Polyphenol oxidases	PPO1_DWL;PPO1_KFDV;Tyrosinase	-	-	-	-
VIT_03s0038g04620.t01	Phytoalexin biosynthesis	Phenylpropanoids - Pterocarpan reductases	NAD_binding_10;NmrA;Sacchrp_dh_NADP;Semialdhyde_dh;TrkA_N	AT1G75280.1	IFR homolog P3	NmrA-like negative transcriptional regulator family protein	NAD_binding_10;NmrA;Sacchrp_dh_NADP;Semialdhyde_dh;TrkA_N
VIT_03s0088g00060.t01	Phytoalexin biosynthesis	Phenylpropanoids - Pterocarpan reductases	NAD_binding_10;NmrA;Sacchrp_dh_NADP	AT1G75280.1	IFR homolog P3	NmrA-like negative transcriptional regulator family protein	NAD_binding_10;NmrA;Sacchrp_dh_NADP;Semialdhyde_dh;TrkA_N
VIT_03s0088g00140.t01	Phytoalexin biosynthesis	Phenylpropanoids - Pterocarpan reductases	NAD_binding_10;NmrA	AT1G75280.1	IFR homolog P3	NmrA-like negative transcriptional regulator family protein	NAD_binding_10;NmrA;Sacchrp_dh_NADP;Semialdhyde_dh;TrkA_N
VIT_12s0028g01880.t01	Phytoalexin biosynthesis	Phenylpropanoids - Resveratrol O-methyltransferase	Dimerisation;Dimerisation2;Methyltransf_11;Methyltransf_12;Methyltransf_2;Methyltransf_25;Methyltransf_31;Methyltransf_PK	AT4G35160.1	-	Dimerisation;HTH_IclR;Methyltransf_2;Methyltransf_31	-
VIT_03s0091g00040.t01	Phytoalexin biosynthesis	Phenylpropanoids - Resveratrol/hydroxycinnamic acid glucosyltransferase	-	AT4G15500.1	-	-	-
VIT_03s0180g00200.t01	Phytoalexin biosynthesis	Phenylpropanoids - Resveratrol/hydroxycinnamic acid glucosyltransferase	-	AT4G15500.1	-	-	-
VIT_03s0180g00320.t01	Phytoalexin biosynthesis	Phenylpropanoids - Resveratrol/hydroxycinnamic acid glucosyltransferase	-	AT4G15500.1	-	-	-
VIT_10s0042g00910.t01	Phytoalexin biosynthesis	Phenylpropanoids - Stilbene synthases	ACP_syn_III;ACP_syn_III_C;Chal_sti_synt_C;Chal_sti_synt_N;DUF2990	AT5G13930.1	CHS	Chalcone and stilbene synthase family protein	ACP_syn_III;ACP_syn_III_C;Chal_sti_synt_C;Chal_sti_synt_N
VIT_10s0042g00920.t01	Phytoalexin biosynthesis	Phenylpropanoids - Stilbene synthases	ACP_syn_III;ACP_syn_III_C;Chal_sti_synt_C;Chal_sti_synt_N;FAE1_CUT1_RppA	AT5G13930.1	CHS	Chalcone and stilbene synthase family protein	ACP_syn_III;ACP_syn_III_C;Chal_sti_synt_C;Chal_sti_synt_N
VIT_10s0042g00930.t01	Phytoalexin biosynthesis	Phenylpropanoids - Stilbene synthases	ACP_syn_III;ACP_syn_III_C;Chal_sti_synt_C;Chal_sti_synt_N;FAE1_CUT1_RppA	AT5G13930.1	CHS	Chalcone and stilbene synthase family protein	ACP_syn_III;ACP_syn_III_C;Chal_sti_synt_C;Chal_sti_synt_N
VIT_16s0100g00750.t01	Phytoalexin biosynthesis	Phenylpropanoids - Stilbene synthases	ACP_syn_III;ACP_syn_III_C;Chal_sti_synt_C;Chal_sti_synt_N;MADF_DNA_bdg	AT5G13930.1	CHS	Chalcone and stilbene synthase family protein	ACP_syn_III;ACP_syn_III_C;Chal_sti_synt_C;Chal_sti_synt_N
VIT_16s0100g00770.t01	Phytoalexin biosynthesis	Phenylpropanoids - Stilbene synthases	ACP_syn_III;ACP_syn_III_C;Chal_sti_synt_C;Chal_sti_synt_N;MADF_DNA_bdg	AT5G13930.1	CHS	Chalcone and stilbene synthase family protein	ACP_syn_III;ACP_syn_III_C;Chal_sti_synt_C;Chal_sti_synt_N
VIT_16s0100g00780.t01	Phytoalexin biosynthesis	Phenylpropanoids - Stilbene synthases	ACP_syn_III;ACP_syn_III_C;Chal_sti_synt_C;Chal_sti_synt_N;MADF_DNA_bdg	AT5G13930.1	CHS	Chalcone and stilbene synthase family protein	ACP_syn_III;ACP_syn_III_C;Chal_sti_synt_C;Chal_sti_synt_N
VIT_16s0100g00800.t01	Phytoalexin biosynthesis	Phenylpropanoids - Stilbene synthases	ACP_syn_III;ACP_syn_III_C;Chal_sti_synt_C;Chal_sti_synt_N	AT5G13930.1	CHS	Chalcone and stilbene synthase family protein	ACP_syn_III;ACP_syn_III_C;Chal_sti_synt_C;Chal_sti_synt_N
VIT_16s0100g00810.t01	Phytoalexin biosynthesis	Phenylpropanoids - Stilbene synthases	ACP_syn_III;ACP_syn_III_C;Chal_sti_synt_C;Chal_sti_synt_N	AT5G13930.1	CHS	Chalcone and stilbene synthase family protein	ACP_syn_III;ACP_syn_III_C;Chal_sti_synt_C;Chal_sti_synt_N
VIT_16s0100g00830.t01	Phytoalexin biosynthesis	Phenylpropanoids - Stilbene synthases	ACP_syn_III;ACP_syn_III_C;Chal_sti_synt_C;Chal_sti_synt_N;MADF_DNA_bdg	AT5G13930.1	CHS	Chalcone and stilbene synthase family protein	ACP_syn_III;ACP_syn_III_C;Chal_sti_synt_C;Chal_sti_synt_N
VIT_16s0100g00840.t01	Phytoalexin biosynthesis	Phenylpropanoids - Stilbene synthases	ACP_syn_III;ACP_syn_III_C;Chal_sti_synt_C;Chal_sti_synt_N;MADF_DNA_bdg	AT5G13930.1	CHS	Chalcone and stilbene synthase family protein	ACP_syn_III;ACP_syn_III_C;Chal_sti_synt_C;Chal_sti_synt_N
VIT_16s0100g00850.t01	Phytoalexin biosynthesis	Phenylpropanoids - Stilbene synthases	ACP_syn_III;ACP_syn_III_C;Chal_sti_synt_C;Chal_sti_synt_N;MADF_DNA_bdg	AT5G13930.1	CHS	Chalcone and stilbene synthase family protein	ACP_syn_III;ACP_syn_III_C;Chal_sti_synt_C;Chal_sti_synt_N
VIT_16s0100g00860.t01	Phytoalexin biosynthesis	Phenylpropanoids - Stilbene synthases	ACP_syn_III_C;Chal_sti_synt_C;Chal_sti_synt_N;MADF_DNA_bdg	AT5G13930.1	CHS	Chalcone and stilbene synthase family protein	ACP_syn_III;ACP_syn_III_C;Chal_sti_synt_C;Chal_sti_synt_N
VIT_16s0100g00880.t01	Phytoalexin biosynthesis	Phenylpropanoids - Stilbene synthases	ACP_syn_III;ACP_syn_III_C;Chal_sti_synt_C;Chal_sti_synt_N;MADF_DNA_bdg	AT5G13930.1	CHS	Chalcone and stilbene synthase family protein	ACP_syn_III;ACP_syn_III_C;Chal_sti_synt_C;Chal_sti_synt_N
VIT_16s0100g00900.t01	Phytoalexin biosynthesis	Phenylpropanoids - Stilbene synthases	ACP_syn_III;ACP_syn_III_C;Chal_sti_synt_C;Chal_sti_synt_N;MADF_DNA_bdg	AT5G13930.1	CHS	Chalcone and stilbene synthase family protein	ACP_syn_III;ACP_syn_III_C;Chal_sti_synt_C;Chal_sti_synt_N
VIT_16s0100g00910.t01	Phytoalexin biosynthesis	Phenylpropanoids - Stilbene synthases	ACP_syn_III;ACP_syn_III_C;Chal_sti_synt_C;Chal_sti_synt_N;MADF_DNA_bdg	AT5G13930.1	CHS	Chalcone and stilbene synthase family protein	ACP_syn_III;ACP_syn_III_C;Chal_sti_synt_C;Chal_sti_synt_N
VIT_16s0100g00920.t01	Phytoalexin biosynthesis	Phenylpropanoids - Stilbene synthases	ACP_syn_III;ACP_syn_III_C;Chal_sti_synt_C;Chal_sti_synt_N;MADF_DNA_bdg	AT5G13930.1	CHS	Chalcone and stilbene synthase family protein	ACP_syn_III;ACP_syn_III_C;Chal_sti_synt_C;Chal_sti_synt_N
VIT_16s0100g00930.t01	Phytoalexin biosynthesis	Phenylpropanoids - Stilbene synthases	ACP_syn_III;ACP_syn_III_C;Chal_sti_synt_C;Chal_sti_synt_N;MADF_DNA_bdg	AT5G13930.1	CHS	Chalcone and stilbene synthase family protein	ACP_syn_III;ACP_syn_III_C;Chal_sti_synt_C;Chal_sti_synt_N
VIT_16s0100g00940.t01	Phytoalexin biosynthesis	Phenylpropanoids - Stilbene synthases	ACP_syn_III;ACP_syn_III_C;Chal_sti_synt_C;Chal_sti_synt_N;MADF_DNA_bdg	AT5G13930.1	CHS	Chalcone and stilbene synthase family protein	ACP_syn_III;ACP_syn_III_C;Chal_sti_synt_C;Chal_sti_synt_N
VIT_16s0100g00990.t01	Phytoalexin biosynthesis	Phenylpropanoids - Stilbene synthases	ACP_syn_III;ACP_syn_III_C;Chal_sti_synt_C;Chal_sti_synt_N	AT5G13930.1	CHS	Chalcone and stilbene synthase family protein	ACP_syn_III;ACP_syn_III_C;Chal_sti_synt_C;Chal_sti_synt_N
VIT_16s0100g01000.t01	Phytoalexin biosynthesis	Phenylpropanoids - Stilbene synthases	ACP_syn_III;ACP_syn_III_C;Chal_sti_synt_C;Chal_sti_synt_N;MADF_DNA_bdg	AT5G13930.1	CHS	Chalcone and stilbene synthase family protein	ACP_syn_III;ACP_syn_III_C;Chal_sti_synt_C;Chal_sti_synt_N
VIT_16s0100g01010.t01	Phytoalexin biosynthesis	Phenylpropanoids - Stilbene synthases	ACP_syn_III;ACP_syn_III_C;Chal_sti_synt_C;Chal_sti_synt_N	AT5G13930.1	CHS	Chalcone and stilbene synthase family protein	ACP_syn_III;ACP_syn_III_C;Chal_sti_synt_C;Chal_sti_synt_N
VIT_16s0100g01020.t01	Phytoalexin biosynthesis	Phenylpropanoids - Stilbene synthases	ACP_syn_III;ACP_syn_III_C;Chal_sti_synt_C;Chal_sti_synt_N;MADF_DNA_bdg	AT5G13930.1	CHS	Chalcone and stilbene synthase family protein	ACP_syn_III;ACP_syn_III_C;Chal_sti_synt_C;Chal_sti_synt_N
VIT_16s0100g01030.t01	Phytoalexin biosynthesis	Phenylpropanoids - Stilbene synthases	ACP_syn_III;ACP_syn_III_C;Chal_sti_synt_C;Chal_sti_synt_N;MADF_DNA_bdg	AT5G13930.1	CHS	Chalcone and stilbene synthase family protein	ACP_syn_III;ACP_syn_III_C;Chal_sti_synt_C;Chal_sti_synt_N
VIT_16s0100g01040.t01	Phytoalexin biosynthesis	Phenylpropanoids - Stilbene synthases	ACP_syn_III;ACP_syn_III_C;Chal_sti_synt_C;Chal_sti_synt_N;MADF_DNA_bdg	AT5G13930.1	CHS	Chalcone and stilbene synthase family protein	ACP_syn_III;ACP_syn_III_C;Chal_sti_synt_C;Chal_sti_synt_N
VIT_16s0100g01070.t01	Phytoalexin biosynthesis	Phenylpropanoids - Stilbene synthases	ACP_syn_III;ACP_syn_III_C;Chal_sti_synt_C;Chal_sti_synt_N;MADF_DNA_bdg	AT5G13930.1	CHS	Chalcone and stilbene synthase family protein	ACP_syn_III;ACP_syn_III_C;Chal_sti_synt_C;Chal_sti_synt_N
VIT_16s0100g01100.t01	Phytoalexin biosynthesis	Phenylpropanoids - Stilbene synthases	ACP_syn_III;ACP_syn_III_C;Chal_sti_synt_C;Chal_sti_synt_N;MADF_DNA_bdg	AT5G13930.1	CHS	Chalcone and stilbene synthase family protein	ACP_syn_III;ACP_syn_III_C;Chal_sti_synt_C;Chal_sti_synt_N
VIT_16s0100g01110.t01	Phytoalexin biosynthesis	Phenylpropanoids - Stilbene synthases	ACP_syn_III;ACP_syn_III_C;Chal_sti_synt_C;Chal_sti_synt_N	-	-	-	-
VIT_16s0100g01120.t01	Phytoalexin biosynthesis	Phenylpropanoids - Stilbene synthases	ACP_syn_III;ACP_syn_III_C;Chal_sti_synt_C;Chal_sti_synt_N;MADF_DNA_bdg	AT5G13930.1	CHS	Chalcone and stilbene synthase family protein	ACP_syn_III;ACP_syn_III_C;Chal_sti_synt_C;Chal_sti_synt_N
VIT_16s0100g01130.t01	Phytoalexin biosynthesis	Phenylpropanoids - Stilbene synthases	ACP_syn_III;ACP_syn_III_C;Chal_sti_synt_C;Chal_sti_synt_N;MADF_DNA_bdg	AT5G13930.1	CHS	Chalcone and stilbene synthase family protein	ACP_syn_III;ACP_syn_III_C;Chal_sti_synt_C;Chal_sti_synt_N
VIT_16s0100g01140.t01	Phytoalexin biosynthesis	Phenylpropanoids - Stilbene synthases	ACP_syn_III;ACP_syn_III_C;Chal_sti_synt_C;Chal_sti_synt_N;MADF_DNA_bdg	AT5G13930.1	CHS	Chalcone and stilbene synthase family protein	ACP_syn_III;ACP_syn_III_C;Chal_sti_synt_C;Chal_sti_synt_N
VIT_16s0100g01150.t01	Phytoalexin biosynthesis	Phenylpropanoids - Stilbene synthases	ACP_syn_III;ACP_syn_III_C;Chal_sti_synt_C;Chal_sti_synt_N;MADF_DNA_bdg	AT5G13930.1	CHS	Chalcone and stilbene synthase family protein	ACP_syn_III;ACP_syn_III_C;Chal_sti_synt_C;Chal_sti_synt_N
VIT_16s0100g01160.t01	Phytoalexin biosynthesis	Phenylpropanoids - Stilbene synthases	ACP_syn_III;ACP_syn_III_C;Chal_sti_synt_C;Chal_sti_synt_N;MADF_DNA_bdg	AT5G13930.1	CHS	Chalcone and stilbene synthase family protein	ACP_syn_III;ACP_syn_III_C;Chal_sti_synt_C;Chal_sti_synt_N
VIT_16s0100g01170.t01	Phytoalexin biosynthesis	Phenylpropanoids - Stilbene synthases	ACP_syn_III;ACP_syn_III_C;Chal_sti_synt_C;Chal_sti_synt_N;MADF_DNA_bdg	AT5G13930.1	CHS	Chalcone and stilbene synthase family protein	ACP_syn_III;ACP_syn_III_C;Chal_sti_synt_C;Chal_sti_synt_N
VIT_16s0100g01190.t01	Phytoalexin biosynthesis	Phenylpropanoids - Stilbene synthases	ACP_syn_III;ACP_syn_III_C;Chal_sti_synt_C;Chal_sti_synt_N;MADF_DNA_bdg	AT5G13930.1	CHS	Chalcone and stilbene synthase family protein	ACP_syn_III;ACP_syn_III_C;Chal_sti_synt_C;Chal_sti_synt_N
VIT_16s0100g01200.t01	Phytoalexin biosynthesis	Phenylpropanoids - Stilbene synthases	ACP_syn_III;ACP_syn_III_C;Chal_sti_synt_C;Chal_sti_synt_N;MADF_DNA_bdg	AT5G13930.1	CHS	Chalcone and stilbene synthase family protein	ACP_syn_III;ACP_syn_III_C;Chal_sti_synt_C;Chal_sti_synt_N
VIT_06s0009g01960.t01	Phytoalexin biosynthesis	Phenylpropanoids - UDP-glucose:flavonoid 3-O-glucosyltransferases	Glyco_tran_28_C;UDPGT	AT5G17050.1	-	UDP-glucosyl transferase 78D2	Glyco_tran_28_C;uDENN;UDPGT
VIT_06s0009g01990.t01	Phytoalexin biosynthesis	Phenylpropanoids - UDP-glucose:flavonoid 3-O-glucosyltransferases	Glyco_tran_28_C;UDPGT	AT5G17050.1	-	UDP-glucosyl transferase 78D2	Glyco_tran_28_C;uDENN;UDPGT
VIT_06s0009g02000.t01	Phytoalexin biosynthesis	Phenylpropanoids - UDP-glucose:flavonoid 3-O-glucosyltransferases	Glyco_tran_28_C;UDPGT	AT5G17050.1	-	UDP-glucosyl transferase 78D2	Glyco_tran_28_C;uDENN;UDPGT
VIT_06s0009g02010.t01	Phytoalexin biosynthesis	Phenylpropanoids - UDP-glucose:flavonoid 3-O-glucosyltransferases	Glyco_tran_28_C;UDPGT	AT5G17050.1	-	UDP-glucosyl transferase 78D2	Glyco_tran_28_C;uDENN;UDPGT
VIT_11s0052g01600.t01	Phytoalexin biosynthesis	Phenylpropanoids - UDP-glucose:flavonoid 3-O-glucosyltransferases	UDPGT	AT5G17050.1	-	UDP-glucosyl transferase 78D2	Glyco_tran_28_C;uDENN;UDPGT
VIT_11s0052g01630.t01	Phytoalexin biosynthesis	Phenylpropanoids - UDP-glucose:flavonoid 3-O-glucosyltransferases	UDPGT	AT5G17050.1	-	UDP-glucosyl transferase 78D2	Glyco_tran_28_C;uDENN;UDPGT
VIT_16s0039g02230.t01	Phytoalexin biosynthesis	Phenylpropanoids - UDP-glucose:flavonoid 3-O-glucosyltransferases	UDPGT	AT5G17050.1	-	UDP-glucosyl transferase 78D2	Glyco_tran_28_C;uDENN;UDPGT
VIT_15s0048g00980.t01	Phytoalexin biosynthesis	Phenylpropanoids - Vestitone reductases	3Beta_HSD;Epimerase;GDP_Man_Dehyd;KR;NAD_binding_10;NAD_binding_4	AT2G45400.1	-	NAD(P)-binding Rossmann-fold superfamily protein	3Beta_HSD;Epimerase;GDP_Man_Dehyd;KR;NAD_binding_10;NAD_binding_4
VIT_15s0048g00990.t01	Phytoalexin biosynthesis	Phenylpropanoids - Vestitone reductases	3Beta_HSD;Epimerase;GDP_Man_Dehyd;KR;NAD_binding_10;NAD_binding_4	AT2G45400.1	-	NAD(P)-binding Rossmann-fold superfamily protein	3Beta_HSD;Epimerase;GDP_Man_Dehyd;KR;NAD_binding_10;NAD_binding_4
VIT_15s0048g01000.t01	Phytoalexin biosynthesis	Phenylpropanoids - Vestitone reductases	3Beta_HSD;Epimerase;GDP_Man_Dehyd;KR;NAD_binding_10;NAD_binding_4	AT2G45400.1	-	NAD(P)-binding Rossmann-fold superfamily protein	3Beta_HSD;Epimerase;GDP_Man_Dehyd;KR;NAD_binding_10;NAD_binding_4
VIT_15s0048g01010.t01	Phytoalexin biosynthesis	Phenylpropanoids - Vestitone reductases	3Beta_HSD;Epimerase;GDP_Man_Dehyd;KR;NAD_binding_10;NAD_binding_4	AT2G45400.1	-	NAD(P)-binding Rossmann-fold superfamily protein	3Beta_HSD;Epimerase;GDP_Man_Dehyd;KR;NAD_binding_10;NAD_binding_4
VIT_02s0012g02340.t01	Phytoalexin biosynthesis	Terpenoid indole alkaloids - Geraniol 8-hydroxylases	p450	AT2G45550.1	-	cytochrome P450%2C family 76%2C subfamily C%2C polypeptide 4	-
VIT_02s0025g04880.t01	Phytoalexin biosynthesis	Terpenoid indole alkaloids - Geraniol 8-hydroxylases	p450	AT1G33730.2	-	cytochrome P450%2C family 76%2C subfamily C%2C polypeptide 5	-
VIT_15s0048g01490.t01	Phytoalexin biosynthesis	Terpenoid indole alkaloids - Geraniol 8-hydroxylases	p450;T3SS_needle_F	AT2G45560.1	-	cytochrome P450%2C family 76%2C subfamily C%2C polypeptide 1	-
VIT_15s0048g01530.t01	Phytoalexin biosynthesis	Terpenoid indole alkaloids - Geraniol 8-hydroxylases	p450	AT2G45560.1	-	cytochrome P450%2C family 76%2C subfamily C%2C polypeptide 1	-
VIT_15s0048g01590.t01	Phytoalexin biosynthesis	Terpenoid indole alkaloids - Geraniol 8-hydroxylases	p450	-	-	-	-
VIT_15s0048g01600.t01	Phytoalexin biosynthesis	Terpenoid indole alkaloids - Geraniol 8-hydroxylases	p450	AT2G45550.1	-	cytochrome P450%2C family 76%2C subfamily C%2C polypeptide 4	-
VIT_00s0218g00110.t01	Phytoalexin biosynthesis	Terpenoids - 1-deoxy-D-xylulose-5-phosphate synthases	DXP_synthase_N;Transketolase_C;Transket_pyr	AT4G15560.1	DXS1	Deoxyxylulose-5-phosphate synthase	DXP_synthase_N;Transketolase_C;Transket_pyr
VIT_04s0008g04970.t01	Phytoalexin biosynthesis	Terpenoids - 1-deoxy-D-xylulose-5-phosphate synthases	DXP_synthase_N;Toprim_Crpt;Transketolase_C;Transket_pyr	AT5G11380.1	-	1-deoxy-D-xylulose 5-phosphate synthase 3	DXP_synthase_N;Transketolase_C;Transket_pyr
VIT_05s0020g02130.t01	Phytoalexin biosynthesis	Terpenoids - 1-deoxy-D-xylulose-5-phosphate synthases	DXP_synthase_N;Transketolase_C;Transket_pyr	AT4G15560.1	DXS1	Deoxyxylulose-5-phosphate synthase	DXP_synthase_N;Transketolase_C;Transket_pyr
VIT_11s0052g01240.t01	Phytoalexin biosynthesis	Terpenoids - 1-deoxy-D-xylulose-5-phosphate synthases	DXP_synthase_N;Transketolase_C;Transket_pyr	AT3G21500.3	-	1-deoxy-D-xylulose 5-phosphate synthase 1	DXP_synthase_N;TPP_enzyme_C;Transketolase_C;Transket_pyr
VIT_11s0052g01730.t01	Phytoalexin biosynthesis	Terpenoids - 1-deoxy-D-xylulose-5-phosphate synthases	DXP_synthase_N;Transketolase_C;Transket_pyr	AT4G15560.1	DXS1	Deoxyxylulose-5-phosphate synthase	DXP_synthase_N;Transketolase_C;Transket_pyr
VIT_11s0052g01780.t01	Phytoalexin biosynthesis	Terpenoids - 1-deoxy-D-xylulose-5-phosphate synthases	DXP_synthase_N;Transketolase_C;Transket_pyr	AT4G15560.1	DXS1	Deoxyxylulose-5-phosphate synthase	DXP_synthase_N;Transketolase_C;Transket_pyr
VIT_00s0266g00010.t01	Phytoalexin biosynthesis	Terpenoids - Terpene synthases	Terpene_synth;Terpene_synth_C;Terpene_syn_C_2	AT1G61680.2	-	terpene synthase 14	Terpene_synth;Terpene_synth_C;Terpene_syn_C_2
VIT_00s0266g00020.t01	Phytoalexin biosynthesis	Terpenoids - Terpene synthases	Terpene_synth;Terpene_synth_C;Terpene_syn_C_2	AT1G61680.2	-	terpene synthase 14	Terpene_synth;Terpene_synth_C;Terpene_syn_C_2
VIT_00s0266g00070.t01	Phytoalexin biosynthesis	Terpenoids - Terpene synthases	Terpene_synth;Terpene_synth_C;Terpene_syn_C_2	AT1G61680.2	-	terpene synthase 14	Terpene_synth;Terpene_synth_C;Terpene_syn_C_2
VIT_00s0271g00010.t01	Phytoalexin biosynthesis	Terpenoids - Terpene synthases	Terpene_synth;Terpene_synth_C;Terpene_syn_C_2	AT1G61680.2	-	terpene synthase 14	Terpene_synth;Terpene_synth_C;Terpene_syn_C_2
VIT_00s0271g00030.t01	Phytoalexin biosynthesis	Terpenoids - Terpene synthases	Terpene_synth;Terpene_synth_C;Terpene_syn_C_2	AT1G61680.2	-	terpene synthase 14	Terpene_synth;Terpene_synth_C;Terpene_syn_C_2
VIT_00s0271g00060.t01	Phytoalexin biosynthesis	Terpenoids - Terpene synthases	Terpene_synth;Terpene_synth_C;Terpene_syn_C_2	AT1G61680.2	-	terpene synthase 14	Terpene_synth;Terpene_synth_C;Terpene_syn_C_2
VIT_00s0361g00060.t01	Phytoalexin biosynthesis	Terpenoids - Terpene synthases	Terpene_synth;Terpene_synth_C;Terpene_syn_C_2	AT4G16740.1	-	terpene synthase 03	Terpene_synth;Terpene_synth_C;Terpene_syn_C_2
VIT_00s0372g00040.t01	Phytoalexin biosynthesis	Terpenoids - Terpene synthases	AF0941-like;Terpene_synth;Terpene_synth_C;Terpene_syn_C_2	AT1G61680.2	-	terpene synthase 14	Terpene_synth;Terpene_synth_C;Terpene_syn_C_2
VIT_00s0372g00070.t01	Phytoalexin biosynthesis	Terpenoids - Terpene synthases	A2L_zn_ribbon;Terpene_synth;Terpene_synth_C;Terpene_syn_C_2	AT1G61680.2	-	terpene synthase 14	Terpene_synth;Terpene_synth_C;Terpene_syn_C_2
VIT_00s0385g00010.t01	Phytoalexin biosynthesis	Terpenoids - Terpene synthases	Terpene_synth;Terpene_synth_C;Terpene_syn_C_2	AT1G61680.2	-	terpene synthase 14	Terpene_synth;Terpene_synth_C;Terpene_syn_C_2
VIT_00s0385g00020.t01	Phytoalexin biosynthesis	Terpenoids - Terpene synthases	Terpene_synth;Terpene_synth_C;Terpene_syn_C_2	AT1G61680.2	-	terpene synthase 14	Terpene_synth;Terpene_synth_C;Terpene_syn_C_2
VIT_00s0392g00060.t01	Phytoalexin biosynthesis	Terpenoids - Terpene synthases	Terpene_synth;Terpene_syn_C_2	-	-	-	-
VIT_00s0572g00020.t01	Phytoalexin biosynthesis	Terpenoids - Terpene synthases	Terpene_synth;Terpene_synth_C;Terpene_syn_C_2	AT1G61680.2	-	terpene synthase 14	Terpene_synth;Terpene_synth_C;Terpene_syn_C_2
VIT_00s0724g00010.t01	Phytoalexin biosynthesis	Terpenoids - Terpene synthases	Terpene_synth;Terpene_synth_C;Terpene_syn_C_2	AT4G16730.2	-	terpene synthase 02	Terpene_synth;Terpene_synth_C;Terpene_syn_C_2
VIT_00s0847g00020.t01	Phytoalexin biosynthesis	Terpenoids - Terpene synthases	Terpene_synth;Terpene_synth_C;Terpene_syn_C_2	AT4G16730.1	-	terpene synthase 02	Syntaxin-6_N;Terpene_synth;Terpene_synth_C;Terpene_syn_C_2
VIT_07s0151g01070.t01	Phytoalexin biosynthesis	Terpenoids - Terpene synthases	Terpene_synth;Terpene_synth_C	AT4G02780.1	-	Terpenoid cyclases/Protein prenyltransferases superfamily protein	Alba;Terpene_synth
VIT_10s0116g00750.t01	Phytoalexin biosynthesis	Terpenoids - Terpene synthases	Terpene_synth;Terpene_synth_C;Terpene_syn_C_2	AT1G61120.1	-	terpene synthase 04	Terpene_synth;Terpene_synth_C;Terpene_syn_C_2
VIT_12s0059g02710.t01	Phytoalexin biosynthesis	Terpenoids - Terpene synthases	Terpene_synth;Terpene_synth_C	AT3G25810.1	-	Terpenoid cyclases/Protein prenyltransferases superfamily protein	Ca_bind_SSO6904;Terpene_synth;Terpene_synth_C;Terpene_syn_C_2
VIT_12s0134g00020.t01	Phytoalexin biosynthesis	Terpenoids - Terpene synthases	Terpene_synth;Terpene_synth_C;Terpene_syn_C_2	AT3G25830.1	-	terpene synthase-like sequence-1%2C8-cineole	Ca_bind_SSO6904;Terpene_synth;Terpene_synth_C;Terpene_syn_C_2
VIT_12s0134g00030.t01	Phytoalexin biosynthesis	Terpenoids - Terpene synthases	Terpene_synth;Terpene_synth_C;Terpene_syn_C_2	AT4G16740.1	-	terpene synthase 03	Terpene_synth;Terpene_synth_C;Terpene_syn_C_2
VIT_13s0019g00060.t01	Phytoalexin biosynthesis	Terpenoids - Terpene synthases	Terpene_synth;Terpene_synth_C;Terpene_syn_C_2	AT3G25810.1	-	Terpenoid cyclases/Protein prenyltransferases superfamily protein	Ca_bind_SSO6904;Terpene_synth;Terpene_synth_C;Terpene_syn_C_2
VIT_13s0067g00130.t01	Phytoalexin biosynthesis	Terpenoids - Terpene synthases	Terpene_synth;Terpene_synth_C;Terpene_syn_C_2	AT4G16740.1	-	terpene synthase 03	Terpene_synth;Terpene_synth_C;Terpene_syn_C_2
VIT_13s0067g00370.t01	Phytoalexin biosynthesis	Terpenoids - Terpene synthases	Terpene_synth;Terpene_synth_C;Terpene_syn_C_2	AT4G16740.1	-	terpene synthase 03	Terpene_synth;Terpene_synth_C;Terpene_syn_C_2
VIT_13s0067g03700.t01	Phytoalexin biosynthesis	Terpenoids - Terpene synthases	Terpene_synth;Terpene_synth_C;Terpene_syn_C_2	AT3G25830.1	-	terpene synthase-like sequence-1%2C8-cineole	Ca_bind_SSO6904;Terpene_synth;Terpene_synth_C;Terpene_syn_C_2
VIT_13s0067g03790.t01	Phytoalexin biosynthesis	Terpenoids - Terpene synthases	Terpene_synth;Terpene_synth_C;Terpene_syn_C_2	AT3G25810.1	-	Terpenoid cyclases/Protein prenyltransferases superfamily protein	Ca_bind_SSO6904;Terpene_synth;Terpene_synth_C;Terpene_syn_C_2
VIT_13s0067g03830.t01	Phytoalexin biosynthesis	Terpenoids - Terpene synthases	Terpene_synth;Terpene_synth_C	AT4G16740.2	-	terpene synthase 03	Terpene_synth;Terpene_synth_C
VIT_13s0084g00010.t01	Phytoalexin biosynthesis	Terpenoids - Terpene synthases	MerR-DNA-bind;Terpene_synth;Terpene_synth_C;Terpene_syn_C_2	AT3G25810.1	-	Terpenoid cyclases/Protein prenyltransferases superfamily protein	Ca_bind_SSO6904;Terpene_synth;Terpene_synth_C;Terpene_syn_C_2
VIT_18s0001g04050.t01	Phytoalexin biosynthesis	Terpenoids - Terpene synthases	Terpene_synth;Terpene_synth_C;Terpene_syn_C_2	AT5G23960.2	-	terpene synthase 21	Terpene_synth;Terpene_synth_C;Terpene_syn_C_2
VIT_18s0001g04080.t01	Phytoalexin biosynthesis	Terpenoids - Terpene synthases	Terpene_synth;Terpene_synth_C;Terpene_syn_C_2	AT5G23960.1	-	terpene synthase 21	Terpene_synth;Terpene_synth_C;Terpene_syn_C_2
VIT_18s0001g04120.t01	Phytoalexin biosynthesis	Terpenoids - Terpene synthases	Terpene_synth;Terpene_synth_C;Terpene_syn_C_2	AT5G23960.2	-	terpene synthase 21	Terpene_synth;Terpene_synth_C;Terpene_syn_C_2
VIT_18s0001g04170.t01	Phytoalexin biosynthesis	Terpenoids - Terpene synthases	Terpene_synth;Terpene_synth_C;Terpene_syn_C_2	AT5G23960.1	-	terpene synthase 21	Terpene_synth;Terpene_synth_C;Terpene_syn_C_2
VIT_18s0001g04280.t01	Phytoalexin biosynthesis	Terpenoids - Terpene synthases	Terpene_synth;Terpene_synth_C;Terpene_syn_C_2	AT5G23960.1	-	terpene synthase 21	Terpene_synth;Terpene_synth_C;Terpene_syn_C_2
VIT_18s0001g04780.t01	Phytoalexin biosynthesis	Terpenoids - Terpene synthases	ANTAR;Terpene_synth;Terpene_synth_C;Terpene_syn_C_2	AT5G23960.2	-	terpene synthase 21	Terpene_synth;Terpene_synth_C;Terpene_syn_C_2
VIT_18s0001g04870.t01	Phytoalexin biosynthesis	Terpenoids - Terpene synthases	Terpene_synth;Terpene_synth_C;Terpene_syn_C_2	AT5G23960.1	-	terpene synthase 21	Terpene_synth;Terpene_synth_C;Terpene_syn_C_2
VIT_18s0001g05230.t01	Phytoalexin biosynthesis	Terpenoids - Terpene synthases	Terpene_synth;Terpene_synth_C;Terpene_syn_C_2	AT5G23960.1	-	terpene synthase 21	Terpene_synth;Terpene_synth_C;Terpene_syn_C_2
VIT_18s0001g05240.t01	Phytoalexin biosynthesis	Terpenoids - Terpene synthases	ANTAR;Terpene_synth;Terpene_synth_C;Terpene_syn_C_2	AT5G23960.2	-	terpene synthase 21	Terpene_synth;Terpene_synth_C;Terpene_syn_C_2
VIT_18s0001g05290.t01	Phytoalexin biosynthesis	Terpenoids - Terpene synthases	ANTAR;Terpene_synth;Terpene_synth_C;Terpene_syn_C_2	AT5G23960.1	-	terpene synthase 21	Terpene_synth;Terpene_synth_C;Terpene_syn_C_2
VIT_18s0001g05430.t01	Phytoalexin biosynthesis	Terpenoids - Terpene synthases	ANTAR;Terpene_synth;Terpene_synth_C;Terpene_syn_C_2	-	-	-	-
VIT_18s0001g05470.t01	Phytoalexin biosynthesis	Terpenoids - Terpene synthases	Terpene_synth;Terpene_synth_C;Terpene_syn_C_2	AT5G23960.1	-	terpene synthase 21	Terpene_synth;Terpene_synth_C;Terpene_syn_C_2
VIT_18s0001g05520.t01	Phytoalexin biosynthesis	Terpenoids - Terpene synthases	Terpene_synth;Terpene_synth_C;Terpene_syn_C_2	-	-	-	-
VIT_19s0014g01060.t01	Phytoalexin biosynthesis	Terpenoids - Terpene synthases	Terpene_synth;Terpene_synth_C;Terpene_syn_C_2	AT5G23960.1	-	terpene synthase 21	Terpene_synth;Terpene_synth_C;Terpene_syn_C_2
VIT_19s0014g01070.t01	Phytoalexin biosynthesis	Terpenoids - Terpene synthases	Terpene_synth;Terpene_synth_C;Terpene_syn_C_2	AT5G23960.1	-	terpene synthase 21	Terpene_synth;Terpene_synth_C;Terpene_syn_C_2
VIT_19s0014g02550.t01	Phytoalexin biosynthesis	Terpenoids - Terpene synthases	STAT_int;Terpene_synth;Terpene_synth_C;Terpene_syn_C_2	AT5G23960.1	-	terpene synthase 21	Terpene_synth;Terpene_synth_C;Terpene_syn_C_2
VIT_19s0014g02580.t01	Phytoalexin biosynthesis	Terpenoids - Terpene synthases	Terpene_synth;Terpene_synth_C;Terpene_syn_C_2	AT5G23960.1	-	terpene synthase 21	Terpene_synth;Terpene_synth_C;Terpene_syn_C_2
VIT_19s0014g02590.t01	Phytoalexin biosynthesis	Terpenoids - Terpene synthases	ANTAR;Terpene_synth;Terpene_synth_C;Terpene_syn_C_2	AT5G23960.1	-	terpene synthase 21	Terpene_synth;Terpene_synth_C;Terpene_syn_C_2
VIT_19s0014g04800.t01	Phytoalexin biosynthesis	Terpenoids - Terpene synthases	Terpene_synth;Terpene_synth_C;Terpene_syn_C_2	AT5G23960.1	-	terpene synthase 21	Terpene_synth;Terpene_synth_C;Terpene_syn_C_2
VIT_19s0014g04810.t01	Phytoalexin biosynthesis	Terpenoids - Terpene synthases	Terpene_synth;Terpene_synth_C;Terpene_syn_C_2	AT5G23960.1	-	terpene synthase 21	Terpene_synth;Terpene_synth_C;Terpene_syn_C_2
VIT_19s0014g04900.t01	Phytoalexin biosynthesis	Terpenoids - Terpene synthases	Terpene_synth;Terpene_synth_C;Terpene_syn_C_2	AT5G23960.1	-	terpene synthase 21	Terpene_synth;Terpene_synth_C;Terpene_syn_C_2
VIT_19s0014g04930.t01	Phytoalexin biosynthesis	Terpenoids - Terpene synthases	Terpene_synth;Terpene_synth_C;Terpene_syn_C_2	AT5G23960.2	-	terpene synthase 21	Terpene_synth;Terpene_synth_C;Terpene_syn_C_2
VIT_19s0015g02070.t01	Phytoalexin biosynthesis	Terpenoids - Terpene synthases	Terpene_synth;Terpene_synth_C;Terpene_syn_C_2	AT5G23960.2	-	terpene synthase 21	Terpene_synth;Terpene_synth_C;Terpene_syn_C_2
VIT_19s0085g00830.t01	Phytoalexin biosynthesis	Terpenoids - Terpene synthases	Terpene_synth;Terpene_synth_C;Terpene_syn_C_2	AT1G79460.1	-	Terpenoid cyclases/Protein prenyltransferases superfamily protein	Terpene_synth;Terpene_synth_C;Terpene_syn_C_2
VIT_19s0015g01010.t01	Phytoalexin biosynthesis	Triterpenoids - Farnesyl diphosphate synthase	polyprenyl_synt	AT4G17190.1	-	farnesyl diphosphate synthase 2	polyprenyl_synt
VIT_09s0018g00630.t01	Phytoalexin biosynthesis	Triterpenoids - Oxidosqualene cyclases	Prenyltrans;SQHop_cyclase_C;SQHop_cyclase_N	AT2G07050.1	-	cycloartenol synthase 1	Prenyltrans;SQHop_cyclase_C;SQHop_cyclase_N
VIT_09s0054g01110.t01	Phytoalexin biosynthesis	Triterpenoids - Oxidosqualene cyclases	Prenyltrans;SQHop_cyclase_C;SQHop_cyclase_N	AT2G07050.1	-	cycloartenol synthase 1	Prenyltrans;SQHop_cyclase_C;SQHop_cyclase_N
VIT_09s0054g01120.t01	Phytoalexin biosynthesis	Triterpenoids - Oxidosqualene cyclases	Prenyltrans;SQHop_cyclase_C;SQHop_cyclase_N	AT2G07050.1	-	cycloartenol synthase 1	Prenyltrans;SQHop_cyclase_C;SQHop_cyclase_N
VIT_09s0054g01210.t01	Phytoalexin biosynthesis	Triterpenoids - Oxidosqualene cyclases	Prenyltrans;SQHop_cyclase_C;SQHop_cyclase_N	AT1G78950.1	-	Terpenoid cyclases family protein / BETA-AMYRIN SYNTHASE	Prenyltrans;SQHop_cyclase_C;SQHop_cyclase_N
VIT_09s0054g01220.t01	Phytoalexin biosynthesis	Triterpenoids - Oxidosqualene cyclases	Prenyltrans;SQHop_cyclase_C;SQHop_cyclase_N	AT1G78950.1	-	Terpenoid cyclases family protein / BETA-AMYRIN SYNTHASE	Prenyltrans;SQHop_cyclase_C;SQHop_cyclase_N
VIT_09s0054g01230.t01	Phytoalexin biosynthesis	Triterpenoids - Oxidosqualene cyclases	Prenyltrans;SQHop_cyclase_C;SQHop_cyclase_N	AT1G78950.1	-	Terpenoid cyclases family protein / BETA-AMYRIN SYNTHASE	Prenyltrans;SQHop_cyclase_C;SQHop_cyclase_N
VIT_09s0054g01390.t01	Phytoalexin biosynthesis	Triterpenoids - Oxidosqualene cyclases	Prenyltrans;SQHop_cyclase_C;SQHop_cyclase_N	AT1G78950.1	-	Terpenoid cyclases family protein / BETA-AMYRIN SYNTHASE	Prenyltrans;SQHop_cyclase_C;SQHop_cyclase_N
VIT_09s0054g01410.t01	Phytoalexin biosynthesis	Triterpenoids - Oxidosqualene cyclases	Prenyltrans;SQHop_cyclase_C;SQHop_cyclase_N	AT1G78950.1	-	Terpenoid cyclases family protein / BETA-AMYRIN SYNTHASE	Prenyltrans;SQHop_cyclase_C;SQHop_cyclase_N
VIT_09s0054g01520.t01	Phytoalexin biosynthesis	Triterpenoids - Oxidosqualene cyclases	Prenyltrans;SQHop_cyclase_C;SQHop_cyclase_N	AT1G78950.1	-	Terpenoid cyclases family protein / BETA-AMYRIN SYNTHASE	Prenyltrans;SQHop_cyclase_C;SQHop_cyclase_N
VIT_09s0054g01550.t01	Phytoalexin biosynthesis	Triterpenoids - Oxidosqualene cyclases	Prenyltrans;SQHop_cyclase_C;SQHop_cyclase_N	AT2G07050.1	-	cycloartenol synthase 1	Prenyltrans;SQHop_cyclase_C;SQHop_cyclase_N
VIT_10s0003g03520.t01	Phytoalexin biosynthesis	Triterpenoids - Oxidosqualene cyclases	Prenyltrans;SQHop_cyclase_C;SQHop_cyclase_N	AT1G78960.4	-	lupeol synthase 2 / Encodes a multifunctional 2-3-oxidosqualene (OS)-triterpene cyclase that can cyclize OS into lupeol, alpha- and beta-amyrin.	Prenyltrans;SQHop_cyclase_C;SQHop_cyclase_N
VIT_10s0003g03530.t01	Phytoalexin biosynthesis	Triterpenoids - Oxidosqualene cyclases	Prenyltrans;SQHop_cyclase_C;SQHop_cyclase_N	AT1G78955.1	-	camelliol C synthase 1	Prenyltrans;SQHop_cyclase_C;SQHop_cyclase_N
VIT_10s0003g03650.t01	Phytoalexin biosynthesis	Triterpenoids - Oxidosqualene cyclases	Prenyltrans;SQHop_cyclase_C;SQHop_cyclase_N	AT1G78955.1	-	camelliol C synthase 1	Prenyltrans;SQHop_cyclase_C;SQHop_cyclase_N
VIT_10s0003g03660.t01	Phytoalexin biosynthesis	Triterpenoids - Oxidosqualene cyclases	Prenyltrans;SQHop_cyclase_C;SQHop_cyclase_N	AT1G78955.1	-	camelliol C synthase 1	Prenyltrans;SQHop_cyclase_C;SQHop_cyclase_N
VIT_11s0065g00030.t01	Phytoalexin biosynthesis	Triterpenoids - Oxidosqualene cyclases	Prenyltrans;SQHop_cyclase_C;SQHop_cyclase_N	AT2G07050.1	-	cycloartenol synthase 1	Prenyltrans;SQHop_cyclase_C;SQHop_cyclase_N
VIT_11s0065g00640.t01	Phytoalexin biosynthesis	Triterpenoids - Oxidosqualene cyclases	Prenyltrans;SQHop_cyclase_C;SQHop_cyclase_N	AT2G07050.1	-	cycloartenol synthase 1	Prenyltrans;SQHop_cyclase_C;SQHop_cyclase_N
VIT_00s0441g00020.t01	Phytoalexin biosynthesis	Triterpenoids - Squalene epoxidases	FAD_binding_3;SE	AT4G37760.1	-	squalene epoxidase 3	FAD_binding_3;SE
VIT_00s0525g00020.t01	Phytoalexin biosynthesis	Triterpenoids - Squalene epoxidases	FAD_binding_3;SE	AT4G37760.1	-	squalene epoxidase 3	FAD_binding_3;SE
VIT_03s0088g01140.t01	Phytoalexin biosynthesis	Triterpenoids - Squalene epoxidases	FAD_binding_3;Gram_pos_anchor;SE	AT4G37760.1	-	squalene epoxidase 3	FAD_binding_3;SE
VIT_03s0088g01150.t01	Phytoalexin biosynthesis	Triterpenoids - Squalene epoxidases	FAD_binding_3;SE	AT4G37760.1	-	squalene epoxidase 3	FAD_binding_3;SE
VIT_18s0001g08550.t01	Phytoalexin biosynthesis	Triterpenoids - Squalene epoxidases	FAD_binding_3;SE	AT4G37760.1	-	squalene epoxidase 3	FAD_binding_3;SE
VIT_03s0038g00450.t01	Phytoalexin biosynthesis	Triterpenoids - Squalene synthase	SQS_PSY	AT4G34640.1	-	squalene synthase 1	SQS_PSY
VIT_00s0207g00130.t01	PR proteins	PR1-like proteins	CAP	AT2G19990.1	-	pathogenesis-related protein-1-like protein	CAP
VIT_03s0088g00680.t01	PR proteins	PR1-like proteins	CAP	AT3G19690.1	-	CAP (Cysteine-rich secretory proteins%2C Antigen 5%2C and Pathogenesis-related 1 protein) superfamily protein	CAP
VIT_03s0088g00690.t01	PR proteins	PR1-like proteins	CAP;DUF5590	AT1G50060.1	-	CAP (Cysteine-rich secretory proteins%2C Antigen 5%2C and Pathogenesis-related 1 protein) superfamily protein	CAP
VIT_03s0088g00700.t01	PR proteins	PR1-like proteins	CAP	AT1G50060.1	-	CAP (Cysteine-rich secretory proteins%2C Antigen 5%2C and Pathogenesis-related 1 protein) superfamily protein	CAP
VIT_03s0088g00710.t01	PR proteins	PR1-like proteins	CAP	AT1G50050.2	-	CAP (Cysteine-rich secretory proteins%2C Antigen 5%2C and Pathogenesis-related 1 protein) superfamily protein	CAP
VIT_03s0088g00720.t01	PR proteins	PR1-like proteins	CAP	AT1G50060.1	-	CAP (Cysteine-rich secretory proteins%2C Antigen 5%2C and Pathogenesis-related 1 protein) superfamily protein	CAP
VIT_03s0088g00750.t01	PR proteins	PR1-like proteins	CAP	AT1G50060.1	-	CAP (Cysteine-rich secretory proteins%2C Antigen 5%2C and Pathogenesis-related 1 protein) superfamily protein	CAP
VIT_03s0088g00780.t01	PR proteins	PR1-like proteins	CAP	AT3G19690.1	-	CAP (Cysteine-rich secretory proteins%2C Antigen 5%2C and Pathogenesis-related 1 protein) superfamily protein	CAP
VIT_03s0088g00810.t01	PR proteins	PR1-like proteins	CAP	AT1G50050.2	-	CAP (Cysteine-rich secretory proteins%2C Antigen 5%2C and Pathogenesis-related 1 protein) superfamily protein	CAP
VIT_03s0088g00890.t01	PR proteins	PR1-like proteins	CAP	AT2G14610.1	ATPR1	pathogenesis-related protein 1	CAP
VIT_03s0088g00940.t01	PR proteins	PR1-like proteins	CAP	AT2G14610.1	ATPR1	pathogenesis-related protein 1	CAP
VIT_03s0097g00700.t01	PR proteins	PR1-like proteins	CAP	AT2G14580.1	ATPRB1	basic pathogenesis-related protein 1	CAP
VIT_11s0052g01620.t01	PR proteins	PR1-like proteins	CAP	AT4G25780.1	-	CAP (Cysteine-rich secretory proteins%2C Antigen 5%2C and Pathogenesis-related 1 protein) superfamily protein	CAP
VIT_11s0052g01650.t01	PR proteins	PR1-like proteins	CAP	AT4G25780.1	-	CAP (Cysteine-rich secretory proteins%2C Antigen 5%2C and Pathogenesis-related 1 protein) superfamily protein	CAP
VIT_01s0011g05060.t01	PR proteins	PR10 Bet v 1 homologs	Bet_v_1;Polyketide_cyc2	AT1G70890.1	PR10-like	MLP-like protein 43	Bet_v_1;Polyketide_cyc2
VIT_01s0011g05090.t01	PR proteins	PR10 Bet v 1 homologs	Bet_v_1;Polyketide_cyc2	AT1G70890.1	PR10-like	MLP-like protein 43	Bet_v_1;Polyketide_cyc2
VIT_01s0011g05100.t01	PR proteins	PR10 Bet v 1 homologs	Bet_v_1;Polyketide_cyc2	AT1G24020.2	PR10-like	MLP-like protein 423	Bet_v_1;Polyketide_cyc2
VIT_01s0011g05110.t01	PR proteins	PR10 Bet v 1 homologs	Bet_v_1;Polyketide_cyc2	AT1G70890.1	PR10-like	MLP-like protein 43	Bet_v_1;Polyketide_cyc2
VIT_01s0011g05120.t01	PR proteins	PR10 Bet v 1 homologs	Bet_v_1;Polyketide_cyc2	AT1G70890.1	PR10-like	MLP-like protein 43	Bet_v_1;Polyketide_cyc2
VIT_01s0011g05130.t01	PR proteins	PR10 Bet v 1 homologs	Bet_v_1;Polyketide_cyc2	AT1G70890.1	PR10-like	MLP-like protein 43	Bet_v_1;Polyketide_cyc2
VIT_01s0011g05140.t01	PR proteins	PR10 Bet v 1 homologs	Bet_v_1;Polyketide_cyc2	AT1G70890.1	PR10-like	MLP-like protein 43	Bet_v_1;Polyketide_cyc2
VIT_01s0011g05150.t01	PR proteins	PR10 Bet v 1 homologs	Bet_v_1;Polyketide_cyc2	AT1G70840.1	PR10-like	MLP-like protein 31	Bet_v_1;Polyketide_cyc2
VIT_01s0011g05180.t01	PR proteins	PR10 Bet v 1 homologs	Bet_v_1;Polyketide_cyc2	AT1G70890.1	PR10-like	MLP-like protein 43	Bet_v_1;Polyketide_cyc2
VIT_01s0011g05190.t01	PR proteins	PR10 Bet v 1 homologs	Bet_v_1;Polyketide_cyc2	AT1G70890.1	PR10-like	MLP-like protein 43	Bet_v_1;Polyketide_cyc2
VIT_01s0026g00570.t01	PR proteins	PR10 Bet v 1 homologs	Bet_v_1;Polyketide_cyc2	AT1G24020.2	PR10-like	MLP-like protein 423	Bet_v_1;Polyketide_cyc2
VIT_05s0077g01520.t01	PR proteins	PR10 Bet v 1 homologs	Bet_v_1	-	-	-	-
VIT_05s0077g01530.t01	PR proteins	PR10 Bet v 1 homologs	Bet_v_1;Polyketide_cyc2	AT1G24020.2	PR10-like	MLP-like protein 423	Bet_v_1;Polyketide_cyc2
VIT_05s0077g01540.t01	PR proteins	PR10 Bet v 1 homologs	Bet_v_1	AT1G24020.2	PR10-like	MLP-like protein 423	Bet_v_1;Polyketide_cyc2
VIT_05s0077g01550.t01	PR proteins	PR10 Bet v 1 homologs	Bet_v_1;Polyketide_cyc2	AT1G24020.2	PR10-like	MLP-like protein 423	Bet_v_1;Polyketide_cyc2
VIT_05s0077g01560.t01	PR proteins	PR10 Bet v 1 homologs	Bet_v_1;Polyketide_cyc2	AT1G24020.2	PR10-like	MLP-like protein 423	Bet_v_1;Polyketide_cyc2
VIT_05s0077g01570.t01	PR proteins	PR10 Bet v 1 homologs	Bet_v_1	-	-	-	-
VIT_05s0077g01580.t01	PR proteins	PR10 Bet v 1 homologs	Bet_v_1;Polyketide_cyc2	AT1G24020.2	PR10-like	MLP-like protein 423	Bet_v_1;Polyketide_cyc2
VIT_05s0077g01590.t01	PR proteins	PR10 Bet v 1 homologs	Bet_v_1	-	-	-	-
VIT_05s0077g01600.t01	PR proteins	PR10 Bet v 1 homologs	Bet_v_1	AT1G24020.2	PR10-like	MLP-like protein 423	Bet_v_1;Polyketide_cyc2
VIT_05s0077g01630.t01	PR proteins	PR10 Bet v 1 homologs	Bet_v_1	-	-	-	-
VIT_05s0077g01650.t01	PR proteins	PR10 Bet v 1 homologs	Bet_v_1	AT1G24020.2	PR10-like	MLP-like protein 423	Bet_v_1;Polyketide_cyc2
VIT_05s0077g01660.t01	PR proteins	PR10 Bet v 1 homologs	Bet_v_1	AT1G24020.2	PR10-like	MLP-like protein 423	Bet_v_1;Polyketide_cyc2
VIT_05s0077g01670.t01	PR proteins	PR10 Bet v 1 homologs	Bet_v_1;Polyketide_cyc2	-	-	-	-
VIT_05s0077g01680.t01	PR proteins	PR10 Bet v 1 homologs	Bet_v_1	-	-	-	-
VIT_05s0077g01690.t01	PR proteins	PR10 Bet v 1 homologs	Bet_v_1	AT1G24020.2	PR10-like	MLP-like protein 423	Bet_v_1;Polyketide_cyc2
VIT_07s0005g00920.t01	PR proteins	PR10 Bet v 1 homologs	Bet_v_1	-	-	-	-
VIT_07s0005g00930.t01	PR proteins	PR10 Bet v 1 homologs	Bet_v_1	-	-	-	-
VIT_12s0028g03640.t01	PR proteins	PR10 Bet v 1 homologs	Bet_v_1;Polyketide_cyc2	AT1G24020.2	PR10-like	MLP-like protein 423	Bet_v_1;Polyketide_cyc2
VIT_16s0039g01770.t01	PR proteins	PR10 Bet v 1 homologs	Bet_v_1;DUF2258;Polyketide_cyc2	-	-	-	-
VIT_11s0149g00270.t01	PR proteins	PR11 Chitinase type I	Glyco_hydro_18	AT4G19760.1	-	Glycosyl hydrolase family protein with chitinase insertion domain-containing protein	Glyco_hydro_18
VIT_11s0149g00280.t01	PR proteins	PR11 Chitinase type I	Glyco_hydro_18	AT4G19810.2	-	Glycosyl hydrolase family protein with chitinase insertion domain-containing protein	Glyco_hydro_18
VIT_01s0010g02030.t01	PR proteins	PR12 Defensins	Defensin_2;Gamma-thionin;Toxin_3	AT2G02100.1	PDF2.2	low-molecular-weight cysteine-rich 69	Gamma-thionin
VIT_07s0130g00030.t01	PR proteins	PR12 Defensins	Bee_toxin;Defensin_2;Gamma-thionin;Toxin_3;Toxin_31	AT5G63660.1	PDF2.5	Scorpion toxin-like knottin superfamily protein	Defensin_2;Gamma-thionin;Toxin_3;Toxin_31
08391-028_TRINITY_DN13339_c0_g1::08391-028_TRINITY_DN13339_c0_g1_i1::g.9006::m.9006	PR proteins	PR14 Lipid-transfer proteins	LTP_2;NIP_1;Tryp_alpha_amyl	AT2G38540.1	LTP1	lipid transfer protein 1	LTP_2;Tryp_alpha_amyl
09390-023_TRINITY_DN17784_c0_g1::09390-023_TRINITY_DN17784_c0_g1_i1::g.345::m.345	PR proteins	PR14 Lipid-transfer proteins	DUF1505;FeThRed_B;LTP_2;Tryp_alpha_amyl	AT1G73560.1	-	Bifunctional inhibitor/lipid-transfer protein/seed storage 2S albumin superfamily protein	LTP_2;Tryp_alpha_amyl
13353-33_TRINITY_DN17240_c0_g1::13353-33_TRINITY_DN17240_c0_g1_i1::g.2363::m.2363	PR proteins	PR14 Lipid-transfer proteins	LTP_2;Tryp_alpha_amyl	AT2G48130.6	-	Bifunctional inhibitor/lipid-transfer protein/seed storage 2S albumin superfamily protein	Hydrophob_seed;LTP_2;Tryp_alpha_amyl
VIT_00s0333g00050.t01	PR proteins	PR14 Lipid-transfer proteins	LTP_2;Tryp_alpha_amyl	AT5G48490.1	-	Bifunctional inhibitor/lipid-transfer protein/seed storage 2S albumin superfamily protein	LTP_2;Tryp_alpha_amyl
VIT_00s0399g00020.t01	PR proteins	PR14 Lipid-transfer proteins	LTP_2;Tryp_alpha_amyl	AT5G59320.1	LTP3	lipid transfer protein 3	LTP_2;Tryp_alpha_amyl
VIT_01s0011g06590.t01	PR proteins	PR14 Lipid-transfer proteins	Hydrophob_seed;LTP_2;Tryp_alpha_amyl	AT2G37870.1	-	Bifunctional inhibitor/lipid-transfer protein/seed storage 2S albumin superfamily protein	LTP_2;Tryp_alpha_amyl
VIT_02s0154g00280.t01	PR proteins	PR14 Lipid-transfer proteins	Hydrophob_seed;Tryp_alpha_amyl	AT1G12100.1	-	Bifunctional inhibitor/lipid-transfer protein/seed storage 2S albumin superfamily protein	Hydrophob_seed;Tryp_alpha_amyl
VIT_02s0154g00290.t01	PR proteins	PR14 Lipid-transfer proteins	Hydrophob_seed;LTP_2;Tryp_alpha_amyl	AT1G12100.1	-	Bifunctional inhibitor/lipid-transfer protein/seed storage 2S albumin superfamily protein	Hydrophob_seed;Tryp_alpha_amyl
VIT_02s0154g00300.t01	PR proteins	PR14 Lipid-transfer proteins	Hydrophob_seed;LTP_2;Tryp_alpha_amyl	AT4G12520.1	-	Bifunctional inhibitor/lipid-transfer protein/seed storage 2S albumin superfamily protein	Hydrophob_seed;LTP_2;Tryp_alpha_amyl
VIT_02s0154g00310.t01	PR proteins	PR14 Lipid-transfer proteins	Hydrophob_seed;LTP_2;Tryp_alpha_amyl	-	-	-	-
VIT_02s0154g00320.t01	PR proteins	PR14 Lipid-transfer proteins	Hydrophob_seed;LTP_2;Tryp_alpha_amyl	AT2G45180.1	-	Bifunctional inhibitor/lipid-transfer protein/seed storage 2S albumin superfamily protein	Hydrophob_seed;LTP_2;Tryp_alpha_amyl
VIT_02s0236g00010.t01	PR proteins	PR14 Lipid-transfer proteins	Hydrophob_seed;LTP_2;Tryp_alpha_amyl	-	-	-	-
VIT_02s0236g00020.t01	PR proteins	PR14 Lipid-transfer proteins	Hydrophob_seed;LTP_2;Tryp_alpha_amyl	-	-	-	-
VIT_02s0236g00050.t01	PR proteins	PR14 Lipid-transfer proteins	Hydrophob_seed;LTP_2;Tryp_alpha_amyl	-	-	-	-
VIT_02s0236g00060.t01	PR proteins	PR14 Lipid-transfer proteins	Hydrophob_seed;LTP_2;Tryp_alpha_amyl	-	-	-	-
VIT_02s0236g00090.t01	PR proteins	PR14 Lipid-transfer proteins	DUF2985;Hydrophob_seed;LTP_2;Tryp_alpha_amyl	-	-	-	-
VIT_02s0236g00100.t01	PR proteins	PR14 Lipid-transfer proteins	Hydrophob_seed;LTP_2;Tryp_alpha_amyl	AT4G30880.1	-	Bifunctional inhibitor/lipid-transfer protein/seed storage 2S albumin superfamily protein	LTP_2;Tryp_alpha_amyl
VIT_02s0236g00120.t01	PR proteins	PR14 Lipid-transfer proteins	Hydrophob_seed;LTP_2;Tryp_alpha_amyl	-	-	-	-
VIT_03s0017g02200.t01	PR proteins	PR14 Lipid-transfer proteins	Hydrophob_seed;LTP_2;Tryp_alpha_amyl	-	-	-	-
VIT_04s0008g05640.t01	PR proteins	PR14 Lipid-transfer proteins	Hydrophob_seed;LTP_2;Tryp_alpha_amyl	AT2G45180.1	-	Bifunctional inhibitor/lipid-transfer protein/seed storage 2S albumin superfamily protein	Hydrophob_seed;LTP_2;Tryp_alpha_amyl
VIT_05s0020g03730.t01	PR proteins	PR14 Lipid-transfer proteins	LTP_2;Tryp_alpha_amyl	AT3G22600.1	-	Bifunctional inhibitor/lipid-transfer protein/seed storage 2S albumin superfamily protein	LTP_2;Tryp_alpha_amyl
VIT_05s0020g03740.t01	PR proteins	PR14 Lipid-transfer proteins	LTP_2;Tryp_alpha_amyl	AT2G48140.2	-	Bifunctional inhibitor/lipid-transfer protein/seed storage 2S albumin superfamily protein	LTP_2;Tryp_alpha_amyl
VIT_05s0020g03750.t01	PR proteins	PR14 Lipid-transfer proteins	LTP_2;Prolamin_like;Tryp_alpha_amyl	AT3G22620.1	-	Bifunctional inhibitor/lipid-transfer protein/seed storage 2S albumin superfamily protein	LTP_2;Prolamin_like;Tryp_alpha_amyl
VIT_05s0062g01260.t01	PR proteins	PR14 Lipid-transfer proteins	LTP_2;Tryp_alpha_amyl	AT5G48490.1	-	Bifunctional inhibitor/lipid-transfer protein/seed storage 2S albumin superfamily protein	LTP_2;Tryp_alpha_amyl
VIT_06s0004g00880.t01	PR proteins	PR14 Lipid-transfer proteins	LTP_2;Tryp_alpha_amyl	AT2G44300.1	-	Bifunctional inhibitor/lipid-transfer protein/seed storage 2S albumin superfamily protein	LTP_2;Toxin_7;Tryp_alpha_amyl
VIT_06s0004g00910.t01	PR proteins	PR14 Lipid-transfer proteins	Hydrophob_seed;LTP_2;Tryp_alpha_amyl	AT2G44290.1	-	Bifunctional inhibitor/lipid-transfer protein/seed storage 2S albumin superfamily protein	LTP_2;Toxin_7;Tryp_alpha_amyl
VIT_06s0004g08060.t01	PR proteins	PR14 Lipid-transfer proteins	LTP_2;Tryp_alpha_amyl	AT3G51600.1	LTP5	lipid transfer protein 5	LTP_2;Tryp_alpha_amyl
VIT_06s0009g01420.t01	PR proteins	PR14 Lipid-transfer proteins	Hydrophob_seed;LTP_2;Tryp_alpha_amyl	-	-	-	-
VIT_07s0151g00700.t01	PR proteins	PR14 Lipid-transfer proteins	Hydrophob_seed;LTP_2;Tryp_alpha_amyl	AT2G48140.1	-	Bifunctional inhibitor/lipid-transfer protein/seed storage 2S albumin superfamily protein	LTP_2;Tryp_alpha_amyl
VIT_07s0151g00740.t01	PR proteins	PR14 Lipid-transfer proteins	LTP_2;Tryp_alpha_amyl	-	-	-	-
VIT_07s0151g00760.t01	PR proteins	PR14 Lipid-transfer proteins	LTP_2;Tryp_alpha_amyl	AT3G22600.1	-	Bifunctional inhibitor/lipid-transfer protein/seed storage 2S albumin superfamily protein	LTP_2;Tryp_alpha_amyl
VIT_08s0007g01370.t01	PR proteins	PR14 Lipid-transfer proteins	Hydrophob_seed;LTP_2;Tryp_alpha_amyl	AT5G05960.1	-	Bifunctional inhibitor/lipid-transfer protein/seed storage 2S albumin superfamily protein	FeThRed_B;LTP_2;Tryp_alpha_amyl
VIT_08s0058g01210.t01	PR proteins	PR14 Lipid-transfer proteins	LTP_2;Tryp_alpha_amyl	AT2G38530.1	LTP2	lipid transfer protein 2	LTP_2;Tryp_alpha_amyl
VIT_08s0058g01230.t01	PR proteins	PR14 Lipid-transfer proteins	LTP_2;Tryp_alpha_amyl	AT5G59320.1	LTP3	lipid transfer protein 3	LTP_2;Tryp_alpha_amyl
VIT_10s0003g05780.t01	PR proteins	PR14 Lipid-transfer proteins	LTP_2;Tryp_alpha_amyl	AT5G59310.1	LTP4	lipid transfer protein 4	LTP_2;Tryp_alpha_amyl
VIT_10s0003g05790.t01	PR proteins	PR14 Lipid-transfer proteins	LTP_2;Tryp_alpha_amyl	AT2G15050.3	LTP7	lipid transfer protein	LTP_2;Tryp_alpha_amyl
VIT_11s0016g04440.t01	PR proteins	PR14 Lipid-transfer proteins	LTP_2;Tryp_alpha_amyl	AT2G44290.1	-	Bifunctional inhibitor/lipid-transfer protein/seed storage 2S albumin superfamily protein	LTP_2;Toxin_7;Tryp_alpha_amyl
VIT_12s0028g01180.t01	PR proteins	PR14 Lipid-transfer proteins	LTP_2;Tryp_alpha_amyl	AT2G38530.1	LTP2	lipid transfer protein 2	LTP_2;Tryp_alpha_amyl
VIT_12s0035g02000.t01	PR proteins	PR14 Lipid-transfer proteins	Hydrophob_seed;LTP_2;Tryp_alpha_amyl	AT2G45180.1	-	Bifunctional inhibitor/lipid-transfer protein/seed storage 2S albumin superfamily protein	Hydrophob_seed;LTP_2;Tryp_alpha_amyl
VIT_12s0055g00800.t01	PR proteins	PR14 Lipid-transfer proteins	Hydrophob_seed;LTP_2;Tryp_alpha_amyl	AT4G12520.1	-	Bifunctional inhibitor/lipid-transfer protein/seed storage 2S albumin superfamily protein	Hydrophob_seed;LTP_2;Tryp_alpha_amyl
VIT_12s0055g01140.t01	PR proteins	PR14 Lipid-transfer proteins	LTP_2;Tryp_alpha_amyl	AT2G13820.3	-	Bifunctional inhibitor/lipid-transfer protein/seed storage 2S albumin superfamily protein	LTP_2;Tryp_alpha_amyl
VIT_13s0019g01540.t01	PR proteins	PR14 Lipid-transfer proteins	Hydrophob_seed;LTP_2;Tryp_alpha_amyl	AT4G30880.1	-	Bifunctional inhibitor/lipid-transfer protein/seed storage 2S albumin superfamily protein	LTP_2;Tryp_alpha_amyl
VIT_13s0019g01550.t01	PR proteins	PR14 Lipid-transfer proteins	LTP_2;Tryp_alpha_amyl	AT4G30880.1	-	Bifunctional inhibitor/lipid-transfer protein/seed storage 2S albumin superfamily protein	LTP_2;Tryp_alpha_amyl
VIT_13s0019g02690.t01	PR proteins	PR14 Lipid-transfer proteins	Hydrophob_seed;LTP_2;Tryp_alpha_amyl	AT5G05960.1	-	Bifunctional inhibitor/lipid-transfer protein/seed storage 2S albumin superfamily protein	FeThRed_B;LTP_2;Tryp_alpha_amyl
VIT_13s0067g02910.t01	PR proteins	PR14 Lipid-transfer proteins	LTP_2;Tryp_alpha_amyl	AT5G59320.1	LTP3	lipid transfer protein 3	LTP_2;Tryp_alpha_amyl
VIT_13s0156g00090.t01	PR proteins	PR14 Lipid-transfer proteins	LTP_2;Tryp_alpha_amyl	AT2G44300.1	-	Bifunctional inhibitor/lipid-transfer protein/seed storage 2S albumin superfamily protein	LTP_2;Toxin_7;Tryp_alpha_amyl
VIT_13s0320g00050.t01	PR proteins	PR14 Lipid-transfer proteins	Tryp_alpha_amyl	AT2G18370.1	LTP8	Bifunctional inhibitor/lipid-transfer protein/seed storage 2S albumin superfamily protein	LTP_2;Tryp_alpha_amyl
VIT_14s0006g02530.t01	PR proteins	PR14 Lipid-transfer proteins	LTP_2;Tryp_alpha_amyl	AT3G18280.1	-	Bifunctional inhibitor/lipid-transfer protein/seed storage 2S albumin superfamily protein	LTP_2
VIT_14s0006g02550.t01	PR proteins	PR14 Lipid-transfer proteins	LTP_2;Tryp_alpha_amyl	AT1G07747.1	-	Bifunctional inhibitor/lipid-transfer protein/seed storage 2S albumin superfamily protein	LTP_2;Tryp_alpha_amyl
VIT_14s0068g00820.t01	PR proteins	PR14 Lipid-transfer proteins	FeThRed_B;LTP_2;Tryp_alpha_amyl	AT5G13900.1	-	Bifunctional inhibitor/lipid-transfer protein/seed storage 2S albumin superfamily protein	LTP_2;Tryp_alpha_amyl
VIT_14s0108g00520.t01	PR proteins	PR14 Lipid-transfer proteins	LTP_2;Tryp_alpha_amyl	AT2G38530.1	LTP2	lipid transfer protein 2	LTP_2;Tryp_alpha_amyl
VIT_15s0046g00970.t01	PR proteins	PR14 Lipid-transfer proteins	LTP_2;Tryp_alpha_amyl	AT5G59320.1	LTP3	lipid transfer protein 3	LTP_2;Tryp_alpha_amyl
VIT_15s0048g00630.t01	PR proteins	PR14 Lipid-transfer proteins	Hydrophob_seed;LTP_2;Tryp_alpha_amyl	AT2G45180.1	-	Bifunctional inhibitor/lipid-transfer protein/seed storage 2S albumin superfamily protein	Hydrophob_seed;LTP_2;Tryp_alpha_amyl
VIT_16s0013g00040.t01	PR proteins	PR14 Lipid-transfer proteins	Hydrophob_seed;LTP_2;Tryp_alpha_amyl	-	-	-	-
VIT_16s0013g00050.t01	PR proteins	PR14 Lipid-transfer proteins	Hydrophob_seed;LTP_2;Tryp_alpha_amyl	AT5G55410.1	-	Bifunctional inhibitor/lipid-transfer protein/seed storage 2S albumin superfamily protein	LTP_2;Tryp_alpha_amyl
VIT_16s0013g00120.t01	PR proteins	PR14 Lipid-transfer proteins	ATP1G1_PLM_MAT8;Hydrophob_seed;LTP_2;Tryp_alpha_amyl	-	-	-	-
VIT_16s0100g00630.t01	PR proteins	PR14 Lipid-transfer proteins	Tryp_alpha_amyl	AT5G62065.1	LTP14	Bifunctional inhibitor/lipid-transfer protein/seed storage 2S albumin superfamily protein	LTP_2
VIT_17s0000g03830.t01	PR proteins	PR14 Lipid-transfer proteins	LTP_2;Tryp_alpha_amyl	AT1G73890.1	-	Bifunctional inhibitor/lipid-transfer protein/seed storage 2S albumin superfamily protein	LTP_2;Tryp_alpha_amyl
VIT_19s0090g01470.t01	PR proteins	PR14 Lipid-transfer proteins	LTP_2;Tryp_alpha_amyl	AT5G48490.1	-	Bifunctional inhibitor/lipid-transfer protein/seed storage 2S albumin superfamily protein	LTP_2;Tryp_alpha_amyl
VIT_19s0177g00080.t01	PR proteins	PR14 Lipid-transfer proteins	Tryp_alpha_amyl	-	-	-	-
VIT_01s0026g00970.t01	PR proteins	PR16 Germin-like proteins	Cupin_1;Cupin_2;GCD14_N	AT1G10460.1	AtGLP1-3	germin-like protein 7	Cupin_1;Cupin_2;GCD14_N
VIT_04s0023g01390.t01	PR proteins	PR16 Germin-like proteins	Cupin_1;Cupin_2	-	-	-	-
VIT_06s0004g03260.t01	PR proteins	PR16 Germin-like proteins	Cupin_1;Cupin_2	AT2G28490.1	-	RmlC-like cupins superfamily protein	Cupin_1;Cupin_2
VIT_06s0004g04060.t01	PR proteins	PR16 Germin-like proteins	Cupin_1;Cupin_2	AT2G28680.1	-	RmlC-like cupins superfamily protein	Cupin_1;Cupin_2
VIT_06s0080g00700.t01	PR proteins	PR16 Germin-like proteins	Cupin_1;Cupin_2	AT3G62020.1	AtGLP3-9	germin-like protein 10	Cupin_1;Cupin_2;Cupin_3
VIT_06s0080g00710.t01	PR proteins	PR16 Germin-like proteins	Cupin_1;Cupin_2;GCD14_N	AT5G38930.1	AtGLP5-4	RmlC-like cupins superfamily protein	Cupin_1;Cupin_2
VIT_06s0080g00720.t01	PR proteins	PR16 Germin-like proteins	Cupin_1;Cupin_2;Cupin_3	AT1G02335.1	AtGLP1-1	germin-like protein subfamily 2 member 2 precursor	Cupin_1;Cupin_2;Cupin_3
VIT_06s0080g00730.t01	PR proteins	PR16 Germin-like proteins	Cupin_1;Cupin_2;Cupin_3	AT1G02335.1	AtGLP1-1	germin-like protein subfamily 2 member 2 precursor	Cupin_1;Cupin_2;Cupin_3
VIT_07s0005g02370.t01	PR proteins	PR16 Germin-like proteins	CENP-C_C;Cupin_1;Cupin_2;Cupin_3	AT3G62020.1	AtGLP3-9	germin-like protein 10	Cupin_1;Cupin_2;Cupin_3
VIT_07s0005g02380.t01	PR proteins	PR16 Germin-like proteins	Cupin_1;Cupin_2	AT3G62020.1	AtGLP3-9	germin-like protein 10	Cupin_1;Cupin_2;Cupin_3
VIT_07s0005g03400.t01	PR proteins	PR16 Germin-like proteins	Cupin_1	AT5G44120.3	-	RmlC-like cupins superfamily protein	Cupin_1;Cupin_2
VIT_07s0005g03410.t01	PR proteins	PR16 Germin-like proteins	Cupin_1	AT5G44120.3	-	RmlC-like cupins superfamily protein	Cupin_1;Cupin_2
VIT_07s0005g03420.t01	PR proteins	PR16 Germin-like proteins	Cupin_1	AT5G44120.3	-	RmlC-like cupins superfamily protein	Cupin_1;Cupin_2
VIT_07s0005g05910.t01	PR proteins	PR16 Germin-like proteins	Cupin_1;Cupin_2;Cupin_3;Cupin_7	AT5G20630.1	AtGLP5-1	germin 3	Cupin_1;Cupin_2
VIT_07s0005g05920.t01	PR proteins	PR16 Germin-like proteins	Cupin_1;Cupin_2;Cupin_3;Cupin_7	AT5G20630.1	AtGLP5-1	germin 3	Cupin_1;Cupin_2
VIT_07s0005g05930.t01	PR proteins	PR16 Germin-like proteins	Cupin_1;Cupin_2;Cupin_3;Cupin_7	AT5G20630.1	AtGLP5-1	germin 3	Cupin_1;Cupin_2
VIT_07s0151g00630.t01	PR proteins	PR16 Germin-like proteins	Cupin_1;Cupin_2;Vicilin_N	AT3G22640.1	-	cupin family protein	CENP-C_C;Cupin_1;Cupin_2
VIT_07s0151g00640.t01	PR proteins	PR16 Germin-like proteins	Cupin_1;Cupin_2;Vicilin_N	-	-	-	-
VIT_08s0007g03430.t01	PR proteins	PR16 Germin-like proteins	Cupin_1;Cupin_2;Cupin_3;Pirin	AT3G10080.1	AtGLP3-8	RmlC-like cupins superfamily protein	Cupin_1;Cupin_2
VIT_09s0002g01310.t01	PR proteins	PR16 Germin-like proteins	Cupin_1;Cupin_2;Cupin_3;DUF4220	-	-	-	-
VIT_09s0002g01320.t01	PR proteins	PR16 Germin-like proteins	Cupin_1;Cupin_2;Cupin_3	AT5G20630.1	AtGLP5-1	germin 3	Cupin_1;Cupin_2
VIT_09s0002g01330.t01	PR proteins	PR16 Germin-like proteins	Cupin_1;Cupin_2	-	-	-	-
VIT_09s0002g01340.t01	PR proteins	PR16 Germin-like proteins	Cupin_1;Cupin_2	AT5G20630.1	AtGLP5-1	germin 3	Cupin_1;Cupin_2
VIT_10s0003g05250.t01	PR proteins	PR16 Germin-like proteins	Cupin_1;Cupin_2	AT5G39110.1	AtGLP5-8	RmlC-like cupins superfamily protein	Cupin_1;Cupin_2
VIT_10s0003g05260.t01	PR proteins	PR16 Germin-like proteins	Cupin_1;Cupin_2	AT5G39110.1	AtGLP5-8	RmlC-like cupins superfamily protein	Cupin_1;Cupin_2
VIT_10s0003g05300.t01	PR proteins	PR16 Germin-like proteins	Cupin_1;Cupin_2	AT5G39160.1	AtGLP5-12	RmlC-like cupins superfamily protein	Cupin_1;Cupin_2
VIT_10s0003g05310.t01	PR proteins	PR16 Germin-like proteins	Cupin_1;Cupin_2;Cupin_3	AT5G39190.1	AtGLP5-14	germin-like protein 2	Cupin_1;Cupin_2
VIT_10s0003g05340.t01	PR proteins	PR16 Germin-like proteins	Cupin_1;Cupin_2	AT4G14630.1	AtGLP4-1	germin-like protein 9	Cupin_1;Cupin_2
VIT_10s0003g05360.t01	PR proteins	PR16 Germin-like proteins	Cupin_1;Cupin_2;Cupin_3	AT5G39120.1	AtGLP5-9	RmlC-like cupins superfamily protein	Cupin_1;Cupin_2
VIT_11s0016g01220.t01	PR proteins	PR16 Germin-like proteins	Cupin_1;Cupin_2	AT5G20630.1	AtGLP5-1	germin 3	Cupin_1;Cupin_2
VIT_12s0028g01310.t01	PR proteins	PR16 Germin-like proteins	Cupin_1;Cupin_2;GCD14_N	AT5G39190.2	AtGLP5-14	germin-like protein 2	Cupin_1;Cupin_2
VIT_12s0034g01870.t01	PR proteins	PR16 Germin-like proteins	Cupin_1;Cupin_2;DUF234	AT1G07750.1	-	RmlC-like cupins superfamily protein	Cupin_1
VIT_12s0034g01890.t01	PR proteins	PR16 Germin-like proteins	Cupin_1;Cupin_2	AT1G07750.1	-	RmlC-like cupins superfamily protein	Cupin_1
VIT_12s0034g01900.t01	PR proteins	PR16 Germin-like proteins	Cupin_1;DUF234	-	-	-	-
VIT_12s0034g01910.t01	PR proteins	PR16 Germin-like proteins	Cupin_1;Cupin_2	AT1G07750.1	-	RmlC-like cupins superfamily protein	Cupin_1
VIT_12s0034g01930.t01	PR proteins	PR16 Germin-like proteins	Cupin_1;Cupin_2	AT1G07750.1	-	RmlC-like cupins superfamily protein	Cupin_1
VIT_12s0034g01950.t01	PR proteins	PR16 Germin-like proteins	Cupin_1;Cupin_2	AT1G07750.1	-	RmlC-like cupins superfamily protein	Cupin_1
VIT_12s0034g01970.t01	PR proteins	PR16 Germin-like proteins	Cupin_1;Cupin_2	-	-	-	-
VIT_12s0034g01980.t01	PR proteins	PR16 Germin-like proteins	Cupin_1;Cupin_2	-	-	-	-
VIT_12s0059g00720.t01	PR proteins	PR16 Germin-like proteins	Cupin_1;Cupin_2	AT5G38910.2	AtGLP5-3	RmlC-like cupins superfamily protein	-
VIT_12s0059g00730.t01	PR proteins	PR16 Germin-like proteins	Cupin_1;Cupin_2	AT5G39100.1	AtGLP5-7	germin-like protein 6	Cupin_1;Cupin_2
VIT_12s0059g00740.t01	PR proteins	PR16 Germin-like proteins	AraC_binding;Cupin_1;Cupin_2	-	-	-	-
VIT_12s0059g02390.t01	PR proteins	PR16 Germin-like proteins	Cupin_1;Cupin_2	AT2G28680.1	-	RmlC-like cupins superfamily protein	Cupin_1;Cupin_2
VIT_14s0006g02330.t01	PR proteins	PR16 Germin-like proteins	Cupin_1;Cupin_2;Cupin_3	AT5G39100.1	AtGLP5-7	germin-like protein 6	Cupin_1;Cupin_2
VIT_14s0006g02350.t01	PR proteins	PR16 Germin-like proteins	Cupin_1;Cupin_2;Cupin_3	AT5G39100.1	AtGLP5-7	germin-like protein 6	Cupin_1;Cupin_2
VIT_14s0006g02360.t01	PR proteins	PR16 Germin-like proteins	Cupin_1;Cupin_2;Cupin_3	AT5G39150.1	AtGLP5-11	RmlC-like cupins superfamily protein	Cupin_1;Cupin_2
VIT_14s0006g02370.t01	PR proteins	PR16 Germin-like proteins	Cupin_1;Cupin_2;Cupin_3	AT5G39100.1	AtGLP5-7	germin-like protein 6	Cupin_1;Cupin_2
VIT_14s0006g02380.t01	PR proteins	PR16 Germin-like proteins	Cupin_1;Cupin_2;Cupin_3	AT5G39100.1	AtGLP5-7	germin-like protein 6	Cupin_1;Cupin_2
VIT_14s0006g02390.t01	PR proteins	PR16 Germin-like proteins	Cupin_1;Cupin_2;Cupin_3	AT5G39100.1	AtGLP5-7	germin-like protein 6	Cupin_1;Cupin_2
VIT_14s0006g02400.t01	PR proteins	PR16 Germin-like proteins	Cupin_1;Cupin_2;Cupin_3	AT5G39100.1	AtGLP5-7	germin-like protein 6	Cupin_1;Cupin_2
VIT_14s0006g02420.t01	PR proteins	PR16 Germin-like proteins	Cupin_1;Cupin_2;Cupin_3	AT5G39100.1	AtGLP5-7	germin-like protein 6	Cupin_1;Cupin_2
VIT_14s0006g02430.t01	PR proteins	PR16 Germin-like proteins	Cupin_1;Cupin_2	AT5G39100.1	AtGLP5-7	germin-like protein 6	Cupin_1;Cupin_2
VIT_14s0006g02440.t01	PR proteins	PR16 Germin-like proteins	Cupin_1;Cupin_2;Cupin_3	AT5G39100.1	AtGLP5-7	germin-like protein 6	Cupin_1;Cupin_2
VIT_14s0060g00120.t01	PR proteins	PR16 Germin-like proteins	Cupin_1;Cupin_2;Cupin_3	AT1G02335.1	AtGLP1-1	germin-like protein subfamily 2 member 2 precursor	Cupin_1;Cupin_2;Cupin_3
VIT_14s0060g02690.t01	PR proteins	PR16 Germin-like proteins	Cupin_1;Cupin_2	AT5G39120.1	AtGLP5-9	RmlC-like cupins superfamily protein	Cupin_1;Cupin_2
VIT_14s0060g02700.t01	PR proteins	PR16 Germin-like proteins	Cupin_1;Cupin_2	AT5G39110.1	AtGLP5-8	RmlC-like cupins superfamily protein	Cupin_1;Cupin_2
VIT_14s0060g02710.t01	PR proteins	PR16 Germin-like proteins	Cupin_1;Cupin_2;Cupin_7	AT5G39160.2	AtGLP5-12	RmlC-like cupins superfamily protein	Cupin_1;Cupin_2
VIT_14s0060g02730.t01	PR proteins	PR16 Germin-like proteins	Cupin_1;Cupin_2	AT5G39190.1	AtGLP5-14	germin-like protein 2	Cupin_1;Cupin_2
VIT_14s0060g02750.t01	PR proteins	PR16 Germin-like proteins	Cupin_1;Cupin_2;Cupin_3	AT5G39150.1	AtGLP5-11	RmlC-like cupins superfamily protein	Cupin_1;Cupin_2
VIT_14s0060g02760.t01	PR proteins	PR16 Germin-like proteins	CDC48_2;Cupin_1;Cupin_2;Cupin_3;Cupin_7	AT5G39150.1	AtGLP5-11	RmlC-like cupins superfamily protein	Cupin_1;Cupin_2
VIT_14s0128g00540.t01	PR proteins	PR16 Germin-like proteins	Cupin_1;Cupin_2	AT5G39120.1	AtGLP5-9	RmlC-like cupins superfamily protein	Cupin_1;Cupin_2
VIT_14s0128g00570.t01	PR proteins	PR16 Germin-like proteins	Cupin_1;Cupin_2	AT5G39120.1	AtGLP5-9	RmlC-like cupins superfamily protein	Cupin_1;Cupin_2
VIT_14s0128g00600.t01	PR proteins	PR16 Germin-like proteins	Cupin_1;Cupin_2	AT5G39150.1	AtGLP5-11	RmlC-like cupins superfamily protein	Cupin_1;Cupin_2
VIT_14s0128g00610.t01	PR proteins	PR16 Germin-like proteins	Cupin_1;Cupin_2	AT5G39150.1	AtGLP5-11	RmlC-like cupins superfamily protein	Cupin_1;Cupin_2
VIT_14s0128g00640.t01	PR proteins	PR16 Germin-like proteins	Cupin_1;Cupin_2	AT5G39110.1	AtGLP5-8	RmlC-like cupins superfamily protein	Cupin_1;Cupin_2
VIT_14s0128g00650.t01	PR proteins	PR16 Germin-like proteins	Cupin_1;Cupin_2	AT5G39150.1	AtGLP5-11	RmlC-like cupins superfamily protein	Cupin_1;Cupin_2
VIT_14s0128g00660.t01	PR proteins	PR16 Germin-like proteins	Cupin_1;Cupin_2	AT5G39150.1	AtGLP5-11	RmlC-like cupins superfamily protein	Cupin_1;Cupin_2
VIT_14s0128g00680.t01	PR proteins	PR16 Germin-like proteins	Cupin_1;Cupin_2	AT3G05950.1	AtGLP3-7	RmlC-like cupins superfamily protein	Cupin_1;Cupin_2
VIT_14s0128g00690.t01	PR proteins	PR16 Germin-like proteins	Cupin_1;Cupin_2	AT5G39150.1	AtGLP5-11	RmlC-like cupins superfamily protein	Cupin_1;Cupin_2
VIT_14s0128g00920.t01	PR proteins	PR16 Germin-like proteins	Cupin_1;Cupin_2;Cupin_7	AT5G39150.1	AtGLP5-11	RmlC-like cupins superfamily protein	Cupin_1;Cupin_2
VIT_14s0128g00970.t01	PR proteins	PR16 Germin-like proteins	Cupin_1;Cupin_2;Cupin_3;Cupin_7	AT5G39150.1	AtGLP5-11	RmlC-like cupins superfamily protein	Cupin_1;Cupin_2
VIT_14s0128g00980.t01	PR proteins	PR16 Germin-like proteins	Cupin_1;Cupin_2;Cupin_3;Cupin_7	AT5G39150.1	AtGLP5-11	RmlC-like cupins superfamily protein	Cupin_1;Cupin_2
VIT_14s0128g00990.t01	PR proteins	PR16 Germin-like proteins	CDC48_2;Cupin_1;Cupin_2;Cupin_3;Cupin_7	AT5G39150.1	AtGLP5-11	RmlC-like cupins superfamily protein	Cupin_1;Cupin_2
VIT_14s0128g01000.t01	PR proteins	PR16 Germin-like proteins	Cupin_1;Cupin_2;Cupin_7	AT5G39150.1	AtGLP5-11	RmlC-like cupins superfamily protein	Cupin_1;Cupin_2
VIT_14s0128g01010.t01	PR proteins	PR16 Germin-like proteins	Cupin_1;Cupin_2;Cupin_3;Cupin_7	AT5G39150.1	AtGLP5-11	RmlC-like cupins superfamily protein	Cupin_1;Cupin_2
VIT_14s0128g01020.t01	PR proteins	PR16 Germin-like proteins	Cupin_1;Cupin_2;Cupin_7	AT5G39150.1	AtGLP5-11	RmlC-like cupins superfamily protein	Cupin_1;Cupin_2
VIT_14s0128g01030.t01	PR proteins	PR16 Germin-like proteins	Cupin_1;Cupin_2	AT5G39150.1	AtGLP5-11	RmlC-like cupins superfamily protein	Cupin_1;Cupin_2
VIT_14s0128g01040.t01	PR proteins	PR16 Germin-like proteins	CDC48_2;Cupin_1;Cupin_2;Cupin_3	-	-	-	-
VIT_16s0013g00010.t01	PR proteins	PR16 Germin-like proteins	Cupin_1;Cupin_2;Cupin_3	AT3G05950.1	AtGLP3-7	RmlC-like cupins superfamily protein	Cupin_1;Cupin_2
VIT_16s0013g00060.t01	PR proteins	PR16 Germin-like proteins	Cupin_1;Cupin_2;Cupin_3	AT3G05950.1	AtGLP3-7	RmlC-like cupins superfamily protein	Cupin_1;Cupin_2
VIT_16s0013g00090.t01	PR proteins	PR16 Germin-like proteins	Cupin_1;Cupin_2;Cupin_3	AT3G05950.1	AtGLP3-7	RmlC-like cupins superfamily protein	Cupin_1;Cupin_2
VIT_16s0039g02860.t01	PR proteins	PR16 Germin-like proteins	Cupin_1;Cupin_2;Cupin_3	AT3G05950.1	AtGLP3-7	RmlC-like cupins superfamily protein	Cupin_1;Cupin_2
VIT_16s0039g02920.t01	PR proteins	PR16 Germin-like proteins	Cupin_1;Cupin_2;Cupin_3	AT3G05950.1	AtGLP3-7	RmlC-like cupins superfamily protein	Cupin_1;Cupin_2
VIT_16s0098g01910.t01	PR proteins	PR16 Germin-like proteins	Cupin_1;Cupin_2	AT5G61750.1	AtGLP5-15	RmlC-like cupins superfamily protein	Cupin_1;Cupin_2;Cupin_3
VIT_17s0000g05360.t01	PR proteins	PR16 Germin-like proteins	Cupin_1;Cupin_2	AT1G18970.1	AtGLP1-4	germin-like protein 4	Cupin_1;Cupin_2
VIT_18s0086g00410.t01	PR proteins	PR16 Germin-like proteins	Cupin_1;Cupin_2;Cupin_3	AT5G20630.1	AtGLP5-1	germin 3	Cupin_1;Cupin_2
VIT_18s0086g00590.t01	PR proteins	PR16 Germin-like proteins	Cupin_1;Cupin_2;Cupin_3	-	-	-	-
VIT_00s0780g00020.t01	PR proteins	PR2 Beta-1,3-glucanases	Glyco_hydro_17;X8	AT4G17180.1	-	O-Glycosyl hydrolases family 17 protein	Glyco_hydro_17;X8
VIT_01s0011g05500.t01	PR proteins	PR2 Beta-1,3-glucanases	Glyco_hydro_17;X8	AT1G66250.1	-	O-Glycosyl hydrolases family 17 protein	Glyco_hydro_17;X8
VIT_01s0127g00610.t01	PR proteins	PR2 Beta-1,3-glucanases	Glyco_hydro_17	AT4G16260.2	-	Glycosyl hydrolase superfamily protein	Glyco_hydro_17
VIT_02s0012g01610.t01	PR proteins	PR2 Beta-1,3-glucanases	Glyco_hydro_17	AT5G20390.1	-	Glycosyl hydrolase superfamily protein	Glyco_hydro_17
VIT_02s0025g02770.t01	PR proteins	PR2 Beta-1,3-glucanases	Glyco_hydro_17	AT1G32860.1	-	Glycosyl hydrolase superfamily protein	Glyco_hydro_17
VIT_03s0063g02490.t01	PR proteins	PR2 Beta-1,3-glucanases	Glyco_hydro_17;X8	AT4G34480.1	-	O-Glycosyl hydrolases family 17 protein	Glyco_hydro_17;X8
VIT_05s0062g01430.t01	PR proteins	PR2 Beta-1,3-glucanases	Glyco_hydro_17;X8	AT3G07320.1	-	O-Glycosyl hydrolases family 17 protein	Glyco_hydro_17;X8
VIT_05s0077g01150.t01	PR proteins	PR2 Beta-1,3-glucanases	Glyco_hydro_17	AT4G16260.1	-	Glycosyl hydrolase superfamily protein	Glyco_hydro_17
VIT_06s0004g00720.t01	PR proteins	PR2 Beta-1,3-glucanases	Glyco_hydro_17;X8	AT3G13560.5	-	O-Glycosyl hydrolases family 17 protein	Glyco_hydro_17;X8
VIT_06s0004g04750.t01	PR proteins	PR2 Beta-1,3-glucanases	Glyco_hydro_17	AT3G46570.1	-	Glycosyl hydrolase superfamily protein	Glyco_hydro_17
VIT_06s0061g00100.t01	PR proteins	PR2 Beta-1,3-glucanases	Glyco_hydro_17	AT5G20390.1	-	Glycosyl hydrolase superfamily protein	Glyco_hydro_17
VIT_06s0061g00120.t01	PR proteins	PR2 Beta-1,3-glucanases	Glyco_hydro_17;PSI_PsaE	AT3G57260.1	ATPR2	beta-1%2C3-glucanase 2	Glyco_hydro_17
VIT_06s0061g00130.t01	PR proteins	PR2 Beta-1,3-glucanases	Glyco_hydro_17	AT4G16260.2	-	Glycosyl hydrolase superfamily protein	Glyco_hydro_17
VIT_06s0080g00420.t01	PR proteins	PR2 Beta-1,3-glucanases	Glyco_hydro_17	AT2G27500.2	-	Glycosyl hydrolase superfamily protein	Glyco_hydro_17
VIT_07s0031g01790.t01	PR proteins	PR2 Beta-1,3-glucanases	Glyco_hydro_17;X8	AT5G18220.1	-	O-Glycosyl hydrolases family 17 protein	Glyco_hydro_17;X8
VIT_08s0007g05990.t01	PR proteins	PR2 Beta-1,3-glucanases	Glyco_hydro_17	AT3G57270.1	-	beta-1%2C3-glucanase 1	Glyco_hydro_17
VIT_08s0007g06000.t01	PR proteins	PR2 Beta-1,3-glucanases	Glyco_hydro_17	AT3G57260.1	ATPR2	beta-1%2C3-glucanase 2	Glyco_hydro_17
VIT_08s0007g06030.t01	PR proteins	PR2 Beta-1,3-glucanases	Glyco_hydro_17	AT3G57270.1	-	beta-1%2C3-glucanase 1	Glyco_hydro_17
VIT_08s0007g06040.t01	PR proteins	PR2 Beta-1,3-glucanases	Csm1_B;Glyco_hydro_17	AT3G57260.1	ATPR2	beta-1%2C3-glucanase 2	Glyco_hydro_17
VIT_08s0007g06060.t01	PR proteins	PR2 Beta-1,3-glucanases	Glyco_hydro_17	AT3G57260.1	ATPR2	beta-1%2C3-glucanase 2	Glyco_hydro_17
VIT_08s0007g06080.t01	PR proteins	PR2 Beta-1,3-glucanases	Glyco_hydro_17	AT3G57270.1	-	beta-1%2C3-glucanase 1	Glyco_hydro_17
VIT_08s0007g07560.t01	PR proteins	PR2 Beta-1,3-glucanases	Glyco_hydro_17;X8	AT2G19440.2	-	O-Glycosyl hydrolases family 17 protein	Glyco_hydro_17;X8
VIT_09s0002g06880.t01	PR proteins	PR2 Beta-1,3-glucanases	Glyco_hydro_17	AT3G15800.1	-	Glycosyl hydrolase superfamily protein	Glyco_hydro_17
VIT_09s0070g00310.t01	PR proteins	PR2 Beta-1,3-glucanases	Glyco_hydro_17;X8	AT5G58090.1	-	O-Glycosyl hydrolases family 17 protein	Glyco_hydro_17;X8
VIT_10s0003g03690.t01	PR proteins	PR2 Beta-1,3-glucanases	Glyco_hydro_17	AT4G18340.2	-	Glycosyl hydrolase superfamily protein	Glyco_hydro_17
VIT_10s0116g01640.t01	PR proteins	PR2 Beta-1,3-glucanases	Glyco_hydro_17;X8	AT1G11820.2	-	O-Glycosyl hydrolases family 17 protein	Glyco_hydro_17;X8
VIT_11s0016g00220.t01	PR proteins	PR2 Beta-1,3-glucanases	Glyco_hydro_17;X8	AT4G31140.1	-	O-Glycosyl hydrolases family 17 protein	Glyco_hydro_17;X8
VIT_11s0016g01100.t01	PR proteins	PR2 Beta-1,3-glucanases	Glyco_hydro_17	-	-	-	-
VIT_11s0016g02960.t01	PR proteins	PR2 Beta-1,3-glucanases	Glyco_hydro_17;X8	AT5G56590.1	-	O-Glycosyl hydrolases family 17 protein	Glyco_hydro_17;X8
VIT_11s0016g04360.t01	PR proteins	PR2 Beta-1,3-glucanases	Glyco_hydro_17;X8	AT3G24330.1	-	O-Glycosyl hydrolases family 17 protein	Glyco_hydro_17;X8
VIT_11s0016g05560.t01	PR proteins	PR2 Beta-1,3-glucanases	Glyco_hydro_17	AT2G26600.1	-	Glycosyl hydrolase superfamily protein	Glyco_hydro_17
VIT_12s0057g00890.t01	PR proteins	PR2 Beta-1,3-glucanases	Glyco_hydro_17;X8	AT5G58480.1	-	O-Glycosyl hydrolases family 17 protein	Glyco_hydro_17;X8
VIT_12s0059g01320.t01	PR proteins	PR2 Beta-1,3-glucanases	Glyco_hydro_17;X8	AT2G05790.1	-	O-Glycosyl hydrolases family 17 protein	Glyco_hydro_17;X8
VIT_13s0019g01180.t01	PR proteins	PR2 Beta-1,3-glucanases	Glyco_hydro_17;X8	AT3G55430.1	-	O-Glycosyl hydrolases family 17 protein	Glyco_hydro_17;X8
VIT_13s0019g03300.t01	PR proteins	PR2 Beta-1,3-glucanases	Glyco_hydro_17	AT3G55780.1	-	Glycosyl hydrolase superfamily protein	Glyco_hydro_17
VIT_14s0006g00520.t01	PR proteins	PR2 Beta-1,3-glucanases	Glyco_hydro_17;X8	AT1G66250.1	-	O-Glycosyl hydrolases family 17 protein	Glyco_hydro_17;X8
VIT_16s0098g01560.t01	PR proteins	PR2 Beta-1,3-glucanases	Glyco_hydro_17;X8	AT5G24318.1	-	O-Glycosyl hydrolases family 17 protein	Glyco_hydro_17;X8
VIT_18s0001g12390.t01	PR proteins	PR2 Beta-1,3-glucanases	Glyco_hydro_17;X8	AT4G34480.1	-	O-Glycosyl hydrolases family 17 protein	Glyco_hydro_17;X8
VIT_18s0122g00980.t01	PR proteins	PR2 Beta-1,3-glucanases	Glyco_hydro_17;X8	AT4G26830.1	-	O-Glycosyl hydrolases family 17 protein	Glyco_hydro_17;X8
VIT_19s0090g01070.t01	PR proteins	PR2 Beta-1,3-glucanases	Glyco_hydro_17;X8	AT5G55180.1	-	O-Glycosyl hydrolases family 17 protein	Glyco_hydro_17;X8
VIT_03s0038g03400.t01	PR proteins	PR3 Basic chitinases	Chitin_bind_1;Glyco_hydro_19	AT3G12500.1	ATPR3	basic chitinase	Chitin_bind_1;Glyco_hydro_19
VIT_04s0008g00120.t01	PR proteins	PR3 Basic chitinases	Chitin_bind_1;Glyco_hydro_19	AT3G12500.1	ATPR3	basic chitinase	Chitin_bind_1;Glyco_hydro_19
VIT_04s0008g00140.t01	PR proteins	PR3 Basic chitinases	Chitin_bind_1;Glyco_hydro_19	AT3G12500.1	ATPR3	basic chitinase	Chitin_bind_1;Glyco_hydro_19
VIT_05s0094g00200.t01	PR proteins	PR3 Basic chitinases	Chitin_bind_1;Glyco_hydro_19	AT3G54420.1	-	homolog of carrot EP3-3 chitinase	Chitin_bind_1;Glyco_hydro_19
VIT_05s0094g00220.t01	PR proteins	PR3 Basic chitinases	Chitin_bind_1;Glyco_hydro_19	AT3G54420.1	-	homolog of carrot EP3-3 chitinase	Chitin_bind_1;Glyco_hydro_19
VIT_05s0094g00240.t01	PR proteins	PR3 Basic chitinases	Chitin_bind_1;Glyco_hydro_19	AT3G54420.1	-	homolog of carrot EP3-3 chitinase	Chitin_bind_1;Glyco_hydro_19
VIT_05s0094g00250.t01	PR proteins	PR3 Basic chitinases	Chitin_bind_1;Glyco_hydro_19	-	-	-	-
VIT_05s0094g00260.t01	PR proteins	PR3 Basic chitinases	Chitin_bind_1;Glyco_hydro_19	AT3G54420.1	-	homolog of carrot EP3-3 chitinase	Chitin_bind_1;Glyco_hydro_19
VIT_05s0094g00270.t01	PR proteins	PR3 Basic chitinases	Chitin_bind_1;Glyco_hydro_19	AT3G54420.1	-	homolog of carrot EP3-3 chitinase	Chitin_bind_1;Glyco_hydro_19
VIT_05s0094g00280.t01	PR proteins	PR3 Basic chitinases	Chitin_bind_1;Glyco_hydro_19	AT3G54420.1	-	homolog of carrot EP3-3 chitinase	Chitin_bind_1;Glyco_hydro_19
VIT_05s0094g00300.t01	PR proteins	PR3 Basic chitinases	Chitin_bind_1;Glyco_hydro_19	AT3G54420.1	-	homolog of carrot EP3-3 chitinase	Chitin_bind_1;Glyco_hydro_19
VIT_05s0094g00320.t01	PR proteins	PR3 Basic chitinases	Chitin_bind_1;Glyco_hydro_19	AT3G54420.1	-	homolog of carrot EP3-3 chitinase	Chitin_bind_1;Glyco_hydro_19
VIT_05s0094g00330.t01	PR proteins	PR3 Basic chitinases	Chitin_bind_1;Glyco_hydro_19	AT3G54420.1	-	homolog of carrot EP3-3 chitinase	Chitin_bind_1;Glyco_hydro_19
VIT_05s0094g00340.t01	PR proteins	PR3 Basic chitinases	Chitin_bind_1;Glyco_hydro_19	AT3G54420.1	-	homolog of carrot EP3-3 chitinase	Chitin_bind_1;Glyco_hydro_19
VIT_05s0094g00350.t01	PR proteins	PR3 Basic chitinases	Chitin_bind_1;Glyco_hydro_19;Retrotran_gag_3	-	-	-	-
VIT_05s0094g00360.t01	PR proteins	PR3 Basic chitinases	Chitin_bind_1;Glyco_hydro_19	AT3G54420.1	-	homolog of carrot EP3-3 chitinase	Chitin_bind_1;Glyco_hydro_19
VIT_14s0081g00030.t01	PR proteins	PR4 Chitinases	Barwin;DPBB_1	-	-	-	-
VIT_14s0081g00050.t01	PR proteins	PR4 Chitinases	Barwin;Chitin_bind_1	AT3G04720.1	ATPR4	pathogenesis-related 4	Barwin;Chitin_bind_1;DPBB_1
VIT_02s0025g04230.t01	PR proteins	PR5 Thaumatin-like proteins	Thaumatin	AT4G11650.1	-	osmotin 34	Thaumatin
VIT_02s0025g04250.t01	PR proteins	PR5 Thaumatin-like proteins	Thaumatin	AT4G11650.1	-	osmotin 34	Thaumatin
VIT_02s0025g04260.t01	PR proteins	PR5 Thaumatin-like proteins	Thaumatin	-	-	-	-
VIT_02s0025g04270.t01	PR proteins	PR5 Thaumatin-like proteins	Thaumatin	AT4G11650.1	-	osmotin 34	Thaumatin
VIT_02s0025g04280.t01	PR proteins	PR5 Thaumatin-like proteins	Thaumatin	AT4G11650.1	-	osmotin 34	Thaumatin
VIT_02s0025g04290.t01	PR proteins	PR5 Thaumatin-like proteins	Thaumatin	AT4G11650.1	-	osmotin 34	Thaumatin
VIT_02s0025g04300.t01	PR proteins	PR5 Thaumatin-like proteins	Gal_Lectin;Thaumatin	AT4G11650.1	-	osmotin 34	Thaumatin
VIT_02s0025g04310.t01	PR proteins	PR5 Thaumatin-like proteins	Thaumatin	AT4G11650.1	-	osmotin 34	Thaumatin
VIT_02s0025g04330.t01	PR proteins	PR5 Thaumatin-like proteins	Thaumatin	AT4G11650.1	-	osmotin 34	Thaumatin
VIT_02s0025g04340.t01	PR proteins	PR5 Thaumatin-like proteins	Thaumatin	AT4G11650.1	-	osmotin 34	Thaumatin
VIT_03s0038g02160.t01	PR proteins	PR5 Thaumatin-like proteins	Thaumatin	AT4G38670.3	-	Pathogenesis-related thaumatin superfamily protein	Thaumatin
VIT_03s0038g02170.t01	PR proteins	PR5 Thaumatin-like proteins	Thaumatin	AT4G38660.1	-	Pathogenesis-related thaumatin superfamily protein	Thaumatin
VIT_04s0023g03540.t01	PR proteins	PR5 Thaumatin-like proteins	Thaumatin	AT4G36010.2	-	Pathogenesis-related thaumatin superfamily protein	Big_3;Thaumatin
VIT_04s0023g03550.t01	PR proteins	PR5 Thaumatin-like proteins	Thaumatin	AT4G38660.2	-	Pathogenesis-related thaumatin superfamily protein	Thaumatin
VIT_06s0004g04440.t01	PR proteins	PR5 Thaumatin-like proteins	Thaumatin	AT2G28790.1	-	Pathogenesis-related thaumatin superfamily protein	Thaumatin
VIT_08s0007g00760.t01	PR proteins	PR5 Thaumatin-like proteins	Thaumatin	AT5G02140.2	-	Pathogenesis-related thaumatin superfamily protein	Thaumatin
VIT_08s0007g04650.t01	PR proteins	PR5 Thaumatin-like proteins	Thaumatin	AT1G19320.1	-	Pathogenesis-related thaumatin superfamily protein	Thaumatin
VIT_12s0034g01230.t01	PR proteins	PR5 Thaumatin-like proteins	Thaumatin	AT1G77700.3	-	Pathogenesis-related thaumatin superfamily protein	DUF3481;Thaumatin
VIT_13s0019g02020.t01	PR proteins	PR5 Thaumatin-like proteins	Thaumatin	AT5G02140.2	-	Pathogenesis-related thaumatin superfamily protein	Thaumatin
VIT_14s0066g02130.t01	PR proteins	PR5 Thaumatin-like proteins	Thaumatin	AT5G40020.1	-	Pathogenesis-related thaumatin superfamily protein	Thaumatin
VIT_15s0048g00020.t01	PR proteins	PR5 Thaumatin-like proteins	Thaumatin	AT1G75040.1	PR5	pathogenesis-related protein 5	Thaumatin
VIT_16s0098g00640.t01	PR proteins	PR5 Thaumatin-like proteins	Defensin_beta_2;Thaumatin	AT4G38670.3	-	Pathogenesis-related thaumatin superfamily protein	Thaumatin
VIT_17s0000g02470.t01	PR proteins	PR5 Thaumatin-like proteins	Thaumatin	AT1G18250.1	-	Pathogenesis-related thaumatin superfamily protein	Thaumatin
VIT_18s0001g03570.t01	PR proteins	PR5 Thaumatin-like proteins	Thaumatin	AT1G77700.2	-	Pathogenesis-related thaumatin superfamily protein	DUF3481;Thaumatin
VIT_18s0001g11930.t01	PR proteins	PR5 Thaumatin-like proteins	Thaumatin	AT1G75050.1	-	Pathogenesis-related thaumatin superfamily protein	Thaumatin
VIT_18s0001g14480.t01	PR proteins	PR5 Thaumatin-like proteins	Thaumatin	AT1G20030.1	-	Pathogenesis-related thaumatin superfamily protein	Thaumatin
VIT_18s0001g14490.t01	PR proteins	PR5 Thaumatin-like proteins	Thaumatin	AT4G24180.2	-	THAUMATIN-LIKE PROTEIN 1	Thaumatin
VIT_05s0020g05000.t01	PR proteins	PR6-like	Inhibitor_I78;potato_inhibit	-	-	-	-
VIT_05s0020g05020.t01	PR proteins	PR6-like	Inhibitor_I78;potato_inhibit	AT2G38870.1	PR6-like	Serine protease inhibitor%2C potato inhibitor I-type family protein	potato_inhibit
VIT_05s0020g05030.t01	PR proteins	PR6-like	potato_inhibit	AT2G38870.1	PR6-like	Serine protease inhibitor%2C potato inhibitor I-type family protein	potato_inhibit
VIT_05s0020g05040.t01	PR proteins	PR6-like	potato_inhibit	AT2G38870.1	PR6-like	Serine protease inhibitor%2C potato inhibitor I-type family protein	potato_inhibit
VIT_08s0007g00820.t01	PR proteins	PR6-like	potato_inhibit	-	-	-	-
VIT_13s0067g01980.t01	PR proteins	PR6-like	Inhibitor_I78;potato_inhibit	AT2G38870.1	PR6-like	Serine protease inhibitor%2C potato inhibitor I-type family protein	potato_inhibit
VIT_00s0454g00010.t01	PR proteins	PR7 Subtilisin-like endoproteinases	fn3_6;Inhibitor_I9;Peptidase_S8	AT4G21640.1	-	Subtilase family protein	fn3_6;Inhibitor_I9;Peptidase_S8
VIT_00s0454g00030.t01	PR proteins	PR7 Subtilisin-like endoproteinases	fn3_6;Inhibitor_I9;PA;Peptidase_S8	-	-	-	-
VIT_00s0454g00040.t01	PR proteins	PR7 Subtilisin-like endoproteinases	fn3;fn3_6;Inhibitor_I9;PA;Peptidase_S8	AT5G45650.2	-	subtilase family protein	fn3_6;Inhibitor_I9;PA;Peptidase_S8
VIT_02s0025g02850.t01	PR proteins	PR7 Subtilisin-like endoproteinases	fn3_6;Inhibitor_I9;PA;Peptidase_S8	AT4G10550.1	-	Subtilase family protein	fn3_6;Inhibitor_I9;PA;Peptidase_S8
VIT_02s0025g02880.t01	PR proteins	PR7 Subtilisin-like endoproteinases	fn3_6;Inhibitor_I9;Peptidase_S8	AT4G10520.1	-	Subtilase family protein	fn3_6;Inhibitor_I9;Peptidase_S8
VIT_02s0025g04600.t01	PR proteins	PR7 Subtilisin-like endoproteinases	fn3_6;Inhibitor_I9;Peptidase_S8	AT5G59190.1	-	subtilase family protein	fn3_6;Inhibitor_I9;PA;Peptidase_S8
VIT_02s0025g04800.t01	PR proteins	PR7 Subtilisin-like endoproteinases	fn3_6;Inhibitor_I9;PA;Peptidase_S8	AT5G67360.1	-	Subtilase family protein	fn3_6;Inhibitor_I9;PA;Peptidase_S8
VIT_02s0025g04810.t01	PR proteins	PR7 Subtilisin-like endoproteinases	fn3_6;Inhibitor_I9;PA;Peptidase_S8	AT5G67360.1	-	Subtilase family protein	fn3_6;Inhibitor_I9;PA;Peptidase_S8
VIT_03s0038g00470.t01	PR proteins	PR7 Subtilisin-like endoproteinases	fn3_6;Inhibitor_I9;PA;Peptidase_S8	AT4G10550.3	-	Subtilase family protein	fn3_6;Inhibitor_I9;PA;Peptidase_S8
VIT_03s0038g02230.t01	PR proteins	PR7 Subtilisin-like endoproteinases	fn3_6;Inhibitor_I9;PA;Peptidase_S8	AT4G34980.1	-	subtilisin-like serine protease 2	fn3_6;Inhibitor_I9;PA;Peptidase_S8
VIT_03s0063g00220.t01	PR proteins	PR7 Subtilisin-like endoproteinases	fn3_6;Inhibitor_I9;PA;Peptidase_S8;VEG	AT4G34980.1	-	subtilisin-like serine protease 2	fn3_6;Inhibitor_I9;PA;Peptidase_S8
VIT_03s0063g00240.t01	PR proteins	PR7 Subtilisin-like endoproteinases	fn3_6;Inhibitor_I9;LRR_adjacent;PA;Peptidase_S8	AT2G05920.1	-	Subtilase family protein	fn3_6;Inhibitor_I9;PA;Peptidase_S8
VIT_03s0063g00250.t01	PR proteins	PR7 Subtilisin-like endoproteinases	fn3_6;Inhibitor_I9;PA;Peptidase_S8	AT3G14240.1	-	Subtilase family protein	fn3_6;Inhibitor_I9;PA;Peptidase_S8
VIT_03s0063g00260.t01	PR proteins	PR7 Subtilisin-like endoproteinases	fn3_6;Inhibitor_I9;PA;Peptidase_S8	AT5G67360.1	-	Subtilase family protein	fn3_6;Inhibitor_I9;PA;Peptidase_S8
VIT_04s0044g01970.t01	PR proteins	PR7 Subtilisin-like endoproteinases	fn3_6;Inhibitor_I9;PA;Peptidase_S8	AT4G34980.1	-	subtilisin-like serine protease 2	fn3_6;Inhibitor_I9;PA;Peptidase_S8
VIT_06s0004g00210.t01	PR proteins	PR7 Subtilisin-like endoproteinases	fn3_6;Inhibitor_I9;Peptidase_S8	AT4G26330.1	-	Subtilisin-like serine endopeptidase family protein	fn3_6;Inhibitor_I9;Peptidase_S8
VIT_06s0004g04830.t01	PR proteins	PR7 Subtilisin-like endoproteinases	DUF1522;fn3_6;Inhibitor_I9;Peptidase_S8	AT3G46840.1	-	Subtilase family protein	fn3_6;Inhibitor_I9;PA;Peptidase_S8
VIT_06s0004g05610.t01	PR proteins	PR7 Subtilisin-like endoproteinases	fn3_6;Inhibitor_I9;Peptidase_S8	AT3G46850.1	-	Subtilase family protein	fn3_6;Inhibitor_I9;PA;Peptidase_S8
VIT_06s0004g05630.t01	PR proteins	PR7 Subtilisin-like endoproteinases	fn3_6;Inhibitor_I9;PA;Peptidase_S8	AT3G46850.1	-	Subtilase family protein	fn3_6;Inhibitor_I9;PA;Peptidase_S8
VIT_06s0009g01220.t01	PR proteins	PR7 Subtilisin-like endoproteinases	fn3_6;Inhibitor_I9;Peptidase_S8	AT5G59130.3	-	Subtilase family protein	fn3_6;Inhibitor_I9;Peptidase_S8
VIT_06s0009g01260.t01	PR proteins	PR7 Subtilisin-like endoproteinases	fn3_6;Inhibitor_I9;Peptidase_S8	AT3G46850.1	-	Subtilase family protein	fn3_6;Inhibitor_I9;PA;Peptidase_S8
VIT_06s0080g00150.t01	PR proteins	PR7 Subtilisin-like endoproteinases	fn3_6;Inhibitor_I9;Peptidase_S8	AT4G34980.1	-	subtilisin-like serine protease 2	fn3_6;Inhibitor_I9;PA;Peptidase_S8
VIT_07s0005g00830.t01	PR proteins	PR7 Subtilisin-like endoproteinases	fn3_6;Inhibitor_I9;PA;Peptidase_S8	AT4G34980.1	-	subtilisin-like serine protease 2	fn3_6;Inhibitor_I9;PA;Peptidase_S8
VIT_07s0005g04410.t01	PR proteins	PR7 Subtilisin-like endoproteinases	fn3_6;Inhibitor_I9;PA;Peptidase_S8	AT1G04110.1	-	Subtilase family protein	fn3_6;Inhibitor_I9;PA;Peptidase_S8;TnpW
VIT_07s0031g00500.t01	PR proteins	PR7 Subtilisin-like endoproteinases	fn3_6;Inhibitor_I9;Peptidase_S8	AT5G67090.1	-	Subtilisin-like serine endopeptidase family protein	fn3_6;Inhibitor_I9;PA;Peptidase_S8
VIT_07s0129g00490.t01	PR proteins	PR7 Subtilisin-like endoproteinases	fn3_6;Inhibitor_I9;PA;Peptidase_S8	AT5G67360.1	-	Subtilase family protein	fn3_6;Inhibitor_I9;PA;Peptidase_S8
VIT_08s0007g03650.t01	PR proteins	PR7 Subtilisin-like endoproteinases	fn3_6;Inhibitor_I9;Peptidase_S8	AT5G03620.1	-	Subtilisin-like serine endopeptidase family protein	fn3_6;Inhibitor_I9;Peptidase_S8
VIT_09s0002g00450.t01	PR proteins	PR7 Subtilisin-like endoproteinases	fn3_6;Inhibitor_I9;PA;Peptidase_S8	AT3G14240.1	-	Subtilase family protein	fn3_6;Inhibitor_I9;PA;Peptidase_S8
VIT_09s0002g01030.t01	PR proteins	PR7 Subtilisin-like endoproteinases	fn3_6;Inhibitor_I9;PA;Peptidase_S8	AT3G14067.1	-	Subtilase family protein	fn3_6;Inhibitor_I9;PA;Peptidase_S8
VIT_09s0002g01040.t01	PR proteins	PR7 Subtilisin-like endoproteinases	fn3_6;Inhibitor_I9;PA;Peptidase_S8	AT3G14067.1	-	Subtilase family protein	fn3_6;Inhibitor_I9;PA;Peptidase_S8
VIT_10s0003g02170.t01	PR proteins	PR7 Subtilisin-like endoproteinases	fn3_6;Inhibitor_I9;PA;Peptidase_S8	AT5G45650.2	-	subtilase family protein	fn3_6;Inhibitor_I9;PA;Peptidase_S8
VIT_10s0003g02220.t01	PR proteins	PR7 Subtilisin-like endoproteinases	fn3_6;Inhibitor_I9;PA;Peptidase_S8	AT5G45650.2	-	subtilase family protein	fn3_6;Inhibitor_I9;PA;Peptidase_S8
VIT_10s0092g00170.t01	PR proteins	PR7 Subtilisin-like endoproteinases	fn3_6;Inhibitor_I9;Peptidase_S8	AT4G20430.3	-	Subtilase family protein	fn3_6;Inhibitor_I9;Peptidase_S8
VIT_10s0116g00140.t01	PR proteins	PR7 Subtilisin-like endoproteinases	fn3_6;Inhibitor_I9;PA;Peptidase_S8	AT1G62340.1	-	PA-domain containing subtilase family protein	fn3_5;fn3_6;Inhibitor_I9;Peptidase_S8
VIT_11s0016g00960.t01	PR proteins	PR7 Subtilisin-like endoproteinases	fn3_6;Inhibitor_I9;PA;Peptidase_S8	AT2G05920.1	-	Subtilase family protein	fn3_6;Inhibitor_I9;PA;Peptidase_S8
VIT_11s0103g00550.t01	PR proteins	PR7 Subtilisin-like endoproteinases	fn3_5;fn3_6;Inhibitor_I9;Peptidase_S8	AT4G30020.4	-	PA-domain containing subtilase family protein	fn3_5;fn3_6;Inhibitor_I9;PA;Peptidase_S8
VIT_12s0057g01450.t01	PR proteins	PR7 Subtilisin-like endoproteinases	fn3_6;Inhibitor_I9;PA;Peptidase_S8	AT2G04160.1	-	Subtilisin-like serine endopeptidase family protein	fn3_6;Inhibitor_I9;PA;Peptidase_S8
VIT_13s0019g02480.t01	PR proteins	PR7 Subtilisin-like endoproteinases	fn3_6;Inhibitor_I9;PA;Peptidase_S8	AT5G45650.2	-	subtilase family protein	fn3_6;Inhibitor_I9;PA;Peptidase_S8
VIT_13s0019g02490.t01	PR proteins	PR7 Subtilisin-like endoproteinases	fn3_6;Inhibitor_I9;PA;Peptidase_S8	-	-	-	-
VIT_13s0019g02530.t01	PR proteins	PR7 Subtilisin-like endoproteinases	fn3_6;Inhibitor_I9;PA;Peptidase_S8	AT5G59190.1	-	subtilase family protein	fn3_6;Inhibitor_I9;PA;Peptidase_S8
VIT_13s0019g02540.t01	PR proteins	PR7 Subtilisin-like endoproteinases	fn3_6;Inhibitor_I9;PA;Peptidase_S8	AT5G59190.1	-	subtilase family protein	fn3_6;Inhibitor_I9;PA;Peptidase_S8
VIT_13s0019g02550.t01	PR proteins	PR7 Subtilisin-like endoproteinases	fn3_6;Inhibitor_I9;PA;Peptidase_S8	AT3G46840.1	-	Subtilase family protein	fn3_6;Inhibitor_I9;PA;Peptidase_S8
VIT_13s0019g02560.t01	PR proteins	PR7 Subtilisin-like endoproteinases	fn3_6;Inhibitor_I9;Peptidase_S8	AT5G59130.3	-	Subtilase family protein	fn3_6;Inhibitor_I9;Peptidase_S8
VIT_13s0019g02580.t01	PR proteins	PR7 Subtilisin-like endoproteinases	fn3_6;Inhibitor_I9;Peptidase_S8	AT5G59190.1	-	subtilase family protein	fn3_6;Inhibitor_I9;PA;Peptidase_S8
VIT_13s0019g02590.t01	PR proteins	PR7 Subtilisin-like endoproteinases	fn3_6;Inhibitor_I9;Peptidase_S8	-	-	-	-
VIT_13s0019g02600.t01	PR proteins	PR7 Subtilisin-like endoproteinases	fn3_6;Inhibitor_I9;Peptidase_S8	AT5G59190.1	-	subtilase family protein	fn3_6;Inhibitor_I9;PA;Peptidase_S8
VIT_13s0019g02610.t01	PR proteins	PR7 Subtilisin-like endoproteinases	fn3_6;Inhibitor_I9;Peptidase_S8	AT5G59190.1	-	subtilase family protein	fn3_6;Inhibitor_I9;PA;Peptidase_S8
VIT_13s0047g00200.t01	PR proteins	PR7 Subtilisin-like endoproteinases	fn3_6;Inhibitor_I9;PA;Peptidase_S8	AT1G20160.2	-	Subtilisin-like serine endopeptidase family protein	fn3_6;Inhibitor_I9;PA;Peptidase_S8
VIT_15s0048g01120.t01	PR proteins	PR7 Subtilisin-like endoproteinases	fn3_6;Inhibitor_I9;PA;Peptidase_S8	AT1G01900.1	-	subtilase family protein	fn3_6;Inhibitor_I9;PA;Peptidase_S8
VIT_15s0048g01130.t01	PR proteins	PR7 Subtilisin-like endoproteinases	fn3_6;Inhibitor_I9;PA;Peptidase_S8	AT1G01900.1	-	subtilase family protein	fn3_6;Inhibitor_I9;PA;Peptidase_S8
VIT_15s0048g01170.t01	PR proteins	PR7 Subtilisin-like endoproteinases	fn3_6;Inhibitor_I9;PA;Peptidase_S8	-	-	-	-
VIT_15s0048g01180.t01	PR proteins	PR7 Subtilisin-like endoproteinases	fn3_6;Inhibitor_I9;PA;Peptidase_S8	AT1G01900.1	-	subtilase family protein	fn3_6;Inhibitor_I9;PA;Peptidase_S8
VIT_15s0048g01200.t01	PR proteins	PR7 Subtilisin-like endoproteinases	fn3_6;Inhibitor_I9;PA;Peptidase_S8	-	-	-	-
VIT_15s0048g01210.t01	PR proteins	PR7 Subtilisin-like endoproteinases	fn3_6;Inhibitor_I9;Peptidase_S8	AT4G00230.1	-	xylem serine peptidase 1	fn3_6;Inhibitor_I9;PA;Peptidase_S8
VIT_16s0022g02200.t01	PR proteins	PR7 Subtilisin-like endoproteinases	fn3_6;Inhibitor_I9;PA;Peptidase_S8	AT5G51750.1	-	subtilase 1.3	fn3_6;Inhibitor_I9;PA;Peptidase_S8
VIT_16s0098g00950.t01	PR proteins	PR7 Subtilisin-like endoproteinases	fn3_6;Inhibitor_I9;PA;Peptidase_S8	AT4G10540.1	-	Subtilase family protein	fn3_6;Inhibitor_I9;PA;Peptidase_S8
VIT_16s0098g00970.t01	PR proteins	PR7 Subtilisin-like endoproteinases	fn3_6;Inhibitor_I9;mTERF;PA;Peptidase_S8	-	-	-	-
VIT_16s0098g01160.t01	PR proteins	PR7 Subtilisin-like endoproteinases	fn3_6;Inhibitor_I9;PA;Peptidase_S8	AT1G32940.4	-	Subtilase family protein	fn3_6;Inhibitor_I9;PA;Peptidase_S8
VIT_16s0100g00060.t01	PR proteins	PR7 Subtilisin-like endoproteinases	fn3_6;Inhibitor_I9;Peptidase_S8	AT5G59190.1	-	subtilase family protein	fn3_6;Inhibitor_I9;PA;Peptidase_S8
VIT_18s0001g09360.t01	PR proteins	PR7 Subtilisin-like endoproteinases	fn3_6;Inhibitor_I9;PA;Peptidase_S8	AT5G67360.1	-	Subtilase family protein	fn3_6;Inhibitor_I9;PA;Peptidase_S8
VIT_18s0001g10320.t01	PR proteins	PR7 Subtilisin-like endoproteinases	fn3_6;Inhibitor_I9;PA;Peptidase_S8	AT5G67360.1	-	Subtilase family protein	fn3_6;Inhibitor_I9;PA;Peptidase_S8
VIT_18s0001g10330.t01	PR proteins	PR7 Subtilisin-like endoproteinases	fn3_6;Inhibitor_I9;Peptidase_S8	-	-	-	-
VIT_18s0001g10340.t01	PR proteins	PR7 Subtilisin-like endoproteinases	fn3_6;Inhibitor_I9;Peptidase_S8	AT5G67360.1	-	Subtilase family protein	fn3_6;Inhibitor_I9;PA;Peptidase_S8
VIT_18s0001g10350.t01	PR proteins	PR7 Subtilisin-like endoproteinases	fn3_6;Inhibitor_I9;Peptidase_S8	AT5G67090.1	-	Subtilisin-like serine endopeptidase family protein	fn3_6;Inhibitor_I9;PA;Peptidase_S8
VIT_18s0001g14870.t01	PR proteins	PR7 Subtilisin-like endoproteinases	fn3_6;Inhibitor_I9;PA;Peptidase_S8	AT1G20160.1	-	Subtilisin-like serine endopeptidase family protein	fn3_6;Inhibitor_I9;PA;Peptidase_S8
VIT_19s0015g01420.t01	PR proteins	PR7 Subtilisin-like endoproteinases	fn3_6;Inhibitor_I9;PA;Peptidase_S8	AT5G59810.1	-	Subtilase family protein	BMC;fn3_6;Inhibitor_I9;PA;Peptidase_S8
VIT_00s0540g00020.t01	PR proteins	PR8 Chitinases type III	DUF3403;Glyco_hydro_18;Pkinase;PK_Tyr_Ser-Thr	-	-	-	-
VIT_00s0540g00050.t01	PR proteins	PR8 Chitinases type III	Glyco_hydro_18	AT4G19770.1	-	Glycosyl hydrolase family protein with chitinase insertion domain-containing protein	Glyco_hydro_18
VIT_06s0004g03750.t01	PR proteins	PR8 Chitinases type III	Glyco_hydro_18	-	-	-	-
VIT_06s0004g03820.t01	PR proteins	PR8 Chitinases type III	Glyco_hydro_18	-	-	-	-
VIT_06s0004g03840.t01	PR proteins	PR8 Chitinases type III	Glyco_hydro_18	-	-	-	-
VIT_06s0004g03860.t01	PR proteins	PR8 Chitinases type III	Glyco_hydro_18	-	-	-	-
VIT_11s0149g00300.t01	PR proteins	PR8 Chitinases type III	DUF3403;Glyco_hydro_18;Pkinase;PK_Tyr_Ser-Thr	-	-	-	-
VIT_11s0149g00330.t01	PR proteins	PR8 Chitinases type III	Glyco_hydro_18;RsdA_SigD_bd	-	-	-	-
VIT_11s0149g00350.t01	PR proteins	PR8 Chitinases type III	Glyco_hydro_18	AT4G19810.2	-	Glycosyl hydrolase family protein with chitinase insertion domain-containing protein	Glyco_hydro_18
VIT_11s0149g00380.t01	PR proteins	PR8 Chitinases type III	Glyco_hydro_18	AT4G19810.2	-	Glycosyl hydrolase family protein with chitinase insertion domain-containing protein	Glyco_hydro_18
VIT_11s0206g00030.t01	PR proteins	PR8 Chitinases type III	Glyco_hydro_18	AT4G19810.2	-	Glycosyl hydrolase family protein with chitinase insertion domain-containing protein	Glyco_hydro_18
VIT_14s0066g00620.t01	PR proteins	PR8 Chitinases type III	Glyco_hydro_18	AT5G24090.1	-	chitinase A	Glyco_hydro_18
VIT_15s0046g01080.t01	PR proteins	PR8 Chitinases type III	DUF3139;Glyco_hydro_18	AT4G01040.2	-	Glycosyl hydrolase superfamily protein	Glyco_hydro_18
VIT_15s0046g01570.t01	PR proteins	PR8 Chitinases type III	Glyco_hydro_18	AT5G24090.1	-	chitinase A	Glyco_hydro_18
VIT_15s0046g01580.t01	PR proteins	PR8 Chitinases type III	Glyco_hydro_18	-	-	-	-
VIT_15s0046g01590.t01	PR proteins	PR8 Chitinases type III	Fcf1;Glyco_hydro_18;PIN_9	-	-	-	-
VIT_15s0046g01600.t01	PR proteins	PR8 Chitinases type III	Glyco_hydro_18	AT5G24090.1	-	chitinase A	Glyco_hydro_18
VIT_15s0046g01610.t01	PR proteins	PR8 Chitinases type III	Glyco_hydro_18	-	-	-	-
VIT_15s0046g01690.t01	PR proteins	PR8 Chitinases type III	Glyco_hydro_18	AT5G24090.1	-	chitinase A	Glyco_hydro_18
VIT_15s0046g01700.t01	PR proteins	PR8 Chitinases type III	Glyco_hydro_18	AT5G24090.1	-	chitinase A	Glyco_hydro_18
VIT_15s0046g01710.t01	PR proteins	PR8 Chitinases type III	Glyco_hydro_18	AT5G24090.1	-	chitinase A	Glyco_hydro_18
VIT_15s0046g01720.t01	PR proteins	PR8 Chitinases type III	Glyco_hydro_18;Yeast-kill-tox	AT5G24090.1	-	chitinase A	Glyco_hydro_18
VIT_16s0050g02210.t01	PR proteins	PR8 Chitinases type III	Glyco_hydro_18	AT5G24090.1	-	chitinase A	Glyco_hydro_18
VIT_16s0050g02220.t01	PR proteins	PR8 Chitinases type III	Glyco_hydro_18	-	-	-	-
VIT_16s0050g02230.t01	PR proteins	PR8 Chitinases type III	Glyco_hydro_18	AT5G24090.1	-	chitinase A	Glyco_hydro_18
VIT_00s0262g00010.t01	Receptor-like kinases	Cys-rich RLK	DUF3403;Insulin_TMD;Pkinase;PK_Tyr_Ser-Thr;PRIMA1;Stress-antifung	AT4G21410.3	-	cysteine-rich RLK (RECEPTOR-like protein kinase) 29	DUF3403;Pkinase;PK_Tyr_Ser-Thr;Stress-antifung
VIT_00s0262g00080.t01	Receptor-like kinases	Cys-rich RLK	DUF3403;Insulin_TMD;Pkinase;PK_Tyr_Ser-Thr;PRIMA1;Stress-antifung	AT4G21410.3	-	cysteine-rich RLK (RECEPTOR-like protein kinase) 29	DUF3403;Pkinase;PK_Tyr_Ser-Thr;Stress-antifung
VIT_00s0262g00120.t01	Receptor-like kinases	Cys-rich RLK	Insulin_TMD;Pkinase;PK_Tyr_Ser-Thr;PRIMA1;Stress-antifung	-	-	-	-
VIT_00s0270g00130.t01	Receptor-like kinases	Cys-rich RLK	Pkinase;PK_Tyr_Ser-Thr;Stress-antifung	AT1G70520.1	-	cysteine-rich RLK (RECEPTOR-like protein kinase) 2	Pkinase;Pkinase_fungal;PK_Tyr_Ser-Thr;Stress-antifung
VIT_00s0366g00020.t01	Receptor-like kinases	Cys-rich RLK	DUF3403;Pkinase;PK_Tyr_Ser-Thr;Stress-antifung	AT4G23180.1	-	cysteine-rich RLK (RECEPTOR-like protein kinase) 10	DUF3403;Pkinase;PK_Tyr_Ser-Thr;SKG6;Stress-antifung
VIT_00s0398g00010.t01	Receptor-like kinases	Cys-rich RLK	Pkinase;PK_Tyr_Ser-Thr;Stress-antifung	AT4G23180.3	-	cysteine-rich RLK (RECEPTOR-like protein kinase) 10	Pkinase;PK_Tyr_Ser-Thr;SKG6;Stress-antifung
VIT_00s0398g00040.t01	Receptor-like kinases	Cys-rich RLK	Pkinase;PK_Tyr_Ser-Thr;Stress-antifung	-	-	-	-
VIT_00s0398g00060.t01	Receptor-like kinases	Cys-rich RLK	Pkinase;PK_Tyr_Ser-Thr;Stress-antifung	AT4G21410.3	-	cysteine-rich RLK (RECEPTOR-like protein kinase) 29	DUF3403;Pkinase;PK_Tyr_Ser-Thr;Stress-antifung
VIT_00s0409g00010.t01	Receptor-like kinases	Cys-rich RLK	Pkinase;PK_Tyr_Ser-Thr;Stress-antifung	AT4G23180.1	-	cysteine-rich RLK (RECEPTOR-like protein kinase) 10	DUF3403;Pkinase;PK_Tyr_Ser-Thr;SKG6;Stress-antifung
VIT_00s0409g00060.t01	Receptor-like kinases	Cys-rich RLK	DUF3403;DUF3452;Pkinase;PK_Tyr_Ser-Thr;Stress-antifung	AT4G23270.2	-	cysteine-rich RLK (RECEPTOR-like protein kinase) 19	DUF3403;Pkinase;PK_Tyr_Ser-Thr;SKG6;Stress-antifung
VIT_00s0429g00010.t01	Receptor-like kinases	Cys-rich RLK	DUF3403;Insulin_TMD;Pkinase;PK_Tyr_Ser-Thr;PRIMA1;Stress-antifung	AT4G38830.1	-	cysteine-rich RLK (RECEPTOR-like protein kinase) 26	Pkinase;PK_Tyr_Ser-Thr;Stress-antifung
VIT_00s0437g00070.t01	Receptor-like kinases	Cys-rich RLK	Insulin_TMD;Pkinase;PK_Tyr_Ser-Thr;PRIMA1;Stress-antifung;SUR7	AT4G21410.3	-	cysteine-rich RLK (RECEPTOR-like protein kinase) 29	DUF3403;Pkinase;PK_Tyr_Ser-Thr;Stress-antifung
VIT_00s0748g00020.t01	Receptor-like kinases	Cys-rich RLK	Pkinase;PK_Tyr_Ser-Thr;Stress-antifung	AT4G11490.1	-	cysteine-rich RLK (RECEPTOR-like protein kinase) 33	Pkinase;PK_Tyr_Ser-Thr;Stress-antifung
VIT_01s0127g00130.t01	Receptor-like kinases	Cys-rich RLK	LapA_dom;Pkinase;PK_Tyr_Ser-Thr;Stress-antifung	AT1G70530.1	-	cysteine-rich RLK (RECEPTOR-like protein kinase) 3	Pkinase;PK_Tyr_Ser-Thr;Stress-antifung
VIT_01s0127g00140.t01	Receptor-like kinases	Cys-rich RLK	Pkinase;PK_Tyr_Ser-Thr;Stress-antifung	AT1G70520.1	-	cysteine-rich RLK (RECEPTOR-like protein kinase) 2	Pkinase;Pkinase_fungal;PK_Tyr_Ser-Thr;Stress-antifung
VIT_01s0127g00160.t01	Receptor-like kinases	Cys-rich RLK	Pkinase;PK_Tyr_Ser-Thr;Stress-antifung	AT1G70520.1	-	cysteine-rich RLK (RECEPTOR-like protein kinase) 2	Pkinase;Pkinase_fungal;PK_Tyr_Ser-Thr;Stress-antifung
VIT_02s0087g01020.t01	Receptor-like kinases	Cys-rich RLK	Pkinase;PK_Tyr_Ser-Thr;Stress-antifung	AT4G05200.1	-	cysteine-rich RLK (RECEPTOR-like protein kinase) 25	Pkinase;PK_Tyr_Ser-Thr;SKG6;Stress-antifung
VIT_03s0017g01550.t01	Receptor-like kinases	Cys-rich RLK	DUF3403;Gemini_mov;PK_Tyr_Ser-Thr;PRIMA1;Stress-antifung	AT4G23320.2	-	cysteine-rich RLK (RECEPTOR-like protein kinase) 24	Pkinase;PK_Tyr_Ser-Thr;Stress-antifung
VIT_04s0079g00020.t01	Receptor-like kinases	Cys-rich RLK	Pkinase;PK_Tyr_Ser-Thr;Stress-antifung	AT1G70520.1	-	cysteine-rich RLK (RECEPTOR-like protein kinase) 2	Pkinase;Pkinase_fungal;PK_Tyr_Ser-Thr;Stress-antifung
VIT_04s0079g00040.t01	Receptor-like kinases	Cys-rich RLK	Pkinase;PK_Tyr_Ser-Thr;Stress-antifung	AT5G40380.1	-	cysteine-rich RLK (RECEPTOR-like protein kinase) 42	Pkinase;PK_Tyr_Ser-Thr;Stress-antifung
VIT_05s0077g01090.t01	Receptor-like kinases	Cys-rich RLK	DUF3403;Pkinase;PK_Tyr_Ser-Thr;Stress-antifung	AT1G70520.1	-	cysteine-rich RLK (RECEPTOR-like protein kinase) 2	Pkinase;Pkinase_fungal;PK_Tyr_Ser-Thr;Stress-antifung
VIT_10s0071g01200.t01	Receptor-like kinases	Cys-rich RLK	Pkinase;PK_Tyr_Ser-Thr;Stress-antifung	AT4G05200.1	-	cysteine-rich RLK (RECEPTOR-like protein kinase) 25	Pkinase;PK_Tyr_Ser-Thr;SKG6;Stress-antifung
VIT_10s0092g00650.t01	Receptor-like kinases	Cys-rich RLK	DUF3403;Pkinase;PK_Tyr_Ser-Thr;Stress-antifung	AT4G23180.1	-	cysteine-rich RLK (RECEPTOR-like protein kinase) 10	DUF3403;Pkinase;PK_Tyr_Ser-Thr;SKG6;Stress-antifung
VIT_10s0116g00150.t01	Receptor-like kinases	Cys-rich RLK	DUF3403;Pkinase;PK_Tyr_Ser-Thr;Stress-antifung	AT4G23180.1	-	cysteine-rich RLK (RECEPTOR-like protein kinase) 10	DUF3403;Pkinase;PK_Tyr_Ser-Thr;SKG6;Stress-antifung
VIT_10s0116g00170.t01	Receptor-like kinases	Cys-rich RLK	DUF3403;Pkinase;PK_Tyr_Ser-Thr;Stress-antifung	AT4G23320.3	-	cysteine-rich RLK (RECEPTOR-like protein kinase) 24	Pkinase;PK_Tyr_Ser-Thr;Stress-antifung
VIT_12s0059g02540.t01	Receptor-like kinases	Cys-rich RLK	Pkinase;PK_Tyr_Ser-Thr;Stress-antifung	AT4G21410.1	-	cysteine-rich RLK (RECEPTOR-like protein kinase) 29	DUF3403;Pkinase;PK_Tyr_Ser-Thr;SKG6;Stress-antifung
VIT_12s0059g02570.t01	Receptor-like kinases	Cys-rich RLK	PIP49_C;Pkinase;PK_Tyr_Ser-Thr;Stress-antifung	AT4G23180.3	-	cysteine-rich RLK (RECEPTOR-like protein kinase) 10	Pkinase;PK_Tyr_Ser-Thr;SKG6;Stress-antifung
VIT_14s0066g00900.t01	Receptor-like kinases	Cys-rich RLK	Pkinase;PK_Tyr_Ser-Thr;Stress-antifung	AT5G40380.1	-	cysteine-rich RLK (RECEPTOR-like protein kinase) 42	Pkinase;PK_Tyr_Ser-Thr;Stress-antifung
VIT_14s0066g00910.t01	Receptor-like kinases	Cys-rich RLK	Pkinase;PK_Tyr_Ser-Thr;Stress-antifung	AT4G28670.1	-	cysteine-rich RECEPTOR-like kinase%2C putative (DUF26)	Pkinase;PK_Tyr_Ser-Thr;Stress-antifung
VIT_15s0024g01670.t01	Receptor-like kinases	Cys-rich RLK	Pkinase;PK_Tyr_Ser-Thr;Stress-antifung	AT4G21410.2	-	cysteine-rich RLK (RECEPTOR-like protein kinase) 29	Pkinase;PK_Tyr_Ser-Thr;SKG6;Stress-antifung
VIT_15s0024g01700.t01	Receptor-like kinases	Cys-rich RLK	Pkinase;PK_Tyr_Ser-Thr;Stress-antifung	AT4G21400.3	-	cysteine-rich RLK (RECEPTOR-like protein kinase) 28	Pkinase;PK_Tyr_Ser-Thr;Stress-antifung
VIT_17s0000g08720.t01	Receptor-like kinases	Cys-rich RLK	Pkinase;PK_Tyr_Ser-Thr;Stress-antifung	AT1G19090.1	-	receptor-like serine/threonine kinase 2	Pkinase;PK_Tyr_Ser-Thr;Stress-antifung
VIT_17s0000g08770.t01	Receptor-like kinases	Cys-rich RLK	Pkinase;PK_Tyr_Ser-Thr;Stress-antifung	AT1G70520.1	-	cysteine-rich RLK (RECEPTOR-like protein kinase) 2	Pkinase;Pkinase_fungal;PK_Tyr_Ser-Thr;Stress-antifung
VIT_00s0286g00130.t01	Receptor-like kinases	EGF-like-RLK	DUF3403;EGF;PAN_2;Pkinase;PK_Tyr_Ser-Thr;S_locus_glycop	AT1G11410.2	-	S-locus lectin protein kinase family protein	B_lectin;DUF3403;PAN_1;PAN_2;Pkinase;PK_Tyr_Ser-Thr;S_locus_glycop
VIT_10s0003g05080.t01	Receptor-like kinases	EGF-like-RLK	cEGF;EGF;EGF_3;EGF_CA;EGF_MSP1_1;FXa_inhibition;GUB_WAK_bind;hEGF;PIP49_C;Pkinase;PK_Tyr_Ser-Thr	-	-	-	-
VIT_10s0003g05090.t01	Receptor-like kinases	EGF-like-RLK	cEGF;EGF;EGF_3;EGF_CA;EGF_MSP1_1;FXa_inhibition;GUB_WAK_bind;hEGF;PIP49_C;Pkinase;PK_Tyr_Ser-Thr	AT1G16110.1	-	wall associated kinase-like 6	GUB_WAK_bind;PIP49_C;Pkinase;PK_Tyr_Ser-Thr;WAK
VIT_10s0003g05150.t01	Receptor-like kinases	EGF-like-RLK	cEGF;EGF;EGF_3;EGF_CA;FXa_inhibition;hEGF;Pkinase;PK_Tyr_Ser-Thr	-	-	-	-
VIT_10s0003g05160.t01	Receptor-like kinases	EGF-like-RLK	Adipogenin;cEGF;Choline_kinase;EGF;EGF_3;EGF_CA;GUB_WAK_bind;Pkinase;PK_Tyr_Ser-Thr	AT1G21230.1	-	wall associated kinase 5	cEGF;EGF_3;EGF_CA;GUB_WAK_bind;Pkinase;PK_Tyr_Ser-Thr
VIT_10s0003g05210.t01	Receptor-like kinases	EGF-like-RLK	cEGF;EGF;EGF_2;EGF_3;EGF_CA;EGF_MSP1_1;FXa_inhibition;hEGF;LapA_dom;PIP49_C;Pkinase;PK_Tyr_Ser-Thr	AT2G25220.2	-	Protein kinase superfamily protein	Pkinase;PK_Tyr_Ser-Thr
VIT_18s0001g11620.t01	Receptor-like kinases	EGF-like-RLK	EGF;EGF_3;Pkinase;PK_Tyr_Ser-Thr	AT2G23450.2	-	Protein kinase superfamily protein	EGF_3;GUB_WAK_bind;Pkinase;PK_Tyr_Ser-Thr
VIT_18s0041g00020.t01	Receptor-like kinases	EGF-like-RLK	EGF;EGF_3;EGF_CA;GUB_WAK_bind;Pkinase;PK_Tyr_Ser-Thr	AT1G21240.1	-	wall associated kinase 3	cEGF;EGF_3;EGF_CA;FXa_inhibition;GUB_WAK_bind;Pkinase;PK_Tyr_Ser-Thr
VIT_18s0041g00040.t01	Receptor-like kinases	EGF-like-RLK	cEGF;EGF;EGF_3;EGF_CA;GUB_WAK_bind;PIP49_C;Pkinase;PK_Tyr_Ser-Thr	AT1G21240.1	-	wall associated kinase 3	cEGF;EGF_3;EGF_CA;FXa_inhibition;GUB_WAK_bind;Pkinase;PK_Tyr_Ser-Thr
VIT_18s0089g01140.t01	Receptor-like kinases	EGF-like-RLK	cEGF;EGF;EGF_3;EGF_CA;GUB_WAK_bind;Pkinase;PK_Tyr_Ser-Thr	AT1G79670.2	-	Wall-associated kinase family protein	EGF_CA;GUB_WAK_bind;PIP49_C;Pkinase;PK_Tyr_Ser-Thr;WAK
VIT_19s0014g04210.t01	Receptor-like kinases	EGF-like-RLK	EGF;PAN_2;PAN_3;Pkinase;PK_Tyr_Ser-Thr;S_locus_glycop	AT1G61380.2	-	S-domain-1 29	DUF3403;PAN_2;Pkinase;PK_Tyr_Ser-Thr;S_locus_glycop
VIT_00s0286g00140.t01	Receptor-like kinases	Lectin-RLK	B_lectin;DUF3403;PAN_2;Pkinase;PK_Tyr_Ser-Thr;S_locus_glycop	-	-	-	-
VIT_00s0346g00040.t01	Receptor-like kinases	Lectin-RLK	Lectin_legB;Pkinase;PK_Tyr_Ser-Thr	AT5G10530.1	-	Concanavalin A-like lectin protein kinase family protein	Bact_lectin;EphA2_TM;Lectin_legB;Pkinase;PK_Tyr_Ser-Thr
VIT_00s0347g00060.t01	Receptor-like kinases	Lectin-RLK	B_lectin;DUF3403;PAN_1;PAN_2;Pkinase;PK_Tyr_Ser-Thr;S_locus_glycop	AT1G11300.2	-	G-type lectin S-receptor-like Serine/Threonine-kinase	B_lectin;DUF3403;PAN_2;Pkinase;PK_Tyr_Ser-Thr;S_locus_glycop
VIT_00s0347g00080.t01	Receptor-like kinases	Lectin-RLK	B_lectin;PAN_2;PAN_4;Pkinase;PK_Tyr_Ser-Thr;S_locus_glycop	-	-	-	-
VIT_00s0353g00020.t01	Receptor-like kinases	Lectin-RLK	B_lectin;DUF3403;Na_trans_assoc;PAN_2;PAN_3;Pkinase;PK_Tyr_Ser-Thr;S_locus_glycop	AT1G11300.1	-	G-type lectin S-receptor-like Serine/Threonine-kinase	B_lectin;DUF3403;PAN_2;Pkinase;PK_Tyr_Ser-Thr;S_locus_glycop
VIT_00s0353g00060.t01	Receptor-like kinases	Lectin-RLK	B_lectin;DUF3403;DUF3660;PAN_2;Pkinase;PK_Tyr_Ser-Thr;S_locus_glycop	AT4G21380.1	-	receptor kinase 3	B_lectin;DUF3403;DUF3660;PAN_2;Pkinase;PK_Tyr_Ser-Thr;S_locus_glycop
VIT_00s0374g00030.t01	Receptor-like kinases	Lectin-RLK	B_lectin;EGF_3;EGF_CA;PAN_2;Pkinase;PK_Tyr_Ser-Thr;S_locus_glycop	AT1G11340.2	-	G-type lectin S-receptor-like Serine/Threonine-kinase	B_lectin;hEGF;PAN_2;Pkinase;PK_Tyr_Ser-Thr;S_locus_glycop;TMEM154
VIT_00s0374g00040.t01	Receptor-like kinases	Lectin-RLK	B_lectin;DUF3403;EGF_3;PAN_2;PK_Tyr_Ser-Thr;S_locus_glycop	AT1G11410.2	-	S-locus lectin protein kinase family protein	B_lectin;DUF3403;PAN_1;PAN_2;Pkinase;PK_Tyr_Ser-Thr;S_locus_glycop
VIT_00s0420g00010.t01	Receptor-like kinases	Lectin-RLK	B_lectin;PAN_2;PAN_3;Pkinase;PK_Tyr_Ser-Thr;S_locus_glycop	AT1G11330.3	-	S-locus lectin protein kinase family protein	B_lectin;PAN_2;Pkinase;PK_Tyr_Ser-Thr;S_locus_glycop
VIT_01s0011g06080.t01	Receptor-like kinases	Lectin-RLK	B_lectin;cEGF;EB;EGF_3;EGF_MSP1_1;hEGF;PAN_1;PAN_2;PAN_4;Pkinase;PK_Tyr_Ser-Thr;S_locus_glycop	AT1G34300.1	-	lectin protein kinase family protein	B_lectin;Pkinase;PK_Tyr_Ser-Thr;S_locus_glycop
VIT_03s0038g04170.t01	Receptor-like kinases	Lectin-RLK	Lectin_legB;Pkinase;PK_Tyr_Ser-Thr	AT5G06740.1	-	Concanavalin A-like lectin protein kinase family protein	Bact_lectin;Lectin_legB;PIP49_C;Pkinase;PK_Tyr_Ser-Thr
VIT_03s0088g00010.t01	Receptor-like kinases	Lectin-RLK	Lectin_legB;Pkinase;PK_Tyr_Ser-Thr	AT5G10530.1	-	Concanavalin A-like lectin protein kinase family protein	Bact_lectin;EphA2_TM;Lectin_legB;Pkinase;PK_Tyr_Ser-Thr
VIT_03s0088g00100.t01	Receptor-like kinases	Lectin-RLK	Bact_lectin;Lectin_legB;Pkinase;PK_Tyr_Ser-Thr	AT5G10530.1	-	Concanavalin A-like lectin protein kinase family protein	Bact_lectin;EphA2_TM;Lectin_legB;Pkinase;PK_Tyr_Ser-Thr
VIT_03s0097g00030.t01	Receptor-like kinases	Lectin-RLK	Lectin_legB;Pkinase;PK_Tyr_Ser-Thr	AT5G10530.1	-	Concanavalin A-like lectin protein kinase family protein	Bact_lectin;EphA2_TM;Lectin_legB;Pkinase;PK_Tyr_Ser-Thr
VIT_03s0097g00120.t01	Receptor-like kinases	Lectin-RLK	Bact_lectin;Lectin_legB;Pkinase;PK_Tyr_Ser-Thr	AT5G10530.1	-	Concanavalin A-like lectin protein kinase family protein	Bact_lectin;EphA2_TM;Lectin_legB;Pkinase;PK_Tyr_Ser-Thr
VIT_03s0097g00130.t01	Receptor-like kinases	Lectin-RLK	Bact_lectin;Lectin_legB;Pkinase;PK_Tyr_Ser-Thr;PTP_tm;SKG6	AT5G10530.1	-	Concanavalin A-like lectin protein kinase family protein	Bact_lectin;EphA2_TM;Lectin_legB;Pkinase;PK_Tyr_Ser-Thr
VIT_03s0167g00020.t01	Receptor-like kinases	Lectin-RLK	Bact_lectin;Lectin_legB;Pkinase;PK_Tyr_Ser-Thr	AT5G10530.1	-	Concanavalin A-like lectin protein kinase family protein	Bact_lectin;EphA2_TM;Lectin_legB;Pkinase;PK_Tyr_Ser-Thr
VIT_03s0167g00030.t01	Receptor-like kinases	Lectin-RLK	Lectin_leg-like;Lectin_legB;Pkinase;PK_Tyr_Ser-Thr	-	-	-	-
VIT_03s0167g00050.t01	Receptor-like kinases	Lectin-RLK	Bact_lectin;Lectin_legB;Pkinase;PK_Tyr_Ser-Thr	AT5G10530.1	-	Concanavalin A-like lectin protein kinase family protein	Bact_lectin;EphA2_TM;Lectin_legB;Pkinase;PK_Tyr_Ser-Thr
VIT_03s0167g00110.t01	Receptor-like kinases	Lectin-RLK	Bact_lectin;Lectin_legB;Pkinase;PK_Tyr_Ser-Thr	AT5G10530.1	-	Concanavalin A-like lectin protein kinase family protein	Bact_lectin;EphA2_TM;Lectin_legB;Pkinase;PK_Tyr_Ser-Thr
VIT_04s0008g05320.t01	Receptor-like kinases	Lectin-RLK	Bact_lectin;Lectin_legB;Pkinase;PK_Tyr_Ser-Thr	AT3G55550.1	-	Concanavalin A-like lectin protein kinase family protein	Lectin_legB;Pkinase;PK_Tyr_Ser-Thr
VIT_04s0008g05500.t01	Receptor-like kinases	Lectin-RLK	B_lectin;EB;PAN_3;Pkinase;PK_Tyr_Ser-Thr	AT4G32300.1	-	S-domain-2 5	B_lectin;PAN_2;PAN_3;Pkinase;PK_Tyr_Ser-Thr;S_locus_glycop
VIT_04s0044g00640.t01	Receptor-like kinases	Lectin-RLK	B_lectin;EGF_3;Pkinase;PK_Tyr_Ser-Thr;Plasmod_Pvs28;S_locus_glycop	AT4G00340.2	-	receptor-like protein kinase 4	B_lectin;PAN_2;Pkinase;PK_Tyr_Ser-Thr;S_locus_glycop
VIT_04s0044g00660.t01	Receptor-like kinases	Lectin-RLK	B_lectin;PAN_2;PAN_3;Pkinase;PK_Tyr_Ser-Thr;Plasmod_Pvs28;S_locus_glycop	AT1G34300.1	-	lectin protein kinase family protein	B_lectin;Pkinase;PK_Tyr_Ser-Thr;S_locus_glycop
VIT_04s0044g00720.t01	Receptor-like kinases	Lectin-RLK	B_lectin;Pkinase;PK_Tyr_Ser-Thr;S_locus_glycop	AT5G60900.1	-	receptor-like protein kinase 1	B_lectin;PAN_2;Pkinase;PK_Tyr_Ser-Thr
VIT_04s0044g00820.t01	Receptor-like kinases	Lectin-RLK	B_lectin;PAN_2;Pkinase;PK_Tyr_Ser-Thr;S_locus_glycop	AT5G60900.1	-	receptor-like protein kinase 1	B_lectin;PAN_2;Pkinase;PK_Tyr_Ser-Thr
VIT_04s0044g01990.t01	Receptor-like kinases	Lectin-RLK	Lectin_legB;Pkinase;PK_Tyr_Ser-Thr	AT5G06740.1	-	Concanavalin A-like lectin protein kinase family protein	Bact_lectin;Lectin_legB;PIP49_C;Pkinase;PK_Tyr_Ser-Thr
VIT_05s0020g03210.t01	Receptor-like kinases	Lectin-RLK	B_lectin;cEGF;EGF_2;EGF_3;FXa_inhibition;Pkinase;PK_Tyr_Ser-Thr;Plasmod_Pvs28;S_locus_glycop	AT5G60900.1	-	receptor-like protein kinase 1	B_lectin;PAN_2;Pkinase;PK_Tyr_Ser-Thr
VIT_05s0020g03240.t01	Receptor-like kinases	Lectin-RLK	B_lectin;FXa_inhibition;Pkinase;PK_Tyr_Ser-Thr;S_locus_glycop	AT5G60900.1	-	receptor-like protein kinase 1	B_lectin;PAN_2;Pkinase;PK_Tyr_Ser-Thr
VIT_05s0020g03270.t01	Receptor-like kinases	Lectin-RLK	B_lectin;FXa_inhibition;Pkinase;PK_Tyr_Ser-Thr;S_locus_glycop	AT5G60900.1	-	receptor-like protein kinase 1	B_lectin;PAN_2;Pkinase;PK_Tyr_Ser-Thr
VIT_06s0004g01380.t01	Receptor-like kinases	Lectin-RLK	B_lectin;PAN_2;Pkinase;PK_Tyr_Ser-Thr	-	-	-	-
VIT_06s0004g01390.t01	Receptor-like kinases	Lectin-RLK	B_lectin;PAN_2;Pkinase;PK_Tyr_Ser-Thr	AT5G60900.1	-	receptor-like protein kinase 1	B_lectin;PAN_2;Pkinase;PK_Tyr_Ser-Thr
VIT_06s0004g01400.t01	Receptor-like kinases	Lectin-RLK	B_lectin;PAN_2;Pkinase;PK_Tyr_Ser-Thr	AT1G11280.2	-	S-locus lectin protein kinase family protein	B_lectin;DUF3403;PAN_2;Pkinase;PK_Tyr_Ser-Thr;S_locus_glycop
VIT_06s0004g01410.t01	Receptor-like kinases	Lectin-RLK	B_lectin;cEGF;EGF_3;EGF_MSP1_1;PAN_2;Pkinase;PK_Tyr_Ser-Thr	-	-	-	-
VIT_06s0004g05170.t01	Receptor-like kinases	Lectin-RLK	Lectin_legB;Pkinase;PK_Tyr_Ser-Thr	AT3G53810.1	-	Concanavalin A-like lectin protein kinase family protein	Lectin_legB;Pkinase;PK_Tyr_Ser-Thr
VIT_06s0080g00070.t01	Receptor-like kinases	Lectin-RLK	B_lectin;hEGF;Pkinase;PK_Tyr_Ser-Thr;S_locus_glycop	AT5G60900.1	-	receptor-like protein kinase 1	B_lectin;PAN_2;Pkinase;PK_Tyr_Ser-Thr
VIT_07s0095g00640.t01	Receptor-like kinases	Lectin-RLK	B_lectin;DUF3403;PAN_2;Pkinase;PK_Tyr_Ser-Thr	AT1G67520.4	-	lectin protein kinase family protein	B_lectin;Pkinase;PK_Tyr_Ser-Thr
VIT_07s0095g00660.t01	Receptor-like kinases	Lectin-RLK	B_lectin;DUF3403;PAN_2;PAN_3;Pkinase;PK_Tyr_Ser-Thr	AT1G67520.4	-	lectin protein kinase family protein	B_lectin;Pkinase;PK_Tyr_Ser-Thr
VIT_08s0007g00810.t01	Receptor-like kinases	Lectin-RLK	Lectin_legB;Pkinase;PK_Tyr_Ser-Thr	AT2G37710.1	-	receptor lectin kinase	Lectin_legB;Pkinase;PK_Tyr_Ser-Thr
VIT_08s0007g00830.t01	Receptor-like kinases	Lectin-RLK	Lectin_legB;Pkinase;PK_Tyr_Ser-Thr	AT3G55550.1	-	Concanavalin A-like lectin protein kinase family protein	Lectin_legB;Pkinase;PK_Tyr_Ser-Thr
VIT_08s0007g01160.t01	Receptor-like kinases	Lectin-RLK	B_lectin;EGF;FXa_inhibition;hEGF;PAN_1;PAN_2;PAN_4;Pkinase;PK_Tyr_Ser-Thr;S_locus_glycop	AT2G19130.1	-	S-locus lectin protein kinase family protein	B_lectin;DUF3149;EB;PAN_1;PAN_2;Pkinase;PK_Tyr_Ser-Thr;S_locus_glycop
VIT_08s0007g01170.t01	Receptor-like kinases	Lectin-RLK	B_lectin;PAN_1;PAN_2;PAN_4;Pkinase;PK_Tyr_Ser-Thr	AT2G19130.1	-	S-locus lectin protein kinase family protein	B_lectin;DUF3149;EB;PAN_1;PAN_2;Pkinase;PK_Tyr_Ser-Thr;S_locus_glycop
VIT_08s0007g01180.t01	Receptor-like kinases	Lectin-RLK	B_lectin;EGF;FXa_inhibition;hEGF;PAN_1;PAN_2;PAN_4;PK_Tyr_Ser-Thr;S_locus_glycop	AT1G11280.5	-	S-locus lectin protein kinase family protein	B_lectin;PAN_2;Pkinase;PK_Tyr_Ser-Thr;S_locus_glycop
VIT_08s0007g01190.t01	Receptor-like kinases	Lectin-RLK	B_lectin;EGF;FXa_inhibition;hEGF;PAN_1;PAN_2;PAN_4;Pkinase;PK_Tyr_Ser-Thr;S_locus_glycop	AT2G19130.1	-	S-locus lectin protein kinase family protein	B_lectin;DUF3149;EB;PAN_1;PAN_2;Pkinase;PK_Tyr_Ser-Thr;S_locus_glycop
VIT_08s0007g01200.t01	Receptor-like kinases	Lectin-RLK	B_lectin;EGF;FXa_inhibition;hEGF;PAN_1;PAN_2;PAN_4;Pkinase;PK_Tyr_Ser-Thr;S_locus_glycop	AT2G19130.1	-	S-locus lectin protein kinase family protein	B_lectin;DUF3149;EB;PAN_1;PAN_2;Pkinase;PK_Tyr_Ser-Thr;S_locus_glycop
VIT_08s0007g01230.t01	Receptor-like kinases	Lectin-RLK	B_lectin;EGF;EGF_2;FXa_inhibition;hEGF;PAN_1;PAN_2;PAN_4;Pkinase;PK_Tyr_Ser-Thr;S_locus_glycop	AT5G24080.2	-	Protein kinase superfamily protein	B_lectin;Pkinase;PK_Tyr_Ser-Thr;S_locus_glycop
VIT_08s0007g06560.t01	Receptor-like kinases	Lectin-RLK	Bact_lectin;Lectin_leg-like;Lectin_legB;Pkinase;PK_Tyr_Ser-Thr	AT5G06740.1	-	Concanavalin A-like lectin protein kinase family protein	Bact_lectin;Lectin_legB;PIP49_C;Pkinase;PK_Tyr_Ser-Thr
VIT_08s0007g06570.t01	Receptor-like kinases	Lectin-RLK	Bact_lectin;Lectin_legB;Pkinase;PK_Tyr_Ser-Thr	AT5G06740.1	-	Concanavalin A-like lectin protein kinase family protein	Bact_lectin;Lectin_legB;PIP49_C;Pkinase;PK_Tyr_Ser-Thr
VIT_08s0007g06610.t01	Receptor-like kinases	Lectin-RLK	Bact_lectin;Lectin_legB;Pkinase;PK_Tyr_Ser-Thr	AT5G06740.1	-	Concanavalin A-like lectin protein kinase family protein	Bact_lectin;Lectin_legB;PIP49_C;Pkinase;PK_Tyr_Ser-Thr
VIT_08s0007g08230.t01	Receptor-like kinases	Lectin-RLK	B_lectin;PAN_2;PAN_4;Pkinase;PK_Tyr_Ser-Thr;S_locus_glycop	AT2G41890.1	-	curculin-like (mannose-binding) lectin family protein / PAN domain-containing protein	B_lectin;FixQ;PAN_2;PAN_4;S_locus_glycop
VIT_08s0040g02210.t01	Receptor-like kinases	Lectin-RLK	Lectin_legB;Pkinase;PK_Tyr_Ser-Thr	AT5G03140.1	-	Concanavalin A-like lectin protein kinase family protein	Bact_lectin;FixQ;Lectin_legB;Pkinase;PK_Tyr_Ser-Thr
VIT_09s0002g06830.t01	Receptor-like kinases	Lectin-RLK	B_lectin;EB;Pkinase;PK_Tyr_Ser-Thr;S_locus_glycop	AT4G32300.1	-	S-domain-2 5	B_lectin;PAN_2;PAN_3;Pkinase;PK_Tyr_Ser-Thr;S_locus_glycop
VIT_11s0016g05440.t01	Receptor-like kinases	Lectin-RLK	B_lectin;PAN_1;PAN_3;Pkinase;PK_Tyr_Ser-Thr	AT4G32300.1	-	S-domain-2 5	B_lectin;PAN_2;PAN_3;Pkinase;PK_Tyr_Ser-Thr;S_locus_glycop
VIT_12s0028g01270.t01	Receptor-like kinases	Lectin-RLK	Beta_helix;B_lectin;Glyco_hydro_28;PAN_2;Pectate_lyase_3;Pkinase;PK_Tyr_Ser-Thr	-	-	-	-
VIT_12s0028g01280.t01	Receptor-like kinases	Lectin-RLK	B_lectin;PAN_2;PAN_4;Pkinase;PK_Tyr_Ser-Thr;S_locus_glycop	AT5G35370.1	-	S-locus lectin protein kinase family protein	B_lectin;Pkinase;PK_Tyr_Ser-Thr;S_locus_glycop
VIT_12s0028g01430.t01	Receptor-like kinases	Lectin-RLK	B_lectin;PAN_2;Pkinase;PK_Tyr_Ser-Thr	AT4G32300.1	-	S-domain-2 5	B_lectin;PAN_2;PAN_3;Pkinase;PK_Tyr_Ser-Thr;S_locus_glycop
VIT_12s0028g01460.t01	Receptor-like kinases	Lectin-RLK	B_lectin;PAN_2;PAN_4;Pkinase;PK_Tyr_Ser-Thr;S_locus_glycop	AT4G32300.1	-	S-domain-2 5	B_lectin;PAN_2;PAN_3;Pkinase;PK_Tyr_Ser-Thr;S_locus_glycop
VIT_12s0028g01520.t01	Receptor-like kinases	Lectin-RLK	B_lectin;PAN_2;PAN_4;Pkinase;PK_Tyr_Ser-Thr;S_locus_glycop	-	-	-	-
VIT_12s0028g01530.t01	Receptor-like kinases	Lectin-RLK	B_lectin;PAN_2;PAN_4;Pkinase;PK_Tyr_Ser-Thr	AT4G32300.1	-	S-domain-2 5	B_lectin;PAN_2;PAN_3;Pkinase;PK_Tyr_Ser-Thr;S_locus_glycop
[truncated: 697 more rows]
