# Supplementary material for: The grape powdery mildew resistance loci Ren2, Ren3, Ren4D, Ren4U, Run1, Run1.2b, Run2.1, and Run2.2 activate different transcriptional responses to Erysiphe necator
Source: Front Plant Sci. 2022 Dec 19;13:1096862. doi: 10.3389/fpls.2022.1096862 (PMC9806207; doi:10.3389/fpls.2022.1096862)
Supplement: Supplementary file 7 [file Table_7.xlsx]

## Sheet: 1dpi
Supplementary Table 7: Differential gene expression statistics of the defense-related genes in response to E. necator.
			09390-023 - Ren2+			07712-06 - Ren3+			13353-55 - Ren4D+			14305-002 - Ren4U+			14375-059 - Run1+			e6-23 - Run1.2b+			09705-45 - Run2.1+			08391-029 - Run2.2+			13353-33 - Ren4D-			14305-001 - Ren4U-			14375-063 - Run1-			08391-028 - Run2.2-			F2-35			Malaga_Rosada
CDS ID	Functional category	Functional subcategory	baseMean	log2FoldChange	P value	baseMean	log2FoldChange	P value	baseMean	log2FoldChange	P value	baseMean	log2FoldChange	P value	baseMean	log2FoldChange	P value	baseMean	log2FoldChange	P value	baseMean	log2FoldChange	P value	baseMean	log2FoldChange	P value	baseMean	log2FoldChange	P value	baseMean	log2FoldChange	P value	baseMean	log2FoldChange	P value	baseMean	log2FoldChange	P value	baseMean	log2FoldChange	P value	baseMean	log2FoldChange	P value
07712-06_TRINITY_DN15591_c0_g1::07712-06_TRINITY_DN15591_c0_g1_i1::g.1372::m.1372	NLRs	NBS-LRR	4.22861	-0.00151741	0.998892	1313.82	-0.0398563	0.898689	3.0634	-0.714376	0.623706	3.47266	-0.685658	0.56745	0.933066	2.02669	0.458621	151.558	-0.403098	0.41041	2.14865	-2.50371	0.250198	0	NA	NA	3.34636	1.25608	0.431487	0.577926	-1.28539	0.74373	0	NA	NA	0.283555	0.11399	0.977714	1.72819	-1.09587	0.580567	0.942285	-3.23955	0.255012
08391-028_TRINITY_DN13339_c0_g1::08391-028_TRINITY_DN13339_c0_g1_i1::g.9006::m.9006	PR proteins	PR14 Lipid-transfer proteins	2376.25	-0.232782	0.206613	17982.7	-0.0505925	0.842163	25051.6	0.0649437	0.83194	27290.7	1.19022	0.00522864	2055.95	-0.16055	0.407876	13554.3	-0.0299074	0.231428	44239.7	-0.345557	0.479576	22681.9	0.285655	0.0244384	17397.8	0.952516	0.0328432	22618.2	0.0898272	0.870027	6982.74	0.68178	0.00501072	21546.5	-0.240621	0.435832	24101	-0.215899	0.541963	12956.3	0.359294	0.417679
08391-028_TRINITY_DN6378_c0_g1::08391-028_TRINITY_DN6378_c0_g1_i1::g.8751::m.8751	NLRs	NBS-LRR	18.9742	0.306415	0.69403	0.641047	-2.66806	0.436597	0.134107	0.603445	0.882433	0.328396	1.81547	0.652997	0.342919	-0.142507	0.97214	0.638903	1.40999	3.03773	630.414	0.0986405	0.753127	0.31101	1.70145	0.673828	0.356279	0.566958	0.889242	0.13091	0.696076	0.864548	0.630496	-1.2596	0.686434	432.193	-0.262682	0.38546	0.324926	-0.592351	0.884579	409.906	0.16755	0.748755
08391-029_TRINITY_DN13285_c0_g1::08391-029_TRINITY_DN13285_c0_g1_i1::g.7914::m.7914	Cell wall reinforcement	Lignins - Laccases	0	NA	NA	0	NA	NA	0	NA	NA	0	NA	NA	0	NA	NA	0.297041	-0.0735127	4.08047	0.148296	-0.857597	0.833534	465.889	-0.34418	0.0418783	0	NA	NA	0	NA	NA	0.271063	-1.54279	0.703865	0.119701	-0.841136	0.836684	0	NA	NA	0	NA	NA
08391-029_TRINITY_DN14646_c0_g1::08391-029_TRINITY_DN14646_c0_g1_i2::g.8014::m.8014	NLRs	NBS	178.866	0.528121	0.0616942	210.185	0.563583	0.0223239	0.815091	-0.947679	0.73345	0.488808	0.919405	0.781368	299.985	0.467543	0.062041	1.58476	-1.18444	1.86396	384.146	0.272539	0.387844	327.243	0.190569	0.228605	0.464309	-2.08761	0.600659	0.13091	0.696076	0.864548	218.611	-0.435644	0.0643396	351.345	-0.143818	0.551515	0.235171	-1.54751	0.704504	380.098	0.38488	0.348825
08391-029_TRINITY_DN15731_c0_g1::08391-029_TRINITY_DN15731_c0_g1_i1::g.8361::m.8361	ROS scavenging	Glutaredoxins	717.458	-0.478928	0.0315447	562.757	0.130573	0.552203	676.917	-0.480242	0.0410914	804.712	-0.143778	0.65153	636.689	-0.208586	0.240234	778.959	0.0551583	0.23375	1082.29	0.0885761	0.728408	854.074	-0.012735	0.920226	739.396	0.601454	0.0924137	779.405	-0.0439561	0.902396	869.77	0.720111	0.00324339	942.333	-0.246972	0.206925	718.095	-0.158418	0.546344	576.364	0.012267	0.973758
08391-029_TRINITY_DN7018_c0_g1::08391-029_TRINITY_DN7018_c0_g1_i1::g.8614::m.8614	Cell wall reinforcement	Pectin - PME inhibitors	1.54386	0.390451	0.856695	3.04238	-1.61784	0.309699	2.27037	-1.98119	0.276755	1.22005	-1.38646	0.532577	20.517	-1.01784	0.117148	12.9039	-0.226778	0.759574	23.8557	-0.477878	0.710046	68.4152	-0.179221	0.52133	2.98878	-0.610427	0.694442	8.18358	-1.32129	0.212946	13.3803	1.68552	0.015643	21.9431	0.0362	0.954206	5.88502	-0.802032	0.459468	2.63235	-0.540916	0.729822
09390-023_TRINITY_DN12971_c0_g1::09390-023_TRINITY_DN12971_c0_g1_i1::g.375::m.375	NLRs	NBS	43.1847	-0.0670026	0.895641	19.0027	-0.0151623	0.980124	22.485	0.875649	0.143218	4.73352	0.688088	0.617212	9.99475	1.78248	0.0323471	19.1266	-0.313667	0.644133	7.11011	-0.369161	0.690457	6.77279	0.949309	0.353427	25.1878	-0.717275	0.457134	20.4749	-0.064814	0.936676	11.6605	-0.533351	0.467772	5.94964	0.490805	0.691041	9.9012	0.149059	0.861605	10.5932	-1.22477	0.241978
09390-023_TRINITY_DN17784_c0_g1::09390-023_TRINITY_DN17784_c0_g1_i1::g.345::m.345	PR proteins	PR14 Lipid-transfer proteins	430.318	-0.771311	0.00960845	442.095	0.387472	0.288162	484.34	-0.755037	0.000181041	543.17	-0.91543	0.0105157	1142.43	-0.139204	0.43701	811.235	-0.402479	0.204875	744.945	0.150445	0.647966	1022.34	-0.321673	0.0226396	465.276	-0.0760803	0.81177	429.517	0.203291	0.475371	865.715	0.380483	0.0247774	859.947	0.650319	0.0262432	415.547	-0.720871	0.0279967	493.333	-0.0774976	0.848966
09390-023_TRINITY_DN19869_c0_g1::09390-023_TRINITY_DN19869_c0_g1_i2::g.271::m.271	Phytoalexin biosynthesis	Phenylpropanoids - Flavanone 3-hydroxylases/Naringenin,2-oxoglutarate 3-dioxygenases	5547.82	-0.329034	0.203639	2.81455	0.341856	0.78515	1.76894	1.04315	0.54466	4.29998	1.75337	0.180892	4.0702	-0.877702	0.649175	0	NA	NA	0.165402	-0.857597	0.833534	0.625719	2.7301	0.458078	2.66757	0.514405	0.733426	2.1026	0.398168	0.800902	0.499866	2.49945	0.50799	0	NA	NA	1.52407	-0.89212	0.607304	2.23804	-0.00125779	0.99944
09390-023_TRINITY_DN19944_c0_g1::09390-023_TRINITY_DN19944_c0_g1_i5::g.55::m.55	NLRs	NBS-LRR	1065.05	0.199855	0.402547	0.927118	-2.00827	0.46353	0.353431	-0.379183	0.925962	2.98946	-0.262436	0.839081	1.38071	0.649309	0.789189	0.318068	-1.84085	4.04714	1.74058	-0.622416	0.811588	1.60983	-2.1062	0.300541	140.891	-0.711481	0.132775	1.04803	2.14928	0.384224	0.69068	-1.483	0.66617	2.99091	-0.541329	0.688844	1.26641	-0.267544	0.912434	5.00198	0.646563	0.595357
09390-023_TRINITY_DN20316_c0_g1::09390-023_TRINITY_DN20316_c0_g1_i1::g.715::m.715	Receptor-like kinases	WAK	277.585	0.286126	0.18764	10.619	-0.275361	0.752223	18.3077	0.249689	0.651201	55.4309	-0.183865	0.603324	34.6263	-0.151173	0.719884	2.71428	-1.66366	1.40091	81.1165	-0.381758	0.444944	121.558	0.0570545	0.80984	0.879809	0.415582	0.899436	0.868054	-2.16717	0.414235	28.5302	-0.179867	0.762529	88.6715	-0.433352	0.362676	16.8392	-0.342839	0.535339	138.127	-0.0915608	0.857517
09705-45_TRINITY_DN17385_c0_g1::09705-45_TRINITY_DN17385_c0_g1_i2::g.7652::m.7652	NLRs	NBS-LRR	82.9997	0.247034	0.583434	0.160222	1.21527	0.765837	0	NA	NA	0.167468	0.92079	0.821468	0.439022	2.19798	0.582836	0.549177	-2.60477	3.57684	575.656	0.118975	0.606686	0.125144	0.833711	0.838106	0.127287	-0.488881	0.904634	0.13091	0.696076	0.864548	0.44631	-2.23699	0.570055	336.475	-0.0394207	0.89505	0	NA	NA	285.967	0.0168647	0.967622
13353-33_TRINITY_DN17132_c0_g1::13353-33_TRINITY_DN17132_c0_g1_i1::g.2095::m.2095	Ethylene-mediated signaling pathway	Hormone signal transduction - AP2/ERF TFs - ERF family	643.699	0.964599	0.000218554	715.504	0.181729	0.443344	601.193	0.393575	0.0761774	638.574	1.65305	4.69808e-14	199.551	-0.432773	0.230197	460.663	-0.122952	0.322449	210.399	-0.0165746	0.972356	122.038	0.175286	0.443806	742.611	0.0917483	0.790569	373.372	-0.23907	0.629636	201.428	0.742787	0.0272409	278.849	-0.598813	0.0927288	761.162	0.223966	0.448992	922.865	0.804431	0.00834197
13353-33_TRINITY_DN17161_c0_g1::13353-33_TRINITY_DN17161_c0_g1_i1::g.2092::m.2092	Ethylene-mediated signaling pathway	Hormone signal transduction - AP2/ERF TFs - ERF family	55.4407	-0.46818	0.205265	95.8756	0.717384	0.0252147	65.6276	0.124801	0.700665	61.6775	0.152937	0.646223	137.022	0.19016	0.490581	94.6969	0.059439	0.280816	110.466	0.0525619	0.887345	90.1234	-0.379834	0.151208	77.824	-0.0968282	0.80484	59.6759	-0.190185	0.671528	83.0965	-0.0158063	0.961269	97.6068	0.330214	0.308398	68.8025	0.0978611	0.763942	66.6631	-0.0875192	0.830773
13353-33_TRINITY_DN17240_c0_g1::13353-33_TRINITY_DN17240_c0_g1_i1::g.2363::m.2363	PR proteins	PR14 Lipid-transfer proteins	755.345	-0.745945	0.00461915	466.927	-0.587886	0.0599872	459.636	-0.550065	0.0653732	1214.93	-0.212178	0.52201	2417.27	-0.0836021	0.661409	871.743	-0.188817	0.171914	1363.93	0.161704	0.662884	1218.27	-0.182988	0.270259	1131.42	0.229703	0.366007	1070.22	-0.183666	0.593847	2339.75	0.494331	0.000751922	1146.27	0.820776	0.0326328	486.163	-0.816871	0.0226681	462.854	-0.116487	0.746305
14305-002_TRINITY_DN11656_c0_g1::14305-002_TRINITY_DN11656_c0_g1_i1::g.2863::m.2863	Jasmonic acid-mediated signaling pathway	Hormone signal transduction - Jasmonate-ZIM-domain proteins	3.43799	0.952583	0.482502	5.35534	0.124722	0.918457	2.71181	1.90965	0.238504	48.5931	1.86248	0.00152568	13.4018	0.0411682	0.955225	4.97382	-1.99055	1.16402	20.8382	-1.23851	0.111715	4.8877	-0.749863	0.558318	1.63209	-3.90546	0.0877844	43.6141	-0.894158	0.319366	18.8345	0.282394	0.677379	5.60124	2.29965	0.0556535	1.11	-0.256947	0.919423	9.87563	-0.0654674	0.955959
14375-059_TRINITY_DN16144_c0_g1::14375-059_TRINITY_DN16144_c0_g1_i2::g.4273::m.4273	Cell wall reinforcement	Pectin - PME inhibitors	89.7227	-0.293923	0.509824	48.1949	-0.886209	0.0560267	47.6491	-0.755529	0.0926527	57.8226	-0.328473	0.389354	82.8706	0.190664	0.534864	14.2638	-0.0851715	0.677622	100.035	-0.20774	0.780279	171.778	-0.0571361	0.803707	52.2606	1.03498	0.158481	103.34	-0.566313	0.182629	54.1857	0.635294	0.15058	78.1022	1.04704	0.00306865	55.7703	0.139781	0.835591	101.983	-1.24862	0.0456103
14375-059_TRINITY_DN6486_c0_g1::14375-059_TRINITY_DN6486_c0_g1_i1::g.4412::m.4412	NLRs	NBS	7.56638	0.104331	0.909208	3.03442	1.61662	0.272935	3.01431	0.00102198	0.999365	19.5363	0.0154372	0.977371	30.486	0.378154	0.38671	20.5636	0.403823	0.540999	10.8524	0.194141	0.802678	25.4269	-0.376465	0.407926	27.8787	0.122442	0.811441	0.26182	1.41989	0.726117	12.8081	-1.88381	0.016244	0.793073	-1.73289	0.607523	3.30514	1.64638	0.282015	16.5597	-0.246617	0.704792
14375-059_TRINITY_DN8497_c0_g1::14375-059_TRINITY_DN8497_c0_g1_i1::g.4030::m.4030	NLRs	NBS	45.7213	0.142675	0.79865	2.58684	-0.253777	0.854266	39.3926	0.729216	0.0787845	28.7125	-0.526818	0.328884	162.101	0.172034	0.536808	114.666	0.00250675	0.324167	1.62017	1.22551	0.592464	117.248	0.0122841	0.958467	3.83824	0.437467	0.701899	47.2276	-0.602852	0.318749	61.1719	-0.861164	0.0430329	0.955982	0.263523	0.915555	58.3796	0.121389	0.763652	44.1543	-0.755506	0.215765
e6-23_TRINITY_DN17538_c0_g1::e6-23_TRINITY_DN17538_c0_g1_i1::g.6104::m.6104	NLRs	NBS	8.50656	-0.113113	0.903937	31.5942	0.404908	0.386068	20.3134	0.43893	0.413344	12.5276	0.951102	0.146082	11.3577	0.0235372	0.973129	159.555	0.119914	0.25018	65.1292	-0.221249	0.57881	3.18957	0.276375	0.830317	22.2854	0.854319	0.148269	0.541481	2.43817	0.536392	5.4587	-0.970224	0.396744	0.505231	0.906566	0.81908	19.9383	0.535467	0.359922	4.47599	0.41739	0.72809
e6-23_TRINITY_DN33943_c0_g1::e6-23_TRINITY_DN33943_c0_g1_i1::g.5918::m.5918	Ethylene-mediated signaling pathway	Hormone signal transduction - AP2/ERF TFs - ERF family	15.7838	-0.0830096	0.90526	20.346	-1.06506	0.0565603	13.7457	-0.266771	0.703597	13.3286	-0.21888	0.735222	19.562	0.0646659	0.902562	50.1933	-0.0150467	0.393584	19.6937	-0.0117648	0.987407	24.4545	0.348062	0.485089	19.0005	1.36367	0.0494857	11.4663	-0.456178	0.574287	14.2317	-0.0757333	0.906996	23.1814	0.198954	0.715388	21.2082	-0.549622	0.300465	10.5652	-1.49242	0.155605
VIT_00s0125g00090.t01	Receptor-like kinases	Malectin-RLK	839.716	0.139052	0.664024	148.456	0.534062	0.107345	219.954	0.503814	0.075993	19.5646	1.7549	0.00570686	120.562	0.0620428	0.824245	18.8785	-0.0208973	0.563568	90.2583	0.288456	0.449132	169.231	0.281939	0.263174	221.015	-0.442172	0.0842075	129.732	-0.092552	0.817027	102.808	-0.317988	0.386398	15.2087	-0.602651	0.354005	46.227	-0.0240042	0.957758	171.585	-0.346745	0.463769
VIT_00s0125g00140.t01	Receptor-like kinases	Malectin-RLK	0.555293	1.38325	0.72192	14.0084	-0.142501	0.816812	7.35998	0.785898	0.406712	16.5094	1.24551	0.0309553	163.048	0.182919	0.521671	2.71904	2.29134	1.65765	5.61934	0.365232	0.755246	29.3527	0.601353	0.207068	9.87706	-0.117774	0.875437	17.381	-0.299841	0.628792	6.77427	0.636036	0.489446	5.64331	-0.305506	0.793328	6.45029	-0.0749158	0.943291	2.16786	-0.722314	0.760335
VIT_00s0125g00210.t01	Receptor-like kinases	Malectin-RLK	60.3726	0.42865	0.277643	20.4881	0.106691	0.831064	18.235	-0.514255	0.337741	14.2159	-0.406518	0.563361	40.2685	0.134637	0.729256	30.4909	-0.487933	0.46821	36.5982	0.269782	0.731706	37.9783	-0.224884	0.538491	16.7567	-0.651516	0.292036	49.8926	0.699801	0.169227	37.8239	-0.631209	0.136545	20.749	-0.104824	0.858828	13.6896	0.303908	0.669669	10.0114	-0.751031	0.408755
VIT_00s0144g00120.t01	NLRs	NBS-LRR	390.118	-0.00276833	0.989222	51.2294	0.178732	0.67879	72.2993	-0.237889	0.467693	97.5487	0.0429226	0.892124	392.528	-0.00221805	0.991151	206.977	-0.260289	0.250591	167.224	0.296157	0.445083	231.004	-0.129344	0.462838	81.5385	-0.109985	0.777415	132.033	-0.0889434	0.815127	320.733	0.0583545	0.770605	100.395	-0.253621	0.462641	73.0636	-0.0546569	0.870247	258.588	0.0476879	0.86036
VIT_00s0144g00190.t01	NLRs	NBS-LRR	135.045	0.0433045	0.882944	19.5247	-0.698535	0.182882	36.2316	-0.107773	0.805858	38.0604	-0.170701	0.718365	29.9836	1.11042	0.0436233	46.2911	0.0111472	0.378188	42.5826	0.712848	0.171858	95.6916	-0.359685	0.190089	45.9693	-0.49069	0.304854	53.7537	-0.882055	0.0838031	9.69991	-0.802355	0.407126	40.9424	0.292463	0.456192	28.1326	0.474112	0.353459	85.2328	-0.24316	0.58827
VIT_00s0144g00220.t01	NLRs	NBS	85.2042	-0.16375	0.638977	8.41777	-1.10271	0.231074	14.0487	1.22168	0.0651853	24.0212	0.0353936	0.960858	38.0494	0.230371	0.585976	25.6635	-0.657934	0.550893	20.4612	0.40625	0.564566	38.0847	-0.283998	0.440797	11.6464	0.172416	0.857389	30.5973	0.224107	0.764221	27.637	0.170916	0.753071	28.8137	-0.810932	0.111538	2.95513	1.98381	0.216823	51.3542	0.121323	0.811014
VIT_00s0144g00270.t01	NLRs	NBS-LRR	295.939	-0.246057	0.245756	33.9609	-0.124108	0.787389	56.4151	0.345684	0.288831	82.4753	0.185039	0.625974	56.7743	0.180361	0.596477	146.733	-0.0452347	0.293082	89.8064	0.322814	0.384161	183.978	-0.0726802	0.714611	68.8161	-0.597606	0.104206	102.676	-0.0699548	0.878607	27.9763	-0.37469	0.402656	67.8058	0.0240293	0.952288	68.3174	0.468941	0.176334	212.576	-0.264597	0.335521
VIT_00s0153g00050.t01	ROS scavenging	Glutathione S-transferases	228.601	-0.541037	0.197652	434.771	0.863656	0.000119824	240.395	-0.228265	0.41219	416.829	1.15935	0.00113756	230.949	-0.0415869	0.877495	178.684	0.425115	0.318114	86.4238	-0.00587937	0.991064	105.105	-0.474003	0.139206	528.185	-0.244596	0.59121	242.555	-0.236175	0.634074	99.7696	0.560388	0.163302	117.123	0.558282	0.213802	318.642	0.442677	0.125915	547.653	0.42349	0.351443
VIT_00s0153g00070.t01	ROS scavenging	Glutathione S-transferases	56.1775	-0.50891	0.402662	28.6598	-0.0364191	0.943937	0.134107	0.603445	0.882433	0	NA	NA	0.903911	1.98077	0.472116	0	NA	NA	5.89812	0.280304	0.828899	1.33915	-2.7292	0.23714	1.23204	1.8558	0.533907	0.144436	0.696076	0.864548	0.831144	3.23145	0.370574	0.189452	-0.841136	0.836684	2.18251	-0.225978	0.90254	1.03241	-1.18475	0.644131
VIT_00s0174g00270.t01	Cell wall reinforcement	Lignins - Cinnamyl alcohol dehydrogenases	0	NA	NA	0	NA	NA	0	NA	NA	0.322435	-1.83948	0.649157	0	NA	NA	0	NA	NA	0	NA	NA	0	NA	NA	0	NA	NA	0.13091	0.696076	0.864548	0	NA	NA	0	NA	NA	0.311489	-0.593319	0.884392	0	NA	NA
VIT_00s0174g00280.t01	Cell wall reinforcement	Lignins - Cinnamyl alcohol dehydrogenases	0	NA	NA	0	NA	NA	0	NA	NA	0	NA	NA	0	NA	NA	0	NA	NA	0	NA	NA	0.207245	-1.08984	0.789402	0	NA	NA	0	NA	NA	0	NA	NA	0.164155	1.08242	0.790803	0	NA	NA	0	NA	NA
VIT_00s0179g00090.t01	Jasmonic acid-mediated signaling pathway	Hormone signal transduction - Jasmonate-ZIM-domain proteins	137.348	-0.289828	0.292293	153.66	-0.442212	0.075397	95.1191	0.136297	0.645602	76.6755	0.671107	0.0255908	41.2788	-0.0710872	0.862581	127.364	0.00160599	0.251677	165.944	-0.438723	0.212991	118.999	-0.192659	0.448999	88.4333	0.0363342	0.923774	58.1976	-0.676241	0.153583	81.513	0.104102	0.744974	83.1421	-0.257655	0.434438	81.6556	-0.219918	0.547802	138.768	-0.00173568	0.99686
VIT_00s0179g00100.t01	Ethylene-mediated signaling pathway	Hormone biosynthesis - ETO1-like 1 (EOL1)	833.663	0.435275	0.0254922	823.241	-0.315441	0.0652342	729.223	0.432449	0.0327922	622.201	0.391071	0.0746242	904.436	0.167817	0.299469	848.407	0.208853	0.158001	865.358	-0.0912989	0.737768	852.826	0.0417118	0.729091	742.361	-0.0964345	0.690777	831.545	0.136496	0.619276	668.536	-0.150076	0.450863	794.694	-0.0465738	0.808017	906.896	0.228988	0.187054	614.111	0.0468609	0.863881
VIT_00s0179g00280.t01	Calcium signaling	Calcium sensors - Calmodulin-like proteins (CML)	1.39202	2.84038	0.252429	1.08353	3.70961	0.201645	1.64198	3.97552	0.0564609	3.24409	0.918022	0.527274	5.54631	-0.0483214	0.967904	2.11736	-0.235087	1.65286	4.22071	-0.782681	0.654229	1.66885	3.0513	0.130913	1.83886	2.3935	0.199756	0.963935	-3.51778	0.349489	7.38432	1.14049	0.217037	0.904989	2.04566	0.425753	1.81547	0.832323	0.681958	2.30658	2.60092	0.242331
VIT_00s0181g00220.t01	Calcium signaling	Calcium effectors - Calmodulin-binding protein 60s (CBP60s)	167.602	0.383809	0.163949	176.927	-0.015459	0.949644	121.775	0.399666	0.202708	105.971	-0.193243	0.620662	125.504	0.424971	0.17678	163.677	-0.186396	0.278514	85.7113	0.0651124	0.89534	175.25	-0.158073	0.512164	135.471	-0.32832	0.375035	126.548	0.509368	0.220209	87.6273	-0.566725	0.0598718	139.823	-0.0769057	0.801857	169.403	0.377417	0.171727	129.338	-0.504865	0.224956
VIT_00s0184g00010.t01	Ethylene-mediated signaling pathway	Hormone signal transduction - AP2/ERF TFs - ERF family	36.6483	-0.676042	0.210318	34.9473	0.0908953	0.848659	26.6058	-0.453144	0.353308	40.9023	0.0990302	0.827228	95.2181	-0.285672	0.291307	70.8872	-0.135216	0.31998	78.6131	0.151336	0.75468	73.1048	-0.257427	0.38017	29.0952	-0.0587351	0.90723	34.3042	-0.262185	0.642213	84.7751	0.412421	0.187485	68.8795	0.560772	0.2042	39.1481	-0.676951	0.13504	34.187	0.694269	0.227216
VIT_00s0184g00120.t01	NLRs	TIR-NBS	13.7087	-0.260931	0.690799	36.7035	0.580089	0.316988	19.9821	2.12587	0.0218023	17.5867	-0.214847	0.822616	51.4433	1.38695	0.0117133	82.5281	0.146929	0.395035	55.0647	-0.217654	0.706827	67.0526	-0.545144	0.133317	18.7298	-0.62567	0.58881	17.821	0.822846	0.370399	20.6652	-2.94687	1.12167e-05	24.1305	0.254037	0.732085	11.663	0.821376	0.423937	13.6158	0.172193	0.887688
VIT_00s0199g00290.t01	ROS scavenging	Glutaredoxins	0.181572	-0.816956	0.841315	0.750235	-2.90334	0.369087	0.571534	2.45953	0.481302	0	NA	NA	3.11014	0.539337	0.707111	0.307443	1.71452	4.04413	1.89173	-1.04468	0.67665	0	NA	NA	0.262291	-1.29127	0.749686	0	NA	NA	0	NA	NA	0.72032	-2.89922	0.464867	0.465702	2.03123	0.610244	13.753	0.841152	0.243763
VIT_00s0207g00130.t01	PR proteins	PR1-like proteins	22.825	0.959037	0.127909	14.9266	-1.03365	0.124532	16.5016	0.163896	0.80862	16.8459	1.12645	0.057198	31.0247	0.157592	0.780207	5.51472	-0.925418	1.06191	4.57685	0.680671	0.552015	7.33185	-0.627009	0.531384	19.4149	0.342854	0.573007	32.3404	0.772161	0.341445	14.1921	0.177234	0.808039	12.9258	0.797602	0.303459	20.3599	-0.429381	0.447843	13.1059	1.66182	0.0488289
VIT_00s0207g00270.t01	ROS scavenging	Thioredoxins	661.592	-0.0571828	0.762628	697.963	-0.154645	0.401272	761.672	-0.394858	0.0942506	788.522	0.221813	0.329782	851.689	-0.154202	0.37892	831.642	-0.0536576	0.154262	962.27	-0.0417673	0.869894	719.849	0.0610518	0.667186	798.12	0.184742	0.488128	880.766	-0.176644	0.578881	947.582	0.48374	0.00478686	869.599	-0.167924	0.415948	828.731	-0.196434	0.224707	779.72	-0.224069	0.370971
VIT_00s0218g00010.t01	Cell wall reinforcement	Lignins - Cinnamyl alcohol dehydrogenases	0	NA	NA	23.7462	2.73663	0.213642	0	NA	NA	3.93533	3.47568	0.0211688	40.641	0.657625	0.723329	39.6508	0.394206	0.631237	197.565	0.339863	0.452203	244.368	-0.00548012	0.976998	2.39258	4.91807	0.0409031	8.20374	1.12886	0.309759	9.66318	0.715285	0.585962	0.958404	3.43244	0.339967	70.0817	0.552495	0.0776707	5.96872	4.12859	0.033048
VIT_00s0218g00110.t01	Phytoalexin biosynthesis	Terpenoids - 1-deoxy-D-xylulose-5-phosphate synthases	56.9637	-0.114433	0.817373	68.255	-0.327553	0.47815	60.8351	-0.160645	0.68767	137.902	-1.15006	0.00219053	360.7	0.109191	0.626899	148.36	-0.657908	0.270707	110.156	0.310448	0.612437	262.15	-0.576309	0.036576	107.021	0.653553	0.128725	108.344	-0.0742037	0.863654	371.078	-0.265927	0.229498	185.63	-0.531489	0.273337	111.909	-0.378106	0.308434	76.433	-1.12308	0.00172971
VIT_00s0220g00120.t01	Receptor-like kinases	LRR-RLK	1266.59	0.353575	0.0877063	2337.2	0.332185	0.0647347	1180.5	0.486056	0.0104948	1107.25	0.849392	0.000102314	1590.23	-0.0673009	0.72799	1918.71	0.215015	0.188168	1588.26	-0.196739	0.56913	1317.85	0.0817163	0.5439	1209.88	-0.170111	0.468241	1100.09	0.0394427	0.893038	1124.36	-0.147298	0.446207	1073.88	-0.337006	0.0741289	1684.26	0.316388	0.140958	1350.61	0.601798	0.0255958
VIT_00s0225g00090.t01	ROS production	Copper amine oxidases (CuAOs)	1178.53	0.216268	0.358132	947.562	0.250848	0.144093	1009.98	0.227787	0.26587	548.752	-0.418502	0.137783	1423.6	0.453623	0.023727	1716.66	-0.00917587	0.161854	1390.46	0.0990841	0.712487	1490.59	0.0742562	0.540781	919.399	-0.24489	0.426124	827.077	0.0758723	0.816473	1130.32	-0.236746	0.25676	1128.13	-0.144814	0.449941	1033.69	0.147458	0.489896	946.234	-0.433948	0.11713
VIT_00s0225g00170.t01	ROS production	Class III cell wall peroxidases (Prxs)	0.48005	-2.30831	0.507599	0.789887	-2.97283	0.437908	0.702012	-0.545379	0.869824	1.21522	-0.514016	0.816297	2.68719	-2.06948	0.244504	0.71655	-3.01733	3.75328	0.46131	-2.28011	0.568493	1.7458	-0.445456	0.796157	0.393437	-1.87158	0.639969	0.907439	0.554129	0.832788	1.84522	1.51602	0.372623	2.21154	1.87115	0.339839	1.58139	-0.342514	0.853106	1.14355	0.350454	0.888019
VIT_00s0225g00210.t01	Receptor-like kinases	LysM-RLK	5.21695	0.708855	0.513881	2.96643	-0.417497	0.788259	2.26543	0.400219	0.808742	0.679922	-0.0126416	0.99621	6.64192	-0.300967	0.763874	7.17154	-0.666408	0.886484	2.54247	-0.13644	0.938036	6.16877	0.69474	0.484989	2.81261	-0.355499	0.794798	4.59457	0.436365	0.731843	4.08262	-3.41044	0.0199415	3.7985	0.103964	0.932833	5.06902	-0.545778	0.614983	0.4442	-0.68767	0.864745
VIT_00s0226g00030.t01	ROS production	Class III cell wall peroxidases (Prxs)	0.580155	-2.5939	0.492131	0.160222	1.21527	0.765837	0.416549	2.00869	0.608607	0.16682	-1.00276	0.805878	0.495891	-2.5062	0.530861	0	NA	NA	0.640345	1.52637	0.65426	0	NA	NA	0.262291	-1.29127	0.749686	0.13091	0.696076	0.864548	0	NA	NA	0.381127	0.117416	0.977044	0	NA	NA	0.517636	2.55086	0.524172
VIT_00s0226g00050.t01	NLRs	NBS-LRR	0.105942	1.05749	0.795154	0.432183	2.32083	0.563064	0.268213	1.38378	0.732533	0.4713	-0.829564	0.832258	0.846056	1.81601	0.526535	0.96197	3.35186	2.5507	42.9169	0.147601	0.78241	0.155505	0.833711	0.838106	0.503447	0.14624	0.965962	0.358443	-2.09911	0.603355	0.185802	1.06503	0.794087	0	NA	NA	0.254741	1.19017	0.768619	0.423623	-2.10139	0.599507
VIT_00s0226g00080.t01	NLRs	NBS-LRR	9.86169	0.29581	0.72572	2.60032	-0.818952	0.634702	1.96827	-0.67708	0.688778	3.0328	-0.673442	0.641957	1.68125	0.530228	0.79918	2.73504	-0.482199	1.54358	1.01473	3.51533	0.213586	0.883145	0.97298	0.712779	3.24357	-0.272223	0.861026	1.64311	2.85645	0.243537	0.872038	-1.91784	0.547219	1.12431	-1.26849	0.589773	0.921797	-2.46018	0.366229	1.48358	0.463959	0.837831
VIT_00s0233g00050.t01	Cell wall reinforcement	Hemicellulose - Xyloglucan galactosyltransferases	91.0086	-0.25093	0.472227	103.537	-0.569948	0.0564138	121.717	-0.0957909	0.729623	85.2301	0.00855578	0.982717	132.655	-0.0918918	0.707441	127.676	0.0084294	0.319788	166.021	0.20647	0.515779	157.104	-0.0361313	0.859471	133.967	0.289036	0.303351	157.009	-0.113535	0.710994	109.999	0.563139	0.077731	127.638	-0.330708	0.280077	111.376	-0.402475	0.130245	81.6728	-0.436268	0.313844
VIT_00s0238g00060.t01	NLRs	TIR-NBS-LRR	2.50802	0.691005	0.660012	517.575	-0.181012	0.503619	185.413	-0.160355	0.580561	5.01863	-1.52796	0.234777	302.156	0.0245777	0.901079	25.7273	0.406816	0.462607	13.3916	-0.894664	0.218333	12.1083	-0.300747	0.652889	5.65176	-0.133832	0.887278	3.90487	-2.13774	0.145568	227.803	-0.0317835	0.894137	15.1461	-0.26092	0.682307	13.8083	-1.07071	0.0832904	6.65072	-0.969416	0.349884
VIT_00s0238g00110.t01	ROS scavenging	Thioredoxins	60.2617	-1.12471	0.00816442	38.7202	0.268184	0.521972	57.1842	-0.0401613	0.918082	58.3005	0.112281	0.772394	56.5729	-0.160025	0.721756	67.5964	-0.333745	0.359856	95.8556	0.0136317	0.974486	59.0437	-0.109828	0.728904	76.0779	0.335168	0.589472	71.7618	0.16547	0.7353	68.2851	1.16008	0.00154767	65.8043	0.275411	0.497453	51.956	-0.602563	0.117151	54.6198	-0.0308669	0.947149
VIT_00s0238g00130.t01	NLRs	TIR-NBS-LRR	1.009	-0.996821	0.719965	277.901	-0.212625	0.489454	186.272	0.62615	0.0803315	112.963	-0.331645	0.464223	470.809	0.44179	0.0668295	978.177	0.12778	0.216088	3.83695	0.00361103	0.997793	1.32883	0.745783	0.740269	203.344	-0.672969	0.176514	181.462	-0.28775	0.546269	296.371	-0.713856	0.0111758	0.358313	2.01624	0.61726	274.685	0.140331	0.559095	3.11729	1.5635	0.390373
VIT_00s0240g00050.t01	ROS scavenging	Glutathione S-transferases	52.9356	0.483545	0.227749	0.268493	1.21527	0.765837	0	NA	NA	0	NA	NA	0	NA	NA	0.334101	1.81854	4.03474	0.17641	1.06596	0.793912	0	NA	NA	0	NA	NA	0.288873	1.52963	0.705282	0	NA	NA	0	NA	NA	0.382758	1.77341	0.657517	0	NA	NA
VIT_00s0252g00130.t01	Calcium signaling	Calcium sensors - Calmodulin-like proteins (CML)	1289.95	0.174601	0.327257	1773.71	0.290298	0.116475	1271.31	-0.0573046	0.758497	1276.39	0.687168	0.00202256	1101.94	0.0089478	0.960014	1106.34	0.416854	0.161521	1027.86	0.0948887	0.795198	940.984	0.0576113	0.651925	1228.41	0.335535	0.258407	1559.68	0.2439	0.466046	853.923	0.561106	0.00629764	910.847	0.140761	0.476632	1575.95	0.22996	0.195943	1644.88	0.31263	0.270564
VIT_00s0253g00080.t01	Jasmonic acid-mediated signaling pathway	Hormone metabolism - Methyl jasmonate esterases	5.59665	-3.7145	0.0269941	0.97518	-3.27461	0.359978	0	NA	NA	1.34292	-0.754136	0.69428	5.0425	-0.404706	0.750093	16.5806	-0.73801	0.584474	1.01502	2.26388	0.531217	0.775175	1.69928	0.58513	0.33923	-1.61544	0.687748	1.452	-0.631501	0.778932	5.26687	-1.51797	0.286672	1.44983	4.03335	0.130652	0.550356	-2.88918	0.470531	0	NA	NA
VIT_00s0253g00090.t01	Jasmonic acid-mediated signaling pathway	Hormone metabolism - Methyl jasmonate esterases	15.9664	0.0669852	0.931131	16.2615	-0.168729	0.769432	1.19246	-0.677497	0.756437	8.25392	1.68637	0.0915466	1.51768	2.84208	0.229335	28.1059	0.353521	0.478223	0.991407	0.166173	0.956097	0.155505	0.833711	0.838106	0.993059	-1.70968	0.534238	7.24233	-0.269481	0.809124	4.72329	0.0434135	0.967429	0.344263	0.11894	0.976746	0.310468	1.4391	0.720622	1.43685	-0.333047	0.886738
VIT_00s0253g00110.t01	Jasmonic acid-mediated signaling pathway	Hormone metabolism - Methyl jasmonate esterases	25.68	-0.249462	0.619029	34.1047	0.274361	0.501032	0.979209	-2.38275	0.426975	10.173	1.13761	0.17565	2.14817	0.15063	0.936476	68.4818	0.172676	0.340471	0.496205	-2.37604	0.551753	0.272054	-0.112273	0.978049	2.44952	2.3679	0.27155	5.92125	0.902018	0.451871	9.76332	-0.0429097	0.956219	0.956141	1.43236	0.605622	0	NA	NA	0	NA	NA
VIT_00s0253g00140.t01	Salicylic acid-mediated signaling pathway	Hormone metabolism - Methyl salicylate esterases	20.5735	0.208672	0.743926	62.7807	1.06638	0.0164008	40.6334	0.519892	0.344748	74.0517	0.540888	0.0989345	130.382	-0.0402872	0.877808	66.5562	0.11399	0.360513	42.2213	-0.0526865	0.944255	214.742	0.429261	0.0192397	45.8222	-0.0508056	0.913169	44.421	-0.701388	0.10819	38.3566	0.0241671	0.956837	127.262	-0.67953	0.0350863	152.344	0.574259	0.0497123	39.0658	1.91561	0.000119307
VIT_00s0253g00150.t01	Jasmonic acid-mediated signaling pathway	Hormone metabolism - Methyl jasmonate esterases	282.059	0.190728	0.51716	720.008	0.105062	0.530767	264.72	0.116869	0.634182	232.557	0.230795	0.323333	202.472	-0.140735	0.567	463.736	0.401954	0.219722	154.025	-0.821563	0.160461	165.48	0.233796	0.460887	355.556	0.0568882	0.862333	239.656	0.569538	0.137115	154.973	0.262395	0.328071	173.293	-0.635678	0.0178965	400.836	0.240148	0.296685	307.947	0.194105	0.572026
VIT_00s0253g00160.t01	Salicylic acid-mediated signaling pathway	Hormone metabolism - Methyl salicylate esterases	17.179	-0.236817	0.689726	60.5231	0.166889	0.606509	0	NA	NA	0	NA	NA	0.734677	-3.0609	0.440315	40.7524	0.194843	0.372214	0	NA	NA	0.962082	1.09827	0.667546	0	NA	NA	0	NA	NA	0.694146	1.59684	0.560981	0.119701	-0.841136	0.836684	0.63793	2.50699	0.526281	0.765173	-0.496107	0.876604
VIT_00s0253g00170.t01	Jasmonic acid-mediated signaling pathway	Hormone metabolism - Methyl jasmonate esterases	0	NA	NA	0	NA	NA	0	NA	NA	0.495836	-2.45357	0.515887	1.14528	1.29508	0.664978	0	NA	NA	1.07734	-3.50152	0.29849	0	NA	NA	0.29515	0.421074	0.917698	0.938174	0.434711	0.896706	0	NA	NA	0.189452	-0.841136	0.836684	0.155234	0.376046	0.926573	0.295007	-1.57582	0.696696
VIT_00s0262g00010.t01	Receptor-like kinases	Cys-rich RLK	176.541	0.239032	0.33633	146.972	1.74982	7.56534e-05	81.0554	1.62515	0.000124588	89.0907	1.09321	0.0211311	416.396	-0.0836119	0.751975	2.50536	1.40742	1.61304	220.551	-0.374622	0.635708	341.007	0.596584	0.000233102	1.11583	1.65007	0.447835	252.75	0.180944	0.663154	281.132	-0.188	0.522612	65.2166	0.962351	0.021903	1.04028	-0.593904	0.799664	268.113	1.79498	3.02756e-05
VIT_00s0262g00080.t01	Receptor-like kinases	Cys-rich RLK	0.635654	2.90971	0.464808	11.1629	6.05449	3.05061e-05	10.2734	0.556453	0.575457	0	NA	NA	0	NA	NA	58.9023	0.0735685	0.383299	0	NA	NA	0	NA	NA	2.73367	-1.99191	0.255881	0	NA	NA	0	NA	NA	0	NA	NA	6.65218	-0.829163	0.452544	0	NA	NA
VIT_00s0262g00120.t01	Receptor-like kinases	Cys-rich RLK	6.85782	1.48762	0.203613	24.1294	4.22541	5.73733e-06	3.09196	2.15099	0.155595	3.13971	2.23858	0.246796	21.6522	0.398905	0.491386	27.2689	0.817924	0.52451	3.2293	-2.57581	0.130526	19.1831	0.561793	0.306555	2.70802	1.63194	0.297929	3.55092	1.99428	0.308679	11.808	0.0176669	0.978854	1.2653	1.21226	0.628598	3.72429	2.99501	0.044624	3.05419	0.574728	0.704815
VIT_00s0265g00050.t01	Cell wall reinforcement	Callose - Callose synthases	284.888	0.409378	0.179062	271.951	-0.0963884	0.661325	205.798	0.759513	0.0119606	200.96	0.497027	0.125128	261.002	0.296561	0.228095	315.447	-0.168375	0.238805	227.31	-0.146822	0.672136	296.627	-0.256044	0.147822	224.353	-0.487053	0.261801	198.328	0.054926	0.891632	220.986	-0.565753	0.0152531	164.381	0.12563	0.724154	220.95	0.523587	0.0404812	225.319	-0.43387	0.28517
VIT_00s0266g00010.t01	Phytoalexin biosynthesis	Terpenoids - Terpene synthases	43.1901	3.16275	0.136925	3.07258	3.25947	0.166491	0	NA	NA	30.1405	1.14658	0.177451	23.1755	7.90422	4.22311e-09	0	NA	NA	0	NA	NA	0	NA	NA	0	NA	NA	16.8123	0.83681	0.316608	54.2588	0.184285	0.910661	11.8842	4.9202	0.0701701	0	NA	NA	4.1961	-5.39425	0.0437583
VIT_00s0266g00020.t01	Phytoalexin biosynthesis	Terpenoids - Terpene synthases	0.105942	1.05749	0.795154	0	NA	NA	0.695053	-3.10702	0.408597	2.61471	0.0669526	0.970123	0	NA	NA	0	NA	NA	0	NA	NA	0	NA	NA	4.35178	5.78312	0.0233388	1.89242	-0.741031	0.784004	0	NA	NA	0	NA	NA	0	NA	NA	0	NA	NA
VIT_00s0266g00070.t01	Phytoalexin biosynthesis	Terpenoids - Terpene synthases	0	NA	NA	35.4357	-0.339525	0.840627	9.82797	3.50427	0.00218767	1.01011	-3.47819	0.246483	15.4622	-7.46205	2.33507e-08	64.7429	0.599811	0.475228	3.77327	-0.277254	0.918871	1.56491	-4.15034	0.0773787	13.448	1.46321	0.664288	0	NA	NA	9.86649	0.308929	0.895218	23.891	-1.03959	0.219179	3.23702	-5.42223	0.0082543	0	NA	NA
VIT_00s0270g00130.t01	Receptor-like kinases	Cys-rich RLK	4.52859	0.887427	0.480865	43.8977	0.739459	0.12721	29.1539	-0.0811833	0.861033	19.1523	-0.0471518	0.934811	108.657	0.0759679	0.788103	75.6403	0.805123	0.412558	47.0906	0.116709	0.868532	25.5083	1.0119	0.0656395	24.5208	-1.06823	0.0422673	11.3198	-0.455436	0.560098	30.1689	-0.267622	0.59237	14.1405	0.243388	0.779202	16.925	0.232425	0.674096	5.44117	1.7835	0.14623
VIT_00s0271g00010.t01	Phytoalexin biosynthesis	Terpenoids - Terpene synthases	0.331517	-1.77031	0.660736	5.96835	6.11244	0.000400461	14.8503	-1.26735	0.128036	0.311216	-1.79555	0.657323	20.2174	-0.0294704	0.974488	3.29613	-5.21222	2.41718	19.2206	0.0820631	0.956631	8.0578	-1.74894	0.0723753	10.3291	2.57186	0.412461	0	NA	NA	9.68099	-2.49636	0.0299371	2.47061	4.81374	0.0331452	11.6198	-0.0205628	0.985064	0.50698	2.58973	0.517603
VIT_00s0271g00030.t01	Phytoalexin biosynthesis	Terpenoids - Terpene synthases	16.7229	-1.19061	0.120031	10.2862	-2.17328	0.067971	10.0591	-2.26415	0.00353703	140.691	-0.911047	0.0347197	138.221	-0.0347427	0.909055	13.6322	-0.611505	0.65984	548.363	0.30944	0.668076	670.511	-0.598885	0.00477742	4.66501	2.5707	0.0514274	122.66	-0.953802	0.0199022	211.603	0.440001	0.0866088	97.319	-0.819102	0.0734633	19.4878	-2.46335	0.000156817	40.3885	-0.732877	0.36222
VIT_00s0271g00060.t01	Phytoalexin biosynthesis	Terpenoids - Terpene synthases	7.32835	1.72308	0.0627129	26.5085	-0.588546	0.447414	17.2225	0.00891004	0.991501	240.698	-0.631107	0.0357176	41.6097	0.471018	0.258451	26.684	-1.22186	0.664471	73.8511	-0.20598	0.785548	55.3281	-0.30568	0.446543	23.3938	1.62782	0.0044047	267.522	-1.12827	0.0114423	78.2602	0.22533	0.492949	13.2939	0.240059	0.782868	38.6318	-1.4043	0.00843867	10.9763	0.425099	0.687448
VIT_00s0276g00070.t01	NLRs	NBS	1.58016	0.789586	0.680977	3.42841	0.844211	0.548965	1.12901	0.0470878	0.981633	0.347026	-0.0541981	0.989403	2.06331	-0.116254	0.942672	4.60024	-0.22602	1.03995	3.56889	0.6402	0.664171	3.11401	-0.52662	0.664207	0.464338	-2.08707	0.600765	0.950126	0.735138	0.753917	1.56509	-2.8982	0.231644	2.01628	1.67161	0.33452	1.31206	1.20587	0.573473	1.01365	1.2724	0.618457
VIT_00s0286g00130.t01	Receptor-like kinases	EGF-like-RLK	398.517	0.148216	0.554732	302.462	-0.0737975	0.761658	282.961	0.139943	0.563705	163.053	-0.168613	0.624045	882.278	0.412002	0.0528399	728.983	0.146745	0.17734	624.324	0.316212	0.279825	848.443	-0.023184	0.867486	280.583	-0.327785	0.340774	247.079	0.0635581	0.88951	633.638	-0.0625722	0.698692	561.039	0.225955	0.368822	410.803	0.09986	0.641273	266.066	0.391982	0.265824
VIT_00s0286g00140.t01	Receptor-like kinases	Lectin-RLK	365.306	0.388335	0.243537	754.717	0.00196337	0.99139	651.558	0.416015	0.0732333	225.845	0.204967	0.614764	191.629	0.451132	0.130285	706.675	0.325909	0.199734	40.9354	-0.162528	0.83461	719.721	0.19214	0.142433	760.375	-0.232667	0.529193	647.761	-0.0773186	0.859941	181.307	-0.3158	0.253266	318.753	0.126296	0.658105	993.131	0.374093	0.0434083	382.302	-0.0501459	0.914141
VIT_00s0288g00010.t01	NLRs	TIR-NBS	0.298314	-1.63585	0.685961	0	NA	NA	1.20638	-1.82776	0.513055	0.633502	2.76829	0.424721	0	NA	NA	0	NA	NA	0.439188	-0.745882	0.853693	0	NA	NA	0	NA	NA	1.17612	1.23315	0.643532	0.5487	1.1075	0.766196	0.404635	-0.490702	0.903862	0	NA	NA	0	NA	NA
VIT_00s0291g00030.t01	Ethylene-mediated signaling pathway	Hormone signal transduction - AP2/ERF TFs - ERF family	0	NA	NA	0.157977	-0.708287	0.862196	0	NA	NA	0	NA	NA	0	NA	NA	0	NA	NA	0	NA	NA	0	NA	NA	0	NA	NA	0	NA	NA	0	NA	NA	0.328309	1.90737	0.637213	0	NA	NA	0	NA	NA
VIT_00s0299g00100.t01	Abscisic acid-mediated signaling pathway	Hormone biosynthesis regulators - HAT1	856.215	0.658327	0.00126985	759.579	-0.314972	0.178771	619.92	-0.229637	0.234607	1060.24	0.893689	0.000340715	348.183	-0.318935	0.13284	403.745	0.103136	0.220423	524.44	0.000724195	0.998521	364.988	-0.0566481	0.77244	752.147	-0.0866275	0.81283	762.786	-0.137192	0.71622	333.236	0.540694	0.0427993	440.475	-0.270555	0.316014	1152.38	-0.21675	0.325132	611.701	0.286483	0.381476
VIT_00s0304g00060.t01	ROS scavenging	Thioredoxins	0.541875	2.65521	0.490723	0.268493	1.21527	0.765837	0.21127	-1.32011	0.746303	0.186108	-1.00276	0.805878	0.811068	0.509284	0.843761	0.562652	-1.15944	3.62229	0.830758	0.871426	0.819236	1.29986	-0.405277	0.849634	0.42646	-1.97502	0.578361	1.40823	0.678958	0.792743	0.135531	-0.858522	0.833357	0.283734	0.117986	0.976933	0.352963	-0.595206	0.884026	0.771465	-0.535702	0.866571
VIT_00s0313g00070.t01	Abscisic acid-mediated signaling pathway	Hormone metabolism regulators - MADS-box transcription factor (SVP)	134.777	0.095473	0.763498	125.55	-0.528555	0.0412659	124.02	-0.300573	0.252538	109.475	-0.133412	0.665258	235.333	-0.322135	0.159641	209.664	0.180077	0.20668	208.712	0.0380402	0.879608	169.168	-0.126765	0.544111	120.91	-0.00809134	0.977101	134.835	-0.290123	0.38655	183.559	0.250705	0.308099	162.951	0.0198342	0.938712	146.647	-0.336622	0.187999	74.3164	0.00491592	0.989108
VIT_00s0317g00050.t01	ROS scavenging	Dehydroascorbate reductases	759.708	-0.283412	0.134201	1171.02	-0.145421	0.417393	765.953	-0.0772235	0.694194	930.465	-0.13606	0.651484	1552.33	-0.264859	0.15525	1547.41	-0.0172461	0.15596	2169.65	-0.0664741	0.759109	1131.57	-0.0135896	0.911249	785.426	0.381738	0.174427	1114.06	-0.181918	0.585042	1561.28	0.0745992	0.688906	1144.13	-0.246493	0.162221	763.401	-0.210194	0.252263	805.153	0.111709	0.721416
VIT_00s0317g00070.t01	Cell wall reinforcement	Lignins and Lignans - Dirigent proteins	0.347568	-1.82948	0.649737	0.140076	1.21527	0.765837	0.13989	0.603445	0.882433	0.650983	2.80418	0.415104	0.340887	-1.96266	0.627156	0.561719	-1.15236	3.62419	0.940521	-3.30431	0.345543	0.207245	-1.08984	0.789402	0.294776	0.430025	0.915959	0	NA	NA	0.341138	0.118894	0.976755	0.189452	-0.841136	0.836684	0	NA	NA	0	NA	NA
VIT_00s0317g00080.t01	Cell wall reinforcement	Lignins and Lignans - Dirigent proteins	3.03451	-0.164581	0.912702	0.30038	1.95817	0.628258	8.6995	-1.59865	0.0647414	0	NA	NA	25.8524	-0.399511	0.501979	11.1624	-0.466021	0.836864	12.512	0.479917	0.692821	4.24018	0.408101	0.74075	1.84477	-1.06476	0.596941	18.4107	-0.594297	0.55221	51.3884	0.963648	0.00853752	0	NA	NA	5.73313	-2.59062	0.0318525	0.167844	-0.733524	0.857338
VIT_00s0317g00090.t01	Cell wall reinforcement	Lignins and Lignans - Dirigent proteins	0	NA	NA	0	NA	NA	0	NA	NA	0	NA	NA	0	NA	NA	0	NA	NA	0	NA	NA	0	NA	NA	0	NA	NA	0	NA	NA	0	NA	NA	0	NA	NA	0	NA	NA	0	NA	NA
VIT_00s0323g00050.t01	Cell wall reinforcement	Pectin - PME inhibitors	100.158	-0.730999	0.0833541	72.6275	-0.721868	0.0372735	66.5669	-1.00247	0.0232851	71.1461	-0.449483	0.314568	165.613	-0.267353	0.420537	149.759	-1.14021	0.356065	86.5754	-0.182733	0.782252	121.495	-1.39567	0.000354799	71.8239	0.406869	0.386598	61.512	0.519455	0.300793	101.847	0.0199891	0.96775	116.277	0.849011	0.0517714	74.8071	-0.0473892	0.900229	87.9167	0.225034	0.640074
VIT_00s0323g00060.t01	Cell wall reinforcement	Pectin - PME inhibitors	210.104	-0.076149	0.735987	21.7845	-0.417863	0.481262	48.5616	-0.994151	0.0550811	16.106	-0.205689	0.757258	50.7249	-1.07121	0.0195123	5.148	-0.0378117	1.08387	46.325	-0.261185	0.779248	121.687	-0.00846088	0.978268	79.6613	-0.133575	0.688817	183.843	-0.499358	0.11108	86.9317	0.148561	0.662608	129.002	-1.01186	0.0243991	14.2397	0.904326	0.16856	58.331	-0.818029	0.119683
VIT_00s0323g00070.t01	Cell wall reinforcement	Pectin - PME inhibitors	0.105942	1.05749	0.795154	0.872431	-0.248317	0.920512	0.719025	-1.86591	0.521691	0.186108	-1.00276	0.805878	0.177699	0.825884	0.839605	0.534272	0.84473	3.24891	4.60364	-0.669703	0.650694	4.08855	-0.178837	0.882425	1.04117	2.57687	0.411484	4.21393	-1.64179	0.259496	0.536295	-0.878247	0.792247	2.75124	0.610749	0.708494	0.409584	1.86077	0.595136	0.425801	0.218947	0.957208
VIT_00s0333g00050.t01	PR proteins	PR14 Lipid-transfer proteins	817.277	-1.14372	0.007379	383.98	-1.13173	0.00541189	764.053	-1.61342	1.71657e-06	968.585	-0.829489	0.00529068	2073.84	-0.395878	0.103436	1994.35	-0.350914	0.194443	1147.7	0.201622	0.747206	2209.85	-0.0945105	0.425076	876.401	-0.421733	0.214053	785.74	-0.418602	0.286203	2203.53	0.570953	0.00440195	1911.98	0.229499	0.577492	1178.97	-0.604147	0.0458392	768.95	0.0862214	0.874137
VIT_00s0335g00080.t01	NLRs	NBS	15.0964	-0.615287	0.44952	5.51179	0.97106	0.332608	5.65259	1.42541	0.17484	15.4995	-0.0383667	0.946368	14.5423	0.839192	0.307688	16.3363	-0.894471	0.70636	28.7267	0.0118104	0.983043	29.6889	-0.110473	0.809917	10.945	0.311008	0.661582	24.6502	-0.477256	0.403431	10.6155	-0.0371115	0.966869	9.33086	-0.0788333	0.924439	2.76289	0.340214	0.802515	19.7435	0.190373	0.781368
VIT_00s0341g00070.t01	Ethylene-mediated signaling pathway	Hormone signal transduction - AP2/ERF TFs - ERF family	71.0237	-0.0857751	0.800577	56.7006	-0.719445	0.195304	54.988	-0.415726	0.401524	32.44	0.696157	0.260484	24.7122	-0.252777	0.597236	37.2223	0.429762	0.386658	22.6977	-0.449717	0.4934	20.8611	0.566079	0.305671	26.6907	-0.364877	0.46638	121.218	-0.377689	0.280395	22.0334	0.316279	0.581743	34.7923	-0.129421	0.792067	96.3427	-0.188374	0.492007	6.12615	-0.776198	0.478751
VIT_00s0341g00080.t01	Ethylene-mediated signaling pathway	Hormone signal transduction - AP2/ERF TFs - ERF family	2.2099	0.257179	0.885376	2.94669	0.0859079	0.945772	4.25579	-0.346582	0.755518	4.49061	0.0676017	0.947309	4.9369	-1.29118	0.294144	7.78333	0.244808	0.876242	4.93765	0.159291	0.891452	4.59324	-0.0646689	0.954783	2.83082	2.61302	0.0925904	1.36187	0.672724	0.789622	4.69103	0.276539	0.798367	4.03863	-1.23894	0.438175	2.97633	1.41127	0.399673	2.23675	1.49826	0.383796
VIT_00s0346g00040.t01	Receptor-like kinases	Lectin-RLK	9.8924	0.0860303	0.908605	11.6929	-0.533505	0.50081	9.71735	0.660865	0.39751	2.40264	-0.508823	0.723441	0.351261	-2.00036	0.620263	1.39588	-0.900819	1.94226	3.18858	1.48121	0.410149	1.57402	0.945092	0.59988	3.38623	0.703269	0.558878	1.1318	-3.75001	0.214045	4.80205	0.486297	0.653819	2.00633	0.384609	0.862024	8.82999	0.0154877	0.984726	0.977443	-1.02794	0.730955
VIT_00s0346g00080.t01	Cell wall reinforcement	Lignins - Cinnamyl alcohol dehydrogenases	3.57784	-5.20385	0.0162547	0	NA	NA	3.27442	-0.0377435	0.982963	7.57373	-0.235657	0.771142	16.2711	0.35666	0.632932	1.7014	-2.10917	2.28983	0	NA	NA	8.41991	1.75052	0.0817968	8.59075	-0.613686	0.560151	3.64211	1.50373	0.450627	2.46822	-0.293949	0.899431	2.60562	4.87772	0.0357348	3.62056	5.01237	0.00410455	2.68295	-4.75632	0.105407
VIT_00s0346g00090.t01	Cell wall reinforcement	Lignins - Cinnamyl alcohol dehydrogenases	0	NA	NA	0	NA	NA	0	NA	NA	0	NA	NA	0	NA	NA	0	NA	NA	0	NA	NA	0	NA	NA	0	NA	NA	0	NA	NA	0	NA	NA	0	NA	NA	0	NA	NA	0	NA	NA
VIT_00s0346g00100.t01	Cell wall reinforcement	Lignins - Cinnamyl alcohol dehydrogenases	0	NA	NA	0	NA	NA	0	NA	NA	0	NA	NA	0	NA	NA	0	NA	NA	0	NA	NA	0	NA	NA	0	NA	NA	0	NA	NA	0	NA	NA	3.01049	1.47938	0.366145	0	NA	NA	0	NA	NA
VIT_00s0346g00110.t01	Cell wall reinforcement	Lignins - Cinnamyl alcohol dehydrogenases	1.75369	-1.49082	0.476483	2.97229	5.1109	0.0198939	2.16324	-0.530837	0.7664	0	NA	NA	0.359234	-2.02852	0.615131	1.60173	2.95234	2.06185	0	NA	NA	0.416487	2.07161	0.605627	0.383256	-0.344223	0.926833	0	NA	NA	0.85656	1.97904	0.484458	1.96242	-0.705745	0.729919	0.394594	-2.40126	0.552471	1.31896	-1.50348	0.579863
VIT_00s0346g00120.t01	Cell wall reinforcement	Lignins - Cinnamyl alcohol dehydrogenases	0	NA	NA	0	NA	NA	0	NA	NA	0	NA	NA	0	NA	NA	0	NA	NA	0	NA	NA	0	NA	NA	0	NA	NA	0	NA	NA	0	NA	NA	0	NA	NA	0	NA	NA	0	NA	NA
VIT_00s0347g00060.t01	Receptor-like kinases	Lectin-RLK	0.774071	3.15069	0.348646	28.306	1.3593	0.00842713	22.0608	0.786772	0.183698	15.9384	-0.115496	0.871461	3.15502	-0.624805	0.702922	60.3551	0.545876	0.456901	1.3964	1.63539	0.491688	53.3115	0.50995	0.130302	23.2389	-0.683253	0.356151	50.0459	0.52561	0.427613	1.16312	-0.352096	0.890013	25.2323	-0.299059	0.648463	25.2271	0.541492	0.283238	33.0143	-0.518806	0.304561
VIT_00s0347g00080.t01	Receptor-like kinases	Lectin-RLK	0	NA	NA	8.28408	1.35808	0.124768	5.24875	2.04524	0.143381	1.20024	-1.38676	0.533478	2.91644	-0.838591	0.586445	11.0374	0.940223	0.700983	1.36018	-2.67693	0.421382	1.47547	0.594065	0.763102	5.74526	0.666385	0.509631	6.12964	-1.94306	0.233396	3.35283	-0.828362	0.604047	0.381143	0.124031	0.975751	7.0906	-0.184323	0.885693	1.3064	-3.70857	0.213868
VIT_00s0353g00020.t01	Receptor-like kinases	Lectin-RLK	0.105942	1.05749	0.795154	3.97569	0.392159	0.784797	2.06165	1.44005	0.439837	5.20974	-0.0915975	0.950278	1.87244	-0.909522	0.683299	2.69594	3.79453	1.79134	1.59649	2.10345	0.414887	0.621736	-2.79729	0.450592	10.3523	-0.878215	0.316897	16.5681	-0.80135	0.255139	7.14605	1.62678	0.126512	2.43995	-0.12709	0.944503	0.742352	1.21424	0.713458	0.675973	3.00196	0.450574
VIT_00s0353g00060.t01	Receptor-like kinases	Lectin-RLK	252.545	0.721633	0.0144382	346.594	1.32256	0.000160177	111.037	1.25156	0.00219562	104.687	0.476773	0.228368	291.191	0.189648	0.362463	453.807	0.376687	0.260493	201.605	0.253641	0.400334	256.747	0.308044	0.115557	102.517	-0.20439	0.589922	140.579	0.051895	0.892362	219.544	-0.643125	0.00468647	206.556	0.318011	0.211779	164.018	0.558862	0.0209966	142.299	0.667834	0.130578
VIT_00s0361g00040.t01	Phytoalexin biosynthesis	Phenylpropanoids - Anthocyanidin reductase	392.607	-0.094177	0.784185	1117.23	0.659591	0.0552649	348.325	-0.0661629	0.814351	857.125	-0.154254	0.68867	7278.86	-0.184235	0.28702	7263.01	0.125158	0.201931	9722.51	0.0455773	0.924905	4308.41	-0.510622	0.00249364	469.349	0.323457	0.4573	769.756	-0.256766	0.518471	4782.86	-0.0611821	0.910884	2092.86	-0.376431	0.629421	495.827	-0.265355	0.413355	584.93	0.751672	0.122356
VIT_00s0361g00060.t01	Phytoalexin biosynthesis	Terpenoids - Terpene synthases	107.267	0.938904	0.0766051	2195.24	1.34587	0.0660238	143.986	3.26923	0.0810938	1473.43	1.3126	0.000131447	312.55	-1.69918	NA	59.6176	1.60109	0.679264	1208.36	-2.08179	0.19806	4.46502	0.449378	0.692748	462.73	-1.08844	0.341151	1032.54	-0.578165	0.248653	230.782	0.887606	0.400516	46.8103	0.616109	0.646382	273.365	1.13452	0.36784	359.17	0.821119	NA
VIT_00s0366g00020.t01	Receptor-like kinases	Cys-rich RLK	147.488	0.340945	0.258178	502.805	0.960289	5.93255e-05	8.97085	0.535565	0.637349	206.384	0.433812	0.101842	428.337	0.00199676	0.991904	593.887	0.313328	0.219197	610.557	0.160773	0.686427	171.219	0.188741	0.447241	24.9097	-0.715011	0.406803	86.9991	0.299577	0.5221	316.078	0.0097601	0.964541	473.059	-0.642528	0.0199252	249.626	0.155637	0.574457	590.058	0.74735	0.00833412
VIT_00s0371g00050.t01	Cell wall reinforcement	Lignins - Cinnamyl alcohol dehydrogenases	0	NA	NA	0.32506	-1.68345	0.676226	1.87749	4.17916	0.130808	0	NA	NA	0	NA	NA	3.0702	-5.10289	2.06027	8.74466	1.15607	0.263603	7.7397	-0.101012	0.906006	0	NA	NA	1.10192	-3.71484	0.221859	0.271063	-1.54279	0.703865	1.66801	4.24446	0.157925	1.54838	1.23111	0.539528	0.462197	-2.21531	0.579194
VIT_00s0371g00060.t01	Cell wall reinforcement	Lignins - Cinnamyl alcohol dehydrogenases	0	NA	NA	0	NA	NA	0	NA	NA	0.165025	0.92079	0.821468	0	NA	NA	0	NA	NA	0	NA	NA	0	NA	NA	0	NA	NA	0	NA	NA	0	NA	NA	0	NA	NA	0	NA	NA	0	NA	NA
VIT_00s0371g00070.t01	Cell wall reinforcement	Lignins - Cinnamyl alcohol dehydrogenases	0	NA	NA	0	NA	NA	0	NA	NA	0	NA	NA	0	NA	NA	0	NA	NA	0	NA	NA	0	NA	NA	0	NA	NA	0	NA	NA	0	NA	NA	0	NA	NA	0	NA	NA	0	NA	NA
VIT_00s0371g00100.t01	Cell wall reinforcement	Lignins - Cinnamyl alcohol dehydrogenases	16.3795	3.73409	0.000132556	9.40422	0.0392847	0.957832	2.17122	-0.0360649	0.987834	0	NA	NA	0	NA	NA	24.6859	0.289532	0.48816	24.0941	0.332491	0.540143	24.3275	-0.181601	0.777499	4.04183	0.0455667	0.98467	7.76797	-0.835569	0.798824	2.3115	2.50503	0.22811	10.8974	0.295735	0.768314	120.032	0.274467	0.390109	31.0944	0.849761	0.437025
VIT_00s0372g00040.t01	Phytoalexin biosynthesis	Terpenoids - Terpene synthases	21.5438	0.564333	0.547121	32.4746	-0.626407	0.697863	48.7482	1.40724	0.0601683	16.2185	-0.445444	0.67775	47.1574	-0.324058	0.585829	41.1923	1.41306	0.609915	64.6206	0.315318	0.550834	35.5692	-0.955818	0.0384905	17.2115	0.362522	0.678572	0	NA	NA	60.4469	-0.476854	0.321865	59.8436	-0.324897	0.494509	37.415	0.119845	0.76848	36.4769	1.45433	0.0129268
VIT_00s0372g00070.t01	Phytoalexin biosynthesis	Terpenoids - Terpene synthases	22.3425	0.185284	0.804563	16.878	-0.0989245	0.913694	21.5379	2.57382	0.00122583	1.00059	0.0927439	0.972103	28.8058	0.567431	0.471057	50.8893	0.245598	0.528905	26.5081	1.47073	0.0652468	35.4346	-0.6393	0.172948	16.3245	0.132816	0.901014	0.371497	1.84728	0.645671	24.8344	-1.17674	0.0480616	37.3825	-0.615993	0.243649	36.3631	0.0884628	0.893446	7.40753	1.73866	0.221709
VIT_00s0373g00030.t01	Receptor-like kinases	LRR-RLK	68.8365	0.178276	0.574382	62.2389	-0.31499	0.456284	62.4355	-0.375539	0.343893	57.0172	0.174732	0.597337	66.9939	-0.291546	0.411513	56.8209	-0.0718969	0.320306	62.7583	0.191098	0.677391	68.266	0.235672	0.402346	62.0907	0.182344	0.651881	64.8379	-0.020161	0.958856	77.5007	-0.428637	0.147535	63.1698	0.220159	0.578735	81.8736	-0.308861	0.279595	37.6778	-0.0957099	0.84844
VIT_00s0374g00030.t01	Receptor-like kinases	Lectin-RLK	49.2638	0.795903	0.207959	8.05776	1.42115	0.101066	3.49955	2.29999	0.115046	5.86493	0.257803	0.849963	63.9532	0.485828	0.241766	9.46141	-2.63795	0.8922	20.2679	-0.137115	0.880538	4.32499	0.934366	0.453812	6.2788	-0.594345	0.725885	2.31212	-1.13216	0.659132	43.1052	-0.592756	0.270426	7.50098	0.706028	0.462779	3.49796	-0.157427	0.907218	10.4741	0.522714	0.590114
VIT_00s0374g00040.t01	Receptor-like kinases	Lectin-RLK	24.6229	0.809152	0.274859	0.615256	0.129166	0.966844	0.13989	0.603445	0.882433	3.05587	2.46165	0.118888	109.897	0.558048	0.126198	0.699574	-0.182075	2.6968	21.3513	-0.495943	0.531716	0.600977	-0.136871	0.960774	1.04758	1.42046	0.604477	0.176624	-1.22748	0.763554	73.4212	-0.315135	0.409935	3.10936	-1.04992	0.50617	0.197297	-1.54751	0.704504	13.6243	0.551609	0.484567
VIT_00s0379g00070.t01	Calcium signaling	Calcium sensors/effectors - CPK,CDPK	342.417	0.013997	0.942135	252.405	-0.363222	0.132997	253.639	-0.357573	0.12088	374.063	-0.450962	0.0176789	549.62	0.122282	0.502062	509.567	-0.245376	0.159753	421.605	-0.0767613	0.845857	483.629	-0.165981	0.259424	301.116	0.132486	0.609742	338.507	-0.0590179	0.841871	427.42	-0.0943556	0.636808	450.076	0.161377	0.487693	280.007	-0.178723	0.424156	252.444	-0.0614409	0.841301
VIT_00s0385g00010.t01	Phytoalexin biosynthesis	Terpenoids - Terpene synthases	0	NA	NA	6.35852	-5.98505	0.126148	7.20007	1.1192	0.76576	0.311216	-1.79555	0.657323	9.07098	0.628348	0.667902	72.6861	0.908282	0.423387	5.32775	-0.338057	0.850482	6.31845	-3.62332	0.188431	8.97728	-0.832533	0.561102	0.785461	2.97311	0.45256	3.51588	-5.21627	0.0112035	7.84105	1.09958	0.742483	12.5365	-0.148246	0.875498	1.14725	-0.39912	0.886626
VIT_00s0385g00020.t01	Phytoalexin biosynthesis	Terpenoids - Terpene synthases	0	NA	NA	2.52334	2.12987	0.288913	2.09835	4.33658	0.107112	0	NA	NA	13.716	-0.159577	0.880886	5.08965	-3.24769	1.65534	3.19738	2.62142	0.335453	10.6631	-1.37793	0.0948747	2.45191	4.96693	0.0824433	0.13091	0.696076	0.864548	3.26789	3.13799	0.0559055	5.59108	-1.51006	0.291438	2.45282	4.44356	0.0443164	0	NA	NA
VIT_00s0389g00020.t01	Jasmonic acid-mediated signaling pathway	Hormone biosynthesis - Acyl-CoA oxidases	830.278	0.303409	0.136558	996.983	0.109779	0.544886	880.428	0.262568	0.143182	716.325	0.0549014	0.803957	1283.41	0.177359	0.291342	840.93	0.119884	0.167374	832.83	0.18489	0.409874	883.487	0.0518219	0.649737	653.836	-0.214657	0.440631	957.285	-0.0576143	0.817211	1011.27	-0.15216	0.334921	899.668	0.0890485	0.643099	848.756	0.107251	0.514359	838.545	0.014514	0.952059
VIT_00s0392g00060.t01	Phytoalexin biosynthesis	Terpenoids - Terpene synthases	49.5045	1.30615	0.00134079	419.542	1.39902	0.0872364	52.3676	4.30189	NA	1872.96	1.56164	1.31533e-05	114.36	-2.29778	0.167917	31.8781	1.99932	0.766486	1000.57	-2.05218	0.188062	15.7704	-1.50158	0.0119375	212.495	-0.806155	0.466407	1025.28	-0.93347	0.129588	86.657	1.08233	0.451685	27.4992	1.79316	0.0359493	173.509	1.51309	0.164712	267.438	1.28538	NA
VIT_00s0398g00010.t01	Receptor-like kinases	Cys-rich RLK	1.54638	0.483039	0.842372	0	NA	NA	0.758277	2.85825	0.299284	0.974914	-1.00394	0.70667	0.330594	-1.92447	0.634171	0	NA	NA	1.14136	-0.201126	0.944729	0.932196	2.02836	0.443408	0.124863	1.39929	0.731327	2.09096	0.342863	0.850036	0.310789	-1.70995	0.672298	0	NA	NA	0.127138	0.376046	0.926573	0.550928	0.0591773	0.988252
VIT_00s0398g00040.t01	Receptor-like kinases	Cys-rich RLK	0	NA	NA	0	NA	NA	0.816909	2.95743	0.3409	0.328261	1.81505	0.653073	2.15301	0.624605	0.779465	0.51293	2.43577	3.99065	1.71146	-1.15598	0.712813	0.784221	2.99367	0.322924	1.1996	1.61773	0.548374	0	NA	NA	3.68474	1.73877	0.366429	0.328309	1.90737	0.637213	0.465702	2.03123	0.610244	1.18906	-2.23241	0.428465
VIT_00s0398g00060.t01	Receptor-like kinases	Cys-rich RLK	14.1966	-0.0993641	0.872074	9.01311	1.30418	0.123453	10.072	0.425524	0.602107	8.60627	-1.82427	0.0758709	75.6903	0.135671	0.643957	31.7814	1.6856	0.505226	33.1459	-0.512348	0.422546	24.943	-0.653687	0.249782	4.22177	-0.818219	0.536983	13.3422	-0.874874	0.218412	51.4074	0.342483	0.361753	25.6117	0.049527	0.929029	5.127	1.98994	0.0700783	31.5594	0.410217	0.479106
VIT_00s0399g00020.t01	PR proteins	PR14 Lipid-transfer proteins	959.424	0.0729936	0.682833	860.016	-0.207254	0.359144	2633.51	0.568524	0.00672222	2057.96	0.56551	0.0128021	1977.1	0.0946971	0.705277	1337.6	0.104377	0.193847	3587.79	0.620921	0.00686621	2722.4	0.402685	0.0212491	3074.01	0.0499907	0.85024	3040.77	0.253128	0.45178	2037.68	0.492839	0.0230752	2028.37	-0.0169483	0.940886	2494.09	0.698601	0.0106825	2220.08	1.08655	0.000113205
VIT_00s0409g00010.t01	Receptor-like kinases	Cys-rich RLK	0.423769	2.34533	0.559153	10.0944	4.38087	0.000548176	2.60437	2.57371	0.136107	0.789373	1.82461	0.52046	5.59325	0.21791	0.861666	17.5164	0.434427	0.77832	0.721313	3.04051	0.432273	0.500575	2.40933	0.546001	0	NA	NA	0.144436	0.696076	0.864548	0.94872	-3.33036	0.333475	1.78401	2.53999	0.34295	0	NA	NA	1.93763	3.45565	0.141033
VIT_00s0409g00060.t01	Receptor-like kinases	Cys-rich RLK	0	NA	NA	0.865949	3.32694	0.284689	0	NA	NA	0.160533	0.92079	0.821468	0.166073	0.825884	0.839605	0	NA	NA	0.17641	1.06596	0.793912	0.125144	0.833711	0.838106	0	NA	NA	0	NA	NA	0	NA	NA	0	NA	NA	0	NA	NA	0.134202	1.19003	0.770562
VIT_00s0413g00010.t01	Cell wall reinforcement	Lignins - Laccases	0.572042	1.39465	0.674425	0.454399	1.02107	0.796839	0	NA	NA	0	NA	NA	0	NA	NA	0	NA	NA	0	NA	NA	0	NA	NA	0	NA	NA	0	NA	NA	0.664915	2.90969	0.457269	0.191681	1.08242	0.790803	0.255172	1.1923	0.768206	0.167844	-0.733524	0.857338
VIT_00s0414g00010.t01	Cell wall reinforcement	Hemicellulose - CSLE	40.9457	0.0727356	0.880373	37.0878	-0.292974	0.528224	9.55637	1.08847	0.197569	75.8648	-0.129973	0.73768	125.247	-0.516175	0.053391	71.3843	0.372927	0.310801	79.4969	-0.632697	0.278596	14.7852	0.432216	0.467504	43.5765	0.0688382	0.896525	105.929	-0.177077	0.685104	97.9648	-0.062542	0.844205	57.0402	-1.00486	0.0127933	55.1443	-0.133435	0.753343	19.0238	0.0361439	0.955489
VIT_00s0414g00020.t01	Cell wall reinforcement	Hemicellulose - CSLE	16.5153	-0.498751	0.410151	1.48319	-0.649378	0.784314	1.49005	0.0702443	0.975323	3.93689	1.37865	0.294276	3.45634	1.18137	0.399736	3.45241	-0.116215	1.42084	3.8496	-1.68491	0.469131	1.5647	-0.435421	0.839272	1.89738	-0.603941	0.72869	8.39932	0.422469	0.700661	6.25237	1.9757	0.0976946	2.68639	-4.79924	0.0132057	1.22321	1.11486	0.614086	2.59749	-2.05768	0.279072
VIT_00s0414g00030.t01	Cell wall reinforcement	Hemicellulose - CSLE	49.938	0.358349	0.448442	123.782	0.0387449	0.890633	32.0735	0.300032	0.544178	131.09	-0.0254097	0.929379	77.6888	-0.931947	0.00305677	70.4511	0.43608	0.393475	22.1374	-0.20966	0.791563	0.294473	-1.78688	0.659574	84.8867	-0.198449	0.616464	251.83	0.315456	0.35377	66.175	-0.660446	0.0976311	25.3775	-0.596839	0.251456	119.235	0.219387	0.554916	0.770328	-2.95219	0.455941
VIT_00s0414g00060.t01	Cell wall reinforcement	Hemicellulose - CSLB	13.1588	0.747821	0.504523	33.3552	0.852032	0.146099	2.69952	4.6922	0.00899678	11.6039	-0.718574	0.525555	33.4717	0.47134	0.74408	4.37282	0.770259	1.45556	0	NA	NA	0	NA	NA	3.064	-3.1615	0.0795259	47.8474	-0.44109	0.515595	23.3034	-0.418792	0.538252	0	NA	NA	8.40664	1.56454	0.102187	0	NA	NA
VIT_00s0420g00010.t01	Receptor-like kinases	Lectin-RLK	0.132318	-0.816956	0.841315	0.480665	2.53465	0.527125	0.268213	1.38378	0.732533	0.786287	-0.521117	0.875053	4.70249	-0.292142	0.827708	0	NA	NA	0.425319	2.22686	0.57937	3.22105	-1.42392	0.404971	0	NA	NA	0	NA	NA	3.90053	-0.507921	0.721768	0.475345	1.03701	0.770599	0.197297	-1.54751	0.704504	0.134202	1.19003	0.770562
VIT_00s0429g00010.t01	Receptor-like kinases	Cys-rich RLK	0.453824	2.33809	0.56042	4.86085	1.38282	0.367461	1.12127	3.41718	0.216253	0.852682	3.18723	0.313581	0.13621	0.825884	0.839605	4.21492	3.41102	1.85273	5.1321	-1.41354	0.58343	1.18446	0.639765	0.767788	0.271986	1.50189	0.712227	0.316732	1.64001	0.684383	0.557405	2.6419	0.507787	0	NA	NA	2.81037	0.543626	0.789175	0.134202	1.19003	0.770562
VIT_00s0437g00070.t01	Receptor-like kinases	Cys-rich RLK	4.7415	-0.773168	0.570394	39.5398	5.92326	0.00110798	3.09552	4.90236	0.0164862	0	NA	NA	12.5567	1.52812	0.0502112	13.0119	1.45766	1.00515	2.85432	-2.54177	0.287656	0.841677	3.14989	0.273453	3.80205	0.0905365	0.95001	0	NA	NA	2.3682	0.419626	0.820806	0.371694	0.11444	0.977626	1.7315	3.93236	0.0646351	3.09812	1.03393	0.522359
VIT_00s0441g00020.t01	Phytoalexin biosynthesis	Triterpenoids - Squalene epoxidases	61.3633	0.0373092	0.909225	70.4347	-1.39382	0.0188899	23.3426	-0.154822	0.790313	149.831	-0.863118	0.0191667	262.578	-0.206993	0.312245	551.471	0.117479	0.299772	734.757	-0.201255	0.665696	538.746	0.361495	0.0486046	6.32086	-0.911195	0.431379	152.447	-0.589873	0.171935	618.668	-0.365228	0.0739514	493.81	-0.297833	0.21219	197.09	-0.838721	0.00178065	98.8989	-0.668668	0.14097
VIT_00s0444g00010.t01	Cell wall reinforcement	Lignins - Laccases	0	NA	NA	0	NA	NA	0	NA	NA	0	NA	NA	0	NA	NA	0	NA	NA	0.296592	-1.65294	0.682968	0	NA	NA	0	NA	NA	0	NA	NA	0	NA	NA	0	NA	NA	1.58781	3.82066	0.076745	0	NA	NA
VIT_00s0448g00020.t01	NLRs	NBS	9.24801	-0.59518	0.554892	13.8471	-0.175569	0.78737	21.3819	0.274075	0.641791	12.4533	-0.142562	0.881399	33.6881	0.388352	0.512017	16.797	-1.04671	0.705013	9.03224	-0.163555	0.881747	14.0596	-0.429043	0.484773	25.2814	-1.24481	0.0208578	0.84028	3.06786	0.363224	13.3454	-0.620309	0.447024	0.166801	1.08242	0.790803	12.9678	-0.277085	0.714902	0.468765	2.48688	0.535068
VIT_00s0454g00010.t01	PR proteins	PR7 Subtilisin-like endoproteinases	869.719	0.226595	0.381283	100.049	1.64318	0.000771554	56.3506	1.95339	4.65697e-05	18.8879	1.86577	0.0146524	83.6765	0.39124	0.184977	36.4943	1.00067	0.413192	24.2318	-0.86303	0.304354	37.5488	0.477178	0.232461	46.1601	-0.190215	0.774264	34.8276	1.35965	0.0924491	37.7273	-1.44689	0.00124948	16.7724	-1.52507	0.0329639	34.1743	1.15557	0.0437035	51.1942	0.569072	0.394047
VIT_00s0454g00030.t01	PR proteins	PR7 Subtilisin-like endoproteinases	397.964	0.137352	0.604841	1727.55	0.130024	0.593921	965.302	0.129235	0.691148	770.648	1.97954	2.57676e-07	514.531	0.255179	0.268469	1176.55	0.622655	0.227643	371.87	-0.943931	0.190694	194.812	0.30234	0.122578	810.47	-0.0681225	0.844055	1036.07	-0.0872256	0.926231	211.728	0.121483	0.720363	191.208	-0.868131	0.0051179	1695.35	-0.307214	0.359602	170.056	1.0562	0.0186619
VIT_00s0454g00040.t01	PR proteins	PR7 Subtilisin-like endoproteinases	20.7327	0.986737	0.198638	92.4407	0.858345	0.0546215	33.5329	1.64776	0.00488379	23.9466	1.57704	0.0283041	36.2014	0.733793	0.111513	54.6612	0.394254	0.434534	25.0132	-0.976302	0.343397	9.78037	1.06653	0.212544	25.9383	-0.668968	0.198787	31.2809	0.605029	0.353443	11.3955	-0.718341	0.36109	15.1449	-1.11402	0.107784	50.1041	-0.143315	0.713441	5.61779	-0.34732	0.815324
VIT_00s0467g00010.t01	NLRs	NBS-LRR	43.9823	0.590498	0.427293	84.1248	0.516213	0.153784	47.0632	0.992749	0.0409539	38.147	-0.0301909	0.959999	72.4446	1.18566	0.0347111	62.787	0.0734985	0.347395	18.3908	-0.0637733	0.95422	65.8436	0.408632	0.167267	39.142	-1.11381	0.0706336	61.2441	-0.102938	0.884763	55.7174	-1.3641	0.000559246	38.0376	-0.24936	0.653663	36.8545	0.496737	0.357242	37.1531	-0.0883276	0.903805
VIT_00s0467g00030.t01	NLRs	NBS-LRR	24.1537	0.45867	0.474296	54.8052	0.5577	0.224085	59.2429	1.22267	0.00723392	46.5657	0.0553558	0.933327	44.6926	0.848094	0.0715861	104.266	0.101414	0.318295	62.194	-0.416525	0.441275	30.0458	0.285836	0.53867	16.7127	-1.70049	0.070879	70.118	0.307265	0.639453	27.8021	-0.823907	0.142433	44.7932	-0.515415	0.325156	54.5486	0.249497	0.585173	8.53766	-0.336152	0.760718
VIT_00s0469g00020.t01	Cell wall reinforcement	Hemicellulose - CSLE	454.841	0.112789	0.691889	123.189	-0.42336	0.161062	466.545	-0.142749	0.520655	322.957	-0.0453735	0.828367	320.748	-0.0287785	0.892082	233.318	-0.0270456	0.231898	261.873	-0.117593	0.732054	311.28	0.287789	0.0981354	252.557	0.12304	0.654057	297.455	-0.0532135	0.839489	270.669	0.329225	0.197375	328.567	-0.365791	0.142186	250.388	0.0335867	0.888966	661.886	-0.455563	0.215184
VIT_00s0469g00050.t01	Cell wall reinforcement	Hemicellulose - CSLE	33.7552	-0.182798	0.696365	1.63147	4.30462	0.0812401	37.2695	0.513519	0.250116	65.5002	1.35065	0.00467478	2.8938	1.16629	0.412536	30.3278	0.605808	0.495009	14.2426	-1.35377	0.276674	9.42721	0.246134	0.757634	14.96	0.332462	0.640069	81.9851	-0.192385	0.769665	0.83342	3.23659	0.296519	9.33539	-0.933298	0.282272	35.881	-1.17672	0.0386182	55.1551	-0.627437	0.310319
VIT_00s0480g00060.t01	Phytoalexin biosynthesis	Phenylpropanoids - Polyphenol oxidases	292.281	0.221727	0.380282	159.027	-0.194744	0.564024	167.634	0.0136812	0.964101	237.803	0.595291	0.0533318	560.057	0.453564	0.105788	129.884	0.0951527	0.299182	1123.96	0.0661094	0.912325	424.481	0.0206827	0.93189	203.351	-0.399797	0.274626	345.699	0.314824	0.408013	328.281	-0.282407	0.298562	277.347	-0.555756	0.471889	230.267	-0.402735	0.160342	122.805	0.764466	0.096409
VIT_00s0487g00010.t01	NLRs	RPW8-NBS-LRR	102.19	0.428045	0.319017	178.648	0.651393	0.0127331	58.2954	0.745549	0.0831211	47.3511	0.0493239	0.917695	43.899	0.22885	0.702496	205.183	0.103328	0.264138	53.8281	-0.371665	0.441529	97.1744	0.186716	0.456725	28.7237	0.0728974	0.880265	94.7209	-0.294693	0.533458	135.382	-0.39201	0.140557	119.969	-0.198427	0.562766	65.8788	0.354105	0.324383	97.9488	0.11157	0.807043
VIT_00s0487g00020.t01	NLRs	NBS	0	NA	NA	0	NA	NA	0.170024	0.603445	0.882433	0.481599	2.37115	0.552968	1.09585	3.5081	0.154916	0	NA	NA	0	NA	NA	0	NA	NA	0.715659	-0.620354	0.83923	0.144436	0.696076	0.864548	0	NA	NA	0	NA	NA	0	NA	NA	0	NA	NA
VIT_00s0487g00030.t01	NLRs	RPW8-NBS-LRR	30.3309	0.308974	0.500789	170.252	0.593243	0.0777666	85.3501	0.798465	0.0208398	44.0499	0.170994	0.67332	105.335	-0.03845	0.911201	246.203	0.125358	0.248498	112.291	-0.348757	0.407361	108.959	0.035581	0.895392	54.9084	0.159168	0.691259	65.9612	0.215124	0.640274	310.918	-0.368808	0.0826991	59.6751	0.128164	0.785472	87.4775	0.319919	0.308239	83.0523	0.550699	0.16584
VIT_00s0487g00050.t01	NLRs	RPW8-NBS-LRR	86.3508	-0.49924	0.135014	90.2612	0.388884	0.213267	29.7458	0.55745	0.197454	57.371	0.195944	0.551454	111.222	-0.551047	0.160101	96.8649	0.132041	0.324511	20.966	-0.0798452	0.920498	19.0458	0.306891	0.573947	34.4785	0.351728	0.467771	84.1785	0.107582	0.761198	194.879	-0.466292	0.0376011	61.8913	-0.140787	0.691282	25.0354	-0.142725	0.788199	68.434	0.370868	0.298356
VIT_00s0499g00030.t01	Jasmonic acid-mediated signaling pathway	Hormone biosynthesis - stearoyl-ACP desaturases	760.312	-0.112777	0.621634	547.96	-0.246127	0.306247	455.275	-0.219409	0.297152	509.921	-0.757771	0.000336784	1328.91	0.384232	0.038002	1243.67	0.00739793	0.146397	1040.4	0.282088	0.549506	1082.56	-0.0398013	0.794391	453.798	-0.225338	0.483265	611.824	-0.307724	0.351209	1074.98	-0.202089	0.350207	906.97	0.614685	0.00238132	494.435	-0.552027	0.0316154	548.343	-0.294802	0.40523
VIT_00s0510g00030.t01	ROS production	Class III cell wall peroxidases (Prxs)	7.36033	-1.09126	0.439861	4.46614	0.543977	0.685	1.72081	4.04966	0.106195	9.3391	-0.401337	0.64054	6.7108	-0.121001	0.93577	27.1842	0.467097	0.613873	8.17246	1.07206	0.467629	11.8688	-0.294656	0.670956	6.72879	1.44438	0.34211	4.58185	0.917218	0.530822	0.997372	3.49434	0.302279	4.07176	-0.188607	0.904584	29.1045	0.332708	0.620089	2.0104	-3.27832	0.167234
VIT_00s0515g00020.t01	NLRs	NBS-LRR	7.02005	0.608945	0.598287	29.981	1.0455	0.0342845	6.43571	1.43849	0.138773	7.66689	1.61274	0.148131	14.1279	0.51123	0.428594	29.2347	0.784304	0.516286	14.4685	0.284965	0.7258	11.376	0.820651	0.226231	5.21071	-0.353445	0.771297	10.0945	-0.0930778	0.912791	12.2587	-0.258806	0.711486	10.557	0.010246	0.991629	10.0971	0.0911126	0.903369	11.6396	0.357632	0.643394
VIT_00s0525g00020.t01	Phytoalexin biosynthesis	Triterpenoids - Squalene epoxidases	153.089	-0.356467	0.206403	95.4564	-0.917274	0.0229761	173.697	-0.464036	0.0570787	59.9546	-1.61033	8.83929e-05	92.1557	-0.0883242	0.813341	95.7634	-0.72244	0.370025	0.496205	-2.37604	0.551753	113.414	-0.275341	0.267018	123.184	0.225972	0.513471	53.4709	-0.0898189	0.876153	96.0993	-0.0521762	0.872099	123.647	0.175441	0.593414	83.0665	-0.865016	0.0651442	40.333	-0.941013	0.0931532
VIT_00s0531g00060.t01	Cell wall reinforcement	Hemicellulose - CSLG	1.07863	-0.504935	0.852878	1.815	2.26669	0.296425	0.310257	-0.406735	0.9206	0.342161	-1.91243	0.635685	1.28714	0.587349	0.765043	7.99993	0.52562	0.892937	1.4968	-2.82805	0.384343	1.28065	0.620734	0.766473	0.757497	-0.0469948	0.989172	0.179222	-1.22748	0.763554	1.83371	-1.41145	0.520654	1.19913	-1.28602	0.580022	0.362413	-0.582632	0.88646	0.154066	-0.733524	0.857338
VIT_00s0532g00030.t01	ROS scavenging	Thioredoxins	349.887	0.159979	0.582729	551.311	-0.364964	0.130945	444.657	0.0774067	0.764723	345.772	1.18802	1.70174e-05	115.293	-0.456342	0.170366	200.039	0.227556	0.42384	329.537	-0.449963	0.428404	89.613	-0.191326	0.529912	644.5	0.0845295	0.848488	481.379	0.391465	0.456368	178.103	0.857956	0.0148971	199.375	-1.34188	4.21279e-05	791.347	-0.127814	0.656409	445.13	0.512346	0.24341
VIT_00s0540g00020.t01	PR proteins	PR8 Chitinases type III	12.8104	0.384572	0.707807	7.32586	0.0463707	0.957889	4.86042	-0.219582	0.865254	14.7354	0.602722	0.376515	83.7868	0.248506	0.55019	20.2347	0.524497	0.560947	89.2744	-0.554228	0.418801	37.0626	0.860052	0.0482688	29.1809	0.0651263	0.907909	7.61517	0.909856	0.414819	30.26	-1.03602	0.0257433	14.9851	-0.57517	0.437705	8.74229	-0.842586	0.362294	5.95161	0.113471	0.929705
VIT_00s0540g00050.t01	PR proteins	PR8 Chitinases type III	0.969345	-0.196594	0.937003	0.320443	2.0215	0.616882	0.134107	0.603445	0.882433	0	NA	NA	0.544838	2.51576	0.527656	4.32984	2.75463	1.39692	1.13268	0.643647	0.852465	0.354476	-2.00388	0.619633	0	NA	NA	0	NA	NA	0.310277	-1.70807	0.672647	0	NA	NA	0.127138	0.376046	0.926573	0.134202	1.19003	0.770562
VIT_00s0567g00010.t01	MAPK signaling	MAPKKK	205.566	1.05245	0.00327583	419.545	0.161937	0.458985	261.075	0.6266	0.0236066	155.119	-0.00171809	0.995962	383.472	0.434541	0.0350396	591.234	0.261499	0.218713	263.308	-0.107076	0.782458	314.709	0.12682	0.468023	278.305	-0.42418	0.232858	166.819	-0.294097	0.593457	177.953	-1.31698	0.000622638	198.713	-0.223828	0.429987	302.155	0.325554	0.203656	194.2	-0.108572	0.82832
VIT_00s0567g00020.t01	ROS production	Class III cell wall peroxidases (Prxs)	0	NA	NA	0	NA	NA	0	NA	NA	0.160533	0.92079	0.821468	0	NA	NA	0.481653	0.750503	3.81338	0	NA	NA	0	NA	NA	0	NA	NA	0.13091	0.696076	0.864548	0	NA	NA	0.164155	1.08242	0.790803	0.310468	1.4391	0.720622	0	NA	NA
VIT_00s0572g00020.t01	Phytoalexin biosynthesis	Terpenoids - Terpene synthases	54.7297	-1.17	0.0121067	11.8984	-0.0721521	0.957405	87.2756	0.743869	0.215504	17.7738	0.366339	0.854671	102.54	0.278247	0.371354	65.2071	0.254055	0.428305	58.2692	0.101769	0.891288	88.1041	-0.0638033	0.854887	43.6015	0.933262	0.0651158	1.00079	-1.2679	0.697338	57.7938	-0.204325	0.89935	46.3802	-0.285185	0.64379	21.5138	-0.105593	0.849231	77.5922	-0.023378	0.970374
VIT_00s0575g00010.t01	Phytoalexin biosynthesis	Alkaloids - Strictosidine synthases	0	NA	NA	0	NA	NA	0	NA	NA	0	NA	NA	0	NA	NA	0	NA	NA	0	NA	NA	0	NA	NA	0	NA	NA	0	NA	NA	0	NA	NA	0	NA	NA	0	NA	NA	0	NA	NA
VIT_00s0575g00020.t01	Phytoalexin biosynthesis	Alkaloids - Strictosidine synthases	0	NA	NA	0	NA	NA	0	NA	NA	0	NA	NA	0	NA	NA	0	NA	NA	0	NA	NA	0	NA	NA	0	NA	NA	0	NA	NA	0	NA	NA	0	NA	NA	0	NA	NA	0	NA	NA
VIT_00s0580g00010.t01	Cell wall reinforcement	Hemicellulose - CSLC	214.089	0.2718	0.364657	157.841	-0.286951	0.261679	163.333	0.407167	0.129537	137.968	-0.63203	0.0720247	319.44	0.409288	0.0982735	371.566	-0.170379	0.206412	313.583	-0.00866951	0.983009	373.783	-0.0972837	0.563992	158.375	-0.246674	0.616591	172.027	0.166965	0.705515	268.191	-0.764634	0.00270895	274.741	-0.0504134	0.855666	175.967	-0.0209328	0.938107	166.181	-0.309452	0.457582
VIT_00s0583g00030.t01	Jasmonic acid-mediated signaling pathway	Hormone biosynthesis - Fatty acid desaturases	188.274	-0.640472	0.0719385	104.548	-0.97259	0.00617592	159.043	-0.569444	0.0479543	152.394	-0.707421	0.0168889	400.291	-0.0315442	0.892569	372.943	0.209415	0.215387	324.034	0.0309783	0.943889	258.795	-0.440709	0.0302801	138.311	-0.0707651	0.869229	213.39	0.0419613	0.900687	403.808	0.407676	0.0583409	433.074	0.298755	0.34038	199.502	-0.685035	0.0328909	140.76	-0.426938	0.325977
VIT_00s0615g00010.t01	Cell wall reinforcement	Lignins - Cinnamyl alcohol dehydrogenases	0.788776	0.481179	0.890867	1.80682	2.24961	0.300085	0.706513	-0.620342	0.851831	0.16682	-1.00276	0.805878	0.636787	2.72325	0.440641	0.14331	-1.03619	4.08047	4.95537	-0.119626	0.933858	0	NA	NA	0	NA	NA	0	NA	NA	0	NA	NA	0.378903	-1.95464	0.626927	0.382758	1.77341	0.657517	1.54274	4.14516	0.0961372
VIT_00s0615g00020.t01	Cell wall reinforcement	Lignins - Cinnamyl alcohol dehydrogenases	57.6334	0.717725	0.100045	19.6223	-0.105234	0.96601	18.314	1.13887	0.105103	34.0848	0.199673	0.671693	27.4056	-0.0366202	0.971276	8.58746	0.713412	1.4543	2.21796	1.45296	0.562157	7.42164	0.597358	0.514009	1.01829	-3.23949	0.380831	4.76884	-5.83081	0.0171969	6.01295	-5.97853	0.126637	34.0732	-0.260937	0.606472	1.7013	0.281676	0.874518	21.8391	-0.561217	0.354747
VIT_00s0615g00030.t01	Cell wall reinforcement	Lignins - Cinnamyl alcohol dehydrogenases	645.312	0.376888	0.12348	1518.58	0.0166897	0.930039	462.711	1.04114	0.000470414	478.954	0.49557	0.0506592	2943.09	-0.291799	0.199506	2501.73	0.276165	0.135008	1512.42	0.0391605	0.893058	1583.7	-0.00131096	0.992123	570.66	-0.232038	0.480413	756.172	-0.432069	0.293126	2019.09	-0.072094	0.7559	1208.75	-0.48912	0.0490633	1456.49	0.143726	0.341184	814.363	0.473224	0.0945243
VIT_00s0632g00010.t01	Ethylene-mediated signaling pathway	Hormone signal transduction - AP2/ERF TFs - ERF family	232.795	-0.106911	0.638803	62.1637	-0.768455	0.104814	106.013	-0.41305	0.22746	98.2077	-0.109787	0.763345	84.3755	0.334783	0.430397	79.637	-0.213317	0.277603	70.1031	0.764678	0.115593	70.4083	0.19135	0.518227	94.4867	0.108354	0.814589	142.627	0.0439131	0.886884	83.182	0.129666	0.764145	73.807	0.224515	0.574836	102.775	-0.404089	0.20109	111.447	0.296958	0.367872
VIT_00s0658g00020.t01	Receptor-like kinases	LRR-RLK	172.649	-0.103649	0.775545	479.897	0.376371	0.145617	41.1018	0.251657	0.584918	1.50034	-1.11513	0.583019	58.8891	-0.630408	0.173899	167.816	0.736664	0.325804	22.2914	-0.443345	0.66289	34.6238	-0.376427	0.398771	10.5023	-0.932243	0.427697	45.1134	-0.514692	0.438816	44.2227	-0.684613	0.251236	12.4274	0.358061	0.614113	41.1948	0.549547	0.219738	29.0676	0.439231	0.455178
VIT_00s0662g00010.t01	Jasmonic acid-mediated signaling pathway	Hormone biosynthesis - Acyl-CoA oxidases	321.322	0.522183	0.0439557	500.928	-0.179248	0.504326	624.18	-0.0351837	0.840237	334.871	0.126435	0.670937	270.135	-0.0358092	0.897067	413.759	-0.0643078	0.180125	178.638	-0.177671	0.529219	262.512	-0.232337	0.245423	451.637	-0.536326	0.0431169	514.16	-0.230685	0.398	201.035	-0.0314494	0.884278	298.142	-0.474053	0.10278	466.669	0.267796	0.341189	516.689	-0.238476	0.476261
VIT_00s0662g00030.t01	Ethylene-mediated signaling pathway	Hormone signal transduction - AP2/ERF TFs - ERF family	664.813	-0.241393	0.264869	342.344	-0.545981	0.0831247	388.562	-0.136781	0.631221	358.334	0.863267	0.00013002	499.26	-0.353307	0.174268	3.31975	0.800285	1.5628	520.859	-0.0179971	0.953461	543.188	0.220657	0.144205	443.417	0.0245753	0.927608	525.467	-0.728263	0.0131173	271.944	0.614425	0.00666213	677.489	-0.32029	0.178073	634.542	-0.520331	0.0986067	872.2	-0.563285	0.179082
VIT_00s0662g00040.t01	Ethylene-mediated signaling pathway	Hormone signal transduction - AP2/ERF TFs - ERF family - DREB subfamily A-6 of ERF/AP2 transcription factor (RAP2.4)	2211.53	-0.490994	0.0117043	2719.98	-0.518999	0.0801588	2814.64	-0.179504	0.495861	2603.03	0.748957	0.00684253	1457.58	-0.54861	0.0664918	2022.81	0.190398	0.254905	1679.65	-0.0355007	0.920092	1426.01	0.174011	0.376911	2779.6	0.0988064	0.745757	3152.82	-0.732482	0.0384207	1641.68	0.680291	0.00106362	1990.34	-0.15357	0.536708	3861.65	-0.310134	0.270779	2532.39	-0.348208	0.419191
VIT_00s0684g00010.t01	MAPK signaling	MAPKKK	35.4178	0.389849	0.385207	47.7805	-0.186001	0.703932	39.9134	-0.292864	0.462397	48.3012	0.699206	0.0820171	40.2186	-0.292749	0.506923	90.384	0.219345	0.464902	50.0785	-0.361535	0.508334	45.7757	0.578607	0.216744	53.0652	0.275577	0.511885	67.1738	0.26573	0.574475	40.3727	0.0162859	0.972277	65.6272	-1.55752	0.00729403	50.7956	-0.254666	0.47703	58.0739	0.626999	0.175384
VIT_00s0698g00010.t01	ROS scavenging	Catalases	22078.8	0.775144	0.00255862	4497.87	-0.0590825	0.842386	258.816	0.768485	0.00163962	13296.5	1.11293	3.08664e-05	2005.45	0.0493143	0.818442	1227.95	0.277505	0.182018	2530.85	0.485883	0.254751	1470.43	-0.0820007	0.847135	8342.1	-0.166802	0.561634	21579.4	0.212206	0.59607	3228.91	0.264098	0.252471	3965.78	-0.555558	0.0220585	18617.3	0.13122	0.652425	20567.5	0.253075	0.488493
VIT_00s0724g00010.t01	Phytoalexin biosynthesis	Terpenoids - Terpene synthases	0.447766	2.32088	0.563433	52.173	0.702252	0.12464	0	NA	NA	0	NA	NA	0.408629	2.10579	0.59931	0	NA	NA	0	NA	NA	0	NA	NA	0	NA	NA	0	NA	NA	0.436575	-0.569091	0.887909	0	NA	NA	0	NA	NA	0.167844	-0.733524	0.857338
VIT_00s0731g00010.t01	Cell wall reinforcement	Lignins - Laccases	0	NA	NA	3.50064	5.37972	0.0117778	0	NA	NA	0	NA	NA	0	NA	NA	0	NA	NA	0	NA	NA	0	NA	NA	0	NA	NA	0	NA	NA	0	NA	NA	0	NA	NA	2.42413	4.43119	0.0926354	0.154066	-0.733524	0.857338
VIT_00s0748g00020.t01	Receptor-like kinases	Cys-rich RLK	1.02709	0.957392	0.70484	23.1259	8.10027	0.0382435	0.279781	1.43637	0.722452	1.31291	0.878899	0.759132	11.3131	0.365473	0.636801	9.14157	0.894733	1.09766	3.38951	0.106833	0.962627	2.98843	1.35177	0.462441	0	NA	NA	0.13091	0.696076	0.864548	3.82334	0.0447171	0.97034	6.65968	2.09279	0.13319	1.27789	3.51038	0.190871	6.70648	1.70684	0.157472
VIT_00s0772g00020.t01	Ethylene-mediated signaling pathway	Hormone signal transduction - AP2/ERF TFs - AP2 family	1.80705	-1.46697	0.460669	5.45798	-0.684008	0.650929	6.55663	-2.21127	0.0504226	5.68213	0.849219	0.462523	2.93046	1.21205	0.430197	3.53718	-0.816846	1.28973	5.58979	0.601697	0.576315	4.52732	-1.49584	0.238199	2.88952	-0.945279	0.522157	3.01709	-0.366596	0.820825	3.39556	1.56166	0.472715	3.03399	-2.33932	0.160795	7.95269	1.34518	0.106939	3.10587	-1.01476	0.482934
VIT_00s0780g00020.t01	PR proteins	PR2 Beta-1,3-glucanases	146.133	0.119812	0.651092	105.492	-0.1884	0.543141	120.546	0.068565	0.796158	140.194	-0.707696	0.0155904	289.863	0.0144013	0.948368	268.709	-0.130841	0.202147	271.523	0.308083	0.412922	339.305	-0.256742	0.137419	131.983	0.0794265	0.802689	118.366	0.0242024	0.94726	227.144	-0.374957	0.0902951	258.645	-0.138213	0.534526	166.757	-0.0862381	0.716983	123.545	-0.225437	0.519
VIT_00s0790g00020.t01	Phytoalexin biosynthesis	Phenylpropanoids - Isoflavone-2’-hydroxylases	14.4787	-0.258464	0.733845	30.8144	1.15494	0.0862577	28.3947	1.1616	0.118424	418.342	1.3526	6.71098e-05	23.09	-1.23257	0.104501	7.95309	0.378028	0.889165	76.2999	-1.79373	0.0951314	5.5717	-0.120465	0.920625	37.6762	-0.172051	0.831769	328.141	0.0198623	0.971937	59.2723	1.63028	0.0120947	8.01022	0.248433	0.801237	3.61303	0.750607	0.600876	113.063	0.791064	0.581324
VIT_00s0840g00010.t01	Ethylene-mediated signaling pathway	Hormone biosynthesis - 1-aminocyclopropane-1-carboxylate synthases	3.85868	0.812082	0.626081	2.68502	-0.0801798	0.952314	1.37998	3.72286	0.145898	10.5203	0.669031	0.418935	1.72155	-3.19351	0.166161	0.652141	2.78838	3.89149	0	NA	NA	0	NA	NA	13.3139	0.133616	0.902713	2.87177	1.92704	0.273052	0.688047	1.65552	0.630319	0.191681	1.08242	0.790803	1.21567	2.17354	0.380213	1.14871	-2.33829	0.474362
VIT_00s0847g00020.t01	Phytoalexin biosynthesis	Terpenoids - Terpene synthases	6.83392	0.973635	0.540572	0	NA	NA	9.86603	1.34098	0.700152	4.27068	-2.38415	0.216979	29.4069	0.266387	0.785908	0.14331	-1.03619	4.08047	11.3823	1.40211	0.207636	13.9606	0.359477	0.58008	0	NA	NA	0	NA	NA	23.5923	-0.526475	0.454036	12.9305	0.274336	0.724844	0	NA	NA	7.09879	0.795899	0.536137
VIT_00s1206g00020.t01	Phytoalexin biosynthesis	Alkaloids - Strictosidine synthases	346.621	-0.0839135	0.687663	314.614	-0.0591808	0.756677	311.749	-0.0061549	0.973683	377.762	-0.197727	0.299294	422.942	0.151209	0.409373	598.216	-0.033128	0.154544	686.931	0.0959106	0.683438	399.461	-0.0115458	0.935225	429.487	-0.192456	0.366972	354.118	0.109905	0.733055	383.542	0.0805963	0.689922	554.657	-0.152775	0.44016	512.888	-0.00663658	0.970715	315.042	0.0343177	0.888752
VIT_00s1291g00010.t01	Ethylene-mediated signaling pathway	Hormone signal transduction - AP2/ERF TFs - AP2 family	0.671648	2.91705	0.463641	3.46866	-0.0488014	0.98304	1.20696	3.54272	0.259068	0	NA	NA	0.991782	-3.5036	0.326291	1.53879	4.02286	2.94354	0	NA	NA	0	NA	NA	0.5266	-0.22264	0.95504	1.01105	3.3299	0.369332	3.75129	0.0993226	0.94801	2.04888	4.53018	0.065051	0	NA	NA	0	NA	NA
VIT_00s1353g00010.t01	Receptor-like kinases	LRR-RLK	1798.44	-0.11136	0.551248	1590.54	-0.774947	0.0033269	1261.91	0.122311	0.537639	1516.58	-0.0495041	0.808937	1643.87	0.149375	0.370147	1965.54	-0.0390632	0.156099	1485.72	0.0449446	0.87475	1443.69	-0.0649933	0.573374	1478.7	-0.349356	0.283824	1472.28	-0.249294	0.290295	1105.95	-0.121403	0.550699	1317.65	0.271029	0.227072	1899.77	-0.195744	0.305972	1074.34	-0.23858	0.336047
VIT_00s1389g00010.t01	Cell wall reinforcement	Lignins - Cinnamyl alcohol dehydrogenases	0	NA	NA	0	NA	NA	0.40232	1.96316	0.623798	0	NA	NA	0	NA	NA	0	NA	NA	0	NA	NA	0	NA	NA	0.124863	1.39929	0.731327	0.26182	1.41989	0.726117	0.175007	-0.858522	0.833357	0.166801	1.08242	0.790803	0	NA	NA	0.517636	2.55086	0.524172
VIT_00s1437g00010.t01	Ethylene-mediated signaling pathway	Hormone biosynthesis - 1-aminocyclopropane-1-carboxylate synthases	1.34377	0.000756785	0.999797	3.20838	-0.485469	0.764025	1.57593	0.0726246	0.974611	10.1275	0.637972	0.681873	1.90857	0.0753199	0.973107	1.81672	1.3356	1.79436	2.44808	0.11035	0.950391	0.79683	-1.92282	0.47934	1.37349	4.17237	0.206459	7.05165	-1.77979	0.207323	1.08911	-1.16711	0.649735	0.549715	-2.50231	0.509367	6.42074	1.20988	0.273302	1.00927	0.258602	0.928717
VIT_00s1569g00020.t01	Calcium signaling	Calcium sensors - Calcineurin B-like proteins (CBL)	144.473	-0.302303	0.256686	107.826	-0.203491	0.445803	109.328	0.00876083	0.972666	139.312	-0.24872	0.32927	134.962	0.0142568	0.954039	122.598	-0.291923	0.250607	124.806	0.0695716	0.840915	131.668	-0.012647	0.95415	117.602	-0.0363013	0.89584	126.188	-0.266944	0.384451	111.044	0.101956	0.702872	159.871	0.0637083	0.808123	116.643	-0.093648	0.71409	124.368	-0.044141	0.889616
VIT_00s1677g00010.t01	ROS production	Class III cell wall peroxidases (Prxs)	34.1482	0.110107	0.852217	14.3479	-0.315407	0.606098	17.7805	0.381185	0.538894	25.2256	-0.307353	0.54599	13.3437	-0.592011	0.489575	15.7018	-1.0039	0.913872	20.7287	-0.781669	0.408425	21.4469	-0.345367	0.50923	33.5079	0.692377	0.299997	2.84886	0.769135	0.70705	11.7954	-1.14197	0.135273	22.7041	-0.685447	0.328214	20.5737	0.197611	0.73593	9.69505	-0.228478	0.81398
VIT_00s1764g00010.t01	Ethylene-mediated signaling pathway	Hormone biosynthesis - 1-aminocyclopropane-1-carboxylate synthases	818.982	-0.171893	0.469311	838.268	-0.436178	0.0490144	592.005	-0.398771	0.166539	771.53	0.256699	0.253886	647.436	-0.32256	0.176008	458.29	0.242348	0.226766	781.614	-0.0043773	0.991281	616.802	0.132402	0.396451	723.921	-0.181336	0.579773	808.244	-0.0616637	0.815016	700.954	0.603496	0.0023259	680.326	-0.21654	0.292553	991.768	0.314782	0.136045	1112.15	0.0793641	0.754664
VIT_00s1764g00020.t01	Receptor-like kinases	LRR-RLK	136.812	-0.602087	0.0678467	87.2015	0.0409116	0.890503	57.0544	-0.473595	0.222997	73.0391	-1.01465	0.00907111	254.883	0.0156734	0.94084	301.065	-0.232844	0.191416	205.664	0.264221	0.63678	161.403	-0.153179	0.497339	55.5962	-0.492143	0.392043	62.5484	-0.0174645	0.975549	184	-0.327717	0.218929	162.191	1.06551	0.000407515	72.7734	-0.68657	0.208319	69.2724	-0.222242	0.681834
VIT_00s2085g00010.t01	Receptor-like kinases	LRR-RLK	458.898	0.11213	0.534614	855.81	0.601079	0.00642681	405.71	0.709577	0.00506831	346.412	0.326681	0.220367	865.175	0.042739	0.812525	953.963	0.161956	0.208711	565.981	0.0585414	0.846409	542.169	0.140886	0.286904	385.947	-0.200842	0.400842	363.144	0.0664326	0.816613	552.666	-0.373836	0.028039	407.73	-0.0432573	0.84158	455.945	0.567698	0.00166408	496.788	0.517653	0.0461658
VIT_00s2178g00010.t01	NLRs	NBS	0.105942	1.05749	0.795154	0.409114	2.24098	0.578116	6.15797	2.05709	0.107563	0.321066	1.78754	0.658187	1.16226	0.270499	0.895708	1.46194	1.79211	2.13665	0.169366	-0.857597	0.833534	43.4261	-0.154933	0.778531	0.295697	0.408693	0.920104	0	NA	NA	2.53488	2.84154	0.154807	0.359104	-1.94958	0.627854	0.702903	1.20557	0.720463	0.671009	3.01187	0.449024
VIT_00s2280g00010.t01	Cell wall reinforcement	Lignins - Laccases	0	NA	NA	1.22122	1.71817	0.553106	1.07285	3.37304	0.300446	0	NA	NA	0	NA	NA	0	NA	NA	0.52923	2.57568	0.518995	1.55505	4.01987	0.140466	0.249726	1.94636	0.631494	0.13091	0.696076	0.864548	0	NA	NA	0	NA	NA	0	NA	NA	0.839221	-3.06901	0.437837
VIT_00s2390g00010.t01	NLRs	NBS	5.16469	1.06371	0.478984	0.65012	-2.68872	0.498155	4.11195	5.31098	0.00284225	8.98272	0.42876	0.753056	51.833	1.52306	0.0201563	8.37587	0.953275	1.07413	10.7166	0.440563	0.705302	8.41412	-0.217525	0.785779	0.509147	-2.24423	0.572839	10.2825	0.0806944	0.927424	22.1398	-1.44886	0.0769048	5.77004	0.137624	0.909283	1.693	0.159195	0.944149	11.0574	-0.468528	0.694021
VIT_00s2508g00010.t01	Phytoalexin biosynthesis	Phenylpropanoids - Phenylalanine ammonia-lyases	0	NA	NA	0	NA	NA	0	NA	NA	0.333641	-1.88241	0.641212	0.177699	0.825884	0.839605	3.64918	4.2296	2.05616	0	NA	NA	0	NA	NA	0	NA	NA	0	NA	NA	0	NA	NA	0	NA	NA	0	NA	NA	0	NA	NA
VIT_01s0010g00330.t01	Receptor-like kinases	LRR-RLK	35.6348	0.0157848	0.978891	35.8673	-0.778665	0.0896734	20.4884	-0.0288984	0.960348	27.6119	-0.568786	0.226278	53.6049	-0.187872	0.672715	58.7301	-0.514274	0.391362	28.725	-0.176018	0.787296	47.2785	-0.736689	0.059108	22.8704	-0.0589903	0.910959	20.1829	0.20287	0.746209	24.5314	-0.94584	0.0942747	29.5613	0.0630576	0.895896	24.6659	0.01355	0.979666	17.761	-0.219969	0.723092
VIT_01s0010g00380.t01	Receptor-like kinases	LRR-RLK	1.14402	1.68464	0.520342	0.440971	-0.629694	0.855363	0.559561	2.43156	0.540855	0	NA	NA	6.1042	0.171306	0.886805	3.48204	0.680507	1.41462	2.73888	-0.672791	0.772512	2.43103	-2.30811	0.18757	3.97755	1.6228	0.180654	0	NA	NA	5.91872	-0.556533	0.574447	3.55599	-3.22013	0.0425057	1.41046	1.43084	0.495091	0.921966	-0.920264	0.761361
VIT_01s0010g00390.t01	ROS production	Class III cell wall peroxidases (Prxs)	0	NA	NA	0	NA	NA	0	NA	NA	0	NA	NA	0	NA	NA	0	NA	NA	0	NA	NA	0	NA	NA	0	NA	NA	0	NA	NA	0	NA	NA	0	NA	NA	0	NA	NA	0	NA	NA
VIT_01s0010g00480.t01	Phytoalexin biosynthesis	Alkaloids - Chorismate mutases	0	NA	NA	0	NA	NA	0	NA	NA	0	NA	NA	0	NA	NA	0.200043	-1.03619	4.08047	0	NA	NA	0	NA	NA	0	NA	NA	0	NA	NA	0	NA	NA	0	NA	NA	0.77617	2.7728	0.453771	0	NA	NA
VIT_01s0010g00960.t01	ROS production	Class III cell wall peroxidases (Prxs)	1.43799	1.19281	0.580516	0.16253	-0.708287	0.862196	0.35324	-0.369474	0.927853	0	NA	NA	0.506257	-2.53358	0.507981	1.03626	-2.3403	2.95558	2.02587	-0.505655	0.839631	0.478758	-1.02087	0.756455	0.169615	-0.488881	0.904634	0.654178	-1.67213	0.656359	0.485905	-2.34721	0.485932	0.834003	3.24508	0.389059	1.47604	-3.18941	0.173347	0.446834	-2.17091	0.587073
VIT_01s0010g01000.t01	Receptor-like kinases	LRR-RLK	307.097	0.0619217	0.807517	265.919	-0.349714	0.171516	211.421	-0.00398817	0.98744	370.184	0.210053	0.42218	304.346	0.0550373	0.790805	194.094	-0.00897025	0.242993	194.9	-0.0271787	0.935665	221.499	-0.369262	0.0482745	269.388	-0.121479	0.682726	369.352	0.235941	0.456596	197.037	-0.182372	0.490374	233.154	-0.155396	0.615537	334.431	0.179328	0.522654	311.573	-0.323865	0.174011
VIT_01s0010g01090.t01	ROS production	Class III cell wall peroxidases (Prxs)	2.73893	1.1575	0.595002	1.29872	2.73376	0.271826	2.21709	0.483194	0.76294	1.48799	2.85203	0.16997	3.64879	0.661064	0.652061	5.3721	0.930644	1.26727	4.39018	0.438974	0.726596	1.46427	2.79189	0.173696	4.02811	0.287658	0.832583	1.55397	2.79947	0.265567	3.90547	-0.325069	0.785224	2.55824	-0.878429	0.591296	4.21082	-1.28211	0.280167	2.34855	-3.40989	0.140112
VIT_01s0010g01660.t01	Receptor-like kinases	LRR-RLK	106.81	-0.329894	0.321233	66.4805	-0.770608	0.0572675	64.8836	-0.0411784	0.908508	69.8871	-0.672903	0.114523	137.367	0.178912	0.63733	140.174	-0.538989	0.243822	100.402	0.348397	0.547746	130.452	-0.486397	0.0357265	66.7317	-0.701534	0.207288	78.2263	0.289781	0.489111	98.2854	-0.559572	0.14516	94.627	0.727031	0.0157407	94.9224	-0.337831	0.347663	63.1424	-0.0309334	0.943596
VIT_01s0010g01680.t01	ROS scavenging	Glutaredoxins	79.463	0.246907	0.500139	121.594	0.721812	0.0356319	60.6436	0.445929	0.281876	106.365	0.345347	0.182911	99.2709	-0.0418146	0.873699	96.7617	-0.197273	0.287457	104.152	0.0453905	0.89424	88.0605	0.229416	0.405631	67.502	0.0303691	0.93284	88.3584	-0.894629	0.0190508	70.2747	-0.554776	0.0804425	62.241	0.0928071	0.802804	89.8021	0.380085	0.184499	80.9561	0.123751	0.740677
VIT_01s0010g01710.t01	Receptor-like kinases	LRR-RLK	59.671	0.239857	0.502177	57.9033	0.192006	0.594777	39.6394	0.338193	0.388697	65.0534	0.245526	0.507216	75.1285	0.0731765	0.843588	77.8734	0.0300428	0.303203	87.3035	0.36019	0.400833	67.1351	0.0239278	0.931647	59.2104	-0.107556	0.77899	57.1984	-0.497358	0.245184	61.6072	-0.05997	0.865564	66.0084	0.00874573	0.979801	61.5916	-0.103909	0.786324	48.0649	-0.546586	0.191656
VIT_01s0010g01920.t01	ROS production	Class III cell wall peroxidases (Prxs)	0	NA	NA	0	NA	NA	0	NA	NA	0	NA	NA	0	NA	NA	0	NA	NA	0	NA	NA	0	NA	NA	0	NA	NA	0	NA	NA	0	NA	NA	0	NA	NA	0	NA	NA	0	NA	NA
VIT_01s0010g01950.t01	ROS production	Class III cell wall peroxidases (Prxs)	0	NA	NA	0	NA	NA	0	NA	NA	0	NA	NA	0	NA	NA	0	NA	NA	0	NA	NA	0	NA	NA	0	NA	NA	0	NA	NA	0	NA	NA	0	NA	NA	0	NA	NA	0	NA	NA
VIT_01s0010g01960.t01	ROS production	Class III cell wall peroxidases (Prxs)	0	NA	NA	0	NA	NA	0	NA	NA	0	NA	NA	0	NA	NA	0	NA	NA	0	NA	NA	0	NA	NA	0	NA	NA	0	NA	NA	0	NA	NA	0	NA	NA	0	NA	NA	0	NA	NA
VIT_01s0010g01970.t01	ROS production	Class III cell wall peroxidases (Prxs)	0	NA	NA	0.86031	2.01772	0.474532	2.13153	2.23987	0.221994	0.655601	0.0504028	0.986744	0	NA	NA	0	NA	NA	1.05762	-1.40398	0.628174	0.500575	2.40933	0.546001	0.271986	1.50189	0.712227	0.488006	-1.12663	0.780369	0	NA	NA	0.492464	2.48896	0.533715	0.893102	2.99203	0.394663	0.308131	-1.63041	0.686377
VIT_01s0010g01980.t01	ROS production	Class III cell wall peroxidases (Prxs)	0	NA	NA	0	NA	NA	0	NA	NA	0	NA	NA	0	NA	NA	0	NA	NA	0	NA	NA	0	NA	NA	0	NA	NA	0	NA	NA	0	NA	NA	0	NA	NA	0	NA	NA	0	NA	NA
VIT_01s0010g02000.t01	ROS production	Class III cell wall peroxidases (Prxs)	0	NA	NA	0	NA	NA	0	NA	NA	0	NA	NA	0	NA	NA	0	NA	NA	0	NA	NA	0	NA	NA	0	NA	NA	0	NA	NA	0	NA	NA	0	NA	NA	0	NA	NA	0	NA	NA
VIT_01s0010g02010.t01	ROS production	Class III cell wall peroxidases (Prxs)	0	NA	NA	0	NA	NA	0	NA	NA	0	NA	NA	0	NA	NA	0	NA	NA	0	NA	NA	0	NA	NA	0	NA	NA	0	NA	NA	0	NA	NA	0	NA	NA	0	NA	NA	0	NA	NA
VIT_01s0010g02020.t01	ROS production	Class III cell wall peroxidases (Prxs)	0	NA	NA	0	NA	NA	0	NA	NA	0	NA	NA	0	NA	NA	0	NA	NA	0	NA	NA	0	NA	NA	0	NA	NA	0	NA	NA	0	NA	NA	0	NA	NA	0	NA	NA	0	NA	NA
VIT_01s0010g02030.t01	PR proteins	PR12 Defensins	565.92	-0.828602	0.024453	535.663	-0.451515	0.0678592	419.08	-0.336935	0.208917	431.778	0.179986	0.649142	628.815	-0.278909	0.238025	535.378	-0.186989	0.290438	587.899	-0.456178	0.324608	246.651	-0.544839	0.0172804	1163.87	0.56838	0.199968	26.5604	0.506301	0.358058	546.295	0.360845	0.153606	194.301	0.390279	0.340109	841.249	-0.0544463	0.837885	716.64	-0.171154	0.74558
VIT_01s0010g02210.t01	Receptor-like kinases	LRR-Malectin-RLK	179.768	0.198496	0.386868	170.972	-0.133618	0.617967	152.531	-0.0557811	0.871766	191.672	0.0774263	0.744141	214.86	0.263986	0.424079	182.722	0.2444	0.247826	167.895	0.0608369	0.827058	244.596	0.122877	0.499307	118.22	-0.29462	0.449755	165.138	-0.164716	0.60027	135.325	-0.203568	0.449042	169.403	0.0298328	0.919094	170.71	-0.0195113	0.95458	200.662	-0.644781	0.0228243
VIT_01s0010g02740.t01	Jasmonic acid-mediated signaling pathway	Hormone biosynthesis - Acyl-CoA synthases	281.729	-0.027514	0.894162	382.922	-0.306492	0.115703	195.832	-0.472709	0.0448225	217.615	-0.331066	0.204768	563.655	-0.0885873	0.628533	692.728	-0.0899816	0.147679	496.289	0.0145192	0.968017	646.682	-0.150566	0.28422	266.418	0.0936191	0.695376	197.441	-0.469974	0.11025	482.83	0.233531	0.181072	696.047	-0.0464554	0.824486	416.659	-0.0498375	0.781151	372.716	-0.333714	0.204168
VIT_01s0010g02750.t01	Jasmonic acid-mediated signaling pathway	Hormone biosynthesis - 13S-lipoxygenases	172.901	0.470492	0.134639	268.086	0.193272	0.43723	181.199	0.576912	0.101177	232.875	0.583152	0.0241555	199.858	0.451014	0.0697537	196.873	0.16433	0.271065	184.662	0.00176465	0.995775	109.334	0.0710449	0.775135	184.579	0.0543975	0.882383	88.8046	0.315724	0.447933	144.596	-0.56864	0.0235927	62.2475	-0.682931	0.114095	266.917	0.171149	0.605377	331.278	0.107667	0.822801
VIT_01s0010g02910.t01	Receptor-like kinases	LRR-RLK	263.219	0.0577085	0.812559	156.468	-0.690123	0.0151528	309.854	0.242524	0.437498	111.8	-0.0979451	0.731573	157.895	0.365729	0.158083	288.027	0.0979886	0.182776	123.852	0.268019	0.4508	248.161	0.221654	0.244009	180.818	0.11412	0.710975	208.38	-0.145779	0.645176	125.391	0.0910186	0.735891	222.421	0.365227	0.129063	261.193	-0.20362	0.359259	152.747	-0.483147	0.167211
VIT_01s0010g02930.t01	Calcium signaling	Calcium sensors - Calmodulin-like proteins (CML)	0.329942	1.92018	0.635404	10.4101	3.35161	0.00566428	0	NA	NA	0.655926	2.81404	0.407102	1.20888	3.65392	0.18943	5.12917	0.5879	1.17447	1.03807	-3.44949	0.38223	0.173328	-1.08984	0.789402	0	NA	NA	0.556402	0.936816	0.814468	2.18309	0.614759	0.741355	0.712783	3.01028	0.377217	0.381413	1.76881	0.658371	0	NA	NA
VIT_01s0010g02940.t01	Calcium signaling	Calcium sensors - Calmodulin-like proteins (CML)	0.672076	-0.762898	0.808747	7.70283	1.29312	0.206844	2.70989	0.681862	0.692707	0.160533	0.92079	0.821468	1.55829	0.227085	0.914834	3.13016	-0.155473	1.27911	0.148296	-0.857597	0.833534	0.505717	-1.12548	0.727893	0.969389	-3.14753	0.323217	0.515762	-1.22388	0.761484	0.485372	-2.34455	0.539644	0.191681	1.08242	0.790803	0.439214	0.245342	0.950733	1.97171	3.42442	0.231244
VIT_01s0010g02950.t01	Calcium signaling	Calcium sensors - Calmodulin-like proteins (CML)	0.132318	-0.816956	0.841315	4.61957	4.74948	0.00366877	0.279781	1.43637	0.722452	0.321066	1.78754	0.658187	0.165297	-1.09767	0.787926	0.32607	1.78813	4.0374	0.148296	-0.857597	0.833534	0	NA	NA	0	NA	NA	0.365004	-0.261344	0.948932	0.333775	1.91797	0.635117	0.119701	-0.841136	0.836684	0	NA	NA	0.308131	-1.63041	0.686377
VIT_01s0010g02970.t01	Calcium signaling	Calcium sensors - Calmodulin-like proteins (CML)	0.105942	1.05749	0.795154	0.138531	-0.708287	0.862196	0	NA	NA	0.160533	0.92079	0.821468	1.00522	0.945143	0.731893	1.58296	-1.13008	2.02917	0.434119	-0.691162	0.864401	0	NA	NA	0.249726	1.94636	0.631494	0	NA	NA	0.477601	-0.748681	0.828715	0.191681	1.08242	0.790803	0	NA	NA	0	NA	NA
VIT_01s0010g02990.t01	Calcium signaling	Calcium sensors - Calmodulin-like proteins (CML)	0	NA	NA	0	NA	NA	0.268213	1.38378	0.732533	0	NA	NA	0	NA	NA	0.14331	-1.03619	4.08047	0.444888	-2.23316	0.576766	0	NA	NA	0	NA	NA	0	NA	NA	0	NA	NA	0	NA	NA	0	NA	NA	0.776454	3.1536	0.427203
VIT_01s0010g03000.t01	Calcium signaling	Calcium sensors - Calmodulin-like proteins (CML)	0	NA	NA	0.320443	2.0215	0.616882	0	NA	NA	0	NA	NA	0	NA	NA	0.174478	-1.03619	4.08047	0	NA	NA	0	NA	NA	0	NA	NA	0	NA	NA	0	NA	NA	0	NA	NA	0	NA	NA	0	NA	NA
VIT_01s0010g03010.t01	Calcium signaling	Calcium sensors - Calmodulin-like proteins (CML)	0	NA	NA	0.277061	-1.48338	0.714114	0	NA	NA	0	NA	NA	0	NA	NA	0	NA	NA	0.412581	2.25198	0.57492	0.147236	-1.08984	0.789402	0	NA	NA	0	NA	NA	0	NA	NA	0	NA	NA	0	NA	NA	0	NA	NA
VIT_01s0010g03040.t01	Calcium signaling	Calcium sensors - Calmodulin-like proteins (CML)	0	NA	NA	0	NA	NA	0	NA	NA	0.160533	0.92079	0.821468	0.437716	0.568351	0.888579	0	NA	NA	0	NA	NA	0.458531	2.25419	0.53697	0	NA	NA	0	NA	NA	0	NA	NA	0	NA	NA	0	NA	NA	0	NA	NA
VIT_01s0010g03460.t01	Cell wall reinforcement	Lignins - Caffeoyl-CoA O-methyltransferases	40.8489	-0.344565	0.437497	47.2244	-0.915328	0.0715789	44.2678	-2.09197	1.10517e-06	35.0495	-1.25886	0.0572564	85.2271	-0.577484	0.0936785	80.0494	-0.74482	0.450487	101.149	-0.0637449	0.934059	385.382	-0.744135	0.332481	84.6124	-0.0275718	0.955257	51.6059	0.315829	0.557607	88.0779	-0.198453	0.648708	911.026	1.27126	0.000367306	84.0429	0.443896	0.32416	102.038	-1.26569	0.0123447
VIT_01s0010g03470.t01	Cell wall reinforcement	Lignins - Caffeoyl-CoA O-methyltransferases	0.264637	-1.49051	0.713525	0.477472	-2.24377	0.558791	0	NA	NA	1.48887	-4.02993	0.207689	0	NA	NA	1.68274	-0.521666	2.56094	10.3693	6.86771	0.0791104	1.01304	-3.53095	0.201151	0	NA	NA	6.47162	0.554873	0.760491	0	NA	NA	0.698401	2.98441	0.388641	0	NA	NA	0	NA	NA
VIT_01s0010g03490.t01	Phytoalexin biosynthesis	Phenylpropanoids - Anthocyanin O-methyltransferases	39.451	-1.07798	0.205867	17.4462	-2.63218	0.175257	181.02	-0.287421	0.230962	26.6402	-1.41738	0.0676842	92.4253	-0.175672	0.665876	77.8044	-1.12261	0.367247	115.157	-0.228959	0.778269	146.078	-1.10688	0.0797408	101.277	0.0787188	0.884495	68.1651	0.518769	0.324645	110.713	-0.225426	0.621897	261.622	1.23842	0.00142473	30.6815	-0.333993	0.515005	33.8966	-0.880677	0.179745
VIT_01s0010g03510.t01	Phytoalexin biosynthesis	Phenylpropanoids - Anthocyanin O-methyltransferases	245.397	-1.00783	0.0194042	273.303	-0.851985	0.0673156	204.512	-1.29267	2.20422e-05	158.201	-1.533	0.0104332	305.941	-0.450841	0.114849	455.835	-0.718603	0.313716	493.726	-0.113343	0.866897	2067.14	-0.584342	0.402778	471.401	-0.394977	0.369486	211.032	0.755762	0.0965441	444.011	0.225807	0.73187	5039.28	1.29625	0.00029375	510.06	0.460892	0.251225	603.738	-0.835826	0.0955579
VIT_01s0010g03850.t01	Calcium signaling	Calcium effectors - CaM-binding Transcription Activators (CAMTA)	1065.74	0.979005	0.00215465	960.861	0.373169	0.0410579	625.788	0.968223	0.000278788	496.678	0.312255	0.397486	882.411	0.65314	0.0238948	965.003	0.209481	0.221157	975.419	0.282451	0.357304	975.11	0.129835	0.287496	545.818	-0.40184	0.361804	571.88	0.313215	0.526725	501.516	-0.751814	0.00217891	614.078	-0.578992	0.0300439	1050.16	0.546217	0.00619348	799.727	0.420235	0.290979
VIT_01s0011g00280.t01	Receptor-like kinases	Malectin-RLK	66.9714	0.32112	0.437488	47.4005	-0.863768	0.0483606	51.2305	0.03552	0.924593	44.1374	0.206825	0.623151	37.9683	-0.0996899	0.818747	37.3555	-0.148993	0.386398	31.4659	0.139275	0.781679	31.3029	-0.325446	0.433216	32.863	0.07318	0.86696	39.8156	0.0968303	0.837394	36.5062	-0.395391	0.361528	86.5626	-0.227938	0.454084	50.0061	0.15642	0.71817	43.7332	-0.100003	0.828021
VIT_01s0011g00300.t01	MAPK signaling	MAP4K	328.448	0.282695	0.203671	366.96	0.157824	0.382633	257.768	0.456461	0.0591525	247.881	0.097629	0.779462	434.962	0.0919987	0.655104	446.432	-0.00862031	0.187054	450.669	-0.118771	0.659953	426.453	-0.0185052	0.899815	261.482	-0.365292	0.248514	303.947	0.207839	0.576728	323.218	-0.44492	0.0567143	444.332	-0.123559	0.566038	294.41	0.0584093	0.775021	308.349	-0.191874	0.595137
VIT_01s0011g00410.t01	Abscisic acid-mediated signaling pathway	Hormone signal transduction - ABI FIVE BINDING PROTEIN 1 (AFP1)	59.6521	0.564112	0.102779	79.381	-0.324399	0.401506	56.8345	0.0702021	0.838716	67.9746	-0.309386	0.303739	114.279	0.060393	0.848452	148.437	-0.0992538	0.310045	140.506	-0.370633	0.389655	164.103	-0.236521	0.28525	47.0796	-0.345759	0.44723	76.1975	-0.281833	0.562117	128.976	-0.709502	0.0389433	96.1556	-0.376986	0.234397	75.6206	0.141895	0.689548	54.815	0.296356	0.462109
VIT_01s0011g00420.t01	Receptor-like kinases	LRR-RLK	250.025	0.124496	0.636209	439.104	0.385917	0.134793	181.601	0.694963	0.0171277	198.168	0.710895	0.0272667	312.813	0.0253604	0.894401	478.446	0.126154	0.205146	233.82	-0.454036	0.217299	307.302	0.0568874	0.734478	182.736	-0.24945	0.468431	220.605	-0.0568974	0.875417	265.009	-0.237279	0.287016	242.939	-0.259026	0.298686	297.733	0.481456	0.0349413	285.514	0.351526	0.42297
VIT_01s0011g00720.t01	Abscisic acid-mediated signaling pathway	Hormone biosynthesis regulators - WRKY57	30.7305	0.0461263	0.931259	50.2546	0.356904	0.325199	41.6808	0.80191	0.041138	27.0198	0.968066	0.0678795	38.7308	-0.100022	0.805597	38.2517	0.181042	0.413065	40.6016	-0.144718	0.7739	73.2956	-0.389732	0.187325	49.4777	0.313472	0.44693	37.5821	0.421278	0.37066	46.0658	-0.164991	0.713518	66.9623	-0.28593	0.413002	44.2366	0.118239	0.769403	61.563	0.00400211	0.992149
VIT_01s0011g00950.t01	NLRs	NBS-LRR	9.97193	0.482519	0.531335	26.6807	0.0416769	0.928262	6.0461	3.28284	0.00728736	12.9576	0.131872	0.838096	28.845	-0.82773	0.0892503	23.6824	-0.667402	0.517661	32.4056	-0.515328	0.618399	31.7283	0.0541587	0.893599	17.3373	0.562579	0.417042	7.80847	-1.74828	0.0680443	29.096	0.201508	0.675763	29.3442	0.176082	0.701727	26.1838	-0.0481227	0.91727	20.7192	0.713822	0.236082
VIT_01s0011g00960.t01	NLRs	NBS-LRR	19.2136	0.915739	0.134267	4.78658	2.72287	0.0747182	0	NA	NA	1.02291	2.20413	0.407111	1.52824	-2.00671	0.364525	1.35137	-0.221268	2.34569	56.0914	-1.07937	0.215996	1.67302	0.0936423	0.961093	1.05807	1.11813	0.685191	0	NA	NA	0	NA	NA	2.76421	-1.07901	0.460955	0.956957	1.71531	0.520673	1.43363	-0.681684	0.747065
VIT_01s0011g00970.t01	NLRs	NBS-LRR	0.132318	-0.816956	0.841315	6.84033	-0.0561602	0.946403	0.268213	1.38378	0.732533	4.75643	0.330785	0.766012	7.74069	-0.148078	0.895126	3.28352	0.616173	1.51589	2.17753	-1.08037	0.626081	13.3152	-0.0391803	0.950258	5.13771	-1.07236	0.328915	1.39168	-2.93855	0.248566	6.80188	0.458605	0.622649	3.37686	-0.00724453	0.996169	7.73747	-1.35211	0.158142	5.55017	-1.0143	0.385291
VIT_01s0011g00990.t01	NLRs	NBS-LRR	2.99853	1.87717	0.180657	88.3463	3.68997	7.77764e-08	3.34695	5.00231	0.0134497	2.60489	3.74426	0.0442238	15.2111	0.0579894	0.934167	24.0356	0.323456	0.715006	4.64813	0.651035	0.720678	9.0516	1.40818	0.13076	2.49841	-0.139673	0.929496	0	NA	NA	6.77716	-0.255522	0.773799	4.19198	1.28877	0.344721	7.92015	1.56755	0.0925664	13.6498	2.16757	0.0135693
VIT_01s0011g01000.t01	NLRs	NBS-LRR	73.2867	0.421619	0.27236	126.426	0.722898	0.0111176	5.72626	1.01479	0.289473	30.3845	0.143655	0.74217	62.5195	-0.0668918	0.855835	126.951	0.131495	0.278	69.0976	-0.105032	0.834841	71.3474	-0.0846509	0.804378	79.6137	-0.155035	0.691721	4.21371	-0.0332362	0.97963	36.2692	-0.414085	0.379624	103.741	0.00523556	0.98616	50.4234	-0.0489133	0.894432	65.4508	-0.0323474	0.933205
VIT_01s0011g01020.t01	NLRs	NBS-LRR	81.3755	0.409148	0.255681	313.547	0.264262	0.322927	39.4559	0.300265	0.486248	125.484	0.19568	0.483813	189.444	0.185197	0.428871	145.572	-0.00537052	0.241382	108.462	-0.479572	0.269561	336.834	0.105805	0.562185	156.48	-0.371813	0.322274	39.7203	0.491677	0.424062	144.359	-0.287529	0.359123	209.889	-0.345646	0.12285	183.534	0.194339	0.502373	163.58	0.120599	0.733396
VIT_01s0011g01120.t01	NLRs	NBS	138.19	0.270047	0.492149	57.4241	-0.343477	0.409624	1.66734	1.72407	0.354077	20.6035	-0.802175	0.210847	39.9588	0.508987	0.236241	14.1484	-0.180146	0.630981	167.935	-0.0527849	0.894077	61.3164	-0.227627	0.445736	108.086	-0.384636	0.411753	2.99689	-2.00851	0.235554	10.1484	-0.564206	0.447859	141.571	-0.164426	0.672081	32.5215	0.146586	0.749018	171.161	-0.330351	0.471509
VIT_01s0011g01370.t01	ROS scavenging	Thioredoxins	47.294	-0.664498	0.114486	41.9672	0.189335	0.607741	59.7356	-0.14616	0.673026	54.0603	-0.36835	0.365692	86.7245	0.0213472	0.94322	100.96	0.202122	0.318361	84.8621	-0.116787	0.793018	100.892	-0.566669	0.0242956	62.4454	0.147284	0.710707	81.072	-0.0841553	0.835535	103.244	0.316405	0.242993	67.6556	-0.0160918	0.963893	63.5164	-0.164733	0.62014	78.3118	-0.0698342	0.844531
VIT_01s0011g01380.t01	ROS scavenging	Thioredoxins	3.57298	-2.02949	0.153493	10.0104	0.743899	0.329533	28.3444	-0.188874	0.761431	9.47033	2.13682	0.0523563	10.6657	0.124899	0.875795	32.7066	-0.99016	0.535375	9.43669	-1.09881	0.217885	40.6717	-0.000646748	0.998786	7.91553	-0.43819	0.642619	0.176624	-1.22748	0.763554	26.0584	-0.701079	0.228625	4.4428	0.751564	0.589955	18.7142	-0.116106	0.844087	0.141208	-0.733524	0.857338
VIT_01s0011g01470.t01	Abscisic acid-mediated signaling pathway	Hormone signal transduction - Others - FAR-RED IMPAIRED RESPONSE 1 (FAR1)	283.978	-0.0930815	0.707902	242.976	-0.00587711	0.978528	168.794	0.215393	0.403567	158.999	0.21942	0.484473	259.08	0.0916385	0.694413	304.353	-0.185637	0.215661	278.107	-0.0437055	0.877374	203.079	0.0233318	0.907021	172.7	-0.360437	0.246299	200.586	-0.358103	0.257487	204.072	-0.184428	0.387267	195.693	-0.345422	0.244386	226.683	0.389369	0.0640142	176.292	-0.251724	0.512204
VIT_01s0011g01490.t01	MAPK signaling	MAPKKK	2285.26	0.565895	0.0687535	2892.55	0.0759422	0.63323	1825.59	0.717576	0.00378821	1603.18	0.0272226	0.92741	2177.42	0.506929	0.021409	2148.77	0.0967299	0.222132	2161.17	0.0123581	0.966354	2522.71	0.0378695	0.71165	1796.57	-0.315504	0.328794	1863.96	0.0901888	0.792129	1653.5	-0.721894	8.88851e-05	1448.47	-0.131863	0.60219	2247.33	0.501942	0.0213362	1907.04	-0.183073	0.615083
VIT_01s0011g01600.t01	Cell wall reinforcement	Pectin - Arabinosyltransferase	109.525	0.339276	0.382455	91.7747	-0.235379	0.46026	85.4605	0.239918	0.422846	87.2668	-0.0624046	0.844556	157.133	0.223652	0.371515	150.735	0.0218234	0.287548	125.863	0.48878	0.12677	191.015	-0.103056	0.574737	98.7424	-0.0172829	0.963053	97.3943	-0.0205371	0.962601	117.956	-0.736763	0.0375016	122.985	0.00144031	0.996412	90.6266	0.250136	0.427676	84.3345	-0.080394	0.833837
VIT_01s0011g01890.t01	ROS scavenging	Glutathione S-transferases	46.8188	-0.550843	0.163531	12.5265	-0.683308	0.329733	24.5884	-0.251689	0.65024	15.8129	0.282462	0.674356	36.1784	-0.102752	0.838449	49.3728	-0.022921	0.358712	52.5865	0.335693	0.56444	48.559	0.569379	0.152083	21.1462	-0.283825	0.620743	23.6664	-0.395676	0.50756	37.9926	0.753459	0.0697789	59.1473	0.160246	0.676472	32.0767	-0.211228	0.608005	48.1173	0.00318221	0.994868
VIT_01s0011g01900.t01	ROS scavenging	Glutathione S-transferases	166.636	-0.0368181	0.879838	228.672	0.322749	0.140976	137.59	0.279252	0.298871	151.163	0.295683	0.216871	221.282	-0.119122	0.599798	240.177	0.145708	0.191502	239.762	0.0305302	0.930941	221.928	0.168591	0.334103	194.849	0.121543	0.655072	117.559	-0.0205611	0.945727	161.784	-0.0371708	0.878973	108.245	-0.094489	0.751801	226.126	0.205332	0.32396	173.167	0.141455	0.620415
VIT_01s0011g02270.t01	MAPK signaling	MAPKKK	523.213	0.421068	0.1528	470.821	-0.158479	0.441942	360.159	0.700535	0.00631376	352.404	-0.193588	0.530584	594.468	0.360122	0.153176	680.559	-0.116109	0.21448	517.992	0.0354731	0.929113	603.25	0.0665376	0.620281	419.003	-0.316695	0.426509	435.194	0.0131254	0.973283	458.687	-0.62174	0.00491866	549.106	-0.120532	0.67452	415.774	0.38384	0.118871	344.509	-0.37377	0.383803
VIT_01s0011g02470.t01	Calcium signaling	Calcium sensors - Calmodulin-like proteins (CML)	178.19	-0.520311	0.0770661	161.491	0.106823	0.662751	172.652	-0.00719978	0.976863	122.373	-0.0723439	0.834371	224.681	-0.365761	0.127572	251.046	0.153062	0.210507	172.287	0.0731781	0.819639	214.716	0.0655033	0.721142	159.594	-0.0189555	0.958101	172.667	-0.0729765	0.814551	221.902	0.246193	0.307492	200.34	-0.059629	0.86718	180.298	0.000318274	0.998925	151.16	0.298448	0.380704
VIT_01s0011g02960.t01	Phytoalexin biosynthesis	Phenylpropanoids - Leucoanthocyanidin reductases	118.537	-0.447142	0.331288	55.4577	0.0230771	0.961148	32.5692	-1.06647	0.0563552	142.214	-0.409904	0.405014	603.367	-0.00105187	0.997173	1068.03	0.650061	0.240656	1675.56	-0.126826	0.843355	205.53	-0.48489	0.0922694	54.4902	0.650328	0.18642	43.6599	0.469264	0.506814	560.8	-0.815014	0.0225462	224.674	-0.416784	0.609332	55.7128	-0.331904	0.434746	48.6044	1.13129	0.061484
VIT_01s0011g03070.t01	Ethylene-mediated signaling pathway	Hormone signal transduction - AP2/ERF TFs - RAV family	992.118	2.31544	1.27103e-17	1421.91	1.0057	0.0120999	371.402	1.47725	0.0317606	641.58	1.60728	5.90017e-05	243.924	0.441414	0.0985523	309.563	0.379817	0.366662	143.144	0.500259	0.450858	83.869	0.247059	0.429945	445.385	-0.225915	0.65564	575.824	0.364227	0.464123	110.798	0.288739	0.483846	101.943	-0.110212	0.841116	808.366	1.43218	4.04337e-07	789.768	1.15146	0.00647873
VIT_01s0011g03090.t01	Jasmonic acid-mediated signaling pathway	Hormone biosynthesis - Allene oxyde cyclases	25.1042	2.19441	0.0169026	6.43299	2.35063	0.0414905	12.818	2.8835	0.0131918	9.27377	4.08985	0.00263065	18.2043	1.82365	0.0554905	8.08133	1.34507	1.08249	1.57151	3.04699	0.343296	1.74218	-0.6727	0.731127	7.13435	2.88674	0.0145134	13.1272	3.45696	0.0226438	7.79265	-1.55347	0.190306	1.83754	-1.42071	0.430562	2.05277	-0.197143	0.915107	24.2186	-0.934515	0.464959
VIT_01s0011g03160.t01	Jasmonic acid-mediated signaling pathway	Hormone signal transduction - MEDIATOR 25 (MED25)	440.702	0.483861	0.10576	720.656	-0.0141083	0.943114	423.858	0.547337	0.0164013	390.577	0.259165	0.31691	516.182	0.25968	0.233095	634.668	0.091486	0.195523	418.825	-0.138362	0.695151	503.495	0.0114499	0.941096	380.166	-0.426865	0.248597	407.233	0.0323651	0.922796	353.959	-0.411443	0.0932129	370.998	-0.327088	0.151815	561.179	0.327899	0.131057	394.93	-0.294759	0.449798
VIT_01s0011g03230.t01	Salicylic acid-mediated signaling pathway	Hormone signal transduction - TGAs	9.68963	0.184318	0.821638	5.08763	-0.195832	0.845297	8.5837	-0.96662	0.323749	10.1708	0.419797	0.614555	11.5325	0.136729	0.858894	16.8637	0.752947	0.625688	21.4748	-0.143387	0.834806	15.3605	-0.48145	0.550071	5.91076	-0.258554	0.819538	5.75379	-0.152832	0.904905	10.3582	-0.155438	0.83529	19.0823	-0.0128815	0.98429	5.32145	-0.321934	0.77007	7.47967	-0.717015	0.423277
VIT_01s0011g03470.t01	Ethylene-mediated signaling pathway	Hormone signal transduction - AP2/ERF TFs - ERF family	262.647	-0.524867	0.0448974	216.681	-0.194737	0.459666	227.241	-0.208278	0.356666	278.356	-0.296809	0.189146	558.592	0.24107	0.283829	443.283	-0.125083	0.200643	395.749	0.303018	0.333156	495.205	-0.173909	0.381467	272.323	-0.230275	0.402104	256.17	-0.375775	0.23181	372.148	0.121063	0.600146	410.274	0.788066	0.000688078	273.919	-0.414145	0.108518	278.319	-0.310921	0.256742
VIT_01s0011g03860.t01	Receptor-like kinases	LRR-RLK	130.53	-0.457355	0.161917	108.259	-1.28218	0.00881863	127.81	-0.191973	0.44726	169.227	-0.70895	0.047293	376.639	0.0517048	0.860895	327.472	-0.31249	0.184893	211.46	0.0964689	0.892745	338.001	-0.462459	0.0822567	69.1556	-0.35244	0.452917	138.813	-0.673801	0.141921	253.555	-0.225237	0.381753	214.93	0.959524	0.00864561	128.585	-0.528738	0.1726	68.8261	-0.541339	0.265546
VIT_01s0011g03890.t01	Receptor-like kinases	WAK	14.2309	0.661103	0.369885	81.946	0.414863	0.134798	42.9658	0.44293	0.226463	30.3292	1.48844	0.00306646	138.097	-0.0770452	0.805364	123.906	0.147654	0.293113	34.4124	-0.208936	0.681316	43.8655	0.560709	0.164696	8.74222	-0.41405	0.614034	5.87792	1.03564	0.477265	78.3582	-0.363842	0.36552	17.884	-0.681997	0.245467	46.3348	0.206536	0.60496	2.9196	1.12137	0.53257
VIT_01s0011g03980.t01	Receptor-like kinases	WAK	182.835	0.22147	0.33625	265	-0.0625427	0.784504	177.488	0.122342	0.591144	217.271	0.614198	0.0604248	164.687	0.0361392	0.897189	279.821	0.527114	0.261534	181.184	-0.0987077	0.840884	165.546	0.387983	0.119459	216.448	-0.142429	0.618663	265.8	-0.39782	0.14016	144.063	0.208993	0.43609	134.807	-0.270433	0.327896	259.395	0.0809525	0.727186	198.492	0.0763222	0.804102
VIT_01s0011g04060.t01	Receptor-like kinases	LRR-RLK	319.123	-0.0336936	0.86912	206.572	-0.438675	0.0534847	179.18	0.432759	0.169372	170.334	-0.238767	0.329986	488.949	0.204066	0.395743	497.421	0.139059	0.17441	399.139	0.0450399	0.917681	469.057	-0.133344	0.429763	206.103	-0.424322	0.170612	181.518	0.0319568	0.936592	312.936	-0.348868	0.0822504	347.573	0.366844	0.123706	269.513	-0.0608346	0.794497	165.348	0.193046	0.647707
VIT_01s0011g04600.t01	ROS scavenging	Thioredoxins	215.538	-0.0510212	0.820913	193.61	-0.133674	0.538723	171.643	0.181114	0.459794	178.911	-0.15348	0.566731	284.646	0.0795837	0.736476	258.394	-0.0497306	0.204166	266.77	0.0928669	0.742899	233.688	-0.00862082	0.961129	179.106	-0.137775	0.622931	181.617	-0.0353207	0.90059	205.159	-0.34712	0.178128	230.054	-0.156556	0.473857	175.56	-0.0883877	0.728762	174.101	-0.0868934	0.78196
VIT_01s0011g04810.t01	Phytoalexin biosynthesis	Alkaloids - Strictosidine synthases	155.838	0.174526	0.528417	487.015	-0.281408	0.221804	140.067	-0.151354	0.584513	447.325	0.222853	0.462409	495.111	-0.297739	0.235024	251.145	0.106687	0.182126	181.877	0.130459	0.724433	802.42	0.113767	0.430443	408.138	0.268926	0.343785	776.085	-0.510908	0.146063	168.184	0.25606	0.325669	239.506	-0.0143144	0.959625	497.878	-0.152974	0.451362	418.056	0.165276	0.622585
VIT_01s0011g04920.t01	MAPK signaling	MAPK	41.66	-0.109681	0.826974	48.689	-0.0619426	0.860905	41.6746	0.222339	0.561437	55.1521	0.744237	0.0770416	35.5608	-0.534167	0.276114	83.3758	-0.183624	0.299623	30.3302	-0.0528774	0.914149	19.5307	1.12563	0.0373263	37.8764	0.400912	0.34972	57.408	-0.206929	0.634494	37.5671	0.607685	0.166272	99.038	-0.275259	0.400697	42.0895	-0.0603181	0.895223	39.3508	-0.70558	0.165564
VIT_01s0011g05060.t01	PR proteins	PR10 Bet v 1 homologs	182.032	0.00816201	0.981298	118.16	0.0287365	0.939324	200.668	-0.290945	0.402566	186.511	0.502263	0.117178	19.1833	0.07731	0.903083	58.4947	0.087021	0.343521	31.2792	-0.582048	0.520258	37.3577	0.385699	0.369802	128.807	0.695276	0.164386	209.27	0.358022	0.435032	19.8161	0.692439	0.246861	70.7384	0.482822	0.351248	123.855	0.0297968	0.936686	98.7967	-0.710661	0.0247347
VIT_01s0011g05090.t01	PR proteins	PR10 Bet v 1 homologs	577.128	0.0206298	0.947843	52.3948	-0.776984	0.0744476	228.683	0.459554	0.212199	219.85	1.6125	4.37009e-09	27.2693	-2.18868	0.0107559	46.5886	-1.43419	0.751002	60.3168	-0.467745	0.60344	42.7922	-0.665372	0.570918	296.224	0.294108	0.5604	505.415	-0.0865921	0.828987	6.66594	0.425939	0.771673	141.465	-1.47633	0.109799	79.8981	-0.48439	0.363077	207.145	-0.108593	0.742456
VIT_01s0011g05100.t01	PR proteins	PR10 Bet v 1 homologs	9.39562	0.916237	0.291472	29.0839	0.690912	0.150987	34.7259	0.457732	0.495919	35.3176	0.393401	0.333132	7.50921	-1.33547	0.169075	4.15595	0.463123	1.08271	12.9266	-0.624341	0.521888	13.0335	1.42628	0.0567557	27.5915	0.879783	0.146164	30.3708	-0.231447	0.717837	8.2152	0.361881	0.660182	4.68706	0.198167	0.886562	18.421	0.177722	0.823275	13.271	-0.137697	0.853724
VIT_01s0011g05110.t01	PR proteins	PR10 Bet v 1 homologs	0	NA	NA	0	NA	NA	0	NA	NA	0	NA	NA	0	NA	NA	82.358	0.300327	0.362479	0	NA	NA	0.208244	0.833711	0.838106	0	NA	NA	0	NA	NA	0.166229	1.06503	0.794087	0.119701	-0.841136	0.836684	2.38488	-4.99936	0.0534286	0	NA	NA
VIT_01s0011g05120.t01	PR proteins	PR10 Bet v 1 homologs	0	NA	NA	0	NA	NA	0	NA	NA	0	NA	NA	0	NA	NA	3.54873	-1.12364	1.25471	0	NA	NA	0	NA	NA	0.294641	0.433379	0.915308	0	NA	NA	0	NA	NA	0	NA	NA	0.366904	-2.31063	0.568388	0	NA	NA
VIT_01s0011g05130.t01	PR proteins	PR10 Bet v 1 homologs	0	NA	NA	0	NA	NA	0	NA	NA	0	NA	NA	0	NA	NA	0	NA	NA	0	NA	NA	0	NA	NA	0	NA	NA	0	NA	NA	0	NA	NA	0	NA	NA	0	NA	NA	0	NA	NA
VIT_01s0011g05140.t01	PR proteins	PR10 Bet v 1 homologs	0	NA	NA	0	NA	NA	0	NA	NA	0	NA	NA	0.166073	0.825884	0.839605	67.9381	0.0217395	0.425303	0	NA	NA	0	NA	NA	0	NA	NA	0	NA	NA	0	NA	NA	0	NA	NA	0	NA	NA	0	NA	NA
VIT_01s0011g05150.t01	PR proteins	PR10 Bet v 1 homologs	1355.19	-0.269074	0.136286	0.296508	-1.56725	0.69816	0.444021	2.09007	0.53382	0.521045	0.878337	0.816817	0	NA	NA	5.15122	-0.489259	1.17985	0	NA	NA	0	NA	NA	2.26322	-2.29832	0.250073	0.718217	-1.71091	0.589194	0	NA	NA	1.17293	1.80002	0.496818	0.621628	-0.540118	0.862036	1.03007	-1.99148	0.437818
VIT_01s0011g05180.t01	PR proteins	PR10 Bet v 1 homologs	570.613	-0.844287	0.0680701	1015.84	-0.486485	0.103858	716.664	-0.142808	0.822042	1185.93	-0.16563	0.571118	172.267	0.0166056	0.964424	293.916	0.51468	0.289529	587.949	0.413748	0.337979	588.711	-0.163877	0.360627	589.517	0.0765344	0.866135	693.24	0.54673	0.05729	239.372	0.372802	0.239421	408.649	-0.290604	0.437228	57.1544	-0.611637	0.282389	702.436	0.326941	0.390664
VIT_01s0011g05190.t01	PR proteins	PR10 Bet v 1 homologs	1339.92	-0.49371	0.199354	776.583	-0.496699	0.0304541	2393.45	-0.258455	0.307834	878.057	-0.238629	0.330807	402.512	0.0358094	0.899587	1343.36	0.280848	0.176371	831.341	0.315384	0.293555	1158.01	-0.237669	0.169343	1255.61	-0.616616	0.144111	767.175	0.681328	0.0778665	529.989	-0.123944	0.720161	266.115	-0.492035	0.0640834	3538.49	0.0684983	0.737348	1116.77	0.458244	0.1957
VIT_01s0011g05390.t01	Cell wall reinforcement	Pectin - PME inhibitors	182.824	0.125299	0.699777	56.5913	-0.659066	0.149883	158.237	-0.482301	0.133667	279.385	0.571063	0.159976	127.978	-0.0588365	0.865358	27.9485	-0.261215	0.564578	140.143	-0.0402635	0.930851	94.3856	-0.406049	0.139849	139.605	0.636943	0.0489531	289.068	-0.613558	0.166429	223.493	0.3467	0.374307	113.947	0.308188	0.451993	87.9675	-1.07538	0.0217391	111.444	-0.797716	0.101404
VIT_01s0011g05410.t01	Cell wall reinforcement	Pectin - PME inhibitors	52.589	-0.350643	0.537438	40.3258	-1.26184	0.0395273	24.2147	-0.917336	0.133937	58.0181	0.509567	0.379773	44.0098	-0.149333	0.728052	65.4079	-0.127431	0.41515	47.4907	-0.12573	0.840618	31.7358	-1.01597	0.0143976	37.1483	0.889229	0.0795133	34.9585	-0.0689883	0.897633	31.0779	0.579304	0.194525	27.4656	-0.432929	0.473265	37.4762	-0.516419	0.224073	30.8616	-0.477927	0.503186
VIT_01s0011g05500.t01	PR proteins	PR2 Beta-1,3-glucanases	68.0655	-0.436226	0.312953	81.1807	-0.51711	0.139498	56.4977	-0.0811143	0.834624	73.51	-0.0422177	0.904428	349.434	-0.0827652	0.728752	340.882	-0.159575	0.203459	183.98	-0.173043	0.633802	293.737	-0.370555	0.0364934	86.8758	0.205566	0.602031	85.0861	0.195321	0.581209	317.123	-0.215068	0.391147	225.359	0.22488	0.498091	134.638	-0.492619	0.068869	84.4095	-0.232311	0.533145
VIT_01s0011g05560.t01	Jasmonic acid-mediated signaling pathway	Hormone signal transduction - Jasmonate-ZIM-domain proteins	2786.59	0.129671	0.50628	3825.87	-0.229723	0.215837	2800.51	0.245145	0.096278	3925.11	0.246061	0.10708	2546.23	-0.0292967	0.852513	2578.41	0.115002	0.182726	4618.86	-0.0926149	0.724956	3639.1	0.0729929	0.540208	2537.23	0.0952388	0.743939	4611.84	-0.211444	0.413332	2198.81	-0.0778124	0.6961	3509.61	-0.0700168	0.750583	3101.54	0.133957	0.404695	2775.46	-0.100585	0.667058
VIT_01s0011g05580.t01	Receptor-like kinases	LRR-RLK	39.6212	0.64937	0.140465	67.9347	0.883024	0.00483704	26.1039	0.50279	0.316753	39.9554	0.573867	0.140214	54.405	-0.193981	0.586399	47.2881	0.459859	0.356098	50.311	-0.319275	0.605168	50.7454	-0.330871	0.301575	27.0319	-0.102802	0.844851	31.8972	0.943975	0.0875904	45.7943	-0.231333	0.536632	49.6817	-0.84992	0.0305989	29.5062	0.234141	0.596563	37.7218	0.765363	0.158922
VIT_01s0011g06080.t01	Receptor-like kinases	Lectin-RLK	361.888	0.411076	0.151153	1553.31	0.537138	0.0147501	225.653	0.769761	0.00258	304.234	1.67441	3.94353e-11	335.444	-0.0783242	0.778129	562.512	0.394415	0.254363	865.891	0.04863	0.914221	169.624	0.396162	0.0771465	167.605	0.0383309	0.914914	187.825	-0.343199	0.415991	198.271	0.370715	0.1396	214.304	0.393802	0.259154	341.22	0.273879	0.359733	367.424	1.22241	0.00260621
VIT_01s0011g06150.t01	Receptor-like kinases	LRR-RLK	453.692	0.368279	0.0772363	551.765	-0.270463	0.207548	418.103	0.305533	0.198662	318.216	0.174004	0.409321	489.02	0.178258	0.321443	712.667	0.0725665	0.18059	448.338	-0.0562165	0.843653	414.139	-0.0797679	0.57127	412.266	-0.475289	0.0636665	411.08	0.199203	0.536127	341.797	-0.5744	0.00560121	400.39	-0.17911	0.460161	629.804	0.201276	0.263316	388.258	0.0298554	0.93376
VIT_01s0011g06260.t01	Phytoalexin biosynthesis	Alkaloids - Anthranilate synthases	211.031	0.0473859	0.84197	252.98	0.294921	0.26085	215.105	0.368702	0.0751074	398.731	0.627898	0.00288169	224.656	-0.251693	0.319926	184.241	0.0560548	0.206143	406.27	-0.56083	0.215772	178.318	0.201326	0.297446	150.478	0.179741	0.648879	404.02	-0.212337	0.633588	231.374	0.297513	0.216288	256.693	-0.361517	0.085509	140.935	-0.315737	0.185278	213.028	0.287962	0.498947
VIT_01s0011g06410.t01	Receptor-like kinases	LRR-RLK	59.8194	-0.163328	0.635311	40.074	-0.317729	0.483907	28.8853	0.424343	0.433235	50.2873	0.0130476	0.971276	59.0101	0.488775	0.249983	52.0238	0.334823	0.420567	38.3329	-0.0988884	0.857213	51.3781	-0.617718	0.0775054	32.8077	-0.612067	0.183044	39.1328	-0.10443	0.851765	32.8363	-0.628013	0.177126	32.2743	0.111081	0.826496	47.5378	0.0272865	0.943833	37.8913	-0.464063	0.320282
VIT_01s0011g06590.t01	PR proteins	PR14 Lipid-transfer proteins	48.4719	-1.50006	0.0143735	23.1443	-0.271647	0.696584	24.5685	-0.450078	0.379497	100.721	-0.476156	0.300466	62.6075	-0.524452	0.307818	17.7363	-0.395777	0.605494	36.5784	-0.690515	0.262991	30.712	-0.907035	0.0461059	32.679	1.13341	0.0397564	51.9866	0.642377	0.254786	52.5631	0.094836	0.841386	32.3053	0.186939	0.74698	13.0967	-0.986282	0.16442	64.1816	0.333357	0.621905
VIT_01s0026g00570.t01	PR proteins	PR10 Bet v 1 homologs	3353.4	-1.24133	0.0985275	273.319	-0.690124	0.16966	521.755	-0.40742	0.694618	609.705	-3.16856	2.16404e-15	7717.26	0.378053	0.134746	7500.29	-0.51383	0.288332	9351.75	0.401945	0.769235	5085.27	-0.554082	0.18211	729.787	-2.42842	0.0208057	1357.22	-0.497714	0.664935	7869.64	0.0936576	0.739495	6903.8	2.31349	0.000946249	1108.86	-1.77211	0.105538	945.577	-0.131039	0.92601
VIT_01s0026g00830.t01	ROS production	Class III cell wall peroxidases (Prxs)	0.438971	2.34166	0.559814	2.68182	-0.300702	0.840062	0.570243	2.45648	0.482176	10.6401	1.03348	0.24808	0	NA	NA	0.153722	0.887366	4.08047	0.990377	0.0550411	0.985456	0	NA	NA	1.09315	-1.96683	0.531856	2.58404	2.50559	0.238847	0.446848	-2.23858	0.569612	0	NA	NA	0	NA	NA	0.942459	2.21412	0.5254
VIT_01s0026g00970.t01	PR proteins	PR16 Germin-like proteins	50.952	-0.2314	0.677052	21.6225	-0.406615	0.485471	37.9849	-0.514729	0.282888	31.4385	0.0342035	0.945161	50.9423	-0.524838	0.316286	43.9902	-0.17387	0.417973	28.7111	-0.136138	0.798021	24.9364	0.0836198	0.885864	34.6007	0.280579	0.593763	14.8146	0.393703	0.553415	57.985	0.0240543	0.958531	27.7945	-0.600009	0.275891	48.2721	0.485288	0.25955	32.6884	-0.347554	0.554348
VIT_01s0026g01060.t01	Receptor-like kinases	LRR-RLK	221.731	0.103305	0.698424	209.412	-0.411572	0.126547	196.906	0.169647	0.435312	205.298	0.0957634	0.66641	226.168	0.113858	0.612785	248.305	0.232728	0.194394	161.277	0.0710943	0.845949	251.464	-0.246396	0.157219	184.963	-0.417441	0.190671	215.603	0.0148951	0.964078	141.778	-0.339734	0.269762	152.423	-0.0317185	0.899029	235.653	0.4037	0.0906179	169.929	-0.185522	0.583636
VIT_01s0026g01090.t01	Abscisic acid-mediated signaling pathway	Hormone biosynthesis regulators - Clavata3/ESR-Related 25 (CLE25)	10.7174	0.892228	0.238896	13.9828	-0.0270638	0.969107	11.0118	-1.06683	0.140876	24.4566	-0.073945	0.898621	17.6511	-0.490975	0.430694	21.041	0.116723	0.538471	14.6074	-0.030004	0.969856	19.1884	-0.183592	0.746093	12.8237	0.313183	0.63753	14.4733	1.13201	0.12225	9.67711	-0.201827	0.823633	12.5737	-0.27569	0.754722	34.4755	0.043965	0.921	18.6935	0.186444	0.757922
VIT_01s0026g01120.t01	NLRs	TIR-NBS-LRR	102.349	0.0941146	0.781174	60.4018	-0.170178	0.711679	125.76	0.693438	0.0783368	76.4228	0.379589	0.330581	251.858	0.208601	0.337821	276.426	0.0913464	0.222917	224.708	-0.0639791	0.863124	246.451	0.00422749	0.9835	125.229	-0.0330364	0.930394	64.0703	0.442721	0.407544	125.727	-0.535251	0.0559821	166.173	-0.53565	0.123559	150.516	0.0599344	0.83559	68.2722	-0.382911	0.400319
VIT_01s0026g01330.t01	ROS scavenging	Glutathione S-transferases	0	NA	NA	0	NA	NA	0	NA	NA	0	NA	NA	0	NA	NA	0	NA	NA	0	NA	NA	0.147236	-1.08984	0.789402	0	NA	NA	0	NA	NA	0	NA	NA	0	NA	NA	0	NA	NA	0	NA	NA
VIT_01s0026g01340.t01	ROS scavenging	Glutathione S-transferases	469.295	-0.303405	0.231144	947.556	0.473971	0.00945986	1110.85	-0.306338	0.236503	499.175	0.682325	0.0448958	3249.41	-0.561223	0.0178464	2008.71	0.133349	0.18725	3495.47	-0.356816	0.286921	2529.57	-0.0854485	0.554455	623.875	0.434541	0.244271	623.229	-0.179786	0.686391	1834.16	0.408967	0.013606	2999.59	0.164718	0.538661	1237.77	-0.231621	0.267118	544.594	0.487312	0.296245
VIT_01s0026g01380.t01	ROS scavenging	Glutathione S-transferases	5.78029	0.971551	0.368187	5.84686	0.56884	0.573745	6.10612	1.43622	0.227623	1.83165	0.757857	0.675479	5.22245	0.766053	0.517452	1.56795	0.161003	1.84134	5.87644	1.12002	0.523417	3.20072	0.771646	0.54159	3.50242	2.30006	0.187849	5.85451	0.54666	0.61957	5.24804	2.2336	0.0728797	4.74772	-2.52231	0.051398	6.64431	1.09379	0.306209	9.47703	-2.14009	0.116054
VIT_01s0026g01460.t01	ROS scavenging	Thioredoxins	226.956	-0.00364688	0.987618	233.472	0.0638443	0.812109	300.224	-0.0943909	0.690442	277.435	-0.0790579	0.752143	249.154	-0.452378	0.241035	209.975	0.390383	0.220167	561.434	-0.573411	0.356382	282.271	-0.0949914	0.618466	222.542	0.549835	0.126254	197.33	-0.0575483	0.858825	318.155	0.219033	0.572596	363.011	-0.364164	0.152517	275.471	0.0138164	0.954067	326.875	-0.00168084	0.997
VIT_01s0026g01570.t01	Abscisic acid-mediated signaling pathway	Hormone transportation - ABA-IMPORTING TRANSPORTER 1 (AIT1/NRT1.2)	249.879	0.0878391	0.73452	191.555	-0.192107	0.451596	253.794	-0.269442	0.251972	581.984	0.176176	0.465203	260.002	-0.346371	0.29071	170.934	0.0356136	0.233246	166.205	-0.462849	0.244322	221.742	0.0841407	0.666943	473.215	-0.0307322	0.88736	483.41	-0.359727	0.220007	178.733	0.232233	0.46178	336.12	-0.463786	0.044457	193.474	0.052256	0.820393	342.991	-0.661689	0.0239584
VIT_01s0026g01690.t01	Ethylene-mediated signaling pathway	Hormone signal transduction - AP2/ERF TFs - AP2 family	0.580981	1.36149	0.725696	0.320443	2.0215	0.616882	0	NA	NA	0	NA	NA	0	NA	NA	0	NA	NA	0	NA	NA	0	NA	NA	0	NA	NA	0.185749	0.696076	0.864548	0	NA	NA	0	NA	NA	0	NA	NA	0.141208	-0.733524	0.857338
VIT_01s0026g01720.t01	Salicylic acid-mediated signaling pathway	Hormone signal transduction - WHIRLY 1 (WHY1)	346.417	-0.469832	0.0203171	306.525	-0.0971508	0.643123	281.137	-0.614684	0.0106903	342.126	-0.438165	0.0381185	518.492	-0.140644	0.59915	563.766	-0.280993	0.204046	570.055	-0.286771	0.430158	554.666	-0.00193164	0.989982	279.254	0.212404	0.46499	262.93	-0.0026287	0.994036	506.47	0.274563	0.260291	583.331	0.406988	0.0406823	300.239	-0.474201	0.0261424	369.808	-0.249516	0.357213
VIT_01s0026g01780.t01	Receptor-like kinases	LRR-RLK	79.1093	-0.162879	0.638455	34.1882	-0.339049	0.533464	46.0752	0.143464	0.703302	77.1394	0.496536	0.0947866	105.332	0.294208	0.357664	41.9704	-0.00198991	0.385931	98.8456	0.143698	0.73028	107.857	0.16344	0.478069	64.8485	0.345704	0.328718	72.1742	-0.0558452	0.881701	68.4719	0.106236	0.740454	56.9647	-0.255882	0.490904	49.8882	0.360172	0.363382	78.8873	0.0259479	0.953673
VIT_01s0026g02230.t01	Ethylene-mediated signaling pathway	Hormone signal transduction - CULLIN 3 (CUL3)	370.809	0.171763	0.420134	452.079	-0.119453	0.56959	314.535	0.237032	0.277316	290.715	0.0230048	0.921602	442.48	0.0239733	0.884871	479.486	-0.129958	0.168836	442.927	0.00536108	0.98344	454.313	0.0799279	0.553178	329.265	-0.212895	0.369734	349.245	-0.106631	0.687574	353.971	-0.285978	0.111104	350.153	-0.056382	0.804477	407.275	0.166401	0.408461	335.934	-0.169447	0.518556
VIT_01s0026g02400.t01	ROS scavenging	Glutathione S-transferases	3.33038	1.19044	0.521083	4.37486	3.73248	0.0194282	0.824961	-0.0299677	0.992392	0.990032	-1.00669	0.710336	3.20701	3.00117	0.111781	2.97092	0.25021	1.43688	2.89891	-2.75703	0.172603	2.31513	0.139226	0.927604	1.20256	-3.47939	0.174993	0.55839	-1.2017	0.729417	0.175007	-0.858522	0.833357	22.9798	3.79641	NA	16.8112	3.97648	7.08876e-05	28.4901	-2.98728	NA
VIT_01s0026g02590.t01	Calcium signaling	Calcium sensors - Calmodulin-like proteins (CML)	1.89483	-0.81385	0.685902	28.0921	3.00776	0.00020916	2.30007	0.793602	0.69592	2.64192	1.14751	0.438987	16.8207	-0.167869	0.806157	10.3764	1.01	0.792179	2.70102	-0.182413	0.910295	5.02273	-0.712101	0.511944	3.68777	-2.07428	0.145414	0.600288	1.08794	0.745662	13.9576	0.789933	0.251504	5.26224	2.15765	0.165657	4.95717	3.51423	0.0118997	4.79411	1.20557	0.33822
VIT_01s0127g00130.t01	Receptor-like kinases	Cys-rich RLK	45.6513	0.309903	0.445173	34.119	0.295501	0.523647	17.6265	1.28675	0.0579636	8.44031	0.675954	0.392989	28.3557	0.435638	0.340267	55.9329	-0.105354	0.386952	13.6723	0.210929	0.786225	25.6719	0.10103	0.824752	15.8902	-0.333591	0.584971	18.715	-0.553896	0.390336	34.2966	0.0291999	0.948094	9.20092	0.362695	0.700575	41.0833	0.721388	0.126074	21.6025	0.330437	0.607147
VIT_01s0127g00140.t01	Receptor-like kinases	Cys-rich RLK	15.0636	0.0669191	0.930637	16.7224	-0.909654	0.205164	9.54862	0.990667	0.212074	9.28845	0.791446	0.320639	26.6173	-0.600147	0.209332	12.5331	1.03152	0.733899	26.4913	-0.699958	0.243809	9.95714	-0.59986	0.39809	15.0517	-0.0391274	0.959028	7.21462	0.588034	0.530854	10.1016	-0.174133	0.844443	19.7902	-0.00487478	0.994368	12.2423	-0.255916	0.696917	11.6663	0.441693	0.537287
VIT_01s0127g00160.t01	Receptor-like kinases	Cys-rich RLK	92.6233	0.527707	0.087924	132.774	0.493538	0.122529	47.7737	1.10801	0.0145576	79.9425	0.568547	0.189968	121.739	0.270903	0.316299	111.27	0.600459	0.306158	185.184	-0.0720435	0.869133	92.3376	0.252666	0.326411	61.6597	0.256143	0.559319	80.0048	0.143266	0.681499	80.3529	-0.682094	0.0314937	98.6159	-0.236865	0.440923	92.25	-0.22892	0.457224	98.2116	0.241321	0.568084
VIT_01s0127g00230.t01	Receptor-like kinases	LRR-RLK	567.896	0.184441	0.383688	561.374	-0.411719	0.0653155	421.836	0.0406746	0.822203	491.768	0.167202	0.451633	601.796	0.0954433	0.548873	572.837	-0.0375764	0.217015	621.112	0.0758911	0.795175	570.815	-0.140235	0.272682	559.361	-0.274145	0.293479	553.664	0.0284969	0.922453	489.784	-0.190723	0.301516	555.212	-0.0965271	0.629501	630.786	0.0901501	0.621934	423.791	-0.100309	0.70422
VIT_01s0127g00500.t01	Jasmonic acid-mediated signaling pathway	Hormone biosynthesis - Jasmonate exporter (JASSY)	99.4287	0.0412971	0.896786	74.2394	0.244528	0.401695	73.8865	0.320073	0.300516	77.9167	0.315437	0.328179	93.3119	-0.148432	0.596344	128.014	0.268466	0.256939	127.42	-0.230254	0.556065	107.955	-0.141666	0.560968	63.0389	0.144051	0.73203	95.4811	-0.230987	0.493104	99.5953	-0.0571987	0.855261	146.574	0.150724	0.544908	97.6218	0.0103774	0.972642	90.4004	0.270194	0.489836
VIT_01s0127g00520.t01	ROS scavenging	Thioredoxins	188.591	0.476687	0.0430682	153.315	1.18642	0.000184796	172.035	0.822052	0.0324102	79.1878	-0.0128555	0.970479	201.209	0.47048	0.0396142	325.88	-0.108051	0.300012	345.943	-0.139997	0.666646	269.204	-0.137718	0.412469	82.0283	0.0969896	0.807932	101.578	0.532795	0.24687	190.419	-0.182722	0.564761	138.296	-0.0833832	0.761911	289.733	0.561467	0.0173914	199.262	1.18273	5.81944e-05
VIT_01s0127g00560.t01	ROS scavenging	Thioredoxins	1058.03	1.2019	0.00057392	4868.65	1.94277	1.43085e-06	3132.1	1.82383	0.0104439	644.589	1.69354	0.0463789	3122.1	0.0719864	0.80168	2921.37	-0.0628146	0.798705	1129.57	0.280964	0.63022	715.036	-0.187339	0.344296	1196.05	-0.37456	0.434233	384.066	1.66477	0.000504543	1396.1	-0.235296	0.447446	855.869	0.0764308	0.816933	2410.52	1.25544	6.75021e-05	2560.87	2.17401	1.39273e-07
VIT_01s0127g00590.t01	ROS scavenging	Thioredoxins	69.9803	0.45114	0.153706	50.2871	0.673777	0.10895	20.591	0.311071	0.566276	57.4072	0.597851	0.115624	31.3693	-0.0909827	0.828735	68.1923	-0.0768717	0.321029	29.4033	-0.743816	0.188368	46.7058	-0.511013	0.162335	26.868	0.0514357	0.921805	30.1595	0.170177	0.767818	30.5891	-0.462711	0.38348	58.3096	-0.0897547	0.818992	80.5558	0.340551	0.26595	129.343	-0.321293	0.448608
VIT_01s0127g00600.t01	ROS scavenging	Thioredoxins	206.866	0.174792	0.588808	215.72	-0.117915	0.696907	219.801	0.293088	0.178226	325.393	0.214221	0.384485	245.75	-0.336915	0.16443	239.889	-0.293189	0.235571	204.97	-0.325727	0.377862	238.123	-0.0202375	0.919898	227.43	0.168098	0.622742	219.683	0.0912443	0.809937	169.152	-0.491201	0.0927417	196.4	-0.183286	0.565751	293.809	0.208035	0.479721	217.005	-0.063123	0.854905
VIT_01s0127g00610.t01	PR proteins	PR2 Beta-1,3-glucanases	6.05299	0.979355	0.33728	4.14732	-0.501295	0.64325	8.123	-1.46865	0.0902426	7.93976	0.778367	0.347975	9.19456	-0.0368941	0.962793	8.62217	-0.485098	0.876404	8.98697	0.136624	0.871819	10.435	-0.452075	0.532558	6.14013	0.935682	0.33638	4.37385	0.660968	0.582423	6.19913	-0.418667	0.68712	7.77582	-0.207615	0.829558	8.69138	-0.0284246	0.971474	3.5141	0.380225	0.806519
VIT_01s0127g00690.t01	MAPK signaling	MAP4K	13.3163	0.921666	0.319146	0	NA	NA	0	NA	NA	0.155608	-1.00276	0.805878	2.74477	-0.698378	0.663671	0	NA	NA	0	NA	NA	0.155505	0.833711	0.838106	0.127287	-0.488881	0.904634	5.54905	0.6837	0.650602	5.28036	0.0725026	0.947546	0.383362	2.10221	0.601682	0	NA	NA	0	NA	NA
VIT_01s0127g00750.t01	ROS production	FAD-dependent polyamine oxidases (PAO)	11.1598	0.348111	0.653131	12.5508	0.244666	0.72616	6.39981	-0.200811	0.838973	114.268	0.186688	0.521627	2.17489	-0.419223	0.780209	7.00141	-0.113849	0.850873	54.5548	-0.112354	0.850904	59.6566	0.134225	0.697576	1.22928	-3.50721	0.236383	54.1118	-0.233793	0.676518	9.94531	-0.622335	0.523617	46.1177	0.0712451	0.848384	2.66571	0.298671	0.822776	45.0301	-0.473713	0.398476
VIT_01s0127g00780.t01	ROS production	FAD-dependent polyamine oxidases (PAO)	0.331517	-1.77031	0.660736	28.5644	0.289129	0.599049	0	NA	NA	0	NA	NA	0.175631	-1.09767	0.787926	0	NA	NA	0.338733	-1.81936	0.651835	0	NA	NA	0	NA	NA	0.372628	-2.14719	0.594703	0	NA	NA	0	NA	NA	0	NA	NA	0	NA	NA
VIT_01s0127g00800.t01	ROS production	FAD-dependent polyamine oxidases (PAO)	18.8919	-1.55333	0.0764867	3.28459	-0.990023	0.504895	1.12339	0.0337717	0.98924	0.674442	-0.0184399	0.995116	48.68	-0.537626	0.395273	0.28662	-1.71987	4.05821	6.06869	-1.3412	0.424685	0.848427	-3.27366	0.207116	3.14765	1.26074	0.604037	0.13091	0.696076	0.864548	22.5149	-0.559888	0.378018	10.9997	2.16265	0.0265371	0	NA	NA	0	NA	NA
VIT_01s0146g00220.t01	ROS scavenging	Glutaredoxins	0.211885	1.59451	0.694284	4.39379	-2.88986	0.0288667	0	NA	NA	0.35111	-0.0399219	0.992194	1.13868	2.38687	0.292502	0.14331	-1.03619	4.08047	0	NA	NA	0.208244	0.833711	0.838106	0.401362	0.55644	0.891289	0.185749	0.696076	0.864548	0.371603	2.0529	0.610461	0	NA	NA	0.470343	-2.62262	0.514478	0	NA	NA
VIT_01s0146g00480.t01	Jasmonic acid-mediated signaling pathway	Hormone signal transduction - Jasmonate-ZIM-domain proteins	27.7999	0.156751	0.7746	122.351	2.12532	0.0506648	19.8963	0.583723	0.370897	182.992	1.49216	0.000480844	69.694	0.281298	0.420103	40.6332	-0.16709	0.422268	80.8969	-0.333155	0.543092	47.8878	0.0173447	0.957765	29.1876	-0.455817	0.486841	162.728	-0.515672	0.478101	31.8021	-0.137962	0.801879	45.6729	1.36989	0.00515256	21.4021	0.470622	0.397345	44.0638	0.687991	0.415087
VIT_01s0150g00120.t01	Ethylene-mediated signaling pathway	Hormone signal transduction - AP2/ERF TFs - ERF family	7.05996	1.28729	0.161296	38.881	-0.225658	0.655675	24.0308	0.305772	0.578725	28.8871	0.906063	0.0899102	8.0059	0.216333	0.803934	9.6118	1.03466	0.930186	5.58875	-0.734204	0.554702	3.73126	0.693229	0.559333	24.7195	1.34418	0.0221915	34.8417	0.64507	0.246346	13.0662	-0.0712104	0.919548	12.6303	-2.41955	0.00580071	32.1907	0.0117182	0.986947	16.0834	-1.33615	0.100241
VIT_01s0150g00180.t01	Cell wall reinforcement	Hemicellulose - Glucuronoxylan glucuronosyltransferases	229.28	0.201981	0.41051	131.133	-0.115571	0.649855	238.675	-0.155502	0.474101	148.401	-0.414725	0.0862461	341.434	-0.0607392	0.745519	571.776	-0.264121	0.167179	296.319	-0.0873987	0.760209	483.578	-0.0285325	0.838498	245.661	0.0841082	0.750218	163.972	-0.277026	0.409011	300.525	0.0515242	0.846814	398.819	0.073902	0.75338	304.178	-0.00264452	0.990145	157.772	-0.213445	0.525026
VIT_01s0150g00440.t01	ROS production	Respiratory Burst Oxidase Homologs (RBOHs)	88.0242	0.0862903	0.825012	67.4615	0.00680613	0.986384	74.7253	0.147612	0.708278	50.2176	-0.0895516	0.818622	83.4807	0.388979	0.303361	69.0694	0.0463948	0.306938	64.9849	-0.0613041	0.92381	60.0413	-0.0269097	0.931521	66.1079	0.0524319	0.906951	54.9392	0.674742	0.158388	55.7145	-0.480955	0.219858	54.3028	0.175335	0.645659	57.0558	0.452218	0.276872	58.6985	-0.641653	0.105668
VIT_01s0150g00450.t01	ROS production	Respiratory Burst Oxidase Homologs (RBOHs)	0.181572	-0.816956	0.841315	0	NA	NA	0	NA	NA	0	NA	NA	0	NA	NA	0	NA	NA	0	NA	NA	0	NA	NA	0	NA	NA	0	NA	NA	0	NA	NA	0	NA	NA	0	NA	NA	0	NA	NA
VIT_01s0182g00020.t01	MAPK signaling	MAPKKK	660.96	0.255835	0.16665	815.108	0.123045	0.451276	646.528	0.156981	0.36969	504.968	-0.0226484	0.904778	803.435	0.133084	0.406101	815.199	0.100671	0.143961	793.872	0.0465388	0.842472	790.621	0.00699253	0.953004	521.938	-0.316857	0.142034	855.724	-0.0259063	0.913671	643.93	-0.334332	0.0424523	635.076	-0.0666756	0.724551	761.981	0.277633	0.0971469	705.507	0.0932241	0.698136
VIT_01s0244g00090.t01	Receptor-like kinases	Malectin-RLK	39.458	0.155018	0.716474	37.0736	-0.75001	0.119599	107.349	-0.315667	0.337773	33.8408	0.545361	0.311699	0	NA	NA	120.69	0.166443	0.344853	37.3946	0.121452	0.797447	68.7308	0.460581	0.182082	79.3802	0.329766	0.429469	18.5557	-0.409842	0.511558	0	NA	NA	52.7417	0.342171	0.443584	101.103	-0.428974	0.130591	48.43	0.372666	0.472515
VIT_02s0012g00500.t01	Cell wall reinforcement	Pectin - PME inhibitors	2.33641	0.970782	0.527958	0.695744	-0.42157	0.901968	0.183042	-1.32011	0.746303	2.22404	-3.53817	0.0565551	0.515815	0.814995	0.833707	2.3129	-0.872436	1.45946	2.58219	2.76899	0.235739	1.62645	0.0226894	0.990802	0.385719	-1.84575	0.644732	0.323697	-0.265696	0.948083	0.166229	1.06503	0.794087	0.371761	0.120644	0.976413	2.14093	-2.17479	0.233003	0.39302	2.1782	0.589103
VIT_02s0012g00540.t01	ROS production	Class III cell wall peroxidases (Prxs)	3.35189	-0.165679	0.894782	6.00787	-0.43545	0.642289	5.70368	-0.719644	0.542367	6.73812	-0.017508	0.985969	5.5717	-0.160268	0.869175	2.103	0.654483	1.48045	5.94588	-1.1021	0.4553	4.61474	-0.328328	0.7789	5.30122	0.00976836	0.994071	6.00696	0.504037	0.665134	3.31099	-0.673665	0.649673	8.61688	-0.162708	0.854366	2.28201	-0.228431	0.873194	6.35072	-0.382914	0.692469
VIT_02s0012g00550.t01	Abscisic acid-mediated signaling pathway	Hormone signal transduction - Others - INOSITOL POLYPHOSPHATE 5-PHOSPHATASE II (IP5PII)	281.595	0.414681	0.155407	313.153	0.44747	0.0412928	174.883	0.319944	0.325473	146.369	-0.104732	0.824384	222.141	0.114947	0.671342	276.14	0.19855	0.230091	202.232	-0.00684929	0.984138	224.636	-0.0143905	0.941585	154.369	-0.959229	0.0204331	218.664	0.353309	0.407693	168.611	-0.712787	0.00596931	186.145	-0.220459	0.50153	225.698	0.263603	0.413645	295.675	-0.0110045	0.97254
VIT_02s0012g01270.t01	Abscisic acid-mediated signaling pathway	Hormone receptor - PYL1	43.6046	-0.660811	0.141191	55.5725	-0.960008	0.039075	57.5075	-0.456515	0.227216	54.6988	0.851926	0.0522385	21.0692	-0.779555	0.201222	30.9055	-0.347977	0.47689	30.0042	0.248422	0.741689	21.6141	-0.40418	0.430727	69.5155	-0.794951	0.098069	53.6602	-0.515766	0.329424	15.5772	1.01944	0.123157	30.616	-0.144298	0.786148	114.069	0.0673005	0.823828	81.4987	-0.28336	0.49979
VIT_02s0012g01320.t01	Jasmonic acid-mediated signaling pathway	Hormone signal transduction - MYC2	609.876	0.681602	0.0161894	603.271	0.496783	0.0286225	384.224	0.764121	0.000427212	713.678	0.53586	0.044799	465.401	0.363355	0.122707	549.371	0.185824	0.21507	531.787	-0.0492874	0.878812	516.545	-0.00513903	0.971607	474.59	-0.108879	0.694406	768.317	-0.135584	0.579429	409.192	-0.546782	0.00550394	491.153	-0.204236	0.468443	522.668	0.18707	0.312348	461.555	-0.104567	0.754513
VIT_02s0012g01610.t01	PR proteins	PR2 Beta-1,3-glucanases	0.226912	1.20293	0.767467	3.10926	-0.441115	0.757531	0.706729	-0.198599	0.952346	0	NA	NA	0	NA	NA	0	NA	NA	0.296592	-1.65294	0.682968	0.173328	-1.08984	0.789402	0	NA	NA	0	NA	NA	0	NA	NA	0	NA	NA	0.183452	-1.54751	0.704504	3.56206	0.836819	0.55998
VIT_02s0012g02060.t01	Calcium signaling	Calcium sensors - Calmodulin-like proteins (CML)	1.05948	-3.44176	0.26029	4.27108	0.0461612	0.973991	0.747891	0.0502302	0.987625	7.63913	1.25005	0.218771	3.65892	-0.141966	0.918866	2.2663	-1.84197	1.5403	1.30991	0.216551	0.91761	0.871549	-1.05053	0.69509	3.46092	0.125563	0.952793	7.84054	0.283058	0.797712	4.13971	-0.655164	0.583602	2.47535	2.79944	0.110137	0.361993	-0.5829	0.886408	2.33048	-0.155123	0.930114
VIT_02s0012g02190.t01	Cell wall reinforcement	Hemicellulose - CSLD	17.3068	0.0277629	0.962069	87.6437	1.65575	3.17334e-05	13.9658	1.11888	0.132271	23.6348	0.618815	0.261647	36.2086	0.512852	0.248703	57.9181	0.130021	0.33782	38.9881	0.111241	0.833273	31.653	0.0113426	0.977976	18.8865	0.195852	0.741257	11.1706	-0.276021	0.741981	14.4091	-0.717594	0.330122	37.488	0.0416885	0.926666	38.241	0.711994	0.0785328	34.9096	0.898284	0.260811
VIT_02s0012g02340.t01	Phytoalexin biosynthesis	Terpenoid indole alkaloids - Geraniol 8-hydroxylases	3.21664	-0.0750459	0.956419	22.1152	2.53779	0.00472075	4.25112	-0.167611	0.875537	7.68088	1.20124	0.177047	4.28409	0.492434	0.66595	4.33471	1.2039	1.11297	19.1426	-0.826509	0.418507	10.0168	0.555547	0.49623	3.43163	-0.246739	0.856766	0.549127	0.894707	0.823412	4.24976	-0.572887	0.620761	8.81417	0.949923	0.268465	7.81559	1.07624	0.216909	10.2677	1.07926	0.263421
VIT_02s0012g02720.t01	NLRs	NBS-LRR	5.12586	-1.48809	0.189941	3.14186	-1.29866	0.381937	3.00452	-1.59798	0.254604	1.50885	-0.3781	0.835472	15.1468	0.0642476	0.92963	9.13932	-0.918313	0.882092	1.73831	0.148016	0.937622	4.2196	-1.79685	0.177584	1.50926	-0.908155	0.62333	3.35137	0.760668	0.600852	7.22891	-1.48481	0.200785	2.02235	0.458763	0.787968	2.25546	0.705164	0.664043	2.42778	-0.768401	0.68242
VIT_02s0025g00270.t01	MAPK signaling	MAPK	248.465	-0.0744924	0.733892	252.251	0.205957	0.398872	232.588	0.146202	0.564335	283.597	-0.0988225	0.676202	405.133	-0.0253959	0.900305	444.116	0.386927	0.178368	432.682	0.129428	0.605031	332.296	0.2208	0.16561	249.027	0.224667	0.450065	311.63	-0.0533258	0.866632	330.478	0.298969	0.23933	406.131	-0.0175337	0.941427	267.552	-0.19749	0.415271	220.49	-0.118241	0.659397
VIT_02s0025g00360.t01	Ethylene-mediated signaling pathway	Hormone biosynthesis - 1-aminocyclopropane-1-carboxylate synthases	105.28	0.353085	0.202454	278.681	0.0403928	0.853257	171.098	0.699713	0.00473345	215.931	0.665866	0.00697719	207.328	0.317536	0.232682	499.605	0.161127	0.270583	244.178	0.34434	0.372606	284.308	0.028131	0.865311	159.07	-0.326344	0.371144	203.396	-0.385733	0.198913	170.592	-0.240087	0.382469	223.661	-0.081204	0.733491	212.814	0.47298	0.0377636	168.659	0.484402	0.229387
VIT_02s0025g00390.t01	Abscisic acid-mediated signaling pathway	Hormone signal transduction - Substrate receptor for CRL4-CDD complexes (DDA1)	94.3139	-0.0146177	0.970499	91.8235	-0.180104	0.576629	77.9518	-0.461688	0.116429	89.5953	0.52296	0.157679	96.6915	-0.580236	0.0393808	93.652	0.437249	0.304912	123.699	-0.516394	0.283225	83.6039	-0.0803309	0.776218	93.845	0.58646	0.0907706	98.9137	-0.15777	0.745794	102.869	0.889542	0.00626055	83.1661	-0.2326	0.510918	111.951	-0.0405149	0.898756	100.505	0.267281	0.558139
VIT_02s0025g00510.t01	ROS production	Respiratory Burst Oxidase Homologs (RBOHs)	97.1792	0.302842	0.35727	144.882	0.820185	0.0128644	87.2787	0.54331	0.126129	71.2788	0.336782	0.362301	167.661	0.292081	0.211858	237.9	0.700946	0.264544	88.8806	0.720666	0.0967341	124.929	-0.0660448	0.792623	72.2881	0.0114175	0.976087	65.6048	0.461308	0.27271	99.4781	-0.825285	0.0168994	102.107	-0.321973	0.281214	123.794	0.510761	0.170668	79.4534	-0.303276	0.395025
VIT_02s0025g00690.t01	Calcium signaling	Calcium sensors - Ca2+-dependent protein kinases (CPK)	339.238	0.293108	0.211902	438.68	0.59909	0.00294211	249.416	0.303214	0.245348	224.25	-0.00566211	0.984094	433.47	0.329746	0.0859538	459.662	0.0615928	0.199094	382.813	-0.0465011	0.888408	437.384	-0.104805	0.488803	228.686	-0.230738	0.523397	244.699	0.187032	0.586978	336.773	-0.420685	0.0567695	264.242	-0.0500983	0.85297	293.78	0.145185	0.485581	299.321	0.313504	0.374645
VIT_02s0025g00730.t01	Cell wall reinforcement	Lignins and Lignans - Dirigent proteins	16.1525	-1.64681	0.0892286	4.70265	-0.616661	0.677819	7.08938	-0.443143	0.636022	12.7974	-1.2465	0.115106	121.036	-0.0246085	0.944649	60.9692	-0.969562	0.348892	28.3735	0.00029958	0.999794	43.9876	-0.414169	0.222484	15.246	-0.767795	0.46444	12.8157	0.18451	0.873736	89.8685	-0.168315	0.700514	29.45	1.51196	0.0315117	14.0642	-0.510308	0.501833	10.4429	0.319359	0.786071
VIT_02s0025g00740.t01	Cell wall reinforcement	Lignins and Lignans - Dirigent proteins	31.9413	-0.543572	0.393533	34.2405	-0.9254	0.10196	18.9964	-0.618817	0.276107	34.104	-0.344536	0.494081	112.422	-0.482645	0.145482	170.511	-0.344201	0.257583	50.533	0.106733	0.875624	57.8889	-0.432762	0.208309	22.1596	0.616488	0.333704	22.5859	-0.120457	0.847298	116.077	-0.106463	0.797842	49.1783	1.1593	0.0215856	48.4897	-0.37452	0.350354	15.268	0.301587	0.750874
VIT_02s0025g00750.t01	Cell wall reinforcement	Lignins and Lignans - Dirigent proteins	63.5861	-0.786331	0.139514	2.08371	4.64803	0.0584251	33.1671	5.06517	2.12726e-10	19.2205	0.7436	0.240793	27.3766	0.266656	0.697619	309.264	1.41364	0.380752	71.5066	-0.385297	0.716415	62.8686	0.927955	0.0167791	5.37002	-0.67458	0.721628	8.80284	1.73311	0.233945	87.5095	0.509678	0.388272	38.3618	2.37452	0.227742	22.207	1.0853	0.13924	48.5299	4.84177	0.0106321
VIT_02s0025g00760.t01	Cell wall reinforcement	Lignins and Lignans - Dirigent proteins	91.6556	-0.879348	0.0522497	3.28884	1.0912	0.454033	12.1412	2.2879	0.0158942	17.3532	-1.36666	0.0408213	22.7198	0.345171	0.575249	94.3053	1.22273	0.470336	20.7029	-0.697621	0.608288	33.6795	0.561238	0.214112	4.926	-2.38404	0.0754535	8.60784	1.12618	0.229857	75.4001	0.102264	0.815178	37.2126	2.00535	0.000453154	12.6976	0.18036	0.804036	30.2954	1.07602	0.107415
VIT_02s0025g01040.t01	Receptor-like kinases	LRR-RLK	345.858	-0.181157	0.396032	246.784	-1.12605	0.00343505	210.271	-0.491865	0.0489824	245.618	-0.935849	0.000358279	500.612	0.0903687	0.771599	622.188	-0.367021	0.224644	279.326	0.0294731	0.954551	348.58	-0.294673	0.145288	263.422	-0.293351	0.466549	247.749	-0.0761987	0.817332	342.075	0.0903729	0.743638	306.762	0.687383	0.00746208	267.251	-0.45485	0.0889224	194.456	-0.482289	0.21163
VIT_02s0025g01340.t01	Abscisic acid-mediated signaling pathway	Hormone receptor - PYL10	1282.5	-0.296116	0.160102	1336.85	-0.319589	0.0848757	1348.94	-0.305561	0.165028	1338.14	0.111095	0.510216	1335.12	-0.248444	0.232098	1317.75	-0.0718516	0.14925	1442.04	0.259226	0.342584	1327.14	-0.0965529	0.457609	1385.84	-0.204524	0.452295	1577.24	-0.153661	0.538999	1229.37	0.335805	0.0692531	1457.59	-0.0619917	0.791388	1611.91	-0.0954631	0.576793	1491.95	0.000210137	0.999269
VIT_02s0025g01360.t01	Ethylene-mediated signaling pathway	Hormone signal transduction - AP2/ERF TFs - ERF family	57.9522	-0.576874	0.102416	43.4867	-0.93449	0.0230042	17.956	-0.768083	0.225354	58.0289	0.358281	0.27023	64.1803	-0.0260504	0.934801	67.9731	-0.0663737	0.369237	59.2608	-0.0204889	0.977348	44.5992	0.066479	0.87558	34.1795	-0.20001	0.665314	75.7433	-0.519377	0.169438	46.2939	0.33883	0.370693	40.9467	0.126496	0.76674	58.6552	-0.682384	0.0639093	49.3762	-0.104582	0.823823
VIT_02s0025g01390.t01	Abscisic acid-mediated signaling pathway	Hormone signal transduction - Protein phosphatase 2C (ABI2)	0.949311	-0.841804	0.76505	0.939153	-3.22083	0.213497	0	NA	NA	0.186108	-1.00276	0.805878	1.29567	2.58535	0.297953	3.12756	-0.868996	1.36782	0.827008	-3.11433	0.431414	0	NA	NA	0	NA	NA	0.179222	-1.22748	0.763554	0.310177	-1.70775	0.672706	0.191681	1.08242	0.790803	0.197297	-1.54751	0.704504	0	NA	NA
VIT_02s0025g01630.t01	Calcium signaling	Calcium sensors - Calcineurin B-like proteins (CBL)	12.504	-0.534459	0.4938	1.53448	-0.708098	0.731906	5.59779	-0.654717	0.537694	2.20527	-1.18452	0.445598	0.846671	-0.606882	0.83347	0.42993	-2.28788	4.01023	2.22994	0.812189	0.703803	1.31689	-2.74386	0.19759	2.07808	-1.32317	0.428009	2.39539	-0.0296088	0.987911	1.31943	-1.56762	0.525683	2.63173	0.162643	0.925634	3.08543	0.0317384	0.983514	2.62197	-0.35346	0.834436
VIT_02s0025g01640.t01	Calcium signaling	Calcium sensors - Calcineurin B-like proteins (CBL)	15.588	0.0393356	0.948869	23.4938	0.889372	0.114942	7.16396	0.549977	0.569101	12.9626	0.501509	0.433222	32.4015	-0.299697	0.500415	25.1034	0.437312	0.509861	38.1406	0.337493	0.597273	28.6959	0.268224	0.548636	16.4944	-0.337142	0.570809	13.2134	-0.121557	0.871632	26.479	-0.0797943	0.876392	23.9511	-0.312435	0.54896	23.6423	0.244247	0.646732	32.7652	1.488	0.00507198
VIT_02s0025g01710.t01	ROS scavenging	Glutaredoxins	3921.29	-0.0306303	0.836002	3681.07	-0.55077	0.0290929	3664.67	-0.284527	0.193622	4924.99	0.295093	0.249644	3852.47	-0.473274	0.0100545	3070.96	-0.0766606	0.159585	5104.15	-0.318743	0.28346	4679.54	-0.156709	0.173383	3556.22	-0.0160334	0.957822	5246.65	-0.238074	0.380355	4157.01	0.30376	0.159845	5376.24	-0.527429	0.0333893	5756	0.0080516	0.961926	4931.67	-0.0114917	0.971653
VIT_02s0025g01750.t01	Cell wall reinforcement	Hemicellulose - CSLG	492.101	0.399089	0.071601	815.54	-0.121474	0.547768	679.626	0.654164	0.0215158	164.707	0.760866	0.0804803	156.776	-0.139538	0.655482	659.48	0.211836	0.261094	613.016	-0.271247	0.520466	456.397	-0.151422	0.544985	464.314	-0.0194062	0.948483	282.232	0.112759	0.802946	102.926	-0.767686	0.0378148	392.716	-0.00900591	0.976648	1005.83	-0.105232	0.626949	303.285	-0.0794558	0.867844
VIT_02s0025g01770.t01	Cell wall reinforcement	Hemicellulose - CSLG	0.223883	1.20293	0.767467	3.61165	-2.5254	0.0860783	15.5142	-1.18253	0.0802281	4.33377	1.37373	0.244568	22.4236	-0.289862	0.577477	5.40917	-0.129312	1.1085	4.18363	0.645255	0.614134	8.44926	-0.207867	0.816859	0.127287	-0.488881	0.904634	2.2431	0.975748	0.56536	3.13632	-0.93056	0.522046	16.355	3.44873	0.000367521	9.68076	-0.393307	0.672766	7.00262	0.986321	0.35016
VIT_02s0025g01790.t01	Cell wall reinforcement	Hemicellulose - CSLG	27.4326	0.249947	0.667756	31.7165	0.437195	0.337569	135.186	-0.296575	0.304788	18.7384	1.17531	0.0557775	146.209	-0.662805	0.0408701	68.5057	0.147238	0.384094	95.8267	-0.210402	0.657666	97.4245	0.730333	0.017301	20.9798	-0.0950352	0.867202	11.9148	0.125329	0.866888	28.4548	0.0586576	0.908075	23.4722	-0.397259	0.45958	174.985	-0.0352071	0.894466	36.0217	0.24804	0.609263
VIT_02s0025g01850.t01	Cell wall reinforcement	Hemicellulose - CSLG	73.1643	0.677788	0.142767	297.09	-0.797735	0.0108068	268.216	0.155407	0.671818	170.897	0.884687	0.000892389	31.6135	-0.171727	0.718235	202.156	-0.015702	0.236979	61.5301	0.16963	0.736885	52.8639	0.0500921	0.904284	177.428	-0.660192	0.100418	141.232	0.446906	0.378988	26.8864	0.387392	0.497693	62.2692	-1.12755	0.00785893	407.897	0.000368358	0.999247	251.357	0.219843	0.571199
VIT_02s0025g01860.t01	Cell wall reinforcement	Hemicellulose - CSLG	10.0663	0.0647851	0.937879	35.9854	-1.55982	0.00256082	2.76355	-1.96903	0.215562	7.13111	0.349138	0.686814	4.98922	1.65334	0.165792	23.5419	-0.474269	0.484663	2.92551	-0.645215	0.671798	3.60926	-0.408695	0.799371	11.5988	0.682345	0.4307	7.06878	1.56282	0.146694	5.43052	-0.329395	0.775491	1.40893	-0.656038	0.742462	1.25292	0.957131	0.6327	0.776454	3.1536	0.427203
VIT_02s0025g01870.t01	Cell wall reinforcement	Hemicellulose - CSLG	0.863564	-1.25536	0.710483	1.37933	-1.35135	0.591071	1.31959	1.44122	0.598483	1.43378	0.343049	0.886817	19.735	0.1741	0.764943	2.45361	0.426169	2.01105	1.935	-1.67082	0.521934	3.13454	-0.094522	0.94605	0	NA	NA	0.39273	1.9834	0.620688	0.135531	-0.858522	0.833357	0.583384	-1.18735	0.71747	4.85358	0.750331	0.462572	1.02695	2.42529	0.3917
VIT_02s0025g01880.t01	Cell wall reinforcement	Hemicellulose - CSLG	20.0387	0.702751	0.201313	25.0568	-0.151242	0.760798	1.3502	-2.03789	0.382892	1.34726	1.43957	0.550449	1.64455	0.395662	0.863645	25.2365	0.804712	0.553149	0.17641	1.06596	0.793912	2.73423	-2.03635	0.251233	0.726458	0.897403	0.766184	2.48335	-0.525413	0.779667	0.371603	2.0529	0.610461	8.63948	0.678066	0.459955	2.76286	0.46962	0.778568	2.1885	-1.83636	0.354615
VIT_02s0025g01910.t01	Cell wall reinforcement	Hemicellulose - CSLG	30.8173	0.741727	0.195552	61.2081	-0.339073	0.399842	115.163	-0.296203	0.526352	215.023	0.14334	0.582941	35.3282	0.317184	0.586079	113.956	0.319832	0.317	23.6316	-0.268469	0.836085	29.5867	0.176668	0.719377	151.973	0.78558	0.0595018	142.411	-0.0992272	0.763197	91.6924	0.652487	0.130718	43.7581	1.1633	0.0400493	14.0736	-0.106643	0.907781	35.8266	-1.12474	0.156458
VIT_02s0025g01920.t01	Cell wall reinforcement	Hemicellulose - CSLG	157.337	-0.2115	0.550591	103.18	-0.0187053	0.955803	33.5115	-1.14083	0.0436703	63.3538	0.0588621	0.876081	50.4679	-0.650253	0.145385	104.092	-0.050888	0.304981	87.5663	-0.289816	0.647699	82.315	-0.294776	0.359416	77.3687	-0.262065	0.573962	101.186	0.0738636	0.861091	47.9504	-0.0416217	0.91847	447.595	-0.260466	0.526774	85.9188	0.317139	0.277711	142.658	-0.297145	0.402025
VIT_02s0025g01940.t01	Cell wall reinforcement	Hemicellulose - CSLG	7.77487	1.35766	0.213187	2.29759	0.56694	0.767501	13.6825	-0.0767907	0.911459	33.0993	0.649494	0.192312	26.3942	-0.517296	0.262997	0.643871	2.77192	2.94888	2.06506	1.20461	0.586623	0.926381	-0.0414351	0.985945	36.339	0.047684	0.939616	33.1139	0.845662	0.251728	37.03	-0.416982	0.326519	3.53706	-2.41585	0.204988	2.9738	0.610304	0.658101	9.26067	-1.30462	0.300765
VIT_02s0025g01950.t01	Cell wall reinforcement	Hemicellulose - CSLB	0.132318	-0.816956	0.841315	2.28569	0.857408	0.627514	0.170024	0.603445	0.882433	0	NA	NA	1.29867	-1.07052	0.627605	0	NA	NA	0.88205	3.31311	0.402715	0	NA	NA	0.127287	-0.488881	0.904634	0.470861	0.610868	0.879891	3.93188	-2.19469	0.123214	1.77125	-1.34874	0.493754	1.27586	3.50614	0.263392	0.168993	1.19003	0.770562
VIT_02s0025g01980.t01	Cell wall reinforcement	Hemicellulose - CSLG	382.363	-0.417141	0.162015	389.145	-0.82983	0.00304962	137.041	-0.417992	0.189633	485.652	-0.562957	0.0225521	46.7899	-0.398611	0.371039	344.501	-0.184341	0.22586	339.955	0.377276	0.617913	366.153	-0.40127	0.131981	408.097	-0.697453	0.130425	487.857	0.0453987	0.905714	121.711	-0.161122	0.685647	905.553	0.828875	0.00721062	331.431	-0.759089	0.00967946	743.087	-0.904239	0.0287754
VIT_02s0025g02360.t01	MAPK signaling	MAPKKK	459.934	-0.251515	0.221458	389.395	0.00637029	0.975472	330.098	-0.111102	0.578382	327.708	0.113669	0.637265	477.309	0.0549489	0.767808	450.126	-0.0593191	0.164573	542.768	0.0118388	0.959492	490.359	-0.191539	0.166723	393.894	-0.0992104	0.670955	373.429	-0.115505	0.679157	419.277	-0.0134504	0.943466	438.103	-0.0467284	0.8227	423.327	-0.0521179	0.801492	383.666	-0.0346428	0.897389
VIT_02s0025g02480.t01	MAPK signaling	MAP4K	706.088	0.631107	0.0183158	781.157	0.335136	0.06114	551.658	0.349963	0.128093	516.318	0.0612816	0.839849	789.651	0.209892	0.302434	968.861	0.13237	0.191341	765.901	-0.0438663	0.866377	768.865	0.0387039	0.754537	493.146	-0.289002	0.412657	624.94	0.112064	0.782495	571.695	-0.409222	0.0464125	655.862	-0.137905	0.555853	599.113	0.346496	0.0784761	593.562	-0.0445353	0.918358
VIT_02s0025g02700.t01	ROS scavenging	Glutaredoxins	9.10596	-0.538281	0.52876	4.17592	-0.608793	0.601515	8.28617	-0.934134	0.262162	11.091	-0.849919	0.320561	10.4895	-1.08119	0.183617	13.6749	-1.17402	0.700891	8.69384	-0.759276	0.492274	13.0655	-1.82997	0.0111016	7.38648	0.982036	0.304743	9.59941	-0.0353961	0.965406	10.8892	0.629599	0.42113	9.85487	0.715904	0.403131	9.33041	0.135437	0.857915	5.44898	-0.0189382	0.985743
VIT_02s0025g02770.t01	PR proteins	PR2 Beta-1,3-glucanases	448.514	-0.116495	0.634705	568.603	-0.947997	0.00209747	488.205	-0.312613	0.106233	1113.55	0.318742	0.107889	716.133	-0.0269232	0.887774	649.567	-0.324641	0.166423	530.81	-0.138423	0.66084	560.735	-0.0384569	0.783199	419.392	-0.054603	0.829767	648.252	-0.12543	0.602219	622.987	-0.106793	0.610777	833.479	-0.100415	0.631521	715.697	-0.254204	0.126116	783.896	-0.395145	0.12359
VIT_02s0025g02850.t01	PR proteins	PR7 Subtilisin-like endoproteinases	27.3636	0.580515	0.283583	106.311	0.446617	0.115968	8.98853	1.59455	0.0589688	10.9222	0.172636	0.811181	49.4902	0.0279104	0.952234	72.7807	0.749955	0.364324	18.9524	0.470601	0.50256	15.4737	-0.452638	0.492326	11.2545	1.08985	0.180344	14.1444	0.415604	0.60547	20.5381	-0.080382	0.901709	10.8568	-1.11378	0.210261	17.0619	1.63943	0.0117055	17.6158	2.21762	0.00546912
VIT_02s0025g02880.t01	PR proteins	PR7 Subtilisin-like endoproteinases	68.6638	-0.575134	0.170376	66.1791	-0.728203	0.0450498	70.5281	-0.0801638	0.825541	84.1792	0.116402	0.719381	64.2504	-0.22981	0.581366	80.7532	0.109502	0.34243	76.2382	-0.312216	0.462987	64.2767	-0.212625	0.454958	94.3541	-0.277136	0.424272	84.1893	0.0290159	0.931516	57.0185	-0.53567	0.259146	66.2668	0.353499	0.388091	90.5603	0.176193	0.582901	67.8652	-0.595395	0.119673
VIT_02s0025g02920.t01	Cell wall reinforcement	Lignins - Caffeic acid O-methyltransferases	1.85414	-0.0457535	0.979626	30.706	6.5954	0.000255734	0.699452	2.75295	0.465222	0.642132	2.78547	0.483377	3.03304	-0.139362	0.919592	0.494061	2.38594	3.70294	2.82792	1.49387	0.534265	0.406164	2.10541	0.58106	3.19532	1.84986	0.191938	1.50621	-0.627772	0.775794	1.32703	-3.79482	0.156106	0.166801	1.08242	0.790803	5.05035	3.37544	0.056019	4.94404	1.52482	0.24138
VIT_02s0025g03100.t01	Cell wall reinforcement	Lignins - Cinnamyl alcohol dehydrogenases	336.435	0.182664	0.409405	279.32	0.29633	0.183729	190.969	0.154553	0.478739	162.376	0.0890171	0.709504	285.376	-0.0123758	0.954606	334.42	0.14753	0.203942	364.195	0.336316	0.184004	323.919	0.075317	0.691734	200.707	0.160634	0.623947	157.554	0.113086	0.74027	303.369	-0.103079	0.638421	276.576	-0.159521	0.580783	219.197	-0.0775965	0.759127	203.358	0.327971	0.223655
VIT_02s0025g03170.t01	Ethylene-mediated signaling pathway	Hormone signal transduction - AP2/ERF TFs - ERF family	4.46745	0.08527	0.944502	3.34005	-0.470709	0.735839	3.21469	-1.31807	0.306517	7.37002	1.61167	0.11436	1.80249	0.129901	0.935894	0.624666	-0.0556289	3.08242	1.87664	0.497579	0.789931	0.961928	-0.599361	0.815069	7.931	0.0338608	0.967945	6.60078	1.01213	0.458253	1.23904	3.80007	0.160326	0.65626	-2.7706	0.434527	7.08675	0.207382	0.845786	8.56795	0.253564	0.80469
VIT_02s0025g03370.t01	MAPK signaling	MAPKKK	789.681	0.28996	0.330892	627.032	-0.388917	0.0891978	491.815	0.359148	0.0670654	586.551	0.0853368	0.779295	862.833	0.194655	0.312298	689.479	-0.083713	0.21396	735.842	-0.168686	0.571341	796.706	0.189407	0.133544	587.125	-0.202422	0.580774	671.512	-0.109473	0.744943	686.82	-0.431129	0.0574373	790.74	-0.308924	0.158124	691.245	0.0586047	0.793152	618.069	-0.630038	0.13446
VIT_02s0025g03590.t01	ROS scavenging	Glutathione peroxidases	123.871	-0.261942	0.437882	30.7646	0.188704	0.652743	36.8427	0.303988	0.481314	23.7937	-0.125655	0.80167	20.7294	0.342033	0.528659	62.2638	-0.203648	0.357647	35.6264	-0.286645	0.530629	30.1535	-0.349433	0.461033	29.6489	0.214621	0.757124	50.511	-0.61152	0.171301	38.5304	0.464462	0.291481	32.1728	0.703612	0.135205	51.6347	-0.331827	0.39843	31.5199	0.341678	0.590711
VIT_02s0025g03600.t01	ROS scavenging	Glutathione peroxidases	1030.92	-0.259638	0.169388	1319.75	0.197038	0.270082	1265.22	0.0562728	0.728534	1177.07	-0.355244	0.0888026	1994.02	-0.253478	0.166136	2516.59	0.043552	0.158705	2628.05	-0.144346	0.659896	2255.27	0.139245	0.239361	1192.59	0.154675	0.64356	1246.41	-0.133756	0.699327	2045.63	0.104311	0.572561	2142.64	-0.136957	0.445688	1283.14	-0.226641	0.186743	1156.87	0.00458983	0.988001
VIT_02s0025g03620.t01	ROS scavenging	Glutathione S-transferases	233.145	-0.136856	0.571475	256.494	0.353772	0.0938499	239.683	-0.237159	0.30034	302.714	0.176471	0.434401	317.811	0.0730966	0.688711	327.963	-0.031532	0.197745	256.869	-0.0288094	0.931155	337.644	-0.0546671	0.749195	264.011	0.102914	0.729325	328.884	-0.102562	0.693356	319.67	0.0738026	0.740572	350.71	-0.0197757	0.926252	223.381	0.248007	0.232323	279.661	0.0669786	0.817695
VIT_02s0025g03700.t01	Receptor-like kinases	LRR-RLK	804.498	0.20141	0.289917	550.716	-0.546405	0.0149108	484.202	-0.0441198	0.814833	577.662	-0.262696	0.140579	1019.67	0.0688216	0.664373	1012.98	0.0118944	0.145869	949.255	0.0959077	0.754232	1027.06	0.0422312	0.698247	579.418	0.0323357	0.91393	681.362	-0.0563147	0.845487	676.392	0.0280003	0.877619	762.855	0.00449125	0.980155	683.753	-0.121315	0.474374	544.932	-0.0320016	0.889913
VIT_02s0025g04110.t01	MAPK signaling	MAPKKK	8.75804	-0.0560705	0.950134	6.49717	0.834998	0.365249	4.1521	1.76549	0.137121	4.26629	1.34165	0.259524	5.82204	-0.0716954	0.943942	9.92776	0.193119	0.737523	14.8037	-0.316135	0.656897	12.874	0.186868	0.772077	3.32633	-2.01176	0.19707	4.51117	-1.07559	0.444281	5.2779	-0.10858	0.926776	7.10076	-0.930541	0.381285	3.58654	-0.359316	0.758193	5.46184	-0.128443	0.92863
VIT_02s0025g04230.t01	PR proteins	PR5 Thaumatin-like proteins	172.004	1.26794	0.0266463	2865.29	2.15322	1.90635e-08	182.893	2.23183	0.104651	393.271	2.94054	0.00062968	2464.7	0.23447	0.535376	857.536	1.22431	0.232483	2172.77	-0.0332694	0.981896	1604.41	0.657053	0.357349	1328.65	0.0666265	0.955707	256.563	1.00244	0.34965	3186.44	-1.00369	NA	222.022	0.938711	0.0338265	492.058	0.739969	0.271851	1257.24	3.96704	NA
VIT_02s0025g04250.t01	PR proteins	PR5 Thaumatin-like proteins	95.2997	0.175206	0.767229	120.764	3.15037	2.78527e-11	153.935	3.78986	4.73202e-05	190.818	4.07132	2.23812e-05	139.016	0.485376	0.289848	137.093	1.59217	0.395654	12.8831	-3.23766	0.353681	12.2688	-0.0969929	0.916956	156.375	-0.228638	0.711298	23.4126	0.669702	0.496895	26.5145	0.536985	0.389556	32.9673	0.534639	0.530421	65.8422	0.641893	0.603878	92.8879	3.25244	0.0366412
VIT_02s0025g04260.t01	PR proteins	PR5 Thaumatin-like proteins	61.3711	-0.0332191	0.958566	257.617	2.24052	3.11481e-06	28.4043	2.55634	0.0951072	22.3109	3.77484	3.23754e-05	675.947	-0.191405	0.620357	352.528	1.27636	0.266619	934.46	-0.0992641	NA	612.379	0.649951	0.418215	38.6911	0.107607	0.868413	325.762	0.747202	0.553095	1396.42	-0.342478	NA	11.4612	0.905087	0.424259	39.9528	1.49759	0.0404437	120.509	3.26933	0.00747523
VIT_02s0025g04270.t01	PR proteins	PR5 Thaumatin-like proteins	81.3804	-0.0703915	0.860513	764.574	1.64638	2.81363e-05	2565.87	3.40097	3.70806e-26	5669.63	3.42071	9.72315e-21	1749.13	-0.0685256	0.843991	567.218	1.25979	0.250101	2378.42	0.0824475	0.952689	2161.5	0.596981	0.41314	3993.81	1.05903	0.393022	585.334	0.865019	0.450747	3404.99	-0.620211	NA	110.339	1.04633	0.0298125	81.2806	0.755653	0.100848	474.369	3.28204	NA
VIT_02s0025g04280.t01	PR proteins	PR5 Thaumatin-like proteins	50.9568	0.551208	0.182487	517.83	3.61136	0.000132791	83.9002	2.12828	8.58564e-07	26.6374	3.39061	1.76197e-05	107.155	-0.18651	0.660688	285.395	1.21209	0.356095	43.6541	-0.159879	0.946475	56.9687	0.835801	0.0150916	57.7105	0.783931	0.180594	72.1299	0.767592	0.270687	86.6214	0.287727	0.576045	78.0536	1.8211	0.00171772	62.9919	1.48944	0.0163784	100.855	2.18004	0.00393567
VIT_02s0025g04290.t01	PR proteins	PR5 Thaumatin-like proteins	0.982304	-2.28675	0.411497	11.2787	3.49924	0.00299849	0.586369	1.05091	0.734561	1.12829	-0.362214	0.887775	5.22598	0.918772	0.409088	1.87751	-1.46334	1.85607	6.74551	-1.92159	0.296266	0.718891	-0.0316041	0.990468	0.127287	-0.488881	0.904634	0.523434	0.735172	0.836157	3.77624	-0.507687	0.699211	0.378903	-1.95464	0.626927	1.78663	1.85969	0.368591	2.9465	2.44103	0.167117
VIT_02s0025g04300.t01	PR proteins	PR5 Thaumatin-like proteins	31.5035	0.0317914	0.957564	1092.3	4.40349	6.83084e-06	84.1527	4.33395	2.58443e-13	14.3163	0.963468	0.146639	102.746	-0.562763	0.140891	296.152	1.58476	0.650311	76.9206	-0.775549	0.676598	41.4803	2.09561	9.86797e-06	25.9941	1.7053	0.0660705	59.8493	1.33644	0.110333	52.1481	-0.970648	0.112485	41.794	3.6474	NA	232.102	3.61514	0.00372698	106.215	2.13089	0.0056726
VIT_02s0025g04310.t01	PR proteins	PR5 Thaumatin-like proteins	55.5978	0.0716754	0.88732	4906.75	3.5424	1.17916e-05	340.275	4.14066	6.51635e-25	675.736	4.05178	4.38711e-62	202.378	-0.397871	0.364753	1003.52	1.26694	0.34847	169.313	-0.684674	NA	137.326	2.14944	6.91097e-17	335.465	0.964132	0.131222	136.951	1.04363	0.141562	120.345	-0.0587308	0.949199	128.652	2.56289	0.0158804	503.878	2.58876	0.00157791	164.474	1.99747	0.0774009
VIT_02s0025g04330.t01	PR proteins	PR5 Thaumatin-like proteins	86.7683	0.0237098	0.969446	93.1876	1.73474	0.000824618	64.7597	2.16072	2.34985e-06	235.675	1.39932	0.000522439	45.9966	0.264414	0.631626	22.7257	1.0501	0.600462	29.6569	-1.51204	0.128584	65.6215	0.354729	0.259027	105.377	-0.180836	0.767043	2897.4	-1.07213	0.393829	45.966	0.647446	0.327195	49.6289	0.284956	0.664868	51.584	0.687755	0.208202	73.1581	1.26271	0.130366
VIT_02s0025g04340.t01	PR proteins	PR5 Thaumatin-like proteins	66.9038	1.54492	0.00151695	283.18	1.83423	0.000400229	34.0585	1.68296	0.00753434	645.048	1.76127	4.13088e-12	39.9266	-0.317352	0.597019	19.5908	0.844891	0.747784	41.1725	-2.29309	NA	19.7417	1.07998	0.0580089	98.5485	0.310921	0.587607	211.319	0.0670847	0.952686	9.63588	-0.149478	0.870615	16.5239	1.98842	0.0485222	152.768	0.87297	0.285006	75.5876	1.12058	0.134342
VIT_02s0025g04440.t01	Ethylene-mediated signaling pathway	Hormone signal transduction - AP2/ERF TFs - ERF family	0	NA	NA	0	NA	NA	0	NA	NA	0	NA	NA	0	NA	NA	0.174478	-1.03619	4.08047	0	NA	NA	0	NA	NA	0	NA	NA	0	NA	NA	0	NA	NA	0	NA	NA	0	NA	NA	0	NA	NA
VIT_02s0025g04460.t01	Ethylene-mediated signaling pathway	Hormone signal transduction - AP2/ERF TFs - ERF family	14.53	6.39737	5.97147e-06	1.19295	3.83343	0.109527	3.03114	4.86924	0.0245364	5.82046	0.650471	0.537366	0.506918	-0.981033	0.771814	0.656081	-0.143886	3.42508	0.324344	0.0907019	0.982266	0.658285	-1.57448	0.590825	4.59636	3.98759	0.0160893	0.866272	-2.12594	0.423507	1.36596	2.79436	0.205205	0.378903	-1.95464	0.626927	0	NA	NA	1.89347	0.586764	0.806081
VIT_02s0025g04560.t01	ROS production	Copper amine oxidases (CuAOs)	943.348	0.482883	0.0724563	1823.36	0.00920009	0.96823	1034.47	0.794651	0.00559313	670.178	0.873899	3.07495e-05	321.345	-0.322597	0.148351	574.804	0.376928	0.315068	1111.64	-0.505602	0.357959	591.09	-0.0573919	0.756204	1312.14	0.132905	0.66878	534.122	0.228755	0.551296	327.019	-0.0833198	0.763679	787.194	-1.04198	5.52158e-08	1891.4	0.421239	0.173069	1425.15	0.00873126	0.984956
VIT_02s0025g04600.t01	PR proteins	PR7 Subtilisin-like endoproteinases	0.965348	-3.317	0.228465	1.16872	0.531366	0.812604	0.706438	2.76833	0.329563	1.46339	1.08696	0.641832	2.64983	1.54238	0.309865	2.02425	2.14215	1.87867	4.77795	-0.145585	0.935506	2.15091	0.0734324	0.960371	1.89345	1.3012	0.41606	2.36354	0.129677	0.941408	2.62958	-0.557751	0.718764	1.83021	0.589793	0.750852	1.35016	-0.596451	0.76061	1.55651	1.95841	0.336924
VIT_02s0025g04720.t01	Phytoalexin biosynthesis	Phenylpropanoids - Leucoanthocyanidin dioxgenase	1286.58	-0.264218	0.520539	1696.32	0.0486849	0.940803	907.549	-0.493668	0.0368276	1739.1	-0.64274	0.398343	20941	-0.35745	0.0390248	23046.8	-0.00962133	0.238666	25947.8	0.0851409	0.860154	19198.7	-0.856074	4.04318e-09	1495.73	0.696148	0.0725452	1111.18	0.261383	0.623331	16465.4	-0.0711298	0.827191	10147.5	0.275043	0.474044	1201.83	-0.40916	0.626037	1126.57	-0.0193622	0.972294
VIT_02s0025g04800.t01	PR proteins	PR7 Subtilisin-like endoproteinases	0	NA	NA	0	NA	NA	0	NA	NA	0	NA	NA	0	NA	NA	0	NA	NA	0	NA	NA	0	NA	NA	0	NA	NA	0	NA	NA	0	NA	NA	0	NA	NA	0	NA	NA	0	NA	NA
VIT_02s0025g04810.t01	PR proteins	PR7 Subtilisin-like endoproteinases	0	NA	NA	0	NA	NA	0	NA	NA	0	NA	NA	0	NA	NA	0	NA	NA	0	NA	NA	0	NA	NA	0	NA	NA	0	NA	NA	0	NA	NA	0	NA	NA	0	NA	NA	0	NA	NA
VIT_02s0025g04880.t01	Phytoalexin biosynthesis	Terpenoid indole alkaloids - Geraniol 8-hydroxylases	222.013	0.490067	0.112046	903.207	0.836562	0.0209137	415.314	0.464397	0.147784	293.307	1.21061	0.00172107	266.666	-0.101085	0.785065	98.9189	1.45469	0.368554	336.829	-0.291766	0.715935	97.6833	0.839398	0.00219614	669.778	0.31104	0.242383	112.43	0.116191	0.828718	123.152	0.667348	0.156432	102.436	0.14755	0.765712	510.078	0.358843	0.200703	399.772	0.719417	0.178688
VIT_02s0025g04930.t01	Abscisic acid-mediated signaling pathway	Hormone signal transduction - Others - SLOW ANION CHANNEL-ASSOCIATED 1 (SLAC1)	128.538	-0.302021	0.256899	82.4033	-0.251618	0.464608	74.3471	-0.148632	0.715475	142.743	0.264036	0.308432	112.199	-0.010398	0.97244	116.19	-0.038814	0.337783	162.494	-0.349032	0.327411	109.124	0.483757	0.0587899	89.504	-0.0531509	0.907128	143.68	-0.20869	0.499317	84.6113	0.225814	0.554457	146.478	-0.224427	0.469524	93.1209	-0.227149	0.513472	118.912	-0.711466	0.0660875
VIT_02s0033g00260.t01	Cell wall reinforcement	Lignans - Pinoresinol/lariciresinol reductases	38.0526	-0.301155	0.555669	14.0242	0.0556119	0.935551	23.2271	-0.18718	0.761226	36.1272	-0.50217	0.2511	93.138	-0.660913	0.0504285	77.4654	-0.766008	0.320587	52.5494	0.00146761	0.996937	55.211	-0.110159	0.748476	30.5913	-0.775927	0.0945223	16.9575	0.756565	0.282462	129.143	-0.170268	0.558153	51.7308	0.753486	0.15887	36.8239	0.275932	0.612104	25.8644	-0.316622	0.549322
VIT_02s0033g00270.t01	Cell wall reinforcement	Lignans - Pinoresinol/lariciresinol reductases	21.4686	-0.538099	0.397063	121.055	1.2146	0.00177291	42.9896	-0.01392	0.977445	25.1967	-0.212931	0.649737	124.047	0.103678	0.744811	21.4138	0.722327	0.553277	30.7858	-1.0362	0.0460664	33.4478	-0.408715	0.363311	47.1225	-0.219938	0.670952	12.0494	0.666293	0.461054	126.222	0.238906	0.474936	21.4718	0.122526	0.823665	67.3296	0.0954508	0.795093	41.4528	0.422004	0.447391
VIT_02s0033g00290.t01	Cell wall reinforcement	Lignans - Pinoresinol/lariciresinol reductases	25.4589	0.232661	0.638639	0	NA	NA	58.9486	0.162035	0.616637	55.466	0.190026	0.609535	9.00285	-0.69706	0.495625	0	NA	NA	0.275054	1.71595	0.672416	0	NA	NA	57.9807	-0.295308	0.479576	65.9816	-0.316811	0.409504	1.96032	-0.293029	0.854862	0	NA	NA	0.546505	-1.52509	0.638848	7.25186	-0.377375	0.672124
VIT_02s0033g00390.t01	Phytoalexin biosynthesis	Phenylpropanoids - MYB transcription factor	4.0204	-1.78642	0.230746	0	NA	NA	0	NA	NA	0.500461	-2.46651	0.537052	0.533097	2.45381	0.53821	0.747358	0.636314	3.26581	10.2785	0.0527761	0.969679	2.11528	-2.07661	0.282293	0	NA	NA	0	NA	NA	2.38432	-0.0881649	0.965815	3.25498	-1.42888	0.372332	0	NA	NA	1.6236	0.618899	0.753972
VIT_02s0033g00410.t01	Phytoalexin biosynthesis	Phenylpropanoids - MYB transcription factor	9.83494	-0.872826	0.289943	0	NA	NA	0	NA	NA	1.62984	2.07622	0.361676	1.72928	2.00192	0.352895	0.942675	1.09394	2.6777	19.5632	-1.94222	0.0812854	7.63421	-0.488649	0.652436	0	NA	NA	0	NA	NA	11.8776	1.63616	0.037053	14.6309	-0.388507	0.564626	0	NA	NA	6.80973	-2.15296	0.0848142
VIT_02s0033g00520.t01	NLRs	NBS	152.762	-0.0894044	0.789915	306.577	0.0847671	0.66899	221.208	-0.364072	0.123881	233.652	-0.134335	0.702277	320.104	0.376823	0.0673629	351.445	-0.0440257	0.189646	214.937	-0.0425122	0.892201	342.317	0.104816	0.490914	213.023	-0.482017	0.0884633	97.5005	0.525363	0.286223	126.138	-0.544483	0.0549293	318.616	-0.385655	0.157651	341.31	0.0364213	0.851419	275.363	-0.324753	0.211878
VIT_02s0033g01380.t01	ROS production	Alternative oxidases (AOXs)	29.3886	1.83255	0.00122199	550.44	1.6229	1.54523e-05	56.5932	2.45501	1.14915e-08	100.042	2.22785	9.44762e-07	181.869	-0.0450636	0.857081	918.403	0.922206	0.30632	64.4551	-0.795707	0.442615	67.8938	0.586915	0.159122	75.0666	0.585525	0.359018	12.1985	0.92797	0.362687	146.848	0.452938	0.203179	43.3953	0.910095	0.108588	86.3194	1.28983	0.000816737	72.5359	2.47599	2.03692e-05
VIT_02s0033g01400.t01	ROS production	Alternative oxidases (AOXs)	11.6763	0.341765	0.662454	51.4674	2.52485	6.23896e-05	2.71655	-1.42399	0.346154	4.62771	0.169505	0.891138	16.5137	0.293468	0.644991	23.1325	0.822401	0.615209	11.9639	-1.20752	0.274944	6.52395	-1.23855	0.209609	4.08461	0.316676	0.802972	1.05372	1.02317	0.715014	8.18651	-0.156553	0.870596	19.9788	1.01021	0.185027	21.7722	2.35386	0.000870761	25.3882	-0.78677	0.211793
VIT_02s0087g00170.t01	Receptor-like kinases	LRR-RLK	1187.85	0.236339	0.293347	768.431	-0.227542	0.223066	841.063	0.280536	0.216763	741.593	-0.338674	0.115039	1170.24	0.399441	0.0511881	1146.35	0.060644	0.152876	1186.36	0.109433	0.747626	1318.71	0.173115	0.12863	740.453	-0.0351643	0.920918	935.753	0.180959	0.577148	984.506	-0.41702	0.0784746	1031.9	-0.153612	0.521839	932.899	0.122253	0.553245	774.504	-0.173832	0.570177
VIT_02s0087g00710.t01	Abscisic acid-mediated signaling pathway	Hormone metabolism - ABA 8'-hydroxylase (CYP707A1)	92.7466	0.78695	0.0130863	93.4791	1.09751	0.0027756	33.7256	1.65734	0.00139365	94.166	1.44876	0.00415339	33.9168	0.235192	0.646102	84.0097	0.398468	0.374056	92.859	-0.300741	0.640392	20.8939	0.452223	0.444043	30.6537	-0.09613	0.850393	91.6081	-0.246395	0.631157	24.2491	-0.560546	0.313171	17.4996	-0.385036	0.506488	42.4527	0.295296	0.431114	39.9465	0.923231	0.234423
VIT_02s0087g01020.t01	Receptor-like kinases	Cys-rich RLK	44.9187	0.392628	0.310319	407.585	1.89491	1.56112e-07	350.113	0.789282	0.0122666	217.555	1.18556	9.44678e-05	181.808	-0.133147	0.677136	374.116	1.02545	0.285238	350.378	-1.28805	NA	190.405	1.02407	0.000491126	418.89	-0.321786	0.32337	56.7997	0.113467	0.826948	395.744	-0.152146	0.505566	96.1226	0.655427	0.146518	123.365	1.09363	0.000696228	143.11	1.77938	2.36844e-07
VIT_02s0154g00130.t01	Cell wall reinforcement	Hemicellulose - Xyloglucan galactosyltransferases	168.065	-0.250724	0.357042	85.7359	-0.241222	0.448811	84.9775	0.0365157	0.90849	176.463	-0.18683	0.539556	251.695	-0.0368001	0.878094	196.264	0.0562889	0.204551	111.409	0.0571993	0.870275	112.27	-0.127832	0.576873	69.3758	0.240921	0.61403	65.3497	-0.325645	0.432054	191.557	-0.0936977	0.680584	108.855	-0.347389	0.293202	173.738	-0.0991167	0.677187	152.385	0.12269	0.689485
VIT_02s0154g00280.t01	PR proteins	PR14 Lipid-transfer proteins	0.710474	-2.86378	0.418279	0	NA	NA	0.13989	0.603445	0.882433	0	NA	NA	0	NA	NA	0	NA	NA	0.296592	-1.65294	0.682968	0	NA	NA	5.74369	6.20708	0.112979	0	NA	NA	0	NA	NA	0	NA	NA	0	NA	NA	4.91754	5.83844	0.0244377
VIT_02s0154g00290.t01	PR proteins	PR14 Lipid-transfer proteins	0.223883	1.20293	0.767467	0	NA	NA	0	NA	NA	0	NA	NA	0	NA	NA	0	NA	NA	0	NA	NA	0	NA	NA	0	NA	NA	0	NA	NA	0	NA	NA	0	NA	NA	0	NA	NA	0	NA	NA
VIT_02s0154g00300.t01	PR proteins	PR14 Lipid-transfer proteins	136.505	-0.829251	0.0657834	40.605	-0.0839713	0.847595	43.9928	0.651364	0.252677	74.3009	-0.581118	0.1796	29.2433	-0.984862	0.151354	25.5106	0.851448	0.570559	32.8109	0.0390324	0.960059	7.37251	-0.923539	0.290588	78.9036	1.63832	0.00010627	160.163	0.280505	0.851599	21.8637	1.04425	0.0756022	20.0091	-0.479016	0.470787	68.1478	0.810418	0.0935268	91.8866	0.702072	0.174449
VIT_02s0154g00310.t01	PR proteins	PR14 Lipid-transfer proteins	4.98423	-2.98995	0.0487147	4.38639	-2.88055	0.0407215	6.21716	-0.864281	0.395414	7.88325	-2.11806	0.0212233	3.82063	-1.06808	0.420376	3.50969	-1.37226	1.33842	0.847049	-0.448574	0.88847	1.28752	-2.75279	0.212844	3.0735	0.677785	0.744545	3.4411	0.74224	0.67039	1.54932	0.524581	0.799543	3.28384	1.85097	0.371946	2.56694	0.236211	0.874696	3.9043	1.04198	0.50742
VIT_02s0154g00320.t01	PR proteins	PR14 Lipid-transfer proteins	2997.43	-0.260756	0.738335	1515.84	-0.524506	0.108317	154.181	1.16527	0.160699	1244.09	1.07865	0.00364817	106.116	-0.954352	0.00911069	42.5585	0.446546	0.487763	994.272	-1.26332	0.314839	300.504	0.0434724	0.95241	372.443	1.03083	0.0532087	2131.01	-0.750646	NA	171.028	0.907465	0.000783484	169.153	0.199215	0.589626	425.806	-0.604884	0.112759	939.347	0.515752	0.273965
VIT_02s0234g00090.t01	Ethylene-mediated signaling pathway	Hormone biosynthesis - 1-aminocyclopropane-1-carboxylate synthases	0	NA	NA	0	NA	NA	0	NA	NA	0	NA	NA	0	NA	NA	0	NA	NA	0	NA	NA	0	NA	NA	0	NA	NA	0	NA	NA	0	NA	NA	0	NA	NA	0	NA	NA	0	NA	NA
VIT_02s0234g00130.t01	Ethylene-mediated signaling pathway	Hormone signal transduction - AP2/ERF TFs - ERF family	143.327	2.9731	1.1636e-12	401.954	2.28271	4.50622e-08	92.8534	2.52	1.15881e-12	225.945	2.46048	1.71595e-17	46.7835	-0.16508	0.675342	74.1648	-0.502309	0.538571	38.74	-0.00985753	0.989707	21.7418	-0.0207546	0.973998	75.6607	1.21351	0.0368616	98.9194	0.484055	0.468377	21.0411	-0.192752	0.751	23.0406	-0.173102	0.768962	104.669	1.56997	2.014e-05	185.818	1.86066	0.00221777
VIT_02s0236g00010.t01	PR proteins	PR14 Lipid-transfer proteins	0	NA	NA	0	NA	NA	0.134107	0.603445	0.882433	0.163575	0.912304	0.823086	4.06602	0.908329	0.508215	4.14469	2.43278	1.30802	0	NA	NA	0	NA	NA	0.888088	2.19111	0.448682	1.18715	0.265451	0.910889	0.175007	-0.858522	0.833357	0.119701	-0.841136	0.836684	0	NA	NA	1.25379	-2.50104	0.358009
VIT_02s0236g00020.t01	PR proteins	PR14 Lipid-transfer proteins	9.57844	-0.740373	0.365678	80.5892	1.38285	0.00956738	19.6727	1.47565	0.0413585	21.2963	-0.266884	0.688446	68.4938	0.377366	0.480941	90.1545	0.796813	0.339679	22.5192	0.0156974	0.984466	3.04267	1.3856	0.715641	28.1452	0.268812	0.702684	72.1569	0.442077	0.484281	24.9283	0.547166	0.36928	25.3476	1.71835	0.0195703	35.1567	0.346377	0.576221	25.639	-0.0362482	0.970862
VIT_02s0236g00050.t01	PR proteins	PR14 Lipid-transfer proteins	0	NA	NA	0	NA	NA	0	NA	NA	0.166066	0.9127	0.82301	0	NA	NA	0	NA	NA	0	NA	NA	0	NA	NA	0	NA	NA	0	NA	NA	0	NA	NA	0	NA	NA	0	NA	NA	0	NA	NA
VIT_02s0236g00060.t01	PR proteins	PR14 Lipid-transfer proteins	2.22479	4.69865	0.102015	11.6817	1.40366	0.241315	0	NA	NA	0	NA	NA	0	NA	NA	4.7958	1.17137	1.82393	2.72346	2.33663	0.307507	14.0741	-0.531829	0.812862	3.02905	5.29169	0.0146683	7.47509	-1.79394	0.212168	0	NA	NA	2.27906	0.508966	0.837591	12.8993	-0.15249	0.880412	11.9482	-0.694806	0.61659
VIT_02s0236g00090.t01	PR proteins	PR14 Lipid-transfer proteins	0.447766	2.32088	0.563433	0	NA	NA	0	NA	NA	0	NA	NA	0	NA	NA	0	NA	NA	0	NA	NA	0	NA	NA	0	NA	NA	0.529871	-2.66381	0.505158	0	NA	NA	0	NA	NA	0	NA	NA	0	NA	NA
VIT_02s0236g00100.t01	PR proteins	PR14 Lipid-transfer proteins	69.1706	0.299035	0.554769	358.679	1.58611	0.000369576	88.2781	0.78634	0.0151903	91.5621	1.83202	3.83499e-06	196.44	-0.39078	0.224215	767.884	0.479984	0.268423	181.588	-0.41112	0.470804	192.436	0.219037	0.307709	91.0888	-0.293522	0.57287	27.4666	0.408212	0.531637	99.0419	0.179607	0.628096	96.5126	0.0657976	0.878787	133.746	0.77472	0.0510898	204.385	1.47646	0.000786089
VIT_02s0236g00120.t01	PR proteins	PR14 Lipid-transfer proteins	1.81572	-4.22216	0.173146	26.4483	1.56029	0.0526491	1.90143	-4.53789	0.0977785	5.80576	2.07601	0.582559	23.377	-1.11425	0.519244	71.014	0.333318	0.487169	0	NA	NA	0	NA	NA	0	NA	NA	2.59609	-2.96588	0.242365	10.9079	0.326627	0.712824	5.18554	5.87693	0.122324	2.92417	4.70163	0.0626786	7.4211	0.537293	0.886104
VIT_02s0236g00140.t01	Calcium signaling	Calcium sensors - Calcineurin B-like proteins (CBL)	56.7374	-0.0461568	0.904182	295.194	0.785462	0.00813752	209.275	-0.00795565	0.971035	177.679	0.232753	0.348301	273.036	-0.225697	0.283915	265.995	-0.00897497	0.18026	204.59	-0.119218	0.751027	25.4594	-0.379263	0.447899	189.872	-0.367838	0.247291	144.707	0.00692576	0.984391	267.545	0.319175	0.144716	298.128	-0.0705434	0.757687	243.316	-0.0769685	0.715708	97.0274	0.276993	0.48961
VIT_02s0236g00150.t01	Calcium signaling	Calcium sensors - Calcineurin B-like proteins (CBL)	119.715	-0.0754947	0.807013	43.8852	0.844943	0.0398272	11.4742	-1.09655	0.76955	10.0403	-0.808017	0.550516	35.8201	0.429103	0.320486	144.739	0.0699273	0.239811	171.595	-0.0399407	0.900226	217.247	0.209613	0.228885	9.37083	-1.53795	0.630638	42.0172	-0.538362	0.223051	27.3895	-0.20339	0.77911	23.6084	-0.329343	0.714922	63.2114	0.09723	0.783066	80.8221	0.123672	0.729987
VIT_02s0241g00120.t01	Receptor-like kinases	LRR-RLK	244.656	-0.0274572	0.911323	132.686	-0.632495	0.0310974	185.542	-0.625888	0.0259451	158.078	-0.844672	0.00341828	284.581	0.266951	0.245432	312.107	-0.381667	0.242398	199.852	0.167644	0.785576	247.487	-0.158425	0.352222	228.396	-0.145464	0.682741	200.076	-0.0170086	0.954791	202.17	0.582424	0.0106538	261.17	0.521517	0.0595632	224.298	-0.576208	0.0731278	163.122	-0.0973871	0.846107
VIT_02s0241g00140.t01	Calcium signaling	Calcium sensors - Calmodulin-like proteins (CML)	662.472	-0.672749	0.0145673	524.324	-0.242986	0.401316	620.177	-0.509078	0.0331162	726.524	-0.0442653	0.900736	819.448	-0.268654	0.204909	718.997	-0.0971334	0.198317	661.424	0.194888	0.532534	717.558	-0.19717	0.21176	620.674	0.303375	0.401667	659.978	0.0790091	0.804153	710.824	0.533152	0.00713114	615.778	0.337714	0.25101	666.093	-0.371597	0.0680051	694.503	0.156662	0.678437
VIT_03s0017g00870.t01	Phytoalexin biosynthesis	Phenylpropanoids - Anthocyanin acyl-transferase	91.2197	0.10121	0.802298	204.109	-0.949345	0.0525985	126.786	-0.495853	0.113924	134.702	-1.42402	0.00067993	159.143	-0.633872	0.0380373	257.739	-0.651825	0.349946	98.3297	-0.34696	0.673337	547.844	-0.669633	0.25143	249.371	0.117453	0.799164	107.011	0.595968	0.279735	244.56	-0.13719	0.684105	1251.62	1.01479	0.000583923	178.465	0.474701	0.281519	141.895	-0.718653	0.0934086
VIT_03s0017g00920.t01	NLRs	NBS-LRR	6.37926	1.15369	0.241419	142.975	0.456547	0.119393	17.9034	2.04901	0.00389346	29.1903	0.716432	0.151624	6.80078	0.750302	0.601969	210.84	0.472193	0.275256	1.37527	3.96612	0.308866	8.00463	0.00744262	0.992572	18.8432	-0.284304	0.639729	21.8762	0.459738	0.512695	51.3893	-0.761355	0.0527589	0.346909	0.118664	0.9768	13.5615	1.76974	0.0165377	4.13786	1.16983	0.410928
VIT_03s0017g01420.t01	Phytoalexin biosynthesis	Alkaloids - Berberine bridge enzymes	38.4832	0.0741172	0.882433	35.254	-0.265365	0.53254	9.32274	0.0373012	0.968237	27.3208	0.305529	0.519036	7.35203	-0.796124	0.413187	30.6068	-0.0606808	0.464198	100.261	0.126735	0.706417	1.19186	-0.10886	0.964123	5.74505	-0.88994	0.36233	13.7983	0.254097	0.732757	15.6177	0.495889	0.435819	4.6705	1.50726	0.219996	23.3751	0.288439	0.60027	11.5884	-0.762475	0.37621
VIT_03s0017g01490.t01	Phytoalexin biosynthesis	Alkaloids - Berberine bridge enzymes	13.4991	-0.39658	0.583804	39.7625	0.379407	0.350217	15.1867	-0.329049	0.679936	14.0251	0.267911	0.70486	18.2491	-0.289256	0.615074	33.2219	1.06146	0.483659	36.7689	-0.075971	0.874706	11.581	-0.358467	0.575376	13.5085	0.707475	0.386595	20.3879	0.600656	0.396796	28.5338	-0.865078	0.0872712	9.00919	-1.2993	0.141907	22.5868	-0.141789	0.830094	15.0015	-0.176899	0.855657
VIT_03s0017g01550.t01	Receptor-like kinases	Cys-rich RLK	0.515085	0.969666	0.780354	5.08999	2.82968	0.0264166	5.85088	3.22602	0.00901487	7.84462	0.78975	0.467959	50.0896	-0.240529	0.548067	11.0763	1.22403	0.722279	43.6003	-0.805963	0.474646	14.0047	-0.0701784	0.912979	4.44126	-0.100401	0.949149	9.17686	1.02207	0.319861	31.3612	0.401951	0.456887	16.3474	-0.610327	0.41226	6.19526	1.93799	0.0753544	24.902	1.87315	0.020627
VIT_03s0017g01570.t01	Phytoalexin biosynthesis	Alkaloids - Berberine bridge enzymes	0	NA	NA	0	NA	NA	0	NA	NA	0	NA	NA	0	NA	NA	0	NA	NA	0	NA	NA	0	NA	NA	0	NA	NA	0	NA	NA	0	NA	NA	0	NA	NA	0	NA	NA	0	NA	NA
VIT_03s0017g01620.t01	NLRs	NBS	3.80616	-1.66527	0.211908	3.64471	0.0239923	0.987147	4.70706	-0.918315	0.384153	2.54788	-0.612797	0.732547	8.97171	0.094235	0.907053	6.73492	0.566557	0.892051	4.93161	-0.265018	0.810242	9.83036	-0.679518	0.447153	2.8629	-0.531568	0.736011	1.15242	3.50198	0.183924	5.92715	-0.568154	0.592585	3.74826	0.313608	0.804971	4.4527	0.0191981	0.985814	3.96744	-0.517271	0.751825
VIT_03s0017g01810.t01	Abscisic acid-mediated signaling pathway	Hormone signal transduction - Others - FAR-RED IMPAIRED RESPONSE 1 (FAR1)	365.103	0.468288	0.0530672	440.803	0.0325305	0.851655	285.207	0.42339	0.0892517	272.707	-0.0351084	0.906212	336.742	0.170662	0.452401	563.541	0.154973	0.183118	367.377	-0.0251228	0.925157	429.228	0.0694456	0.67352	294.295	-0.279029	0.28637	319.465	0.0702857	0.84965	334.69	-0.412639	0.0249354	334.305	-0.0767451	0.724703	393.171	0.297382	0.140554	311.907	0.130464	0.643685
VIT_03s0017g01840.t01	NLRs	NBS	8.43041	1.37317	0.11195	2.86728	-0.185401	0.897077	2.01754	0.302372	0.851816	3.79376	-0.121226	0.949995	10.9571	-0.294083	0.684531	6.59197	-0.77485	0.968098	4.36877	-0.615442	0.680028	9.27962	-0.37896	0.644976	3.47474	-1.82258	0.227909	3.0009	-0.56247	0.78541	4.20564	-1.68316	0.185603	6.808	-0.224293	0.806404	5.37346	0.585799	0.686124	4.63437	-0.607016	0.582848
VIT_03s0017g02140.t01	Abscisic acid-mediated signaling pathway	Hormone metabolism - UDP-GLUCOSYL TRANSFERASE 71B7 (UGT71B7)	1.77785	1.80274	0.503136	48.5615	5.67381	0.000128669	0.170024	0.603445	0.882433	3.15921	3.15627	0.0579248	3.2648	1.38579	0.335885	9.56888	1.55598	1.07079	14.9211	0.907362	0.368448	0.58265	2.60774	0.434013	0.127287	-0.488881	0.904634	1.6096	-0.934738	0.741541	1.61485	-1.0672	0.59775	4.21698	5.57736	0.15456	2.35646	4.3915	0.0248961	2.13407	0.119328	0.959355
VIT_03s0017g02200.t01	PR proteins	PR14 Lipid-transfer proteins	71.9605	0.0733459	0.878102	0.415592	-2.06261	0.606339	0	NA	NA	0.167468	0.92079	0.821468	0	NA	NA	0	NA	NA	121.301	-0.134427	0.848434	0.415516	-0.141652	0.970744	0	NA	NA	0	NA	NA	0.271063	-1.54279	0.703865	0.18008	-0.841136	0.836684	0	NA	NA	0.134202	1.19003	0.770562
VIT_03s0038g00340.t01	Abscisic acid-mediated signaling pathway	Hormone signal transduction - Others - B-BOX DOMAIN PROTEIN 21 (BBX21)	124.993	0.00240303	0.995167	181.306	0.512925	0.208253	68.2133	0.414525	0.387926	508.139	1.50427	0.000391553	53.7536	-1.5127	0.00835865	27.8153	0.540609	0.679146	92.4391	-1.61665	0.102804	22.9599	1.40707	0.0130018	119.871	0.542545	0.436598	340.283	-0.922296	0.123544	40.4358	1.12264	0.0393887	10.9102	-0.271645	0.731066	118.168	-0.294224	0.740571	66.4674	0.786945	0.280955
VIT_03s0038g00410.t01	Salicylic acid-mediated signaling pathway	Hormone transportation - MATE-transporter (EDS5)	398.882	-0.133896	0.61185	282.643	-0.334632	0.140491	272.604	-0.332652	0.142916	245.553	-0.0331477	0.883706	410.624	-0.0628023	0.718912	325.038	-0.163142	0.200492	544.289	-0.118079	0.717451	526.508	0.132977	0.370253	346.349	-0.114994	0.668381	274.54	-0.217147	0.466258	394.574	0.082894	0.683627	368.283	-0.0701888	0.79842	302.025	-0.0632551	0.790039	298.348	-0.459588	0.083033
VIT_03s0038g00430.t01	Salicylic acid-mediated signaling pathway	Hormone transportation - MATE-transporter (EDS5)	35.1301	0.565599	0.290268	44.2341	1.40378	0.0115315	29.9134	1.082	0.067062	11.8548	0.333663	0.692376	137.239	0.291671	0.417461	228.357	0.272703	0.264152	102.373	0.401807	0.601541	49.5732	-1.30967	0.000600013	4.78503	-0.551482	0.612929	15.8691	-0.000536607	0.999357	66.799	-1.1394	0.00535998	42.6997	-0.0948881	0.870202	18.3703	0.707815	0.269969	17.4488	0.353743	0.583497
VIT_03s0038g00450.t01	Phytoalexin biosynthesis	Triterpenoids - Squalene synthase	1796.23	0.544744	0.00406548	1879.52	0.134315	0.535023	936.444	0.357353	0.134592	780.635	0.128736	0.659397	1037.12	0.17166	0.252519	959.591	0.192438	0.162685	1290.35	0.315109	0.222675	1255.82	0.173526	0.196363	1775.91	-0.392294	0.0963674	1261.69	0.254839	0.451177	1076.39	-0.0262212	0.880131	764.949	-0.157524	0.37471	2066.21	0.122641	0.52843	1332.57	0.209293	0.531108
VIT_03s0038g00470.t01	PR proteins	PR7 Subtilisin-like endoproteinases	100.917	-0.527361	0.136505	82.0514	-0.160299	0.572455	63.1094	-0.162054	0.616839	40.1263	-0.165912	0.660657	197.038	-0.0410589	0.877257	168.727	-0.108916	0.248729	153.707	-0.225032	0.594595	115.575	-0.299506	0.221527	84.9269	-0.331353	0.383684	38.4177	0.398368	0.403373	146.445	-0.423634	0.0925641	154.86	0.247005	0.485217	76.238	-0.154734	0.624399	31.4426	-0.568321	0.22465
VIT_03s0038g00480.t01	Jasmonic acid-mediated signaling pathway	Hormone signal transduction - Jasmonate-ZIM-domain proteins	622.191	0.108223	0.517095	689.787	0.00861018	0.958485	642.393	-0.131035	0.514377	579.458	0.102998	0.568123	653.608	-0.126011	0.431041	794.66	0.0471031	0.160055	781.503	-0.0873189	0.684023	738.034	0.077551	0.540568	590.287	-0.260002	0.230139	648.588	0.345241	0.137934	569.268	0.286338	0.132754	683.377	-0.0704286	0.745203	809.717	-0.0186211	0.919261	640.454	-0.0583594	0.806513
VIT_03s0038g00500.t01	Cell wall reinforcement	Lignins - Ferulate 5-hydroxylases	0	NA	NA	0	NA	NA	0	NA	NA	0	NA	NA	0	NA	NA	0	NA	NA	0	NA	NA	0	NA	NA	0	NA	NA	0	NA	NA	0	NA	NA	0	NA	NA	0	NA	NA	0	NA	NA
VIT_03s0038g00550.t01	Cell wall reinforcement	Lignins - Ferulate 5-hydroxylases	0	NA	NA	0	NA	NA	0	NA	NA	0	NA	NA	0	NA	NA	0	NA	NA	0	NA	NA	0	NA	NA	0	NA	NA	0	NA	NA	0.310854	-1.71016	0.672259	0	NA	NA	0	NA	NA	0	NA	NA
VIT_03s0038g00760.t01	NO production	Arginine decarboxylase 1	1661.68	-0.471685	0.00301575	2599.67	-0.532471	0.00251551	1655.13	-0.314672	0.148901	2664.58	0.136126	0.666578	3013.43	-0.068872	0.712405	3492.02	0.062909	0.154555	1866.59	0.0164093	0.971439	2250.8	-0.116916	0.440752	1993.15	-0.193761	0.484914	2638.66	-0.783833	0.0412132	2805.78	0.41059	0.0358718	2528.55	0.593905	0.0125942	1955.64	-0.46011	0.0108023	1651.01	-0.274987	0.285168
VIT_03s0038g01400.t01	NLRs	NBS-LRR	4.48866	0.687821	0.537954	0.988553	-2.09013	0.502512	0.540332	-1.25497	0.730035	1.07456	-1.05302	0.687504	1.61928	4.07721	0.111324	1.82926	2.0464	2.17515	1.79162	1.309	0.539305	2.57242	1.41083	0.368828	2.00829	0.243658	0.88567	0.684886	2.74898	0.450671	1.50447	-2.80959	0.184641	1.38032	-1.58794	0.475818	1.36579	0.379939	0.874035	0.517636	2.55086	0.524172
VIT_03s0038g01460.t01	Phytoalexin biosynthesis	Phenylpropanoids - Chalcone/Stilbene synthases	1.25374	-0.370837	0.860111	7.22775	-2.16484	0.0342395	5.43309	-0.353677	0.713777	2.43564	0.235031	0.870186	11.4163	-0.0076084	0.991835	6.48275	-0.455928	0.989332	12.2192	0.0574004	0.943058	4.62719	-0.626096	0.539559	8.74559	0.524166	0.544218	4.01348	0.0694969	0.955463	11.1672	0.125879	0.85706	8.83639	0.691464	0.400445	8.30813	0.124757	0.878081	3.39875	-0.0972963	0.944422
VIT_03s0038g01520.t01	NLRs	NBS	13.2973	0.709097	0.356689	0	NA	NA	1.7393	1.74293	0.363739	0	NA	NA	1.32325	2.59761	0.372241	0.341953	1.84795	4.03218	6.70861	-0.912816	0.567135	4.91437	0.321263	0.74702	0.391309	-0.422174	0.916749	0	NA	NA	0.664915	2.90969	0.457269	1.55204	-2.92959	0.235166	0.924249	3.04038	0.251845	4.88142	0.61799	0.663904
VIT_03s0038g01530.t01	NLRs	NBS	74.8204	0.783533	0.0916458	10.1204	0.82154	0.276695	1.75107	4.07178	0.0879338	0	NA	NA	0	NA	NA	1.44414	3.93715	2.53843	9.03134	0.680486	0.533218	0.75095	-0.499526	0.872134	18.9151	-1.69343	0.0305817	0.306673	-0.24626	0.951876	1.75329	-3.08455	0.133364	0.359104	-1.94958	0.627854	8.55049	0.346066	0.67609	1.15028	0.597129	0.784757
VIT_03s0038g01540.t01	NLRs	NBS	27.1175	1.03117	0.176009	0.981947	2.28899	0.342599	0.922503	1.85062	0.486807	0	NA	NA	4.98713	1.84078	0.17684	0	NA	NA	17.0793	-0.165745	0.803515	19.4647	0.450793	0.480583	14.2299	-1.92889	0.0180657	0	NA	NA	0	NA	NA	0.916647	2.08181	0.465774	0	NA	NA	10.4361	0.226976	0.799206
VIT_03s0038g01550.t01	NLRs	NBS	86.2698	0.55776	0.151934	1.19106	-0.0599806	0.983505	0.598641	2.521	0.463668	2.57857	0.667372	0.756979	2.87298	-0.656596	0.637098	1.32584	-2.71706	2.42659	46.612	-0.566265	0.259171	63.3317	-0.414861	0.212293	46.0458	-0.703303	0.104038	1.03958	0.983702	0.722195	0.860322	-0.390895	0.878882	1.59262	0.237192	0.907509	2.29358	0.139899	0.931729	43.8846	0.605972	0.21056
VIT_03s0038g01580.t01	NLRs	NBS	0	NA	NA	1.94551	0.142854	0.926644	1.05527	3.33592	0.169847	2.17469	-0.63005	0.665039	0	NA	NA	2.46148	-1.02265	1.59516	0.17641	1.06596	0.793912	1.01028	-3.52746	0.201945	8.80841	1.11473	0.270305	2.17977	3.3629	0.103779	0.548267	1.10096	0.767593	0.500086	-2.37408	0.544608	1.7334	0.830466	0.634956	0.616263	-2.6303	0.507933
VIT_03s0038g01610.t01	NLRs	NBS	48.0577	0.706774	0.196994	31.9069	0.330696	0.537425	22.0791	1.51819	0.0145326	22.3607	-0.262734	0.818138	3.01906	1.27002	0.461469	66.145	-0.182922	0.463549	1.93859	-0.473608	0.786811	34.6749	0.0624551	0.878507	15.8627	-1.00255	0.145364	22.9518	1.01643	0.391427	20.7254	-0.827821	0.133512	21.3399	-0.00851626	0.991128	26.4484	0.0280156	0.955719	26.7294	-0.980778	0.365699
VIT_03s0038g01620.t01	NLRs	NBS-LRR	195.735	0.659325	0.0877216	53.8419	-0.321487	0.397302	36.912	0.96578	0.0442946	26.0047	0.0633198	0.933604	2.65207	-1.64776	0.35565	116.715	-0.17394	0.386373	3.231	1.49031	0.402186	31.8649	0.149831	0.721901	77.5747	-0.627329	0.109507	37.6945	0.0714045	0.922541	35.2344	-0.737918	0.163232	41.1992	-0.389446	0.448516	55.0879	0.509828	0.28042	50.1794	-0.467504	0.448571
VIT_03s0038g01630.t01	NLRs	NBS	3.20713	-0.946385	0.53359	0	NA	NA	0	NA	NA	0	NA	NA	0.165297	-1.09767	0.787926	0	NA	NA	0	NA	NA	0	NA	NA	5.0092	-1.80661	0.117822	0	NA	NA	0	NA	NA	0	NA	NA	0.127138	0.376046	0.926573	0.167844	-0.733524	0.857338
VIT_03s0038g01670.t01	NLRs	NBS	109.688	0.667324	0.103499	20.4604	-0.0510805	0.928714	17.9958	0.747835	0.235695	14.7158	-0.0319366	0.967882	3.52792	0.0368385	0.977683	63.997	-0.391124	0.335074	1.99005	-0.353283	0.843102	19.8141	0.135754	0.785421	17.7411	-0.538273	0.556034	23.281	-0.0993132	0.872312	21.6864	-0.575102	0.277663	20.5266	-0.761443	0.218494	28.4089	0.0125885	0.979795	22.2828	-0.485189	0.614007
VIT_03s0038g02050.t01	Cell wall reinforcement	Lignins and Lignans - Dirigent proteins	19.1774	-0.0192983	0.974503	4.56319	1.0019	0.399963	2.20221	-1.09182	0.517685	23.5467	-1.36378	0.028041	33.5531	-0.822594	0.0785917	17.695	-0.669902	0.606573	32.7629	-0.155207	0.819043	24.0861	-0.256232	0.603894	5.65025	-0.372209	0.732173	14.6155	0.775353	0.3513	18.5914	0.39319	0.576783	12.331	0.40902	0.606328	7.3629	-0.665096	0.444333	19.9396	-0.680787	0.434379
VIT_03s0038g02060.t01	Cell wall reinforcement	Lignins and Lignans - Dirigent proteins	19.0752	-1.33889	0.0485321	0.718572	-2.84629	0.391685	0.318224	-0.37814	0.926165	1.71761	-1.29475	0.434761	0	NA	NA	0.688895	-2.9379	3.25891	0	NA	NA	2.2208	-0.794072	0.635776	15.0778	-1.45876	0.0980105	0.353247	-2.08084	0.60666	1.0992	-1.06334	0.649464	0.882649	3.32037	0.292366	0.311613	-0.595352	0.883998	2.38382	2.02643	0.320017
VIT_03s0038g02160.t01	PR proteins	PR5 Thaumatin-like proteins	308.515	0.097927	0.669804	267.365	-0.807116	0.00499251	249.499	-0.180653	0.52856	220.297	0.518747	0.0695621	113.071	-0.184287	0.476804	105.348	-0.0336661	0.329322	186.236	0.309356	0.316735	211.399	-0.052043	0.781803	363.637	0.100713	0.728466	244.28	0.0713551	0.814517	165.558	0.342066	0.165147	175.729	-0.364288	0.144294	400.147	-0.19128	0.465102	212.975	-0.153895	0.699467
VIT_03s0038g02170.t01	PR proteins	PR5 Thaumatin-like proteins	261.157	-0.724909	0.0626837	210.505	-1.19371	0.00494368	145.161	-0.523127	0.0606472	392.017	-0.069905	0.862945	521.566	-0.235159	0.429615	404.99	-0.290958	0.236643	260.966	-0.160576	0.780691	324.079	-0.853771	9.10244e-05	247.561	0.418801	0.278561	242.001	0.177361	0.558974	281.308	-0.197262	0.471819	306.714	1.06811	0.00495709	282.884	-0.12873	0.626082	199.021	-0.146823	0.725024
VIT_03s0038g02230.t01	PR proteins	PR7 Subtilisin-like endoproteinases	2381.86	-0.185008	0.279638	2118.2	-0.879713	0.000689691	1928.63	-0.108552	0.565059	2043.24	-0.0596352	0.769311	2140.75	0.0561935	0.769973	2039.17	-0.106975	0.151067	2025.98	0.0529295	0.85559	2777.75	-0.113384	0.365952	2284.68	-0.167529	0.523048	2007.58	-0.183009	0.44585	1809.13	-0.00539471	0.979634	2150.9	0.186693	0.373943	2799.19	-0.129698	0.411799	2511.7	-0.46424	0.093726
VIT_03s0038g02320.t01	ROS scavenging	Ascorbate peroxidases	3554.51	-0.232679	0.122199	3825.55	-0.164351	0.330216	3856.9	-0.287067	0.176995	3600.37	0.0895867	0.713603	4045.75	-0.235087	0.194799	3984.02	-0.0373378	0.174605	5775.52	-0.20202	0.50805	4641.8	0.0913731	0.411508	4433.8	0.370173	0.169011	4089.97	-0.109888	0.716234	4459.22	0.391851	0.029882	5345.69	-0.230277	0.174396	4014.62	-0.24452	0.14204	3607.02	-0.137226	0.612054
VIT_03s0038g03040.t01	MAPK signaling	MAPKKK	916.856	0.316454	0.145605	696.659	-0.387042	0.0271398	718.257	0.0433605	0.813871	774.693	0.0895533	0.743215	530.667	0.100964	0.620552	819.558	-0.128464	0.165784	656.605	-0.0300092	0.912497	817.171	0.240425	0.084255	696.992	-0.28572	0.332971	888.266	-0.0374511	0.909685	592.17	-0.333274	0.188953	691.423	-0.360349	0.104861	1035.72	-0.144963	0.594155	669.765	-0.206659	0.536919
VIT_03s0038g03400.t01	PR proteins	PR3 Basic chitinases	50.765	0.715016	0.184326	198.832	1.81648	0.000147748	67.3936	0.494	0.23419	130.37	1.67575	0.000416584	108.806	0.233473	0.492504	16.9878	1.11593	0.646801	143.195	-0.439273	0.570212	105.09	0.3933	0.161718	86.4033	0.151876	0.787595	55.7254	0.0339975	0.959779	54.5163	0.204531	0.633186	58.4569	0.0279141	0.947591	118.444	0.421347	0.278437	154.997	0.637319	0.190572
VIT_03s0038g03960.t01	Calcium signaling	Calcium sensors/effectors - CPK,CDPK	690.55	0.311414	0.0652555	1284.38	0.723271	0.00712301	569.366	0.598293	0.0112745	538.72	0.150142	0.637272	936.941	0.242612	0.145086	1112.92	0.240281	0.203686	693.805	-0.112538	0.713359	739.314	0.01183	0.924901	531.967	-0.317957	0.187473	648.122	0.0650351	0.822748	639.181	-0.461709	0.00752101	580.028	0.0435513	0.831768	728.571	0.387446	0.0322631	581.862	0.0551019	0.84347
VIT_03s0038g04170.t01	Receptor-like kinases	Lectin-RLK	6.64315	1.25708	0.309745	20.148	4.39807	2.0903e-05	2.24812	0.413589	0.814251	6.19741	1.67324	0.101346	1.03076	0.998056	0.714276	1.62405	-1.97814	2.2487	1.24831	0.553299	0.846167	1.29076	-1.20892	0.574662	3.52079	-0.512527	0.708118	1.05577	-2.45624	0.321984	0.341544	0.103203	0.979822	1.85608	-1.40142	0.436259	5.18153	0.639987	0.531581	1.83663	0.0725549	0.969052
VIT_03s0038g04250.t01	Cell wall reinforcement	Cellulose - Cellulose synthases (CESA)	5131.09	0.299925	0.421391	3122.02	-0.519159	0.0532243	3114.86	0.626874	0.0143929	2942.24	-0.548806	0.0653305	6555.83	0.673937	0.0168598	6201.5	-0.00128201	0.237666	6483.43	0.297078	0.566166	9252.55	0.169014	0.170312	3109.24	-0.237822	0.589319	3956.31	-0.0575293	0.893025	5608.42	-0.814982	0.00348246	5667.22	-0.0467379	0.854374	3345.73	0.224198	0.359571	2558.47	-0.474565	0.265458
VIT_03s0038g04340.t01	Receptor-like kinases	Malectin-RLK	4.84378	2.73621	0.0324827	3.55277	-0.913358	0.48259	3.50339	0.693755	0.612677	4.108	-1.35282	0.369167	1.00104	-2.34396	0.381821	3.20022	4.05708	1.70453	0.891023	-1.86489	0.618361	0.570102	-1.23405	0.720508	3.37621	-1.43916	0.300903	0.897893	-2.12486	0.471691	1.50188	-0.177553	0.930995	0.741563	-1.53647	0.615491	8.97163	1.54195	0.0605438	4.46916	0.285076	0.845822
VIT_03s0038g04620.t01	Phytoalexin biosynthesis	Phenylpropanoids - Pterocarpan reductases	9.77786	-0.590688	0.438497	47.6288	-0.0672551	0.864565	77.6055	-0.112992	0.72025	10.4264	0.666754	0.355384	46.5178	-0.0313711	0.936161	23.7533	-0.291521	0.477337	47.2882	-0.327854	0.466472	16.4567	-0.284233	0.62488	67.8463	0.457391	0.265474	8.33147	1.25494	0.28846	38.7564	0.621064	0.16094	17.475	0.579333	0.426329	56.2427	-0.500098	0.197957	18.9082	-0.990601	0.175698
VIT_03s0038g04670.t01	Cell wall reinforcement	Lignans - Phenylcoumaran benzylic ether reductases	481.05	-0.253167	0.249708	944.774	0.264951	0.354826	565.248	0.928839	0.00296276	445.431	0.057006	0.833158	1294.86	0.0833732	0.776037	1217.61	-0.0912338	0.201237	634.762	-0.0374746	0.904003	567.985	0.122797	0.508568	759.059	0.0334833	0.918708	330.632	0.251165	0.322314	507.108	-0.810163	0.037687	357.739	-0.374053	0.189358	427.144	-0.143354	0.498752	479.106	0.276702	0.388851
VIT_03s0038g04680.t01	Cell wall reinforcement	Lignans - Phenylcoumaran benzylic ether reductases	46.2573	-0.515977	0.167159	18.5274	0.0400043	0.944149	126.428	0.0719823	0.778293	164.216	0.111149	0.67636	104.958	-0.0950654	0.741525	220.325	0.0717713	0.219401	59.9251	-0.0694609	0.85479	69.4869	-0.175845	0.556141	54.9711	0.373391	0.3117	139.704	-0.0275223	0.937948	61.9804	-0.0159591	0.967561	99.5136	0.398746	0.164798	90.1727	-0.197097	0.501174	61.1866	-0.414177	0.444179
VIT_03s0038g04690.t01	Cell wall reinforcement	Lignans - Phenylcoumaran benzylic ether reductases	0.359746	0.247388	0.951509	0	NA	NA	0.993123	-1.39348	0.553379	12.3627	0.471428	0.479845	2.54075	1.36809	0.358081	2.06977	-0.749936	2.05435	1.10708	-3.53861	0.286544	2.21997	-3.56788	0.0609375	0.389393	-0.396323	0.921857	8.72593	0.587664	0.476021	1.84925	0.32753	0.880098	1.06199	0.911115	0.737262	0.653406	-0.460395	0.880533	1.00925	-0.36536	0.899572
VIT_03s0038g04700.t01	Cell wall reinforcement	Lignans - Phenylcoumaran benzylic ether reductases	275.396	-0.20694	0.391023	87.4446	-0.480158	0.142989	444.559	-0.534369	0.0914203	387.704	-0.156577	0.536657	186.89	-0.35949	0.149343	263.063	-0.310533	0.243943	291.583	-0.307482	0.272418	386.892	0.130191	0.486787	166.547	0.395607	0.19839	275.919	0.0185131	0.964461	198.441	0.379356	0.162811	292.339	0.0716741	0.785896	133.174	-0.455391	0.10404	291.231	-1.20697	0.00526884
VIT_03s0038g04710.t01	Cell wall reinforcement	Lignans - Pinoresinol/lariciresinol reductases	68.6236	-0.29701	0.375943	137.195	0.284673	0.231821	99.4689	-0.306116	0.347363	59.5853	-0.373146	0.259485	90.9262	0.120549	0.689978	99.7095	-0.18859	0.277166	72.8852	-0.350471	0.331707	88.601	-0.195444	0.463056	46.9519	0.0682732	0.878327	70.722	-0.125802	0.766476	60.6815	0.000504791	0.998897	85.4643	0.0226983	0.940956	61.8609	-0.197168	0.591214	35.3849	-0.699108	0.189716
VIT_03s0038g04730.t01	Phytoalexin biosynthesis	Phenylpropanoids - Polyphenol oxidases	2.99612	2.09965	0.168156	291.792	0.799395	0.00621427	13.0055	1.94691	0.0229714	4.60416	2.63472	0.0695801	0.34175	-0.140166	0.972598	0	NA	NA	4.41609	-3.53496	0.121811	0	NA	NA	2.93744	1.55638	0.407233	9.99673	0.0282713	0.984102	1.08425	-3.52256	0.284561	0	NA	NA	1.03064	0.809961	0.726756	5.5456	-3.41202	0.143395
VIT_03s0063g00140.t01	Cell wall reinforcement	Lignins - Caffeoyl-CoA O-methyltransferases	492.427	0.0348475	0.910355	421.074	0.306805	0.233706	330.951	-0.621891	0.0899	553.385	0.200272	0.456587	525.109	-0.234362	0.334108	442.475	-0.050024	0.193521	347.184	0.128974	0.744845	409.776	-0.205479	0.197784	462.709	-0.168462	0.568601	436.355	0.0734499	0.816585	565.976	-0.146158	0.580783	346.069	0.346939	0.357169	488.932	0.145206	0.569842	496.342	-0.27064	0.444264
VIT_03s0063g00220.t01	PR proteins	PR7 Subtilisin-like endoproteinases	0	NA	NA	0	NA	NA	0	NA	NA	0	NA	NA	0	NA	NA	0	NA	NA	0	NA	NA	0	NA	NA	0	NA	NA	0	NA	NA	0	NA	NA	0	NA	NA	0	NA	NA	0	NA	NA
VIT_03s0063g00240.t01	PR proteins	PR7 Subtilisin-like endoproteinases	0	NA	NA	0	NA	NA	0.134107	0.603445	0.882433	0	NA	NA	0	NA	NA	0	NA	NA	0	NA	NA	0	NA	NA	0	NA	NA	0	NA	NA	0	NA	NA	0	NA	NA	0	NA	NA	0	NA	NA
VIT_03s0063g00250.t01	PR proteins	PR7 Subtilisin-like endoproteinases	0	NA	NA	0.138531	-0.708287	0.862196	0.422539	-2.35894	0.557913	1.64611	2.0156	0.262472	0	NA	NA	0	NA	NA	0.169366	-0.857597	0.833534	0	NA	NA	0	NA	NA	1.45492	0.696698	0.786414	0.175315	-0.858522	0.833357	0	NA	NA	0.255172	1.1923	0.768206	0.462197	-2.21531	0.579194
VIT_03s0063g00260.t01	PR proteins	PR7 Subtilisin-like endoproteinases	0	NA	NA	0.140076	1.21527	0.765837	0	NA	NA	0	NA	NA	0	NA	NA	0	NA	NA	0	NA	NA	0	NA	NA	0	NA	NA	0	NA	NA	0	NA	NA	0	NA	NA	0	NA	NA	0	NA	NA
VIT_03s0063g00280.t01	ROS scavenging	Thioredoxins	110.305	-0.0827908	0.756019	116.141	-0.156149	0.541551	108.602	0.164904	0.534431	129.076	0.206749	0.434721	119.79	-0.0580948	0.819442	149.851	-0.0139106	0.238716	160.376	-0.162577	0.579403	149.124	-0.00960554	0.966235	113.908	0.302751	0.303734	131.171	-0.168374	0.648644	136.803	-0.0185073	0.93978	137.172	-0.303032	0.266822	93.5264	-0.56287	0.0459981	117.667	0.0039752	0.990549
VIT_03s0063g00310.t01	Abscisic acid-mediated signaling pathway	Hormone signal transduction - ABSCISIC ACID RESPONSIVE ELEMENTS-BINDING FACTOR 2 (AREB1/ABF2)	654.827	0.0539678	0.811996	954.046	-0.375298	0.0718696	569.882	-0.149662	0.452108	578.722	-0.297564	0.21119	1045.97	0.0231173	0.897569	1216.89	-0.0432863	0.175309	1378.96	-0.448133	0.186513	1387.1	0.0155738	0.885104	676.87	-0.389979	0.173149	591.434	-0.568917	0.103512	1174.45	-0.334901	0.0847067	1272.28	-0.482523	0.0118537	1047.53	0.128353	0.51976	554.14	-0.696248	0.0298753
VIT_03s0063g00380.t01	Abscisic acid-mediated signaling pathway	Hormone metabolism - ABA 8'-hydroxylase (CYP707A4)	220.273	-0.436981	0.0607545	174.368	-0.290769	0.245819	146.915	0.00138792	0.99648	264.896	-0.0787831	0.780209	184.847	-0.283408	0.418763	151.197	0.562311	0.31104	318.008	0.101187	0.768931	247.422	0.189815	0.457558	248.356	0.535554	0.168112	283.163	-0.11523	0.671905	236.234	0.124003	0.652114	301.656	-0.219981	0.382713	232.9	-0.0130033	0.95689	87.8981	-0.760788	0.0297721
VIT_03s0063g00460.t01	Ethylene-mediated signaling pathway	Hormone signal transduction - AP2/ERF TFs - ERF family	26.4255	6.27255	3.3019e-07	1.84174	3.39295	0.142197	4.72252	3.53387	0.02813	4.49521	2.16888	0.215455	1.43474	-0.522368	0.785676	0.200043	-1.03619	4.08047	0.148296	-0.857597	0.833534	0.940949	0.113972	0.968036	3.46094	5.45643	0.00430545	2.26742	2.28565	0.20081	0.532433	-0.859773	0.819375	0.166801	1.08242	0.790803	0.926611	3.04272	0.31316	1.28377	0.598521	0.800335
VIT_03s0063g00530.t01	Calcium signaling	Calcium sensors - Calmodulin-like proteins (CML)	88.6655	0.05394	0.877825	99.7182	-0.381361	0.243538	88.719	-0.373818	0.24972	127.235	-0.0462789	0.864842	167.782	-0.509771	0.144266	120.018	-0.176865	0.297539	132.134	-0.154551	0.657791	124.981	0.0127587	0.962248	90.6085	-0.322708	0.406855	95.8138	-0.425965	0.275049	95.9731	-0.135379	0.704278	112.113	-0.330845	0.418424	111.215	-0.230849	0.45447	63.6401	-0.582217	0.162734
VIT_03s0063g00940.t01	Calcium signaling	Calcium sensors/effectors - CPK,CDPK	1675.71	0.0211552	0.905508	1661.3	-0.187048	0.217199	1785.67	0.014336	0.928987	1579.61	-0.0683878	0.727139	1198.61	0.286262	0.0677305	1322.76	0.0520168	0.149937	1529.69	0.338832	0.17847	1531.94	0.0107223	0.925726	1625.17	-0.0454772	0.845634	1917.2	0.105605	0.66988	1225.28	0.103364	0.576322	1405.59	-0.103171	0.60322	2127.76	-0.00923844	0.95581	1397.27	-0.0844502	0.743891
VIT_03s0063g01040.t01	ROS production	Class III cell wall peroxidases (Prxs)	0	NA	NA	0.140076	1.21527	0.765837	0.559561	2.43156	0.540855	0	NA	NA	0.330594	-1.92447	0.634171	0.32607	1.78813	4.0374	1.16375	2.50478	0.390643	0.414491	-2.2065	0.583112	0.249726	1.94636	0.631494	1.00438	2.03506	0.468833	1.36011	0.843173	0.695694	0.90038	-3.23605	0.298916	0.155234	0.376046	0.926573	0.258818	1.19003	0.770562
VIT_03s0063g01080.t01	Abscisic acid-mediated signaling pathway	Hormone signal transduction - SNF1-related protein kinase (OST1)	578.739	0.394047	0.0473087	940.025	-0.0168427	0.930492	682.696	0.0924272	0.637814	626.694	0.243749	0.201882	590.199	0.187825	0.229677	614.984	0.156454	0.15382	775.579	0.0448253	0.858112	566.758	0.0501052	0.7509	608.318	-0.0636912	0.797032	736.089	0.202136	0.508281	599.951	-0.0379191	0.869297	538.212	-0.104823	0.607507	896.967	0.174638	0.367228	606.544	-0.0600437	0.829652
VIT_03s0063g01140.t01	Jasmonic acid-mediated signaling pathway	Hormone metabolism - Methyl jasmonate esterases	0.81388	-1.95725	0.509574	1.97693	-2.41359	0.288653	5.02178	-0.938214	0.46057	4.48882	-1.79001	0.135034	8.64917	-0.658721	0.530215	11.1412	-0.727676	0.736309	2.97153	-1.68104	0.462687	0.915583	-0.619362	0.798359	3.56568	1.015	0.420383	2.41706	1.15592	0.544614	3.90759	0.417817	0.738107	5.60174	0.322679	0.758996	4.59565	-1.42283	0.20906	0.308131	-1.63041	0.686377
VIT_03s0063g01170.t01	Jasmonic acid-mediated signaling pathway	Hormone metabolism - Methyl jasmonate esterases	2.83371	1.33674	0.455621	0.771669	-2.94054	0.366352	0	NA	NA	1.93881	4.37908	0.0771403	0.166073	0.825884	0.839605	0	NA	NA	0.74148	-2.96597	0.454313	0.147236	-1.08984	0.789402	2.16146	-0.158189	0.929894	0	NA	NA	1.69968	-1.88618	0.354965	0	NA	NA	0	NA	NA	7.8504	-1.06179	0.528507
VIT_03s0063g01240.t01	Jasmonic acid-mediated signaling pathway	Hormone metabolism - Methyl jasmonate esterases	0.181572	-0.816956	0.841315	0.801108	3.26506	0.388917	0.419671	2.01822	0.613785	0.493549	2.40324	0.525608	0.183669	-1.09767	0.787926	0	NA	NA	0	NA	NA	0	NA	NA	0	NA	NA	1.5018	2.76914	0.344579	0	NA	NA	0	NA	NA	0	NA	NA	1.30107	-3.70335	0.228051
VIT_03s0063g01820.t01	Jasmonic acid-mediated signaling pathway	Hormone biosynthesis - Allene oxyde synthases	0.576902	-0.457514	0.905876	11.685	7.11572	0.0688555	0	NA	NA	0	NA	NA	0	NA	NA	0	NA	NA	1.94051	4.45087	0.209168	0	NA	NA	0.127287	-0.488881	0.904634	0	NA	NA	0	NA	NA	0	NA	NA	2.16896	4.2709	0.114627	0.336866	0.211936	0.958577
VIT_03s0063g01830.t01	Jasmonic acid-mediated signaling pathway	Hormone biosynthesis - Allene oxyde synthases	2.0785	0.172524	0.911323	0.277061	-1.48338	0.714114	0.268213	1.38378	0.732533	28.015	0.89076	0.0741888	0.166073	0.825884	0.839605	1.27909	-0.698063	2.45553	0.59812	1.39965	0.68651	1.44585	-1.43687	0.482919	0.748039	0.607309	0.843031	38.4648	-0.0355728	0.942944	30.3766	0.0270972	0.950445	0.283772	0.118822	0.976769	0	NA	NA	3.41586	-0.513483	0.754198
VIT_03s0063g01850.t01	Jasmonic acid-mediated signaling pathway	Hormone biosynthesis - Allene oxyde synthases	2.33891	-2.0219	0.344064	0.601415	-2.58436	0.46438	0	NA	NA	0.647994	-2.84339	0.40857	21.4821	1.20402	0.145194	0	NA	NA	2.54285	1.03537	0.677572	2.51363	-1.39922	0.378624	0.891602	3.505	0.362245	0.179222	-1.22748	0.763554	7.70809	-0.464337	0.652473	1.95032	3.36344	0.136488	0	NA	NA	0.154066	-0.733524	0.857338
VIT_03s0063g01860.t01	Jasmonic acid-mediated signaling pathway	Hormone biosynthesis - Allene oxyde synthases	0.989727	-0.993384	0.7582	0.980113	-1.18887	0.699992	0	NA	NA	0	NA	NA	2.3418	0.384279	0.836511	1.71866	-3.15243	2.00537	1.16987	-3.61361	0.269545	0.701833	-2.99319	0.284944	0	NA	NA	0.358443	-2.09911	0.603355	3.47094	-3.11493	0.0818049	1.32788	3.90146	0.166785	0	NA	NA	0.168993	1.19003	0.770562
VIT_03s0063g02490.t01	PR proteins	PR2 Beta-1,3-glucanases	6028.82	0.0054614	0.973559	5712.43	-0.447758	0.0616039	5985.02	0.0176011	0.929754	4998.6	0.0403367	0.844025	5939.07	0.111451	0.558337	6754.24	0.178571	0.133744	6183.96	0.0925489	0.659215	7332.74	0.0834173	0.41147	6135.71	0.0551723	0.811931	4750.9	-0.279576	0.273333	5126.83	0.125778	0.417631	5669.33	-0.0101463	0.950884	7626.89	-0.0352076	0.825594	5211.72	-0.117147	0.637264
VIT_03s0063g02600.t01	Receptor-like kinases	LRR-RLK	41.2928	-0.0493602	0.907043	57.2834	0.304089	0.390281	30.2538	0.455298	0.302892	32.6657	-0.299107	0.501043	92.0744	0.499231	0.0907604	113.488	0.142165	0.296636	54.0844	0.22711	0.634323	68.1953	0.0686154	0.814053	30.6654	-0.548425	0.281342	41.9395	-0.0864575	0.853362	62.3349	-1.1763	0.00289549	63.0561	1.06938	0.0115304	39.6744	0.753031	0.121612	33.1163	-0.752866	0.259034
VIT_03s0088g00010.t01	Receptor-like kinases	Lectin-RLK	17.4196	0.793431	0.213206	6.00818	0.675386	0.467053	6.18652	0.00363508	0.99739	9.78134	0.229381	0.773626	11.102	-0.235256	0.733674	1.83444	0.167822	1.76337	0.99457	3.50395	0.315868	11.5217	0.482407	0.48682	1.82654	-1.0154	0.563539	4.73585	-0.658092	0.605171	3.82994	-1.38325	0.296828	0.482445	-2.32808	0.557449	9.58497	0.54337	0.472225	7.91281	1.18753	0.185943
VIT_03s0088g00060.t01	Phytoalexin biosynthesis	Phenylpropanoids - Pterocarpan reductases	67.0579	-1.09518	0.00184962	64.4476	-0.885087	0.0392939	8.02077	0.0886126	0.915237	43.3668	-0.357081	0.482977	48.5338	-0.168384	0.783265	19.8324	-0.0773479	0.523562	9.4851	-0.806655	0.463277	24.7741	-0.219231	0.653692	10.3086	0.337161	0.675967	47.2685	-0.415093	0.510774	39.2751	-0.778518	0.229994	15.8454	0.244974	0.738525	10.3898	0.771056	0.335808	13.403	-0.614035	0.521101
VIT_03s0088g00100.t01	Receptor-like kinases	Lectin-RLK	0.661591	-2.79086	0.482043	0.608968	1.52306	0.671054	4.15721	2.55898	0.0760796	0.477791	0.838031	0.830043	0	NA	NA	0.170977	0.887366	4.08047	2.08144	-2.05256	0.329964	0.815938	0.130735	0.961616	0	NA	NA	0.309188	-0.245558	0.952013	0.834436	3.23676	0.369148	0.164155	1.08242	0.790803	0.127138	0.376046	0.926573	0.154066	-0.733524	0.857338
VIT_03s0088g00140.t01	Phytoalexin biosynthesis	Phenylpropanoids - Pterocarpan reductases	12.3787	-0.615253	0.408186	21.925	-0.4942	0.318697	1.14484	-0.869547	0.726481	27.1083	-0.144969	0.802695	1.19432	-0.344647	0.907011	1.07643	1.37875	2.57476	1.9718	0.950887	0.610512	2.81054	0.238432	0.869905	0.682058	-2.65896	0.376697	29.1211	-1.3394	0.0406628	9.39876	-0.290094	0.789984	0.511128	0.954949	0.782992	0.394594	-2.40126	0.552471	0.154066	-0.733524	0.857338
VIT_03s0088g00680.t01	PR proteins	PR1-like proteins	0	NA	NA	0	NA	NA	0.183042	-1.32011	0.746303	0	NA	NA	0	NA	NA	0	NA	NA	0	NA	NA	0	NA	NA	0	NA	NA	0	NA	NA	0.371603	2.0529	0.610461	0	NA	NA	0	NA	NA	0	NA	NA
VIT_03s0088g00690.t01	PR proteins	PR1-like proteins	91.0286	-0.261989	0.563553	672.084	0.502069	0.0230512	1.32553	-1.91159	0.430465	300.536	2.0265	5.63151e-09	190.787	-0.761452	0.111875	1.48706	0.935555	1.74825	452.422	-2.06992	NA	1.52344	-0.580897	0.754771	0.421226	1.01307	0.802882	298.002	0.0951918	0.935039	201.321	-0.357367	0.690881	0.742613	0.0265564	0.993852	1.72849	-0.396755	0.838939	1.31332	-0.57203	0.809324
VIT_03s0088g00700.t01	PR proteins	PR1-like proteins	0.331739	1.91966	0.635454	304.875	2.77066	0.00202512	0.548781	2.40766	0.49177	3.1628	3.06092	0.0616269	4.58342	-0.666075	0.582952	0.942557	3.32467	2.91818	17.7782	-0.414237	0.784737	1.48036	1.91108	0.389567	0.396849	2.30591	0.568357	0.522272	0.762867	0.830206	2.52125	0.605688	0.709946	1.51077	1.65911	0.510623	2.18155	3.17447	0.112798	17.8597	1.63627	0.193156
VIT_03s0088g00710.t01	PR proteins	PR1-like proteins	67.8188	-0.352706	0.490896	396.815	3.77228	0.000235743	3.95215	1.68728	0.17427	69.5959	1.42838	7.70805e-05	77.8491	0.384382	0.448318	13.8356	1.86305	0.739414	411.133	-1.77472	NA	22.3794	0.97246	0.0542548	77.984	-0.149788	0.911296	52.4844	1.22197	0.030864	51.2615	0.0833594	0.959009	5.18676	0.272832	0.830506	35.0374	1.04246	0.067371	122.062	1.96221	0.137954
VIT_03s0088g00720.t01	PR proteins	PR1-like proteins	0	NA	NA	0	NA	NA	0	NA	NA	0	NA	NA	0	NA	NA	0	NA	NA	0	NA	NA	0	NA	NA	0	NA	NA	0	NA	NA	0	NA	NA	0	NA	NA	0	NA	NA	0	NA	NA
VIT_03s0088g00750.t01	PR proteins	PR1-like proteins	62.8647	0.153867	0.734743	722.306	0.960843	2.65427e-06	10.1287	1.0312	0.169818	388.792	2.14633	3.99472e-09	201.897	-0.658769	0.421706	75.0881	0.818442	0.406156	23.1761	-0.936929	0.457006	17.0238	-0.174464	0.755777	10.0982	1.49162	0.225246	169.57	0.0117036	0.992326	195.806	0.453807	0.645341	13.8207	1.76858	0.0594353	10.0937	0.601568	0.421422	34.5155	2.00249	0.0010867
VIT_03s0088g00780.t01	PR proteins	PR1-like proteins	86.768	-0.08989	0.836963	477.093	0.785502	0.000156386	1.16384	0.0190172	0.992534	570.586	2.18181	2.06082e-12	342.933	-0.895559	0.0378798	4.68652	1.0204	1.10681	719.144	-1.63514	NA	1.40643	0.774104	0.687083	2.0855	2.64886	0.139828	511.209	-0.119702	0.91427	344.661	-0.391638	0.652077	1.60692	1.12176	0.637451	2.7608	0.488235	0.770672	3.36799	-0.124143	0.927133
VIT_03s0088g00810.t01	PR proteins	PR1-like proteins	1168.83	-0.11628	0.769099	14934.1	0.991663	5.13568e-06	116.063	1.26856	0.236784	5008.59	1.75955	3.51435e-09	2674.23	-0.507393	0.383437	167.785	0.177259	0.398121	2258.35	-1.81644	NA	521.638	0.630441	0.294855	93.5283	0.299339	0.644258	4785.22	-0.275353	0.79796	2870.26	-0.362947	0.669274	37.2625	1.10771	0.0565881	3285.65	-0.320436	0.70179	3546.03	2.91543	7.47231e-08
VIT_03s0088g00890.t01	PR proteins	PR1-like proteins	0.881757	3.3265	0.303279	1.08071	3.64757	0.206949	2.08303	3.20821	0.0839468	5.1221	4.77057	0.00281689	1.20936	0.41931	0.886097	0.870564	1.85049	2.76017	0.165402	-0.857597	0.833534	0.414491	-2.2065	0.583112	0	NA	NA	2.14127	-1.13905	0.514015	0	NA	NA	0.191681	1.08242	0.790803	0.594363	0.891827	0.775784	2.03128	1.09444	0.552207
VIT_03s0088g00940.t01	PR proteins	PR1-like proteins	0	NA	NA	0	NA	NA	0	NA	NA	0	NA	NA	0	NA	NA	0	NA	NA	0	NA	NA	0	NA	NA	0	NA	NA	0	NA	NA	0	NA	NA	0	NA	NA	5.45467	-1.42303	0.174518	0	NA	NA
VIT_03s0088g01140.t01	Phytoalexin biosynthesis	Triterpenoids - Squalene epoxidases	0	NA	NA	0.677293	2.96367	0.385558	0	NA	NA	0.346447	-0.0332342	0.993502	0.343825	1.82076	0.651395	0	NA	NA	0.501758	1.03392	0.797842	0	NA	NA	0	NA	NA	0.144436	0.696076	0.864548	0.166229	1.06503	0.794087	0	NA	NA	1.26036	1.2321	0.612314	0	NA	NA
VIT_03s0088g01150.t01	Phytoalexin biosynthesis	Triterpenoids - Squalene epoxidases	1275.81	0.529932	0.0523506	1203.9	-0.303696	0.108945	1265.52	0.472862	0.0575118	882.641	0.612612	0.0209402	891.225	0.263139	0.168923	624.308	0.14842	0.201532	795.598	0.286751	0.396919	1272.62	0.315275	0.0711714	1341.04	0.0161845	0.957626	1001.02	-0.213219	0.484363	990.285	-0.0707966	0.762881	1135.91	-0.0419726	0.861083	1305.06	0.202734	0.417997	1527.79	-0.00191911	0.995437
VIT_03s0088g01180.t01	Receptor-like kinases	LRR-RLK	22.9227	1.55405	0.00508964	285.037	2.80752	0.00260449	28.5347	3.49294	1.64169e-05	154.14	1.09055	0.0093315	89.6469	0.530191	0.162629	67.8406	0.786285	0.512057	90.2806	-0.691129	0.398596	15.9741	0.569975	0.384026	22.5348	-0.128597	0.900433	113.278	-0.759703	0.194938	41.4988	-0.40084	0.409597	14.4722	1.24185	0.176363	34.6543	2.0476	6.37252e-06	40.9083	0.607653	0.331989
VIT_03s0091g00040.t01	Phytoalexin biosynthesis	Phenylpropanoids - Resveratrol/hydroxycinnamic acid glucosyltransferase	33.0514	0.0224397	0.970045	33.774	0.799882	0.26459	8.93708	0.101299	0.924502	79.0851	-0.204404	0.682751	882.772	-0.132852	0.683387	1593.53	0.143283	0.528459	1454.92	0.154237	0.820608	624.672	-0.749942	0.000111125	24.7947	-0.189181	0.77231	62.5171	-0.0862445	0.912362	576.852	-0.672073	0.426561	245.225	-0.261796	0.823106	22.3876	0.149073	0.833409	59.2807	0.161979	0.806703
VIT_03s0091g00380.t01	ROS scavenging	Thioredoxins	89.5004	0.247467	0.411807	82.3637	0.1481	0.618388	74.7619	0.0805518	0.798074	79.8996	-0.357394	0.24144	139.939	0.145323	0.571925	149.205	-0.329899	0.274291	155.396	0.315859	0.375589	141.848	-0.348391	0.121021	89.9907	0.0950028	0.764551	75.4183	-0.102392	0.800377	115.663	-0.0430275	0.88398	123.445	0.398955	0.294059	81.8133	-0.0865777	0.822142	85.5385	0.280299	0.545466
VIT_03s0097g00030.t01	Receptor-like kinases	Lectin-RLK	11.1459	-0.570896	0.569802	17.8819	0.458562	0.483905	1.1209	3.41674	0.216351	7.51083	1.84235	0.0526736	12.8111	0.157617	0.813255	6.69808	1.57681	1.0379	2.55399	-1.21181	0.557158	2.20233	0.474985	0.769324	2.49184	-0.692762	0.694792	6.76337	1.26094	0.324402	16.1726	0.0325989	0.968064	2.66261	0.117591	0.948214	3.03157	-1.37074	0.36656	1.08391	0.271008	0.91424
VIT_03s0097g00120.t01	Receptor-like kinases	Lectin-RLK	0	NA	NA	0	NA	NA	0.134107	0.603445	0.882433	0	NA	NA	0	NA	NA	0	NA	NA	0	NA	NA	0	NA	NA	0.169615	-0.488881	0.904634	0	NA	NA	0	NA	NA	0	NA	NA	0	NA	NA	0	NA	NA
VIT_03s0097g00130.t01	Receptor-like kinases	Lectin-RLK	0.862136	1.96506	0.507673	0	NA	NA	0	NA	NA	0.334937	1.84059	0.64833	0.875651	1.90345	0.560891	0	NA	NA	0	NA	NA	0	NA	NA	0	NA	NA	0	NA	NA	0.135531	-0.858522	0.833357	0	NA	NA	0	NA	NA	0.953309	2.20576	0.525349
VIT_03s0097g00700.t01	PR proteins	PR1-like proteins	53.5893	-0.211485	0.565711	430.823	0.794586	9.62004e-05	8.34718	-0.186743	0.860905	200.88	1.42645	4.66314e-05	157.546	-0.737674	0.139195	34.3639	-1.08567	0.574931	358.156	-1.77409	NA	11.2154	-0.0635383	0.923676	5.20143	-0.83375	0.434567	402.892	-0.222258	0.841516	187.903	0.0128842	0.977586	9.60015	1.60396	0.127712	6.58994	-0.892605	0.537392	8.11413	0.378121	0.768395
VIT_03s0167g00020.t01	Receptor-like kinases	Lectin-RLK	0	NA	NA	0	NA	NA	0	NA	NA	0	NA	NA	0	NA	NA	0	NA	NA	0	NA	NA	0	NA	NA	0	NA	NA	0	NA	NA	0	NA	NA	0	NA	NA	0	NA	NA	0	NA	NA
VIT_03s0167g00030.t01	Receptor-like kinases	Lectin-RLK	0	NA	NA	0	NA	NA	0	NA	NA	0	NA	NA	0	NA	NA	0	NA	NA	0	NA	NA	0	NA	NA	0	NA	NA	0	NA	NA	0	NA	NA	0	NA	NA	0	NA	NA	0	NA	NA
VIT_03s0167g00050.t01	Receptor-like kinases	Lectin-RLK	100.781	0.0808109	0.80394	2.86325	0.977163	0.534959	1.00968	3.28056	0.189773	0.809706	0.723416	0.797318	0	NA	NA	0.952722	-0.0426389	2.65277	0	NA	NA	0.590887	-1.44878	0.632418	3.50854	-0.30541	0.812451	0.385574	-2.19079	0.586882	0.997372	3.49434	0.302279	1.16234	-2.39611	0.361639	2.92874	1.97512	0.195627	1.26308	-1.55138	0.518526
VIT_03s0167g00110.t01	Receptor-like kinases	Lectin-RLK	0.105942	1.05749	0.795154	1.56865	-1.88009	0.360203	0.987664	-0.311742	0.894188	0	NA	NA	1.00113	-0.0681539	0.979911	0.628699	1.39175	3.47602	0	NA	NA	5.03892	-1.76138	0.126283	0.131146	-0.488881	0.904634	0.571801	-2.763	0.476008	0.135531	-0.858522	0.833357	1.39363	-1.58911	0.433983	1.45175	-0.256188	0.913202	0.671376	-2.74553	0.488973
VIT_03s0180g00150.t01	Receptor-like kinases	LRR-RLK	174.089	-0.252904	0.321585	174.125	-1.06301	0.00194787	197.732	-0.196103	0.402301	184.951	-0.800812	0.0103808	320.835	0.340459	0.245739	506.372	-0.186912	0.167886	275.13	0.237552	0.662097	424.216	-0.30179	0.0871592	190.326	-0.142517	0.733903	169.893	-0.115496	0.747404	215.762	-0.20949	0.493296	319.059	0.0419973	0.848404	219.322	-0.440735	0.138043	143.002	-0.441861	0.235849
VIT_03s0180g00200.t01	Phytoalexin biosynthesis	Phenylpropanoids - Resveratrol/hydroxycinnamic acid glucosyltransferase	172.899	-0.29309	0.456462	840.954	0.468786	0.0889818	1117.49	-0.0334095	0.87596	861.31	0.402937	0.144714	1755.15	-0.153825	0.495916	3823.74	0.0964488	0.196095	2653.86	-0.205628	0.703355	2267.02	-0.353959	0.0043827	1251.84	0.742056	0.0313589	403.064	-0.315049	0.543753	976.478	-0.351251	0.242397	1834.88	-0.281902	0.320434	930.871	-0.482102	0.0284139	315.051	0.743582	0.129915
VIT_03s0180g00250.t01	Cell wall reinforcement	Lignins - Cinnamyl alcohol dehydrogenases	1.35089	-2.01063	0.358389	0.480665	2.53465	0.527125	1.26762	-3.95149	0.199525	1.36817	-2.76571	0.208523	8.86147	0.716012	0.53853	0	NA	NA	0.169366	-0.857597	0.833534	1.96876	3.19018	0.138262	1.55837	-2.57658	0.217631	0.865283	-0.798999	0.743665	29.4261	-0.120472	0.787606	1.82297	3.29641	0.169729	0.544019	0.4305	0.907015	0.478444	1.08052	0.789087
VIT_03s0180g00260.t01	Cell wall reinforcement	Lignins - Cinnamyl alcohol dehydrogenases	2260.7	0.487313	0.0917866	1655.09	-0.137435	0.509597	1372.72	0.194517	0.508625	728.155	0.48382	0.0477608	863.027	-0.243859	0.227197	1147.55	-0.0463121	0.14053	694.084	0.174687	0.582902	984.24	0.0399084	0.828905	1130.41	-0.439075	0.176368	639.96	0.550911	0.129671	785.339	-0.187721	0.457253	701.801	-0.357665	0.107157	2087.66	0.265319	0.406796	1578.54	0.522442	0.0348179
VIT_03s0180g00320.t01	Phytoalexin biosynthesis	Phenylpropanoids - Resveratrol/hydroxycinnamic acid glucosyltransferase	9.46406	-0.439539	0.717079	90.3542	0.647859	0.0895108	5.12381	-1.79879	0.22221	48.4113	-0.459935	0.471352	91.3061	-0.0861187	0.771992	32.3065	-0.557424	0.600553	111.302	-0.172902	0.742828	82.3414	-0.500833	0.054154	17.9844	-0.0749793	0.909853	36.8093	0.121072	0.852662	58.5084	-0.696467	0.0922561	56.8633	-0.157033	0.772814	19.1369	-0.502276	0.444231	21.1059	0.284673	0.677525
VIT_04s0008g00110.t01	Jasmonic acid-mediated signaling pathway	Hormone signal transduction - Jasmonate-ZIM-domain proteins	2.60292	0.145781	0.917218	1.89666	-0.607654	0.74439	0	NA	NA	0	NA	NA	0.46823	2.28222	0.562688	0	NA	NA	0.148296	-0.857597	0.833534	0.332865	1.77666	0.659754	3.55463	-0.651399	0.63295	3.94531	0.545461	0.702257	0	NA	NA	0.787411	1.96523	0.563096	0.197297	-1.54751	0.704504	0.503532	-2.32799	0.559403
VIT_04s0008g00120.t01	PR proteins	PR3 Basic chitinases	38.7518	-0.704083	0.407945	173.855	0.198384	0.590549	59.7977	-1.04082	0.0886103	79.9975	-1.70301	0.00189605	470.659	0.756917	0.000459425	204.155	0.856885	0.203654	565.678	0.963426	0.000715516	58.7123	0.910161	0.00841419	92.9573	-1.03367	0.116611	120.77	0.632899	0.243705	61.3495	0.219469	0.656648	21.0565	2.11301	0.00236097	95.8342	-1.79984	0.00150332	37.3683	1.01832	0.148028
VIT_04s0008g00140.t01	PR proteins	PR3 Basic chitinases	11.2276	1.00498	0.203718	26.6199	1.21139	0.0406109	6.23345	2.53244	0.0545769	16.8992	2.87198	0.000552516	239.925	-0.219099	0.602495	52.1882	0.557585	0.438148	271.432	-1.22172	0.309366	50.6667	2.08943	7.98167e-09	5.1969	0.942159	0.41829	0.468945	0.581537	0.885654	14.16	0.0144413	0.98123	19.7046	0.497579	0.46065	14.2454	-1.28473	0.149752	11.4768	2.99819	0.00772574
VIT_04s0008g00290.t01	Receptor-like kinases	LRR-RLK	0.226912	1.20293	0.767467	1.65857	3.2316	0.149519	0	NA	NA	0	NA	NA	6.05583	1.30457	0.225066	0.662801	2.80928	3.33946	5.63256	0.633589	0.614107	0.478621	-1.01697	0.757378	0.262291	-1.29127	0.749686	0	NA	NA	3.27606	-4.04652	0.0174225	0.381148	0.125442	0.975475	0.848285	2.90722	0.340119	0	NA	NA
VIT_04s0008g00300.t01	Receptor-like kinases	LRR-RLK	19.0642	0.89163	0.208139	563.395	1.05205	0.0010959	106.479	2.10763	1.25687e-05	84.8574	2.74034	9.19309e-12	513.573	-0.0144063	0.96301	1272.72	0.99415	0.302488	153.677	-0.966266	0.550162	126.455	0.818537	0.0435686	124.856	-0.957812	0.0618732	50.4427	0.315729	0.616648	349.987	-0.360182	0.286973	26.2874	0.0290416	0.971482	174.935	0.83945	0.0140603	75.6276	2.37861	7.04266e-07
VIT_04s0008g00310.t01	Receptor-like kinases	LRR-RLK	84.1043	1.74495	0.000904954	1300.55	1.31678	0.000181051	252.612	2.86715	0.00330464	175.853	1.92263	0.04356	523.488	0.618727	0.0624138	2043.79	0.736406	0.589587	338.407	0.00512913	0.994096	300.61	0.804806	0.00372444	238.326	-1.33862	0.0183793	89.2432	-0.00568137	0.989567	364.006	-1.07404	0.000320235	107.684	0.0143479	0.978592	208.247	1.27687	1.2115e-05	415.232	1.68068	0.107858
VIT_04s0008g00370.t01	Receptor-like kinases	LRR-RLK	13.6083	-0.264537	0.721303	126.865	0.869884	0.00293974	79.0138	2.24531	3.06841e-05	29.0292	1.2358	0.0329852	432.02	-0.122092	0.732003	110.162	1.11673	0.41353	72.7276	-0.693823	0.497426	112.224	-0.0102162	0.980121	51.8266	-1.50108	0.0453108	19.1176	-1.17956	0.282908	213.928	-0.0755306	0.832072	26.5839	-0.847669	0.20741	84.2117	0.404687	0.423771	61.833	1.70397	0.00212795
VIT_04s0008g00390.t01	Receptor-like kinases	LRR-RLK	3.43606	0.954069	0.512249	7.91499	0.34583	0.690688	7.55144	3.17135	0.0085095	1.63075	3.02827	0.186683	19.4308	-0.256126	0.682888	29.4455	1.97399	0.770682	10.3335	-1.09263	0.491921	0.208244	0.833711	0.838106	1.34221	-2.31345	0.295017	3.41501	1.75506	0.274152	21.0998	-0.862953	0.139653	1.64524	-2.01236	0.45684	6.1795	2.76984	0.0231298	4.62677	4.74806	0.00668926
VIT_04s0008g00400.t01	Receptor-like kinases	LRR-RLK	0.226912	1.20293	0.767467	0.420228	2.36139	0.556986	3.59687	1.15379	0.371144	2.82579	2.80498	0.0884403	10.6621	-0.922647	0.231936	3.73609	-0.636228	1.16641	1.18637	-3.64153	0.35568	0	NA	NA	0.124863	1.39929	0.731327	2.71052	0.830087	0.658743	8.55291	-0.0387984	0.971492	1.70128	0.360193	0.87642	4.55833	2.18744	0.115716	1.31748	2.83316	0.222825
VIT_04s0008g00410.t01	Receptor-like kinases	LRR-RLK	12.0306	1.93989	0.0580891	10.4617	0.464568	0.524404	2.30323	-0.261765	0.899352	4.71257	2.29897	0.0657819	1.1359	-1.46411	0.58248	7.69156	1.95258	0.965681	6.86742	-1.22187	0.342356	1.81188	-1.01001	0.635031	1.68391	-0.616065	0.825403	3.64999	-0.873153	0.5579	1.34613	2.77128	0.256888	1.25758	3.82757	0.122148	6.80016	1.41408	0.148937	0.335688	-1.7383	0.666112
VIT_04s0008g00420.t01	Receptor-like kinases	LRR-RLK	66.9298	0.23178	0.633169	599.107	0.887419	0.0013596	161.636	1.52258	0.00157968	909.492	1.7184	2.13102e-07	219.517	-1.22397	0.0067999	162.979	0.987977	0.371811	338.149	-1.58914	0.047535	70.506	0.167242	0.650738	205.967	-1.0514	0.0603858	614.195	-0.658526	0.208108	123.231	0.575605	0.226965	70.9303	-0.701815	0.206639	143.635	0.742195	0.133696	247.609	0.617241	0.318675
VIT_04s0008g00430.t01	Receptor-like kinases	LRR-RLK	3.31092	0.293491	0.903449	0	NA	NA	0	NA	NA	0	NA	NA	0	NA	NA	0	NA	NA	0	NA	NA	0	NA	NA	0	NA	NA	0	NA	NA	0	NA	NA	0	NA	NA	0	NA	NA	0	NA	NA
VIT_04s0008g00440.t01	Receptor-like kinases	LRR-RLK	80.5302	0.832823	0.025451	798.987	1.1115	0.000495237	187.137	2.02941	6.45932e-06	211.048	1.92928	8.66891e-09	565.724	-0.17707	0.554845	1022.17	0.931191	0.30782	293.95	-0.658274	NA	233.241	0.896088	0.00202373	153.646	-0.337861	0.507872	162.564	-0.138284	0.800947	310.765	-0.153643	0.585991	108.37	0.847095	0.127115	175.339	0.747555	0.0636443	278.561	2.27336	1.67662e-09
VIT_04s0008g00890.t01	Abscisic acid-mediated signaling pathway	Hormone receptor - PYL2	38.6057	-0.689114	0.213306	31.8032	-0.286319	0.567677	25.835	-0.300365	0.566398	38.5019	0.370922	0.4689	55.4176	-0.10066	0.797345	66.0672	0.320669	0.320823	65.2162	0.205908	0.599287	43.4909	0.0114724	0.978651	32.4369	0.340336	0.458925	44.2974	-0.310778	0.473541	52.7852	0.467824	0.310559	53.6181	0.574797	0.178242	42.989	-0.850553	0.0312571	32.5485	-0.136299	0.823663
VIT_04s0008g00920.t01	Receptor-like kinases	LRR-RLK	11.7719	1.28715	0.106619	8.09686	2.46284	0.0158329	6.06511	0.0412871	0.9652	0.828406	3.14928	0.315026	2.41883	1.83458	0.22482	0.307443	1.71452	4.04413	2.14786	-1.13738	0.52117	0	NA	NA	0	NA	NA	0	NA	NA	1.06269	-2.22118	0.405505	0	NA	NA	7.82059	-0.458682	0.599907	0.134202	1.19003	0.770562
VIT_04s0008g00950.t01	Calcium signaling	Calcium sensors - Calcineurin B-like proteins (CBL)	35.8454	-0.227872	0.602223	60.7364	0.0864414	0.797652	45.7545	0.00981632	0.980153	49.56	-0.111133	0.780165	78.845	0.0777814	0.78451	96.3992	0.370668	0.309903	74.5328	-0.112609	0.787506	79.9422	-0.011681	0.966892	48.8933	-0.454031	0.278353	62.2453	-0.0841435	0.847167	66.7398	0.0372531	0.917003	76.6659	-0.00347087	0.991081	52.721	-0.0211135	0.951209	57.458	0.343474	0.48086
VIT_04s0008g00960.t01	Calcium signaling	Calcium sensors - Calcineurin B-like proteins (CBL)	56.5493	0.368546	0.314922	69.4494	0.0256169	0.93718	34.9218	-0.437888	0.342138	52.5556	0.244025	0.468323	21.3836	0.00684826	0.989685	66.8164	0.343955	0.357746	42.9453	-0.24632	0.578143	33.7444	0.193227	0.650508	47.649	0.0481592	0.908611	68.2754	0.166914	0.647785	38.5689	0.354035	0.454484	33.3553	-0.243478	0.625999	57.4018	-0.351224	0.314398	54.6801	0.089554	0.842325
VIT_04s0008g01120.t01	ROS scavenging	Glutaredoxins	164.624	0.118867	0.753203	150.606	-0.337663	0.337401	167.749	0.0588331	0.864064	111.051	0.55017	0.190363	125.847	-0.62352	0.0948951	149.937	0.219061	0.253698	176.439	0.11616	0.837212	152.607	-0.223835	0.260021	102.93	0.262682	0.521251	95.6038	0.20415	0.620505	103.762	0.555651	0.0723331	89.897	-0.0534994	0.899373	296.062	0.240858	0.389891	114.35	0.372125	0.376715
VIT_04s0008g01210.t01	Jasmonic acid-mediated signaling pathway	Hormone biosynthesis - Fatty acid desaturases	1134.79	-0.14696	0.484298	478.05	-0.791936	0.0105342	1095.38	-0.210422	0.311767	725.537	-0.649087	0.000382748	1416.8	0.209333	0.227347	548.59	-0.281397	0.203257	907.818	0.000629021	0.99903	1471.97	-0.0457161	0.733132	524.016	-0.0495879	0.9012	863.189	0.189039	0.568935	828.153	-0.0752192	0.771469	1116.42	0.318378	0.14769	908.66	-0.239824	0.303444	678.368	-0.451418	0.226787
VIT_04s0008g01220.t01	Receptor-like kinases	LRR-RLK	290.417	-0.269412	0.454631	150.938	-0.896547	0.00130448	161.127	-0.740936	0.00485849	203.113	-0.78558	0.00971173	424.712	-0.0023767	0.990946	364.483	-0.173735	0.247141	400.78	-0.0508485	0.933484	325.439	0.0660713	0.705063	219.078	0.00174803	0.997099	264.827	0.377097	0.38399	334.505	-0.129466	0.722442	519.669	0.494072	0.101101	194.941	-0.65656	0.0631258	199.272	-0.49346	0.235047
VIT_04s0008g01310.t01	MAPK signaling	MAPKKK	474.958	0.461241	0.0909669	539.51	0.464369	0.0339015	329.374	0.816288	0.00475189	309.814	0.496439	0.161243	556.037	0.386079	0.061907	579.747	0.0386205	0.214682	538.041	0.0162965	0.958292	568.577	0.0496342	0.69781	317.927	-0.3672	0.252212	394.119	-0.205058	0.582884	465.303	-0.661141	0.000398764	432.67	-0.250068	0.372416	389.234	0.316711	0.124193	371.165	-0.0751348	0.832935
VIT_04s0008g01420.t01	Abscisic acid-mediated signaling pathway	Hormone signal transduction - Protein phosphatase 2C (HAB1)	1062.27	0.139443	0.55224	1118.15	-0.266917	0.136694	836.09	0.178108	0.276528	852.092	-0.0206229	0.920136	1211.19	0.179504	0.347024	1406.68	-0.0732666	0.191727	1347.83	-0.0764057	0.792519	1442.66	0.068462	0.529704	931.633	-0.31232	0.306434	1007.58	-0.134128	0.683405	1058.17	-0.296152	0.0819944	1285.65	-0.223078	0.337312	1143.71	0.103794	0.527903	890.769	-0.275305	0.331931
VIT_04s0008g01710.t01	MAPK signaling	MAPKKK	0	NA	NA	0	NA	NA	0	NA	NA	0	NA	NA	0	NA	NA	0	NA	NA	0	NA	NA	0	NA	NA	0	NA	NA	0	NA	NA	0	NA	NA	0	NA	NA	0	NA	NA	0	NA	NA
VIT_04s0008g01970.t01	Receptor-like kinases	LRR-RLK	105.78	0.0736165	0.808742	61.7703	-0.726844	0.108547	90.6731	0.0096402	0.972777	121.144	-1.06797	0.00117324	94.2877	-0.260894	0.557986	75.4216	-0.883044	0.448027	32.5202	-0.36523	0.692906	112.051	-1.05532	0.0166448	68.0049	0.000712742	0.998944	148.378	-0.040758	0.932477	67.7377	-0.428018	0.371444	52.7186	1.05211	0.0210018	88.0957	0.163974	0.6473	53.5084	-0.256001	0.524883
VIT_04s0008g02080.t01	Abscisic acid-mediated signaling pathway	Hormone receptor - G-PROTEIN-COUPLED RECEPTOR 1 (GCR1)	98.2502	0.167973	0.586291	103.809	-0.0763736	0.79742	86.0202	-0.0621633	0.826579	85.1126	-0.115073	0.751621	117.441	0.254978	0.299615	118.228	0.0216301	0.254581	160.925	0.093351	0.747238	103.314	0.0987273	0.688091	86.9878	-0.250568	0.527413	102.923	0.133847	0.692968	116.736	-0.395017	0.182007	105.294	-0.233122	0.412448	120.039	-0.0139272	0.958097	105.431	0.107961	0.72549
VIT_04s0008g02230.t01	Ethylene-mediated signaling pathway	Hormone signal transduction - AP2/ERF TFs - ERF family	0.447341	0.967172	0.811175	0	NA	NA	0.822466	0.0645948	0.981452	0.32759	-0.0634844	0.987587	0.367338	-2.05665	0.610023	0.153722	0.887366	4.08047	0.137527	1.06596	0.793912	0.42462	-0.870969	0.819895	0.476937	2.64156	0.507632	0	NA	NA	0.516437	1.04282	0.78388	0.478806	-2.35464	0.555502	0.127586	0.376046	0.926573	0.258818	1.19003	0.770562
VIT_04s0008g02290.t01	Abscisic acid-mediated signaling pathway	Hormone signal transduction - ABI3-INTERACTING PROTEIN 2 (AIP2)	376.361	-0.251674	0.355286	453.172	0.269946	0.151893	333.886	0.0852693	0.688827	351.604	0.383731	0.11938	536.354	-0.199181	0.369894	471.747	0.239131	0.165496	654.796	-0.201876	0.564755	454.451	-0.069688	0.649371	329.474	0.0690241	0.802619	359.882	-0.125763	0.647143	504.758	0.307146	0.129378	464.39	-0.0982309	0.628603	412.525	0.0306579	0.87008	376.169	0.20266	0.498264
VIT_04s0008g02890.t01	Receptor-like kinases	LRR-RLK	4.45438	0.0151888	0.988951	3.45891	-0.662809	0.567979	0.516053	0.566818	0.862389	4.95751	-0.600314	0.571884	6.40212	0.351707	0.755508	3.1127	-1.08582	1.54843	4.70113	0.441116	0.742163	4.44385	0.938655	0.370374	2.44433	1.4437	0.509475	6.01591	0.0938395	0.924218	3.88784	-0.868703	0.461574	3.2526	-0.0668864	0.963717	1.81849	-0.827134	0.635921	4.15482	-1.65559	0.196021
VIT_04s0008g03020.t01	MAPK signaling	MAPKKK	689.302	0.495584	0.0352867	882.406	-0.0219524	0.888462	552.865	0.267903	0.142495	548.186	0.161668	0.472459	641.059	0.0526479	0.777241	760.519	0.0662509	0.160887	727.959	-0.0680504	0.772248	710.35	0.0833779	0.524878	566.734	-0.0440231	0.879221	598.759	-0.0307324	0.909599	544.557	-0.388127	0.0395622	694.822	-0.463105	0.040442	782.372	0.255827	0.219763	626.747	-0.0973334	0.714641
VIT_04s0008g03240.t01	Receptor-like kinases	LRR-RLK	169.598	0.352082	0.195318	120.062	-0.376922	0.247474	74.0039	0.142069	0.750725	128.114	0.113563	0.688669	197.234	-0.157713	0.522895	155.187	-0.190974	0.231915	190.408	-0.160429	0.627385	163.427	-0.120212	0.579431	111.033	-0.586639	0.131827	87.2532	0.0766204	0.855576	117.742	-0.261857	0.337118	158.931	0.157036	0.56839	123.377	0.416402	0.183682	130.538	-0.181793	0.542542
VIT_04s0008g03400.t01	Ethylene-mediated signaling pathway	Hormone signal transduction - AP2/ERF TFs - ERF family	133.897	-0.158077	0.574788	102.094	-1.34164	0.00221962	121.941	-0.513462	0.100075	114.365	-0.577179	0.241268	180.591	0.0513135	0.840903	145.8	0.224871	0.232755	119.754	0.623574	0.0997808	181.099	0.0302928	0.87723	122.606	0.436356	0.158667	107.778	-0.374649	0.320602	179.641	0.540093	0.0378348	157.488	0.28967	0.414901	149.207	-0.505121	0.10591	92.6855	-0.265604	0.56085
VIT_04s0008g04790.t01	Abscisic acid-mediated signaling pathway	Hormone transportation - ATP-BINDING CASSETTE G40 (ABCG40)	6.00785	0.224605	0.827392	2.68936	-0.898108	0.563856	2.73018	-1.08454	0.47061	1.59448	0.693074	0.728143	7.02986	1.04636	0.264355	3.49814	-0.524304	1.39134	10.8592	0.356056	0.647647	3.4507	1.69877	0.192362	3.94058	1.70603	0.288564	2.8201	0.632918	0.674735	6.48268	0.346247	0.712876	8.77736	0.434016	0.611282	4.08217	-0.668738	0.617379	9.78524	-0.680685	0.510073
VIT_04s0008g04820.t01	Abscisic acid-mediated signaling pathway	Hormone transportation - ATP-BINDING CASSETTE G40 (ABCG40)	0	NA	NA	3.67202	0.4021	0.728517	0	NA	NA	0	NA	NA	3.79179	-5.42882	0.00286858	0.890999	0.376314	2.73504	0	NA	NA	0.155505	0.833711	0.838106	0	NA	NA	0.480757	-1.09117	0.787238	0	NA	NA	0.356147	0.125273	0.975508	0.735733	1.29829	0.656861	0.805211	3.27023	0.409719
VIT_04s0008g04970.t01	Phytoalexin biosynthesis	Terpenoids - 1-deoxy-D-xylulose-5-phosphate synthases	105.212	0.185606	0.561261	99.7045	-0.254308	0.374254	81.3998	0.115982	0.707819	93.6933	0.0812527	0.770047	144.502	0.137478	0.564093	139.802	0.0888619	0.249404	151.979	0.0665203	0.809095	136.67	-0.123879	0.559326	94.4319	-0.081589	0.802273	98.4848	-0.1904	0.556413	113.027	-0.173206	0.505457	131.216	0.133824	0.623697	105.586	-0.0511743	0.862542	89.8152	-0.299947	0.402854
VIT_04s0008g05190.t01	Jasmonic acid-mediated signaling pathway	Hormone signal transduction - Homeodomain transcription factor (OCP3)	164.903	-0.134815	0.567159	239.817	0.0818681	0.689924	181.926	-0.0886662	0.738582	217.471	-0.0961251	0.699575	279.11	-0.246599	0.217544	330.175	-0.0992407	0.191158	231.456	-0.293495	0.365813	250.162	0.105999	0.533383	257.513	0.0272899	0.939129	221.824	-0.147152	0.67314	236.908	0.0144641	0.950281	245.156	0.0846378	0.742566	298.516	0.0860613	0.726053	234.462	0.265144	0.390191
VIT_04s0008g05210.t01	Abscisic acid-mediated signaling pathway	Hormone signal transduction - Others - bZIP transcription factor (HY5)	49.7959	-1.12201	0.0107746	47.7156	-0.231663	0.590447	47.3561	-0.354912	0.352459	63.9069	0.348853	0.398721	99.3788	-0.322036	0.289334	83.3211	0.250894	0.354871	188.893	-1.04468	0.0483628	114.248	-0.0662856	0.793502	54.341	0.277684	0.641771	55.2356	-0.165046	0.699517	114.956	0.536124	0.0562558	111.529	0.0961941	0.786846	46.511	-0.147255	0.747341	52.57	-0.0355793	0.954723
VIT_04s0008g05220.t01	Cell wall reinforcement	Cellulose - Cellulose synthases (CESA)	5193.5	0.315166	0.238457	3644.16	-0.311285	0.142949	3365.02	0.672304	0.0109207	2839.17	-0.378578	0.0796349	6217.42	0.439455	0.0563161	6744.23	-0.0107928	0.17761	6541.27	0.157364	0.662921	7368.99	0.117221	0.219091	3592.89	-0.092311	0.760776	3687.71	0.238714	0.5328	5315.41	-0.733135	0.000230736	5604.19	-0.169139	0.415528	3900.03	0.144217	0.453771	3154.27	-0.0738512	0.820666
VIT_04s0008g05320.t01	Receptor-like kinases	Lectin-RLK	1.66204	2.35523	0.272353	7.19192	-0.682136	0.485366	4.32757	-0.429406	0.732121	0.852707	0.532576	0.829365	26.1627	-0.380238	0.4427	35.9139	0.227652	0.579571	28.0047	0.264639	0.646865	24.3024	0.0966239	0.842958	2.97035	0.250529	0.869331	0.516279	-1.16719	0.743412	1.02643	0.130264	0.956554	19.2707	-1.31336	0.110519	10.6136	0.685923	0.367129	0.938332	2.20229	0.528132
VIT_04s0008g05440.t01	Ethylene-mediated signaling pathway	Hormone signal transduction - AP2/ERF TFs - ERF family	556.7	-0.310429	0.156358	218.917	-0.511594	0.189981	321.376	-0.488758	0.0522298	201.66	-0.467848	0.110432	640.859	0.0863318	0.743842	512.735	0.0458217	0.239216	558.129	0.470767	0.327259	661.117	-0.0229865	0.881324	225.351	0.142428	0.697797	289.19	-0.234159	0.582186	521.779	0.406946	0.137845	454.74	0.00841232	0.981171	354.246	-0.211413	0.527731	302.149	-0.293515	0.465002
VIT_04s0008g05450.t01	Abscisic acid-mediated signaling pathway	Hormone signal transduction - Phospholipase D alpha 1 (PLDALPHA1)	115.18	0.435957	0.167285	32.9876	-0.141289	0.767628	30.3112	0.540734	0.262539	25.5223	-0.734939	0.143785	65.5435	0.635396	0.156318	61.5917	-0.0606868	0.402593	78.8798	0.178017	0.784108	75.341	-0.085701	0.758686	47.19	-0.323293	0.536243	15.0636	0.247281	0.797243	66.0209	-0.612637	0.0848192	68.4904	-0.214017	0.558813	45.616	0.225293	0.638158	43.301	-0.798417	0.0853931
VIT_04s0008g05470.t01	Ethylene-mediated signaling pathway	Hormone signal transduction - EIN3-BINDING F BOX PROTEIN 1 (EBF1)	2341.13	0.644685	0.0120185	2390.76	0.0114281	0.960157	1987.46	0.666441	0.00129346	1799.2	0.376373	0.136981	2248.21	0.292895	0.0599545	2462.61	0.0199385	0.191872	2238.12	-0.0184235	0.956288	2602.9	0.0910577	0.492569	2094.74	0.127943	0.705374	2021.02	-0.000912708	0.997581	1839.88	-0.451106	0.0287063	2348.28	-0.299633	0.210772	2451.55	0.288228	0.14526	1698.92	0.0814768	0.786928
VIT_04s0008g05490.t01	ROS scavenging	Ascorbate peroxidases	395.958	-0.305978	0.105247	417.332	-0.0712576	0.737493	454.334	-0.166624	0.40334	504.592	-0.137353	0.479409	531.711	-0.226794	0.204686	602.299	-0.174271	0.177247	505.947	-0.105798	0.692734	574.007	0.330597	0.0339993	522.243	-0.277184	0.224139	538.386	-0.0597841	0.807436	461.136	0.166036	0.372325	491.895	-0.469074	0.0318547	514.436	-0.27375	0.174234	373.756	-0.408182	0.120867
VIT_04s0008g05500.t01	Receptor-like kinases	Lectin-RLK	124.328	0.073098	0.790778	163.591	-0.176015	0.535081	95.9461	0.135181	0.657663	114.966	0.0832521	0.757962	224.301	-0.0161538	0.937311	275.295	0.17591	0.201484	144.351	0.234185	0.533376	166.711	0.0315166	0.872668	144.514	-0.208134	0.522735	101.682	-0.236201	0.522447	133.353	-0.173639	0.484126	151.654	0.121367	0.636055	161.267	0.157088	0.529461	68.4892	-0.541878	0.186807
VIT_04s0008g05640.t01	PR proteins	PR14 Lipid-transfer proteins	7464.49	-0.58546	0.0571488	2687.43	-0.561877	0.186293	5933.07	-0.869053	0.0063644	5439.14	-1.10983	0.00226928	12857.5	-0.155081	0.518139	11173.9	0.302472	0.206169	13325.7	0.714569	0.167818	12426.1	0.106328	0.448806	5509.24	0.106258	0.821673	7530.86	0.180926	0.650024	13866.9	0.47519	0.0198124	16914.3	0.171089	0.520875	7105.01	-1.02326	0.101285	5031.32	0.360124	0.690855
VIT_04s0008g05760.t01	Salicylic acid-mediated signaling pathway	Hormone signal transduction - WRK18	168.423	1.17391	0.00330174	1519.37	2.12463	0.00130064	256.872	1.52414	0.000142077	229.396	2.0115	1.49956e-10	952.256	-0.446937	0.208069	1406.67	0.647141	0.767003	240.13	-0.58486	0.47693	217.71	0.284205	0.300167	194.263	0.321145	0.505987	175.257	0.726174	0.150314	530.44	0.295171	0.385241	181.993	1.25661	0.149953	282.704	1.0266	0.00135707	396.786	2.24495	1.90488e-10
VIT_04s0008g05770.t01	Calcium signaling	Calcium sensors - Calcineurin B-like (CBL)-interacting protein kinases (CIPK)	579.942	0.630965	0.00743446	763.18	0.290559	0.279936	587.171	0.322327	0.112602	517.097	0.602297	0.0042395	343.729	-0.484135	0.117335	265.704	0.397968	0.240576	354.877	-0.0307388	0.941956	348.602	0.0474004	0.804665	603.387	-0.35577	0.159875	373.882	0.329596	0.411112	300.799	0.130303	0.643134	330.509	-0.902217	0.00379314	546.584	0.330372	0.0752216	650.487	0.647925	0.0327744
VIT_04s0008g06000.t01	Ethylene-mediated signaling pathway	Hormone signal transduction - AP2/ERF TFs - ERF family	24.5412	0.308724	0.560339	44.5692	-1.0894	0.0714444	19.1977	-0.3848	0.501047	136.925	1.31363	0.00870879	38.4276	-0.149377	0.763719	33.2912	0.623213	0.401401	27.2667	-0.0630022	0.907502	18.0491	-0.115264	0.838415	50.3977	0.858316	0.10762	84.2411	-0.388575	0.479067	22.9967	0.146497	0.796501	18.0898	-0.0542107	0.929306	29.8489	0.440942	0.381388	21.1346	0.596814	0.340711
VIT_04s0008g06570.t01	Phytoalexin biosynthesis	Alkaloids - Chorismate mutases	614.268	-0.197187	0.291567	152.905	0.320342	0.221915	163.299	-0.379554	0.0893797	203.652	0.0699994	0.788369	259.712	-0.206639	0.390371	212.009	-0.00373943	0.198984	245.942	-0.306502	0.326295	164.984	-0.254707	0.223453	201.842	0.225835	0.445213	246.338	-0.367711	0.346922	206.74	0.13538	0.545863	181.499	0.312105	0.239164	157.439	-0.0172807	0.955328	100.613	-0.0263523	0.949144
VIT_04s0008g06780.t01	ROS scavenging	Glutathione peroxidases	2880.57	-0.287226	0.0885225	2401.09	-0.0078414	0.96309	3774.7	-0.342679	0.111689	3409.35	-0.294719	0.098039	2366.84	-0.287973	0.0563046	2754.53	-0.0675394	0.153871	3580.13	-0.0368633	0.89005	3005.67	0.157927	0.170275	3228	0.015166	0.964302	3990.71	0.0425882	0.870396	2885.54	0.353164	0.050779	3363.61	-0.341243	0.0965511	2838.23	0.0341184	0.826104	3277.83	-0.194918	0.417449
VIT_04s0008g07040.t01	ROS production	Class III cell wall peroxidases (Prxs)	3.77649	-1.09626	0.400613	10.8529	-0.742283	0.332168	5.04221	0.009186	0.993274	2.70454	1.99209	0.228338	18.8954	-0.117781	0.896759	28.7085	-1.16616	0.469012	6.50853	-1.0197	0.454189	13.5801	-3.39849	0.000676828	5.13162	-1.05369	0.35232	2.45827	0.31669	0.852259	8.0903	-0.52452	0.555691	11.9502	2.06592	0.0109627	6.77508	0.341963	0.695891	0.933091	0.046919	0.987395
VIT_04s0023g00740.t01	ROS scavenging	Thioredoxins	6183.11	-0.130098	0.482522	5720.44	-0.297388	0.1495	6694.1	-0.286134	0.291531	6734.91	0.124802	0.598487	3751.8	-0.281399	0.133647	3892.57	0.0833269	0.233749	5828.61	0.0755648	0.789925	4322.6	0.233858	0.0823238	6240.62	0.242892	0.46116	8985.31	-0.0223373	0.936054	4814.04	0.597339	0.00883826	5025.43	-0.543211	0.0213841	7123.55	-0.0273855	0.857596	6374.98	-0.274182	0.332517
VIT_04s0023g00950.t01	Ethylene-mediated signaling pathway	Hormone signal transduction - AP2/ERF TFs - ERF family	0	NA	NA	0	NA	NA	0	NA	NA	0	NA	NA	0	NA	NA	0	NA	NA	0	NA	NA	0	NA	NA	0	NA	NA	0	NA	NA	0	NA	NA	0	NA	NA	0	NA	NA	0	NA	NA
VIT_04s0023g00970.t01	Ethylene-mediated signaling pathway	Hormone signal transduction - AP2/ERF TFs - ERF family	4.6653	-0.683284	0.551175	8.00532	-0.189034	0.823162	4.78424	0.456514	0.666205	13.9157	0.694037	0.284645	10.2021	-0.800536	0.321932	8.43596	-0.929658	0.839941	6.67898	0.507956	0.608582	5.55218	-0.301828	0.773598	7.84716	0.388311	0.682965	14.4522	-0.602652	0.411093	8.30538	1.19351	0.158593	9.8772	-0.261535	0.74229	10.4174	-0.383218	0.62629	4.20039	0.458682	0.711114
VIT_04s0023g01080.t01	Receptor-like kinases	LysM-RLK	55.6925	-0.0619147	0.855339	130.555	1.82864	0.000279396	25.4589	0.562881	0.251708	32.6053	0.67941	0.129475	69.6415	0.261756	0.416208	99.4829	0.150549	0.282132	26.2215	0.371593	0.525244	33.0419	0.0198514	0.96158	30.1715	0.292383	0.560623	32.8476	-0.0819919	0.883661	43.6365	0.193106	0.628108	34.7571	0.395648	0.361079	43.055	0.20348	0.615367	30.9081	0.797234	0.132579
VIT_04s0023g01100.t01	Calcium signaling	Calcium sensors - Calmodulin-like proteins (CML)	125.669	0.0551762	0.855491	204.769	0.0804829	0.787952	122.545	-0.188504	0.554459	102.257	-0.735825	0.0267085	205.7	-0.0694986	0.818473	113.815	0.122775	0.337053	90.4409	-0.238825	0.593264	327.905	-0.0933092	0.64606	97.384	0.807955	0.221004	183.246	-0.587401	0.0734614	81.3167	-0.026379	0.930014	149.475	0.0247669	0.942056	201.425	0.25942	0.742525	124.745	-1.0642	0.0299939
VIT_04s0023g01350.t01	MAPK signaling	MAPK	0.363144	-1.88555	0.639369	0	NA	NA	0	NA	NA	0	NA	NA	0.330594	-1.92447	0.634171	0.307443	1.71452	4.04413	0.412581	2.25198	0.57492	0	NA	NA	0.262291	-1.29127	0.749686	0	NA	NA	0.175007	-0.858522	0.833357	0.28342	0.1109	0.978318	0.394594	-2.40126	0.552471	0.134202	1.19003	0.770562
VIT_04s0023g01390.t01	PR proteins	PR16 Germin-like proteins	2.97483	-0.0548901	0.972915	0.912917	-1.98953	0.461137	1.65693	0.972342	0.5848	2.13416	2.53326	0.234879	2.02781	0.913831	0.600299	0	NA	NA	2.26586	-0.178643	0.917711	1.1	-0.36069	0.861697	3.32997	0.897511	0.566686	1.25281	-1.53705	0.517875	0.166229	1.06503	0.794087	1.97366	3.36516	0.0930053	0.480148	0.339241	0.920299	3.75493	-0.669208	0.712726
VIT_04s0023g01960.t01	Cell wall reinforcement	Lignins - Laccases	100.955	-0.209922	0.543707	34.7378	-0.629016	0.281606	58.0814	-0.78019	0.0581859	51.4015	-1.60561	0.000121795	263.531	-0.391401	0.106862	315.877	-0.781538	0.252078	128.507	-0.250674	0.660731	207.045	-0.178676	0.333146	62.6324	-0.0663693	0.915291	41.0193	-0.136935	0.873364	308.757	-0.598891	0.0169664	156.345	1.05021	0.0222662	58.9155	-0.420006	0.408481	63.5249	-0.400792	0.478046
VIT_04s0023g02200.t01	Salicylic acid-mediated signaling pathway	Hormone metabolism - Salicylate/benzoate carboxyl methyltransferase	3.11345	1.87378	0.291083	0	NA	NA	0	NA	NA	0	NA	NA	0	NA	NA	0	NA	NA	0	NA	NA	0	NA	NA	0	NA	NA	0	NA	NA	0	NA	NA	0	NA	NA	0	NA	NA	0.154066	-0.733524	0.857338
VIT_04s0023g02220.t01	Jasmonic acid-mediated signaling pathway	Hormone metabolism - Jasmonate O-methyltransferases	0	NA	NA	0	NA	NA	0	NA	NA	0	NA	NA	0	NA	NA	0	NA	NA	0	NA	NA	0	NA	NA	0	NA	NA	0	NA	NA	0	NA	NA	0	NA	NA	0	NA	NA	0	NA	NA
VIT_04s0023g02230.t01	Jasmonic acid-mediated signaling pathway	Hormone metabolism - Jasmonate O-methyltransferases	63.7492	1.31447	0.00100977	188.452	0.978743	0.0410909	64.5778	4.12461	NA	126.128	1.5234	0.000129648	270.847	-0.0681053	0.93202	34.1483	0.62387	0.733301	234.684	-2.38371	NA	14.3741	-1.19922	0.225074	23.414	1.90662	0.0381648	189.51	0.0893352	0.940874	68.2103	0.0743571	0.841633	16.953	1.42607	0.526191	11.6277	2.97615	0.00484804	129.985	1.78691	0.179775
VIT_04s0023g02240.t01	Jasmonic acid-mediated signaling pathway	Hormone metabolism - Jasmonate O-methyltransferases	48.2184	1.48066	0.0355459	277.12	1.49537	0.000905265	161.338	4.01851	NA	334.983	1.0754	0.000163558	321.43	0.383586	0.627974	37.2349	0.361569	0.728299	102.082	-1.18256	0.21885	10.6929	0.440216	0.837986	36.8462	1.34853	0.405527	285.624	-0.488268	0.683573	41.7507	1.21197	0.00926128	17.3495	0.142529	0.874411	83.1442	0.98919	0.00202631	26.3374	2.79326	0.00342996
VIT_04s0023g02280.t01	Jasmonic acid-mediated signaling pathway	Hormone metabolism - Jasmonate O-methyltransferases	10.559	0.288123	0.721192	6.83254	0.767866	0.427164	6.21068	0.504477	0.667042	12.395	-0.990562	0.282785	22.0739	0.479835	0.409764	21.8045	0.187763	0.52135	16.8787	0.338297	0.664382	11.4676	0.448043	0.504071	3.71994	1.05235	0.413367	10.9057	0.12426	0.868246	15.9667	-0.265712	0.677808	10.0675	0.11761	0.883283	9.63082	-1.14048	0.176356	3.73599	0.152064	0.927279
VIT_04s0023g02290.t01	Jasmonic acid-mediated signaling pathway	Hormone metabolism - Jasmonate O-methyltransferases	86.6903	0.0232059	0.951275	48.5086	-0.476256	0.458732	95.1211	-0.561995	0.169747	136.396	-1.41137	0.00404284	219.129	0.250111	0.550093	257.145	0.330122	0.264386	162.125	0.437679	0.536386	140.434	-0.0588304	0.794626	39.0204	0.338264	0.561768	102.441	0.243712	0.630637	132.088	-0.604221	0.0935242	160.625	-0.168005	0.677017	87.6158	-0.47652	0.295478	16.9873	0.3224	0.743798
VIT_04s0023g02310.t01	Jasmonic acid-mediated signaling pathway	Hormone metabolism - Jasmonate O-methyltransferases	106.562	-0.339438	0.363023	0.464906	-0.718941	0.855521	2.7684	-0.785407	0.595067	5.90644	-1.50086	0.172363	6.12495	0.217384	0.833929	10.3992	-0.3652	0.702945	3.94334	1.23239	0.421461	3.74275	1.67793	0.230051	0.924072	-0.450906	0.854107	3.57261	0.479265	0.707911	3.52648	-0.675751	0.585715	4.75785	-0.811907	0.530306	2.9328	-0.586898	0.663746	2.0098	-0.730352	0.714136
VIT_04s0023g02380.t01	NLRs	RPW8-NBS-LRR	44.195	0.628006	0.115285	85.998	0.756622	0.0221822	49.3213	1.21629	0.00578158	32.9927	0.426664	0.346617	85.7503	0.267295	0.369291	137.658	0.215248	0.290858	81.6622	-0.101156	0.838698	60.5127	0.329443	0.322159	38.2102	-0.224462	0.61675	36.9524	0.783371	0.173926	70.8471	-0.3156	0.350243	34.4016	-0.141011	0.767632	55.33	0.685326	0.0481215	63.2911	0.850018	0.100456
VIT_04s0023g02390.t01	ROS scavenging	Thioredoxins	24.6259	-0.537869	0.297007	24.9518	0.097522	0.853481	22.3195	0.33955	0.516745	28.6056	-1.55514	0.00951651	41.5777	0.203942	0.594918	27.3115	0.528917	0.494928	51.2834	-0.258441	0.509308	135.579	-0.138866	0.512311	54.2251	0.481439	0.226799	9.65011	0.29968	0.716797	49.9445	-0.285956	0.466817	18.3889	0.681098	0.320979	18.297	-0.137273	0.80088	15.04	-0.819131	0.297203
VIT_04s0023g02420.t01	MAPK signaling	MAPK	101.155	0.0726111	0.8246	124.728	0.0963441	0.707178	95.7224	-0.019636	0.943264	115.979	-0.14056	0.571908	72.1355	0.131285	0.68573	84.9465	0.413348	0.281867	79.6534	-0.106166	0.752052	72.4104	0.183069	0.52743	95.3267	-0.155475	0.664251	158.551	0.43584	0.12351	58.4206	-0.0128094	0.969514	84.1646	-0.0143997	0.968144	131.606	0.121437	0.659042	71.8328	-0.145479	0.702716
VIT_04s0023g02570.t01	ROS production	Class III cell wall peroxidases (Prxs)	45.1195	-0.267577	0.48381	66.8754	-0.210838	0.517581	62.8496	-0.644357	0.191393	178.099	-0.0108249	0.973953	46.4234	-0.202356	0.588432	77.5246	0.604513	0.364176	44.4864	-0.234403	0.596716	48.4338	-0.0507658	0.888044	76.9425	0.564335	0.1076	166.547	-0.395929	0.317263	44.4798	0.569016	0.135621	83.1097	0.345356	0.254373	70.773	-0.562594	0.0865051	32.015	-0.470491	0.414181
VIT_04s0023g02700.t01	ROS scavenging	Thioredoxins	1329.74	-0.626845	0.0135569	1082.93	-0.256693	0.29948	1873.72	-0.549662	0.0483339	1963.2	-0.129003	0.677476	1531.06	-0.19065	0.274615	1468.5	-0.0377831	0.189206	2718.88	0.188346	0.54405	1360.72	0.00168505	0.991867	1742.75	0.401295	0.295526	1897.21	-0.143763	0.658931	2703.55	0.741202	0.000230626	1920.13	-0.264079	0.306084	1042.67	-0.2498	0.16839	1599.86	-0.289964	0.47103
VIT_04s0023g02800.t01	ROS scavenging	Glutaredoxins	86.9603	-0.697975	0.046178	90.7543	0.00750259	0.978631	55.0266	0.0926926	0.802452	69.1388	-0.0969467	0.803053	121.057	-0.203538	0.526419	97.5923	0.0229318	0.281444	87.4746	-0.431992	0.266659	88.8884	-0.190331	0.502041	60.8494	0.592069	0.127217	64.7947	-0.463998	0.214674	72.8602	0.430692	0.169728	67.1604	-0.0138683	0.965549	89.0088	0.155448	0.605653	45.733	-0.0884953	0.862716
VIT_04s0023g02900.t01	Cell wall reinforcement	Lignins - Ferulate 5-hydroxylases	36.251	0.900773	0.122764	303.504	3.43267	2.9162e-05	31.8761	2.01162	0.0049968	51.0107	1.68067	0.00162709	86.2928	0.565093	0.200711	31.0537	1.08808	0.501726	126.963	-1.25843	NA	24.1739	0.397812	0.395625	37.9536	-0.622689	0.389819	18.7684	1.6986	0.0139754	62.5139	-0.0296149	0.956282	9.29447	0.472716	0.571194	102.621	1.2347	0.202354	75.9657	0.632999	0.355926
VIT_04s0023g03070.t01	Receptor-like kinases	LRR-RLK	30.7232	-0.566077	0.270751	20.7463	-0.691421	0.190353	24.0299	-0.0931772	0.868611	32.6358	-0.409877	0.398375	102.118	0.290424	0.499112	98.2176	-0.343692	0.304896	71.1276	-0.510582	0.39388	83.4967	-0.181407	0.496091	22.8616	-0.843438	0.191164	37.3635	-0.534042	0.295234	62.908	-0.969592	0.020842	71.7833	0.508824	0.145412	26.4146	-0.453092	0.381041	28.2138	-0.973958	0.109599
VIT_04s0023g03370.t01	Phytoalexin biosynthesis	Phenylpropanoids - Flavanone 3-hydroxylases/Naringenin,2-oxoglutarate 3-dioxygenases	775.892	-0.370122	0.351116	2027.28	0.2307	0.540666	826.45	-0.639081	0.0205338	1702.14	-0.374086	0.413543	10964	-0.346404	0.0336161	13152.2	0.0104543	0.222836	12461.4	0.0812981	0.870854	10347.3	-0.710599	1.48661e-07	1047.52	0.225768	0.575475	1141.09	-0.138795	0.780406	7898.71	0.0678339	0.839269	6834.51	0.413195	0.221174	1080.17	-0.233489	0.524951	1530.97	0.129813	0.8054
VIT_04s0023g03420.t01	Calcium signaling	Calcium sensors - Ca2+-dependent protein kinases (CPK)	776.038	0.572709	0.0194883	1090.54	0.408726	0.0836888	685.082	0.763717	0.00162554	563.191	0.510975	0.0677968	749.852	0.257786	0.176163	827.654	0.139016	0.172346	699.583	0.0222365	0.938144	735.256	0.102549	0.415298	696.704	-0.264133	0.320474	613.026	0.329282	0.381272	614.17	-0.434275	0.019135	450.957	-0.421008	0.048006	871.653	0.173903	0.387088	706.084	0.415375	0.259493
VIT_04s0023g03540.t01	PR proteins	PR5 Thaumatin-like proteins	22.6477	-0.00537015	0.992278	63.945	-0.330013	0.507192	64.3897	-0.647707	0.0967718	46.2363	1.52275	0.00181765	14.3972	0.00276968	0.997233	25.8138	0.3696	0.498077	19.9849	-0.0685035	0.92043	15.7497	-0.183943	0.756551	47.8081	0.225359	0.59794	48.0376	-0.807179	0.224904	18.5568	0.520486	0.375604	37.7835	-0.133076	0.74702	50.7729	0.20431	0.699963	85.0475	0.0602234	0.932286
VIT_04s0023g03550.t01	PR proteins	PR5 Thaumatin-like proteins	4550.28	-0.106161	0.617298	3984.06	-1.01217	0.00170535	3832.86	-0.297695	0.272977	3739.58	0.938645	0.000320667	1326.38	-0.601624	0.0225505	1543.37	-0.0357101	0.255039	2291.91	-0.109475	0.743755	1302.92	0.0772	0.688032	4612.62	0.133239	0.71114	4251.74	-0.354854	0.372027	1791.06	0.595695	0.0163814	2003.17	-0.699268	0.00130576	4967.79	-0.123871	0.627332	5117.92	-0.11403	0.765253
VIT_04s0023g03620.t01	Abscisic acid-mediated signaling pathway	Hormone signal transduction - Others - REGULATORY PARTICLE NON-ATPASE 10 (RPN10)	945.802	0.354597	0.100862	1130.49	0.0850673	0.6625	748.851	0.459234	0.0250873	689.349	0.0479315	0.85006	1070.34	0.222676	0.197002	1116.43	0.0460707	0.168329	1149.67	-0.0471479	0.827179	1269.85	-0.11131	0.309013	761.898	-0.281567	0.274242	775.796	0.0400398	0.878337	929.491	-0.367947	0.0170051	790.939	0.0271751	0.880985	837.079	0.29952	0.0989434	788.925	-0.0923106	0.716438
VIT_04s0023g03750.t01	ROS scavenging	Ascorbate peroxidases	49.3711	0.0829758	0.870069	24.9055	-0.125988	0.807988	27.6343	-0.0529559	0.926174	43.4236	-0.064789	0.880972	130.248	0.35408	0.396221	104.499	0.174265	0.326823	88.4624	0.317507	0.585869	128.037	0.393867	0.27639	38.7884	-0.929927	0.183639	31.4118	0.402213	0.481692	75.1539	-0.6346	0.138882	64.3773	0.143599	0.770465	44.6408	-0.168611	0.690551	37.1567	0.0212692	0.970305
VIT_04s0023g03810.t01	Jasmonic acid-mediated signaling pathway	Hormone metabolism - Jasmonate O-methyltransferases	0	NA	NA	0	NA	NA	0.134107	0.603445	0.882433	0	NA	NA	0.351261	-2.00036	0.620263	0	NA	NA	0	NA	NA	0	NA	NA	0	NA	NA	0.144436	0.696076	0.864548	0.54743	1.09621	0.768683	0.984928	3.4863	0.326559	0	NA	NA	0	NA	NA
VIT_04s0043g00160.t01	Receptor-like kinases	LRR-RLK	587.691	-0.259696	0.266395	472.396	-0.894803	0.0103869	491.051	-0.197431	0.316529	459.441	-0.666681	0.00228794	943.965	0.110851	0.615937	928.497	-0.307816	0.155433	667.517	0.130124	0.839001	566.786	-0.445765	0.0198564	552.242	-0.336325	0.284178	442.903	-0.242226	0.474194	779.435	0.0330568	0.871495	748.229	0.163219	0.391058	536.842	-0.328312	0.302351	394.145	-0.651588	0.0875956
VIT_04s0043g00220.t01	ROS production	FAD-dependent polyamine oxidases (PAO)	217.3	-0.26413	0.277136	306.36	0.761981	0.00603969	147.029	0.259784	0.267956	201.148	0.444576	0.0580349	224.586	0.218852	0.358439	300.973	0.221399	0.18035	249.307	-0.0693086	0.852087	245.492	-0.0342352	0.851849	174.265	-0.0452743	0.865447	263.612	-0.192272	0.543317	181.198	0.187467	0.392336	189.299	0.462667	0.0654437	192.108	-0.0414339	0.872925	180.768	0.352279	0.245631
VIT_04s0043g00510.t01	Ethylene-mediated signaling pathway	Hormone signal transduction - AP2/ERF TFs - ERF family	0.363144	-1.88555	0.639369	0.16253	-0.708287	0.862196	0	NA	NA	0.16682	-1.00276	0.805878	0	NA	NA	0	NA	NA	0	NA	NA	0	NA	NA	0	NA	NA	0	NA	NA	0	NA	NA	0	NA	NA	0	NA	NA	0	NA	NA
VIT_04s0043g00900.t01	Phytoalexin biosynthesis	Alkaloids - Tryptophan decarboxylases/Tyrosine decarboxylases	0.226912	1.20293	0.767467	0	NA	NA	0	NA	NA	0	NA	NA	0.272419	1.53012	0.706035	6.19532	-2.74166	1.12715	0.496205	-2.37604	0.551753	2.27341	-3.65027	0.0703894	0	NA	NA	0	NA	NA	1.5679	-4.05269	0.110007	0.119701	-0.841136	0.836684	0	NA	NA	0	NA	NA
VIT_04s0043g00930.t01	Phytoalexin biosynthesis	Alkaloids - Tryptophan decarboxylases/Tyrosine decarboxylases	0.211885	1.59451	0.694284	0	NA	NA	0	NA	NA	0.16682	-1.00276	0.805878	2.37923	-3.69247	0.0819672	0.514927	0.868285	3.72915	0.827008	-3.11433	0.431414	1.13106	-1.70129	0.530519	0	NA	NA	0	NA	NA	0.974962	-2.14115	0.484252	0.881299	3.31777	0.23116	0	NA	NA	0	NA	NA
VIT_04s0044g00020.t01	ROS scavenging	Catalases	2854.06	0.853187	0.00282341	17975.6	-0.194672	0.48738	32099.4	0.450719	0.041329	5782.73	1.00985	0.00482729	1551.78	-0.139357	0.617428	3356.16	0.262442	0.17265	5887.78	0.4965	0.22077	3835.3	-0.00533629	0.989358	15937.2	-0.440991	0.231936	12163.2	0.383404	0.412482	313.877	-0.0903527	0.764414	519.599	-0.269784	0.294138	8172.76	0.230656	0.44638	6403.82	-0.019758	0.964918
VIT_04s0044g00190.t01	Cell wall reinforcement	Lignins - Cinnamyl alcohol dehydrogenases	167.939	-0.499284	0.0550639	70.936	-0.593436	0.293076	110.204	-0.870479	0.0626505	119.341	-0.887354	0.0063847	256.52	0.174894	0.485597	332.877	-0.324536	0.198211	312.63	0.0876115	0.857553	300.834	-0.416111	0.0189999	174.303	-0.0789354	0.774837	120.176	0.443987	0.304745	295.724	0.0803442	0.785855	254.087	0.430662	0.129722	96.8496	-0.493673	0.1742	157.929	-0.768055	0.0381364
VIT_04s0044g00210.t01	Cell wall reinforcement	Lignins - Cinnamyl alcohol dehydrogenases	0	NA	NA	0	NA	NA	0	NA	NA	0	NA	NA	0	NA	NA	0	NA	NA	0	NA	NA	2.89029	-0.223986	0.887727	0	NA	NA	0	NA	NA	0	NA	NA	4.86633	-0.916423	0.419029	0	NA	NA	0	NA	NA
VIT_04s0044g00630.t01	Calcium signaling	Calcium sensors - Calcineurin B-like (CBL)-interacting protein kinases (CIPK)	88.3849	0.276921	0.388808	94.2001	0.355908	0.287821	76.8565	0.40245	0.167096	58.0946	-0.659554	0.0845542	145.756	-0.0915035	0.70847	156.394	-0.246247	0.245165	152.995	-0.124262	0.710191	124.542	-0.111348	0.601315	74.8751	0.139687	0.703289	74.9034	0.0214976	0.951872	107.544	-0.277691	0.358767	105.485	-0.165425	0.592596	68.7947	-0.203743	0.51418	70.3704	0.401275	0.282132
VIT_04s0044g00640.t01	Receptor-like kinases	Lectin-RLK	44.7039	0.84594	0.0572106	141.126	1.1208	0.00358341	23.1524	1.35009	0.0197991	33.1217	0.85735	0.0579547	156.876	-0.477214	0.085659	145.519	0.738454	0.269073	173.703	-0.0620263	0.907469	168.531	0.433895	0.0374126	26.4962	0.27194	0.728159	23.7794	-0.0981219	0.875583	60.5182	-0.162006	0.669767	90.3362	0.729904	0.078672	41.317	0.381091	0.4129	101.685	1.65535	6.69843e-07
VIT_04s0044g00660.t01	Receptor-like kinases	Lectin-RLK	35.1566	0.643944	0.190334	47.1196	2.01252	0.000142915	5.81221	2.34464	0.0367496	10.4191	-0.0348986	0.963415	61.0639	-0.564851	0.166199	58.1768	0.359736	0.428977	88.6715	0.114547	0.816145	171.525	0.677553	0.000963257	7.8698	1.08613	0.304241	4.44004	0.0382219	0.975928	26.6516	-0.362205	0.502042	78.5757	0.402429	0.30467	7.28938	0.982095	0.323925	70.1145	1.25437	0.000688255
VIT_04s0044g00720.t01	Receptor-like kinases	Lectin-RLK	11.727	1.44752	0.0510021	167.736	1.42739	0.000684647	29.8659	2.0111	0.000300955	17.6653	2.23006	0.000333056	247.356	0.0278738	0.913247	201.937	0.487108	0.364225	67.5303	-0.17953	0.829971	52.5134	0.144162	0.68445	23.7708	0.0682151	0.913759	14.2451	-0.0122828	0.985606	100.607	-0.660931	0.085019	16.1932	0.609911	0.372885	28.3803	0.679523	0.188337	50.7342	2.08053	0.00047336
VIT_04s0044g00820.t01	Receptor-like kinases	Lectin-RLK	7.13501	0.939248	0.365365	6.25472	2.86681	0.0190443	1.24924	1.14527	0.603677	1.30189	2.67729	0.212149	3.31776	0.391283	0.75711	6.70897	0.213294	1.01065	0.599761	-1.32966	0.702365	29.91	-0.00600431	0.990754	1.06601	-0.048964	0.985697	0.13091	0.696076	0.864548	0.54627	1.08572	0.770989	9.69259	-0.0432623	0.960684	1.81445	-0.097991	0.96377	0.68944	1.732	0.648824
VIT_04s0044g00850.t01	MAPK signaling	MAPKKK	335.567	-0.154834	0.479184	233.491	-0.227634	0.258578	273.524	-0.340053	0.0951346	210.995	-0.346498	0.157928	196.659	-0.040594	0.845369	263.409	-0.0858573	0.211915	226.143	0.109932	0.776969	150.434	0.0666957	0.76192	248.185	-0.420581	0.0730596	283.16	0.160961	0.616564	245.387	0.254306	0.222814	143.587	0.0715016	0.78582	258.238	-0.213215	0.327464	239.023	-0.297256	0.35157
VIT_04s0044g01100.t01	Cell wall reinforcement	Pectin - PME inhibitors	4.91106	-0.163276	0.889159	8.37236	0.0612057	0.940808	0.572344	2.46144	0.480756	5.50009	0.253588	0.834427	18.0278	-0.0185147	0.981563	28.8244	-0.0979535	0.62712	11.9635	0.62151	0.417664	6.17621	-0.5857	0.523621	2.90169	0.23535	0.879037	0.708721	1.36771	0.669043	7.82987	-0.205482	0.812598	10.2616	-0.310363	0.711463	2.034	-0.360792	0.840053	9.47707	0.909443	0.349199
VIT_04s0044g01280.t01	Cell wall reinforcement	Callose - Callose synthases	26.9732	-0.102749	0.835913	34.5018	-0.348245	0.397341	33.0476	0.401543	0.393712	34.2875	0.273967	0.54082	64.328	0.4085	0.283256	59.0052	-0.232602	0.349603	79.2397	0.134083	0.716771	13.1252	-0.473873	0.453445	36.5941	-0.122921	0.849968	36.4353	-0.0340767	0.945865	90.1516	-0.568033	0.158452	8.45968	0.665726	0.460451	36.5337	0.294166	0.471725	26.8438	-0.341487	0.5757
VIT_04s0044g01290.t01	MAPK signaling	MAPKKK	890.942	0.664491	0.00436603	1180.13	0.40144	0.0480846	928.865	0.530635	0.00470386	687.277	0.440558	0.109885	809.812	0.214647	0.236716	988.545	0.272703	0.214412	880.171	-0.0856819	0.800954	890.635	0.286647	0.0134531	706.19	-0.201359	0.473766	856.249	0.31274	0.360469	689.298	-0.251725	0.237074	625.995	-0.155406	0.475205	986.629	0.306229	0.0814658	798.555	0.183949	0.560801
VIT_04s0044g01480.t01	Abscisic acid-mediated signaling pathway	Hormone signal transduction - Others - SAL1	248.06	-0.402092	0.132762	218.229	0.0638943	0.762358	191.09	-0.0629438	0.780113	185.174	-0.367684	0.143647	422.438	0.0339672	0.872013	366.476	-0.223634	0.171341	334.647	-0.227707	0.499559	377.413	-0.0912679	0.547936	201.158	-0.188795	0.45838	197.48	0.140537	0.66581	323.692	-0.0029411	0.98794	346.596	0.225581	0.282801	203.772	-0.164651	0.437614	204.079	0.0262169	0.927549
VIT_04s0044g01970.t01	PR proteins	PR7 Subtilisin-like endoproteinases	33.5836	0.0504449	0.918498	31.4523	-0.607012	0.241423	42.9118	-0.399428	0.307214	44.2849	-0.309032	0.428469	121.162	-0.149305	0.581237	104.321	-0.0887725	0.284131	101.296	0.279712	0.575608	50.3812	0.276757	0.390959	46.9897	-0.371041	0.417732	31.4433	-0.247469	0.673921	116.409	0.293236	0.338273	86.841	0.535115	0.133734	43.5498	-0.51025	0.23727	32.5981	-0.472821	0.357404
VIT_04s0044g01990.t01	Receptor-like kinases	Lectin-RLK	342.75	0.0652905	0.746241	29.6144	0.0184598	0.967753	7.85925	-0.224659	0.819277	7.54881	0.966566	0.293886	20.356	-0.335496	0.604838	30.0847	-0.211658	0.5395	14.2602	-0.403315	0.657366	28.0558	-0.940613	0.0300782	11.0382	0.616617	0.432239	0.954328	0.675119	0.817929	8.61619	-0.253487	0.782568	4.50724	0.493598	0.719002	14.1421	0.0968652	0.877151	9.86041	0.484132	0.563953
VIT_04s0069g00780.t01	Cell wall reinforcement	Hemicellulose - CSLC	1236.47	0.232854	0.28968	550.97	-0.898738	0.00380282	668.464	0.109298	0.701929	664.076	-0.557249	0.0157734	1533.31	0.402386	0.0411277	1333.15	0.0432554	0.171004	1207.35	0.321572	0.59055	1392.45	0.162986	0.255455	762.982	-0.319454	0.399752	790.649	-0.249087	0.469093	1203.39	-0.266091	0.308004	978.325	0.223564	0.337091	909.522	-0.404442	0.146561	528.618	-0.247358	0.517146
VIT_04s0069g00950.t01	Cell wall reinforcement	Lignins - Laccases	4.00115	-0.135492	0.911577	0.745264	0.444602	0.894469	1.377	-2.03334	0.450095	2.46175	-0.520664	0.744639	0	NA	NA	1.60474	-4.16847	2.45276	1.30451	-2.65326	0.338658	1.30041	1.33481	0.533274	1.74857	-1.57046	0.573702	1.79612	-0.563408	0.745811	1.53445	-2.85939	0.181928	2.25616	3.57646	0.119444	3.1069	2.08943	0.159404	4.96732	0.204063	0.855732
VIT_04s0079g00020.t01	Receptor-like kinases	Cys-rich RLK	0.132318	-0.816956	0.841315	4.02416	5.58057	0.00180918	0.274253	1.4112	0.727276	0.662571	2.82663	0.330263	1.63292	0.403361	0.840481	0	NA	NA	0.797476	-0.341213	0.929585	1.12495	3.5413	0.176222	0	NA	NA	0.906776	3.16919	0.337515	0.842735	-1.88834	0.555615	0.283848	0.120471	0.976447	0.944025	1.79509	0.559718	0.28836	0.223896	0.956242
VIT_04s0079g00040.t01	Receptor-like kinases	Cys-rich RLK	0.742449	-0.957693	0.755047	2.7353	1.03641	0.561831	1.15732	0.840807	0.709027	0.702414	-1.60595	0.586075	1.1688	1.11432	0.668434	2.9125	-1.0341	1.64974	0.334781	-1.80454	0.654588	0.418716	-0.819972	0.831096	1.82857	-3.04255	0.192167	0.757871	-1.8028	0.5636	0.860899	1.99061	0.481316	1.30013	-0.670906	0.763693	5.89655	-0.547919	0.604643	3.19605	1.23545	0.439032
VIT_04s0079g00240.t01	Receptor-like kinases	LRR-RLK	1.53789	-2.71609	0.267718	0.268493	1.21527	0.765837	0	NA	NA	0.334937	1.84059	0.64833	4.41037	-0.242748	0.826257	0.938481	-0.835329	2.73163	0	NA	NA	0.86868	0.724183	0.769088	0.983623	1.22584	0.665632	0	NA	NA	0.175315	-0.858522	0.833357	0.164155	1.08242	0.790803	0.310468	1.4391	0.720622	0.499182	1.02344	0.800011
VIT_04s0079g00360.t01	ROS scavenging	Glutathione S-transferases	0	NA	NA	0	NA	NA	0	NA	NA	0	NA	NA	0	NA	NA	0	NA	NA	0	NA	NA	0	NA	NA	0	NA	NA	0	NA	NA	0	NA	NA	0	NA	NA	0	NA	NA	0	NA	NA
VIT_04s0079g00690.t01	ROS scavenging	Glutathione S-transferases	106.062	-0.0635615	0.900871	408.815	-0.948452	0.221304	385.828	-0.960999	0.0023683	168.859	-0.895136	0.0668433	115.987	-0.953763	0.00449665	849.004	-1.39167	0.340701	1219.62	-0.8833	0.4876	3174.35	-0.650774	0.439525	871.013	0.185821	0.674008	248.193	1.04536	0.0530001	939.532	0.181049	0.785791	13157.8	0.827892	0.0266742	668.487	0.439842	0.572612	685.516	-0.644946	0.239853
VIT_04s0079g00710.t01	ROS scavenging	Glutathione S-transferases	0	NA	NA	0	NA	NA	0	NA	NA	0	NA	NA	0	NA	NA	0	NA	NA	0	NA	NA	0	NA	NA	0	NA	NA	0	NA	NA	0	NA	NA	0	NA	NA	0	NA	NA	0	NA	NA
VIT_04s0210g00030.t01	Phytoalexin biosynthesis	Alkaloids - Strictosidine synthases	1.72584	0.87719	0.714721	8.6977	1.24133	0.220316	0	NA	NA	1.22581	-2.59323	0.298223	1.33072	1.44802	0.472414	2.73725	-1.72845	1.5083	3.98782	-2.25143	0.323568	83.5407	0.144625	0.675126	1.20435	1.84052	0.486828	1.94978	-0.911398	0.701709	2.34906	0.53001	0.746305	105.908	-0.236235	0.41918	0.537443	2.25505	0.533835	2.51253	-1.91902	0.416573
VIT_04s0210g00040.t01	Phytoalexin biosynthesis	Alkaloids - Strictosidine synthases	1.35757	0.730184	0.77418	1.69817	0.192006	0.916061	1.77971	4.09417	0.087561	0.778097	-1.79244	0.590604	3.96857	0.150838	0.913765	0.345454	-0.0741256	4.08047	1.09954	-1.11759	0.750837	3.749	-1.03491	0.424196	0.262291	-1.29127	0.749686	3.80584	0.830454	0.605492	0.166887	1.06503	0.794087	4.56283	1.34409	0.263795	0.409533	1.86075	0.641351	1.83213	-0.0638016	0.9797
VIT_04s0210g00050.t01	Phytoalexin biosynthesis	Alkaloids - Strictosidine synthases	103.143	-0.197514	0.564915	79.9536	-0.100481	0.79843	170.749	-0.275005	0.35953	168.655	-0.20396	0.420613	96.8079	-0.105872	0.734464	110.641	-0.17913	0.276397	234.543	-0.0499979	0.873681	157.218	0.235689	0.314039	187.323	-0.271541	0.467011	256.156	-0.00593263	0.984357	157.786	0.357681	0.202072	173.541	-0.277024	0.255123	103.993	-0.454652	0.153765	150.048	-0.237459	0.434641
VIT_04s0210g00060.t01	Phytoalexin biosynthesis	Alkaloids - Strictosidine synthases	2.74015	1.22203	0.491454	44.9614	1.45764	0.000514932	38.3507	1.00828	0.0129978	21.8747	0.0900398	0.862568	34.535	0.128058	0.810962	22.3511	0.277902	0.503474	86.3655	-0.215191	0.778324	23.7201	0.208043	0.676517	29.7919	0.426577	0.466832	70.0288	0.543533	0.167403	14.4903	0.301845	0.646753	19.9973	-0.9833	0.0984551	30.744	0.337579	0.490289	23.7983	0.291823	0.681898
VIT_04s0210g00080.t01	Phytoalexin biosynthesis	Alkaloids - Strictosidine synthases	5.82291	-0.492785	0.689577	11.17	0.941732	0.3414	10.6511	0.0943896	0.899859	4.35169	1.79535	0.270838	11.1243	-1.41484	0.185356	8.33435	0.369997	0.846503	19.8462	0.635791	0.32649	26.9276	0.113304	0.835275	5.39716	-1.83399	0.270056	13.017	1.72237	0.0821416	4.38522	-2.44438	0.0971667	30.6814	-0.886016	0.0656795	3.93689	-0.592789	0.687429	8.22942	0.403322	0.737967
VIT_04s0210g00100.t01	Phytoalexin biosynthesis	Alkaloids - Strictosidine synthases	0	NA	NA	0	NA	NA	0	NA	NA	0	NA	NA	0	NA	NA	0	NA	NA	0	NA	NA	0.208244	0.833711	0.838106	0	NA	NA	0	NA	NA	0	NA	NA	0	NA	NA	0	NA	NA	0	NA	NA
VIT_04s0210g00120.t01	Phytoalexin biosynthesis	Alkaloids - Strictosidine synthases	6.0197	1.91069	0.172045	33.0773	0.939062	0.0905452	25.516	1.03098	0.0527936	22.3339	-0.17507	0.754188	51.9511	-0.0757537	0.852844	32.0954	0.773828	1.35149	82.0358	-0.129419	0.769691	59.4566	0.283616	0.481833	23.4472	0.430818	0.426742	51.1614	-0.0172022	0.969533	39.8512	0.172062	0.741015	34.6343	-0.651575	0.343907	16.7551	1.37377	0.0858238	14.9762	-0.728196	0.556655
VIT_04s0210g00130.t01	Phytoalexin biosynthesis	Alkaloids - Strictosidine synthases	0	NA	NA	0	NA	NA	0	NA	NA	0	NA	NA	0.177699	0.825884	0.839605	0	NA	NA	0.627384	-1.3118	0.742949	6.05055	0.333716	0.709772	0	NA	NA	0	NA	NA	0	NA	NA	4.70524	0.6117	0.651094	0	NA	NA	0	NA	NA
VIT_05s0020g00600.t01	ROS scavenging	Peroxiredoxins	0.181572	-0.816956	0.841315	0.32506	-1.68345	0.676226	0.268213	1.38378	0.732533	0.501222	-0.922144	0.810231	0.330594	-1.92447	0.634171	0.709281	1.44944	3.33857	0.275054	1.71595	0.672416	0.302681	-0.136343	0.973345	0.222901	1.50189	0.712227	0.26182	1.41989	0.726117	0.496605	-0.750847	0.825997	0	NA	NA	0	NA	NA	1.31594	-0.00931549	0.996896
VIT_05s0020g00630.t01	Calcium signaling	Calcium effectors - CaM-binding Transcription Activators (CAMTA)	435.376	0.563302	0.0990708	531.895	0.164467	0.45883	342.687	0.635427	0.0081907	328.875	0.092978	0.816699	649.002	0.226419	0.320011	717.585	0.245888	0.20326	558.406	-0.158106	0.638918	622.92	0.0790882	0.562618	383.752	-0.46896	0.19446	396.712	0.0817896	0.831113	499.533	-0.748099	0.00102694	526.615	-0.257596	0.377943	456.111	0.391332	0.0486743	399.91	-0.191479	0.632416
VIT_05s0020g00830.t01	Calcium signaling	Calcium sensors - Calcineurin B-like (CBL)-interacting protein kinases (CIPK)	827.106	0.226984	0.249688	1015.8	-0.0666705	0.732263	1014.49	0.184169	0.432304	607.608	0.33581	0.19514	659.524	-0.104894	0.528532	705.556	0.195581	0.197321	873.898	-0.160363	0.632662	566.606	0.05357	0.794817	1053.17	-0.485726	0.131111	909.445	0.0581584	0.881399	594.684	-0.225497	0.349021	551.724	-0.473366	0.072256	1821.02	0.343241	0.106882	840.152	0.243527	0.445249
VIT_05s0020g01320.t01	Jasmonic acid-mediated signaling pathway	Hormone signal transduction - Cullin 1 (CUL1)	1669.66	0.359651	0.171482	1420.26	0.108824	0.540771	1201.55	0.470109	0.0442189	1068.09	-0.355579	0.256809	2037.54	0.275036	0.174693	2192.3	-0.115819	0.182914	1918.27	0.082804	0.796937	2468.36	0.000733846	0.994523	1178.11	-0.396925	0.202859	1352.94	0.255436	0.504938	1593.06	-0.528404	0.00615495	1745.26	-0.0153333	0.951286	1408.43	0.293524	0.19272	1337.75	-0.0368601	0.91983
VIT_05s0020g01530.t01	Cell wall reinforcement	Hemicellulose - Xyloglucan xylosyltransferases	453.239	-0.14361	0.528331	374.653	-0.550192	0.0763475	363.449	-0.209474	0.255297	384.287	-0.487861	0.0349285	576.75	0.12795	0.494157	654.656	0.00656017	0.180014	549.361	0.289091	0.502821	702.749	0.00439531	0.975824	332.27	-0.110162	0.720266	446.478	-0.0470258	0.885781	561.817	-0.0891197	0.644306	496.488	0.218851	0.293767	411.981	-0.307184	0.263451	318.15	-0.215644	0.528095
VIT_05s0020g01750.t01	ROS scavenging	Glutaredoxins	118.222	-0.590208	0.248753	63.3811	-0.830305	0.0607595	211.162	-0.860064	0.00234797	121.134	-0.469085	0.206591	12.8464	-0.882317	0.235319	12.4273	-0.33796	0.936231	30.9677	-0.835006	0.369051	22.8479	1.63966	0.0127369	152.577	2.57964	2.86303e-06	172.589	0.42338	0.489226	7.29273	2.48198	0.0307817	12.999	-1.90469	0.034123	71.3484	-2.28179	1.64929e-09	44.7972	-0.826784	0.126127
VIT_05s0020g01760.t01	ROS scavenging	Glutaredoxins	63.0917	-1.11042	0.00577714	35.0189	-0.996104	0.068555	94.9151	-1.21285	0.000174284	89.243	-0.0206501	0.947703	9.30659	0.127769	0.886597	12.1153	0.816418	0.887228	8.24872	1.00715	0.243736	8.87039	0.851841	0.282959	83.8241	0.887613	0.0507524	69.2267	0.695636	0.320745	2.86232	1.83539	0.210525	10.687	0.211748	0.786069	59.1012	-1.28934	0.000180266	47.3445	-0.783615	0.17333
VIT_05s0020g02110.t01	ROS production	Class III cell wall peroxidases (Prxs)	0	NA	NA	0	NA	NA	0	NA	NA	0	NA	NA	0	NA	NA	0	NA	NA	0	NA	NA	0	NA	NA	0	NA	NA	0	NA	NA	0	NA	NA	0	NA	NA	0	NA	NA	0	NA	NA
VIT_05s0020g02120.t01	ROS production	Class III cell wall peroxidases (Prxs)	0	NA	NA	0	NA	NA	0	NA	NA	0	NA	NA	0.13621	0.825884	0.839605	0	NA	NA	0	NA	NA	0	NA	NA	0	NA	NA	0	NA	NA	0	NA	NA	0	NA	NA	0	NA	NA	0	NA	NA
VIT_05s0020g02130.t01	Phytoalexin biosynthesis	Terpenoids - 1-deoxy-D-xylulose-5-phosphate synthases	6052.2	0.236063	0.185093	4197.08	-0.184405	0.341959	5726.75	-0.0787305	0.606867	3856.98	0.295762	0.0748331	3446.86	0.0485077	0.747007	4346.87	0.0272891	0.180893	3842.58	0.446608	0.144354	3650.21	0.255063	0.118356	5652.63	-0.152261	0.572414	5784.12	0.035059	0.898981	2852.94	0.341097	0.0865706	2966.75	0.00439557	0.984699	6939.92	-0.389748	0.0281199	5097.8	0.0355612	0.873155
VIT_05s0020g02520.t01	Ethylene-mediated signaling pathway	Hormone signal transduction - BTB/POZ and MATH domain-containing proteins	210.558	0.0457651	0.840031	254.866	0.331695	0.111615	176.566	0.282829	0.230139	186.168	-0.108454	0.683984	309.884	0.0978367	0.600109	291.654	0.0402772	0.17848	263.678	0.0857839	0.760803	332.718	0.0556798	0.731925	188.797	-0.243202	0.416845	188.589	-0.102557	0.752276	215.018	-0.100416	0.622999	238.176	-0.102965	0.649071	231.016	0.0987582	0.674232	236.838	0.179295	0.484009
VIT_05s0020g02530.t01	MAPK signaling	MAPK	2052.74	0.186708	0.355387	1920.5	-0.395545	0.0331249	1802.11	0.22959	0.16884	1600.27	-0.0299295	0.89135	1833.98	0.171714	0.240699	2232.97	-0.0492422	0.159846	1876.19	-0.0599594	0.831665	1879.96	0.0435249	0.699639	1706.89	-0.318923	0.23643	1958.33	-0.184336	0.499984	1524.25	-0.244678	0.15664	1895.29	-0.2846	0.163645	2285.36	0.159312	0.402213	1710.83	-0.356725	0.254444
VIT_05s0020g02850.t01	ROS scavenging	Peroxiredoxins	475.983	-0.267265	0.168614	412.174	0.130718	0.566147	513.544	-0.16605	0.415891	505.417	-0.00809059	0.97195	670.612	-0.247216	0.149311	783.22	0.130793	0.174417	826.636	-0.0898463	0.71806	662.696	-0.0307974	0.819665	497.766	0.322667	0.288082	506.313	-0.151694	0.64401	700.708	0.319315	0.0839416	732.341	0.0322858	0.860328	531.122	-0.136941	0.445834	460.684	0.185494	0.566259
VIT_05s0020g02910.t01	MAPK signaling	MAPKKK	15.0417	-0.036882	0.956775	6.24599	-1.19043	0.290855	7.74984	0.589519	0.523004	10.325	-0.821958	0.263439	60.189	0.37057	0.426889	39.9016	-0.700023	0.538881	30.4854	-1.24503	0.0700481	40.8489	-0.744483	0.0888053	10.2278	-0.401011	0.676068	9.88397	1.57336	0.11261	27.6091	-0.660796	0.191393	23.5665	0.260645	0.628909	10.9069	-0.543323	0.498663	10.1859	-0.571377	0.530665
VIT_05s0020g03000.t01	Phytoalexin biosynthesis	Phenylpropanoids - 2-hydroxyisoflavanone dehydratases	102.926	0.0853751	0.770471	135.589	-0.379177	0.202627	94.1871	-0.272427	0.357286	85.7804	0.2625	0.501151	135.035	-0.374806	0.179055	174.45	0.0403848	0.250654	161.415	-0.261208	0.601245	114.742	-0.21504	0.384607	101.656	0.0274237	0.931857	115.137	-0.0153013	0.971508	142.545	0.4441	0.188298	139.11	-0.263993	0.372032	125.634	0.0588117	0.849213	146.594	0.0492335	0.889981
VIT_05s0020g03010.t01	Phytoalexin biosynthesis	Phenylpropanoids - 2-hydroxyisoflavanone dehydratases	614.508	0.198397	0.410315	778.268	-0.449559	0.0714181	492.568	-0.384138	0.141421	540.205	0.797189	0.00304118	295.263	-0.445879	0.10125	211.468	0.248556	0.2495	372.426	-0.193049	0.613609	278.164	0.0444546	0.818664	544.107	0.113478	0.738028	995.616	-0.151447	0.692534	412.346	0.555735	0.0195034	405.516	-0.481155	0.033945	632.517	-0.16071	0.522682	826.927	-0.020472	0.943455
VIT_05s0020g03020.t01	Abscisic acid-mediated signaling pathway	Hormone signal transduction - Armadillo repeat protein interacting with ABF2 (ARIA)	481.755	0.481913	0.064195	446.706	0.0642125	0.744087	440.591	0.317749	0.134162	356.009	-0.233169	0.465631	632.592	0.287257	0.22294	829.426	-0.0600219	0.184953	596.314	-0.0413491	0.880033	724.835	-0.110415	0.360438	406.323	-0.291018	0.35346	405.248	0.213505	0.58213	485.623	-0.475185	0.00956858	583.308	-0.11427	0.602477	503.965	0.262436	0.250163	396.829	-0.0790231	0.836854
VIT_05s0020g03170.t01	Jasmonic acid-mediated signaling pathway	Hormone biosynthesis - 13S-lipoxygenases	2081.94	-0.0860167	0.673453	2229.7	-0.0711668	0.706	2695.56	0.126321	0.586318	1838.39	0.0708346	0.702164	5038.92	0.153955	0.319792	2490.5	0.0302492	0.137681	4919.3	0.233362	0.223706	4617.26	0.0914608	0.412488	2466.3	-0.0310832	0.902532	1787.93	-0.211324	0.409608	3462.73	0.125072	0.555436	3603.27	0.0472838	0.797548	3022.73	-0.21624	0.251157	2162.3	0.0983924	0.707899
VIT_05s0020g03210.t01	Receptor-like kinases	Lectin-RLK	13.4599	1.01	0.32479	62.2491	2.03695	0.000133395	21.2653	0.997309	0.0756767	4.60727	2.65302	0.0555821	52.0826	0.0469572	0.909362	34.7733	0.933488	0.513761	17.1057	-1.32518	0.279893	12.0057	0.96026	0.162676	12.2142	-0.708428	0.431442	2.99379	0.10564	0.940764	8.36678	-0.45738	0.667243	5.66001	2.12336	0.0527784	13.3766	1.49475	0.0257963	13.3424	1.27093	0.231466
VIT_05s0020g03240.t01	Receptor-like kinases	Lectin-RLK	25.4215	0.921579	0.113882	193.421	2.20813	2.27339e-08	43.7034	2.87017	9.55491e-07	22.9141	2.42332	0.000159187	178.961	-0.0418838	0.902251	153.556	0.79723	0.350096	52.2673	-0.671283	0.385408	57.3902	1.02884	0.0156485	24.1677	-0.225355	0.77188	21.8183	0.0421429	0.955293	73.8808	-0.0997159	0.768902	46.7743	1.69731	0.0238069	42.8433	0.962986	0.0452652	110.332	1.80217	7.65252e-07
VIT_05s0020g03260.t01	ROS production	Copper amine oxidases (CuAOs)	0.828793	-3.09633	0.434026	0	NA	NA	0.134107	0.603445	0.882433	0	NA	NA	0	NA	NA	0.635404	2.75427	3.38536	0.361939	0.118301	0.976871	0	NA	NA	0	NA	NA	0	NA	NA	0	NA	NA	0.189452	-0.841136	0.836684	0	NA	NA	0.168993	1.19003	0.770562
VIT_05s0020g03270.t01	Receptor-like kinases	Lectin-RLK	12.4723	2.27743	0.00330249	449.457	1.29449	5.0953e-05	9.51684	3.50963	0.000713707	79.1276	1.4397	0.00277762	32.9294	-0.426412	0.38658	165.844	0.460107	0.375634	14.82	-1.22829	0.426834	19.4336	1.15758	0.0918076	9.29038	0.371622	0.695733	84.9704	-0.29795	0.473355	25.9963	0.210044	0.675053	7.67711	-0.650623	0.60207	13.0679	2.12821	0.00974479	14.9091	3.26783	7.04435e-05
VIT_05s0020g03280.t01	ROS production	Copper amine oxidases (CuAOs)	2.97482	3.09586	0.0757684	62.1315	4.47725	0.00470442	6.23474	5.90876	8.97304e-05	1.65057	3.05208	0.127846	11.4333	1.99397	0.0138294	12.9924	0.970024	0.68118	6.16321	1.08055	0.525033	4.98584	2.54701	0.0332956	5.72857	0.122569	0.908421	1.74547	0.581272	0.786716	2.60912	1.27923	0.43808	0.741962	0.964579	0.780117	19.73	5.54364	9.08231e-06	10.1673	-0.777594	0.825999
VIT_05s0020g03310.t01	ROS production	Copper amine oxidases (CuAOs)	26.72	0.889892	0.111497	77.0514	-1.09967	0.000870843	38.5585	0.424749	0.285536	27.0941	-0.518982	0.239882	42.4177	-0.27804	0.470509	37.4451	0.103951	0.463445	29.2244	-0.992156	0.0640242	24.3227	0.322836	0.523652	34.2417	-0.570755	0.189057	41.4342	-0.367408	0.544411	30.2982	-1.44063	0.00897397	12.7056	-0.910877	0.200124	39.6608	0.135102	0.748098	19.5382	-1.02387	0.173107
VIT_05s0020g03320.t01	ROS production	Copper amine oxidases (CuAOs)	10.1445	1.55455	0.0482682	29.5736	5.4223e-05	0.999914	33.5035	-0.219106	0.642713	30.2309	0.296801	0.495722	69.3847	0.190089	0.538553	21.7347	-1.01385	0.533108	23.6543	-0.0589083	0.91632	87.8854	-0.0115811	0.971885	46.4408	-0.0694632	0.890935	24.355	0.0298409	0.955842	83.5239	-0.272756	0.397808	71.9412	-0.707454	0.0308826	33.5755	-0.279779	0.534963	40.3195	-0.430754	0.354518
VIT_05s0020g03380.t01	MAPK signaling	MAPKKK	634.358	-0.171302	0.412384	500.514	-0.156732	0.509753	522.576	-0.0530812	0.813295	489.864	-0.227222	0.303406	1029.19	0.0724441	0.656544	992.819	-0.0555173	0.168709	1020.7	0.00131931	0.996696	823.334	-0.142125	0.243215	512.924	-0.0503118	0.850639	598.106	-0.190922	0.443752	861.848	-0.215648	0.298903	1087.93	-0.00154523	0.993369	509.662	-0.13063	0.458688	548.894	-0.401457	0.107699
VIT_05s0020g03730.t01	PR proteins	PR14 Lipid-transfer proteins	8.48496	-0.170529	0.839583	3.78053	-1.12143	0.324287	6.55872	0.553017	0.56417	8.14295	0.171596	0.840806	13.3806	-0.703923	0.308616	11.6475	-0.702034	0.764371	14.7243	-0.62223	0.415071	7.14873	-0.280489	0.746388	6.12412	-0.17847	0.864542	5.99344	0.795753	0.488689	10.5364	-0.371667	0.611452	9.18922	0.0941506	0.908804	11.8619	-0.637449	0.340379	10.0759	-1.33588	0.131584
VIT_05s0020g03740.t01	PR proteins	PR14 Lipid-transfer proteins	0.181572	-0.816956	0.841315	0.814048	0.838387	0.799539	0	NA	NA	0.488534	2.38997	0.529251	1.06619	3.4582	0.324112	0.200043	-1.03619	4.08047	1.03807	-3.44949	0.38223	0.829265	1.73945	0.565173	0.124863	1.39929	0.731327	1.09368	3.43578	0.262183	1.28801	1.83245	0.462923	0.191681	1.08242	0.790803	0.127586	0.376046	0.926573	0.637734	-1.36594	0.728841
VIT_05s0020g03750.t01	PR proteins	PR14 Lipid-transfer proteins	1.53118	1.77475	0.471998	0.436451	-0.612027	0.859796	0.642443	2.61245	0.437494	0.499041	2.4176	0.521663	1.94622	-0.410017	0.85736	0.174478	-1.03619	4.08047	4.30242	-2.21631	0.137868	0.834661	-0.792478	0.749935	0.693663	3.16611	0.360138	0.701333	2.78126	0.441896	0.781805	-0.37717	0.896531	1.20024	2.66653	0.302535	0.906669	-2.39035	0.381287	3.16665	-2.07433	0.202846
VIT_05s0020g03870.t01	MAPK signaling	MAPKKK	12.4801	1.13001	0.103275	31.2406	0.798973	0.104328	19.2382	0.656833	0.256563	33.8653	0.809439	0.0986737	19.2202	-0.478907	0.432289	25.4843	0.311635	0.518022	12.1641	-0.890954	0.343286	11.1023	-0.302814	0.643127	11.1385	-0.308049	0.69545	25.7882	-0.744484	0.292301	14.7551	1.0185	0.16259	7.31387	-0.823653	0.40437	20.5626	-0.121724	0.862586	9.44158	-0.383663	0.659913
VIT_05s0020g04060.t01	Jasmonic acid-mediated signaling pathway	Hormone signal transduction - Jasmonate-ZIM-domain proteins	64.0806	0.0254687	0.941045	50.145	-0.423815	0.260541	48.3888	-0.0459815	0.906182	56.3809	-0.227329	0.517141	78.211	0.271071	0.352877	89.377	0.0946633	0.287246	79.9309	-0.222428	0.588231	88.9263	-0.0800886	0.763813	51.6022	-0.204569	0.639887	67.8813	0.0468599	0.906834	59.5108	-0.165709	0.665248	78.4591	0.0178817	0.956183	67.3524	-0.374573	0.251194	48.9459	-0.335521	0.451608
VIT_05s0020g04180.t01	Receptor-like kinases	LRR-RLK	389.454	0.292938	0.335944	393.668	0.363834	0.110861	296.221	0.555577	0.0163091	298.231	-0.0989399	0.800302	591.287	0.406193	0.11588	678.191	-0.048655	0.219111	492.421	0.0497841	0.877917	623.418	-0.176821	0.222446	311.309	-0.319829	0.323736	325.577	-0.142848	0.677638	425.753	-0.55423	0.00344332	484.204	0.240867	0.280728	362.631	0.317893	0.127669	304.151	-0.218859	0.628026
VIT_05s0020g04250.t01	ROS scavenging	Thioredoxins	814.774	-0.415384	0.0518174	912.048	0.019729	0.913951	873.91	-0.221844	0.325628	927.189	0.13666	0.592574	1022.32	-0.385758	0.0614993	1042.99	0.0481915	0.19111	1106.05	-0.124976	0.669236	1058.09	-0.0250776	0.825433	921.579	0.289825	0.426101	997.082	-0.113312	0.768291	957.837	0.46575	0.030743	1172.87	-0.0723804	0.700299	1006.49	-0.0737311	0.66974	1091.54	0.206599	0.521919
VIT_05s0020g04420.t01	Calcium signaling	Calcium sensors - Calmodulins (CaM)	10.7928	-0.0892206	0.91638	18.4342	2.29062	0.00164694	14.9387	2.04363	0.00444494	6.28312	0.93613	0.326652	92.531	-0.385564	0.204714	142.104	0.894736	0.396067	41.9683	0.585334	0.401562	40.2023	0.159314	0.743342	6.08446	0.268352	0.785626	4.33444	0.0400545	0.972139	33.0324	-0.00845167	0.988274	20.3045	0.907062	0.11989	13.4378	-0.0937203	0.889903	36.5822	1.0846	0.0464261
VIT_05s0020g04570.t01	Calcium signaling	Calcium sensors - Calcineurin B-like (CBL)-interacting protein kinases (CIPK)	78.5644	0.452368	0.271668	148.594	0.0856353	0.744216	72.1296	0.506768	0.325817	54.8971	0.0957675	0.772361	129.124	0.080424	0.740081	90.3994	0.0482438	0.366843	136.426	-0.0225394	0.955033	104.513	-0.378912	0.131818	44.968	0.419505	0.523879	39.1339	0.516186	0.273901	106.828	0.147985	0.589384	77.2625	-1.07352	0.00394474	66.8634	-0.1394	0.745678	80.5363	-0.326772	0.555825
VIT_05s0020g05000.t01	PR proteins	PR6-like	0.105942	1.05749	0.795154	0.16253	-0.708287	0.862196	0.170024	0.603445	0.882433	0.186108	-1.00276	0.805878	3.48127	-2.16283	0.203007	2.51256	3.66502	2.04299	0.507213	-0.827754	0.837449	0.208244	0.833711	0.838106	1.15374	-0.912459	0.722698	0	NA	NA	1.72865	-0.00556725	0.997563	0.72032	-2.89922	0.464867	3.70848	1.90252	0.260272	1.41576	-1.88955	0.468542
VIT_05s0020g05020.t01	PR proteins	PR6-like	0.105942	1.05749	0.795154	0.788651	-2.96909	0.358725	0.627307	-0.320838	0.925875	0.155608	-1.00276	0.805878	4.07216	-0.105765	0.930721	7.6396	-1.11587	1.01519	2.4765	1.97589	0.348053	1.67878	0.0874703	0.959841	1.19498	3.9671	0.164984	0.716887	-3.09734	0.435747	2.65476	0.0274529	0.987293	1.89888	3.36838	0.138208	12.7221	3.24428	0.00617228	2.00504	0.0406679	0.984633
VIT_05s0020g05030.t01	PR proteins	PR6-like	0	NA	NA	0	NA	NA	0	NA	NA	0	NA	NA	0	NA	NA	0	NA	NA	0	NA	NA	0	NA	NA	0	NA	NA	0	NA	NA	0	NA	NA	0	NA	NA	0	NA	NA	0	NA	NA
VIT_05s0020g05040.t01	PR proteins	PR6-like	0	NA	NA	0	NA	NA	0	NA	NA	0	NA	NA	0	NA	NA	0	NA	NA	0	NA	NA	0	NA	NA	0.127287	-0.488881	0.904634	0	NA	NA	0.175007	-0.858522	0.833357	0	NA	NA	5.86896	5.70349	0.144953	0.462197	-2.21531	0.579194
VIT_05s0020g05060.t01	Cell wall reinforcement	Hemicellulose - CSLB	155.595	0.588846	0.0423012	302.638	0.0451579	0.835845	221.428	0.250882	0.334941	207.405	-0.158326	0.663809	609.606	0.303829	0.227322	365.45	-0.0453312	0.205278	529.823	-0.375271	0.298465	784.227	0.125084	0.442947	258.923	-0.257676	0.493234	130.979	0.280865	0.62592	393.167	-0.803378	0.00188733	714.766	-0.119648	0.616886	292.775	0.303525	0.26073	409.118	-0.360803	0.407355
VIT_05s0029g00070.t01	Calcium signaling	Calcium sensors - Calmodulin-like proteins (CML)	13.6741	0.914391	0.207259	7.89655	-0.340992	0.666585	7.97342	-1.09257	0.20217	14.4308	-0.723462	0.29435	24.582	-0.17937	0.715112	12.1014	0.321646	0.687108	28.7186	-0.475868	0.399342	19.923	0.0568521	0.915555	8.88787	-0.258044	0.768446	22.4782	-0.041779	0.946083	38.5282	-0.269108	0.514	11.078	0.468346	0.617702	13.7335	0.690735	0.294165	5.63785	-1.10055	0.305974
VIT_05s0029g00140.t01	Ethylene-mediated signaling pathway	Hormone signal transduction - AP2/ERF TFs - ERF family	47.6741	-0.0723159	0.872958	31.4923	-0.315428	0.592272	30.5633	-0.292866	0.48649	53.811	-0.114348	0.741224	103.685	0.00617145	0.982931	66.3586	-0.243013	0.346696	98.1522	-0.269304	0.44472	96.6648	0.0579247	0.837363	31.4528	0.145916	0.752289	39.0456	-0.575096	0.247058	94.9667	0.138434	0.610248	103.391	0.149982	0.61672	32.5428	0.0171538	0.972429	61.05	-0.562228	0.294123
VIT_05s0029g00780.t01	NLRs	NBS	12.0463	0.88997	0.219756	0.748181	1.79357	0.538549	1.27215	1.2873	0.597821	2.19513	-1.78136	0.33225	7.23834	0.637931	0.58484	3.36866	-0.446229	1.36371	3.82253	0.0919481	0.943202	5.7267	-0.650275	0.481499	0.935977	-0.541108	0.846283	1.66686	1.12796	0.594903	3.58831	-0.929499	0.447008	4.21454	0.646512	0.64857	1.93974	1.94413	0.277592	1.92986	3.43776	0.109742
VIT_05s0029g00870.t01	NLRs	NBS-LRR	54.4002	0.00431344	0.991213	10.188	1.262	0.0953579	32.1205	0.478963	0.430051	13.1522	0.51142	0.462199	29.4314	-0.133706	0.775249	139.928	0.566592	0.266593	9.67166	-1.40725	0.155998	18.7937	-0.850067	0.13611	13.4879	0.819122	0.272178	7.51419	-0.0735449	0.937236	16.2225	-0.0599365	0.924898	17.9112	0.00131119	0.998374	23.6416	-0.0692256	0.902734	6.37561	1.15635	0.265782
VIT_05s0029g00880.t01	NLRs	NBS-LRR	61.5692	0.00519484	0.989653	65.2842	0.189766	0.536294	36.8575	0.130601	0.756871	25.5754	0.488773	0.431131	93.1924	0.188087	0.512903	69.1002	0.246901	0.343381	164.875	0.0839985	0.785073	33.3314	0.267171	0.531624	36.0059	-0.632516	0.200968	43.2428	0.082175	0.853868	72.6436	-0.335188	0.416306	32.9589	0.155112	0.780205	59.8984	-0.124988	0.70416	33.0914	1.09998	0.0480788
VIT_05s0029g01480.t01	Receptor-like kinases	LRR-RLK	0	NA	NA	14.8472	0.199892	0.733717	9.21478	0.358038	0.647982	0.795491	0.632138	0.823109	0	NA	NA	39.9795	-0.289631	0.379174	4.04281	-0.368291	0.792353	0	NA	NA	3.4399	0.527561	0.701627	0	NA	NA	0	NA	NA	0	NA	NA	13.0107	0.389901	0.617088	0	NA	NA
VIT_05s0049g00010.t01	Cell wall reinforcement	Hemicellulose - CSLG	368.598	-0.170655	0.408632	323.288	0.784454	0.01714	37.5067	-1.74986	0.22687	430.58	0.0547871	0.823971	331.38	-0.0089212	0.972375	316.765	0.504336	0.262094	353.486	-0.183853	0.624471	655.446	0.178964	0.172741	8.04326	1.93513	0.0652921	826.975	-0.030088	0.923953	280.951	0.0247976	0.906019	864.343	-0.443436	0.0497448	10.3629	2.89755	0.00374309	861.131	-0.282976	0.317956
VIT_05s0049g00050.t01	Cell wall reinforcement	Hemicellulose - CSLG	30.6416	-0.178922	0.705409	1.50286	1.23116	0.504654	0.533045	2.3693	0.507446	2.03113	2.42532	0.217372	0.662856	-0.268857	0.922811	9.55932	0.740962	0.817846	0.444888	-2.23316	0.576766	0	NA	NA	0.127287	-0.488881	0.904634	0	NA	NA	0	NA	NA	0	NA	NA	0	NA	NA	0	NA	NA
VIT_05s0049g00060.t01	MAPK signaling	MAP4K	40.9278	-0.28013	0.526945	31.5505	-0.191884	0.673423	19.397	-0.342699	0.548682	38.0779	0.797279	0.0771763	56.7041	0.051454	0.88239	85.7682	-0.1055	0.323457	76.7478	0.0680086	0.862479	42.5504	0.0426453	0.915545	25.5862	-0.0234915	0.967834	41.6479	-0.290947	0.543109	43.3285	-0.030193	0.943022	56.5163	-0.22976	0.637252	25.1002	-0.507416	0.437871	24.7842	-0.199705	0.735133
VIT_05s0049g00090.t01	Ethylene-mediated signaling pathway	Hormone receptor - ETHYLENE RESPONSE 2 (ETR2)	85.1219	0.882457	0.00601317	110.169	0.526721	0.112459	54.6101	0.491085	0.338602	121.062	0.409852	0.206965	141.644	0.596299	0.0396797	126.431	0.0829138	0.295192	86.8789	-0.311536	0.374939	107.141	-0.151519	0.538524	63.0479	-0.231877	0.570119	72.1847	-0.017675	0.965174	75.7119	-0.296216	0.405568	86.5242	-0.131998	0.719711	72.8411	0.796585	0.0100225	90.4991	0.355197	0.359094
VIT_05s0049g00490.t01	Ethylene-mediated signaling pathway	Hormone signal transduction - AP2/ERF TFs - ERF family	0	NA	NA	4.96997	4.85693	0.0034762	0	NA	NA	2.11785	2.47984	0.175647	0.349104	-1.99208	0.621776	0	NA	NA	1.88963	2.40609	0.433193	0.616189	-2.82859	0.385808	0	NA	NA	0.26182	1.41989	0.726117	1.6155	1.35605	0.507739	0	NA	NA	0.537543	2.25594	0.475067	0.168993	1.19003	0.770562
VIT_05s0049g00500.t01	Ethylene-mediated signaling pathway	Hormone signal transduction - AP2/ERF TFs - ERF family	0	NA	NA	0	NA	NA	0	NA	NA	0.165025	0.92079	0.821468	0	NA	NA	0	NA	NA	0	NA	NA	0	NA	NA	0	NA	NA	0	NA	NA	0	NA	NA	0	NA	NA	0.254275	1.18791	0.769058	0	NA	NA
VIT_05s0049g00510.t01	Ethylene-mediated signaling pathway	Hormone signal transduction - ETHYLENE RESPONSE FACTOR 1 (ERF1B)	2.31527	4.72494	0.0228975	12.0406	3.13578	0.00389092	0.309236	1.56086	0.698721	5.09519	2.74277	0.0224862	1.09412	1.13459	0.595769	2.73691	-0.0625993	1.83567	2.9572	0.517737	0.77728	0.624773	1.0978	0.742888	0.254574	-1.25415	0.75686	3.81941	2.51863	0.157524	0.516426	-0.871821	0.796237	2.26541	0.509217	0.81834	1.48619	3.72195	0.0867631	2.90345	4.03743	0.031596
VIT_05s0049g01070.t01	ROS scavenging	Glutathione S-transferases	3.92747	-0.250585	0.898572	17.3436	0.72744	0.356442	1.94611	4.23259	0.0391209	23.1433	2.18641	0.000893189	5.95137	0.4909	0.739065	88.9488	0.389825	0.394415	1.36923	1.86144	0.574795	1.38916	2.73411	0.293829	2.95495	-4.7655	0.0343936	12.7549	1.0594	0.352345	1.02689	-3.43977	0.233141	0.575042	2.69256	0.499493	1.61075	1.33092	0.559497	5.56854	1.76169	0.212314
VIT_05s0049g01080.t01	ROS scavenging	Glutathione S-transferases	1.3502	3.92331	0.177008	0	NA	NA	0	NA	NA	0	NA	NA	0.332146	1.77738	0.65946	0.400085	-2.13142	4.02189	0	NA	NA	1.45771	3.89378	0.163927	1.37349	4.17237	0.206459	1.15549	3.52241	0.320779	0	NA	NA	0	NA	NA	0.470343	-2.62262	0.514478	0	NA	NA
VIT_05s0049g01090.t01	ROS scavenging	Glutathione S-transferases	58.0689	-0.28902	0.510548	36.2848	1.69726	0.00150737	26.9454	0.378251	0.502984	45.8989	0.858997	0.0616299	15.3564	1.07575	0.157484	13.3978	-1.3154	2.37613	43.2108	-0.507327	0.519021	21.4643	-0.168974	0.829745	38.9026	-0.45616	0.404249	38.6288	-0.218969	0.688784	27.1217	1.58172	0.00301242	27.7212	0.761382	0.157994	31.2225	-0.324406	0.521205	7.52353	2.81547	0.0544606
VIT_05s0049g01100.t01	ROS scavenging	Glutathione S-transferases	1.40663	-0.162458	0.948228	123.286	1.43981	0.00294807	0.356694	-2.14585	0.595722	61.626	1.57939	0.000801127	18.7378	0.410399	0.624112	320.426	0.177342	0.186426	9.83134	-0.221811	0.844276	3.75296	0.203659	0.876468	0.78608	-1.25513	0.672672	50.6192	-0.499937	0.444168	3.88457	-0.619484	0.665981	4.44897	0.559178	0.707958	2.38795	4.39702	0.0539125	20.2011	0.974947	0.213661
VIT_05s0049g01120.t01	ROS scavenging	Glutathione S-transferases	18.1314	-0.0877363	0.888182	43.5843	1.36507	0.0309232	14.5703	0.590861	0.420412	38.4246	1.47209	0.000461992	10.0665	0.0492946	0.952077	10.7435	1.67764	1.25737	26.3168	0.594469	0.467576	9.32652	1.00821	0.240617	28.7329	1.10262	0.0536462	16.6243	0.474432	0.521178	22.4586	-0.542228	0.320317	6.22929	-2.3081	0.0451966	24.0545	0.245312	0.665662	1.56503	-3.97352	0.173141
VIT_05s0051g00110.t01	ROS scavenging	Glutathione S-transferases	0.331517	-1.77031	0.660736	0	NA	NA	0	NA	NA	0.508923	-2.48717	0.435189	0	NA	NA	0.153722	0.887366	4.08047	0	NA	NA	1.03793	0.66881	0.811045	0	NA	NA	0	NA	NA	0	NA	NA	0.355676	2.00676	0.618989	0.183452	-1.54751	0.704504	0.167844	-0.733524	0.857338
VIT_05s0051g00130.t01	ROS scavenging	Glutathione S-transferases	2.11031	3.57125	0.114616	13.3058	1.03454	0.166578	3.10824	4.90973	0.00983379	1.64008	0.641969	0.718588	5.55257	-1.4198	0.213707	27.4145	0.180959	0.512193	13.1165	-0.0971069	0.921602	7.73969	0.35334	0.677038	6.12905	-0.175852	0.88408	0.964238	-0.312904	0.924151	13.2669	-0.0893533	0.909677	4.34934	-1.09497	0.405191	7.83703	0.162585	0.85677	7.34751	2.74251	0.0217755
VIT_05s0051g00140.t01	NLRs	NBS-LRR	42.2022	1.02209	0.033963	39.9859	0.578056	0.156316	45.3139	0.206755	0.614468	37.2704	-0.0133939	0.980171	103.686	0.400532	0.159702	148.747	0.401747	0.251472	54.9781	-0.244827	0.599573	82.0415	0.20999	0.458108	46.9578	-0.398682	0.36012	32.6168	-0.110747	0.869414	54.8279	-0.780457	0.0241577	87.7532	0.0487621	0.8802	59.6865	0.109213	0.762392	55.683	-0.159201	0.706386
VIT_05s0051g00170.t01	NLRs	NBS-LRR	24.4845	-0.0808553	0.907846	27.3503	0.338468	0.580152	20.7194	0.237785	0.694069	14.6138	0.0189275	0.979598	11.0431	0.865175	0.378648	48.5402	0.171291	0.463419	37.5344	-1.23215	0.0210252	39.9161	0.257504	0.509431	15.4467	-0.1097	0.883571	3.55277	-1.06745	0.439522	20.8303	-2.0964	0.0330212	55.2292	0.222204	0.586636	19.2192	0.272614	0.612747	23.0646	-0.199033	0.759694
VIT_05s0051g00180.t01	ROS scavenging	Glutathione S-transferases	9.10653	-0.0312371	0.967996	22.3008	1.42914	0.0109635	0.687666	1.27462	0.704514	7.33794	1.7326	0.053934	9.92437	0.633985	0.393411	9.67453	0.22234	0.762097	12.5701	-1.27703	0.216553	21.1641	0.621514	0.21282	3.37244	0.793491	0.565379	1.83308	0.0673954	0.977126	15.3435	0.329589	0.605693	15.5633	-0.0965936	0.876542	6.33546	0.0928339	0.930425	21.8258	1.10261	0.0643926
VIT_05s0051g00230.t01	NLRs	NBS-LRR	15.2211	1.52443	0.0791216	6.77069	0.375686	0.74352	16.5462	0.968182	0.158932	13.1951	0.525059	0.571349	44.1802	0.66022	0.152744	75.6626	0.373077	0.346345	20.1689	-0.140877	0.808048	56.9102	0.167179	0.634203	16.6322	-0.759412	0.365519	21.2189	-0.0474416	0.940507	10.0097	-0.402028	0.63264	45.0807	-0.659395	0.254353	14.8063	0.409408	0.507611	30.8401	-0.226655	0.728632
VIT_05s0051g00390.t01	Cell wall reinforcement	Lignins and Lignans - Dirigent proteins	0	NA	NA	0	NA	NA	0	NA	NA	0	NA	NA	0	NA	NA	0	NA	NA	0	NA	NA	0	NA	NA	0	NA	NA	0	NA	NA	0	NA	NA	0	NA	NA	0	NA	NA	0	NA	NA
VIT_05s0051g00400.t01	Cell wall reinforcement	Lignins and Lignans - Dirigent proteins	0	NA	NA	0.138531	-0.708287	0.862196	0	NA	NA	0	NA	NA	0.843844	1.8707	0.56967	0.170977	0.887366	4.08047	0.17641	1.06596	0.793912	0	NA	NA	0	NA	NA	0	NA	NA	0.542126	-2.52684	0.525965	0.18008	-0.841136	0.836684	0	NA	NA	0.168993	1.19003	0.770562
VIT_05s0051g00460.t01	Receptor-like kinases	LRR-RLK	164.027	0.405665	0.106278	233.666	-0.0981334	0.618687	222.674	0.456752	0.0872337	148.267	0.00731107	0.984032	223.893	0.483735	0.0232946	283.132	0.0415729	0.210476	162.044	-0.225907	0.64134	212.389	-0.126361	0.463726	184.861	-0.461948	0.369764	162.269	0.191462	0.660983	141.752	-0.8503	0.000892453	131.12	-0.132588	0.660035	239.892	0.531673	0.099471	166.888	-0.290876	0.409019
VIT_05s0051g00540.t01	Receptor-like kinases	LRR-RLK	15.7696	0.800427	0.252014	13.3146	-2.09502	0.00230742	15.4945	-0.245616	0.76651	24.4991	0.45237	0.40949	20.4152	0.507929	0.379716	25.9033	-0.0541665	0.513318	10.8508	-0.0469867	0.960981	15.9296	-1.06552	0.0954801	17.9501	-0.894819	0.187034	19.142	-0.243712	0.727134	6.78331	0.000973801	0.99939	13.7117	1.16258	0.0882831	27.1139	0.725549	0.163221	19.9766	-0.199413	0.739455
VIT_05s0051g00670.t01	Abscisic acid-mediated signaling pathway	Hormone biosynthesis - 9-cis-epoxycarotenoid dioxygenases	0	NA	NA	2.58674	-2.26689	0.260416	4.68874	0.709714	0.538825	3.17947	-0.465604	0.740729	8.89517	-0.943186	0.399545	2.35721	1.02327	1.54942	36.5608	-1.16143	0.147699	0.721632	-1.79911	0.52873	10.0337	0.863138	0.282702	3.30189	-1.34181	0.342469	15.2039	-0.130661	0.886073	0.18008	-0.841136	0.836684	4.52651	0.609538	0.586657	0	NA	NA
VIT_05s0051g00720.t01	Jasmonic acid-mediated signaling pathway	Hormone biosynthesis - 3-KETOACYL-COA THIOLASE 2 (KAT2)	1482.32	0.465024	0.0127367	1525.93	0.0858599	0.696296	1887.5	0.315829	0.127373	1771.13	0.547828	0.00585933	1598.28	0.0980373	0.503059	1619.95	0.074759	0.177592	1490.21	0.00573865	0.981421	1110.93	0.1017	0.491373	2140.7	-0.118161	0.649294	1711.31	0.30894	0.33251	1633.79	-0.111741	0.48155	788.559	-0.307731	0.147039	2266.2	0.0901493	0.641955	990.086	0.215105	0.456273
VIT_05s0051g00850.t01	Abscisic acid-mediated signaling pathway	Hormone signal transduction - Others - Multifunctional Sm-like snRNP-like protein (SAD1)	120.441	-1.45243	0.00192825	76.4614	0.121928	0.700732	125.157	-0.522298	0.050059	138.577	-0.357092	0.228804	227.885	-0.515778	0.0619195	223.394	0.103957	0.251723	203.885	0.0297457	0.946254	136.898	-0.0832645	0.724566	162.595	0.405242	0.408326	76.6646	-0.88114	0.0477198	233.285	1.0571	0.000111089	169.203	0.519317	0.1009	158.657	-0.304251	0.229683	84.831	0.268627	0.601126
VIT_05s0051g00870.t01	ROS scavenging	Glutathione reductases	544.013	0.453244	0.13365	464.735	0.563803	0.0129044	764.553	0.429493	0.0268476	605.639	-0.146644	0.633606	1141.45	0.288612	0.170162	909.326	0.125348	0.194772	794.82	0.12576	0.57072	810.164	0.203271	0.0947288	659.399	-0.246563	0.4361	432.781	0.0409508	0.879972	689.508	-0.537416	0.00540782	782.669	-0.21331	0.347554	589.602	0.279253	0.205446	401.191	-0.0838951	0.799194
VIT_05s0062g00760.t01	Receptor-like kinases	LRR-RLK	253.493	-0.297061	0.211891	250.262	-0.278228	0.213924	218.061	-0.0189442	0.929862	210.172	-0.397959	0.0827567	346.135	0.0484896	0.8447	384.572	-0.0876925	0.18804	237.12	-0.229992	0.614118	302	0.080958	0.655256	206.439	-0.423006	0.228335	227.074	-0.0618516	0.856136	284.445	-0.179922	0.442325	263.665	0.267472	0.254014	208.673	-0.0425323	0.871614	217.761	-0.295936	0.305604
VIT_05s0062g00960.t01	Cell wall reinforcement	Hemicellulose - Xyloglucan galactosyltransferases	178.62	-0.628008	0.0064219	92.0061	-0.581024	0.197379	96.5683	-0.542137	0.0867319	123.638	-0.762348	0.0719146	222.308	0.0439266	0.850172	149.5	-0.0132468	0.240729	242.773	0.427678	0.414372	309.968	-0.320625	0.0839946	124.096	0.381669	0.315941	99.6899	0.328597	0.365157	227.333	-0.00324268	0.990879	163.089	0.866454	0.00114834	88.6209	-0.341979	0.325815	98.6615	0.0305439	0.933894
VIT_05s0062g01060.t01	Phytoalexin biosynthesis	Alkaloids - Strictosidine synthases	838.785	0.144088	0.408044	693.208	-0.115933	0.534098	1036.45	-0.111451	0.522535	895.763	0.143646	0.385255	1025.02	-0.161996	0.378737	1047.99	0.0377747	0.145181	1808.4	-0.171451	0.536753	1442.93	0.0521366	0.648247	1374	-0.00986653	0.959631	819.505	0.0783459	0.752222	951	0.184595	0.25084	871.671	-0.314961	0.0663387	1100.68	0.0929744	0.561274	1009.63	-0.000642429	0.997907
VIT_05s0062g01070.t01	Receptor-like kinases	LRR-RLK	1071.88	-0.0461657	0.81815	620.582	-0.676331	0.0100621	562.952	-0.125009	0.562588	536.704	-0.127889	0.494344	828.73	0.159318	0.342608	946.349	-0.0724053	0.17896	858.156	0.137658	0.777015	733.597	-0.0424299	0.752686	721.425	-0.432699	0.149428	765.803	0.0489128	0.87034	619.794	0.089686	0.760824	755.366	0.440068	0.0325623	836.752	-0.329886	0.116598	625.814	-0.305677	0.323344
VIT_05s0062g01100.t01	Receptor-like kinases	LRR-RLK	0.287557	0.0950784	0.981377	0.969714	-3.27915	0.3586	0.693035	2.74274	0.394552	0.160533	0.92079	0.821468	1.37507	-2.84045	0.192096	2.1995	0.531978	1.60848	3.39085	-0.150712	0.910481	1.66093	-0.59299	0.75551	0.127287	-0.488881	0.904634	0.878724	-2.19673	0.456096	4.24692	-0.0203854	0.985588	1.52667	2.96531	0.22253	1.0561	-1.50396	0.525053	0.29516	-1.57635	0.696599
VIT_05s0062g01180.t01	Abscisic acid-mediated signaling pathway	Hormone signal transduction - Others - Importin beta-domain protein (SAD2)	411	0.493266	0.270455	384.177	0.290206	0.193238	350.435	0.820119	0.00931048	304.602	-0.277354	0.499655	674.544	0.630672	0.0220573	680.296	-0.0283151	0.230183	519.664	0.093937	0.803299	702.215	0.0217661	0.89152	340.443	-0.501001	0.266849	300.736	0.0160283	0.969709	435.513	-1.1052	0.000365826	441.666	0.331542	0.2708	372.461	0.289012	0.304232	280.704	-0.292299	0.554098
VIT_05s0062g01260.t01	PR proteins	PR14 Lipid-transfer proteins	16.391	-1.03592	0.248904	0	NA	NA	2.21193	0.324957	0.86054	16.8267	-1.32967	0.0570047	13.8848	0.17778	0.80758	17.342	-0.315119	0.687779	12.5597	0.268573	0.801943	5.51365	-1.31904	0.238474	27.0434	3.22628	0.0722988	7.16936	1.35031	0.164879	14.8823	0.210129	0.746791	3.42672	0.522848	0.728582	1.39707	0.475413	0.82114	10.2009	3.38174	0.0471542
VIT_05s0062g01430.t01	PR proteins	PR2 Beta-1,3-glucanases	359.352	-0.295859	0.306238	285.104	-0.603654	0.0434249	173.557	-0.384297	0.134576	323.273	-0.571909	0.110734	622.855	0.0924303	0.706424	759.127	-0.148868	0.177163	536.346	-0.0540873	0.900212	507.429	-0.200012	0.311714	254.275	0.307059	0.308501	264.601	0.085292	0.799651	429.492	-0.115478	0.578061	388.66	0.743456	0.00278035	324.501	-0.74407	0.0455591	188.588	-0.304579	0.389288
VIT_05s0062g01440.t01	Receptor-like kinases	LRR-RLK	0	NA	NA	0	NA	NA	0	NA	NA	0	NA	NA	0	NA	NA	0	NA	NA	0	NA	NA	0	NA	NA	0	NA	NA	0	NA	NA	0	NA	NA	0	NA	NA	0	NA	NA	0	NA	NA
VIT_05s0077g00720.t01	ROS production	Class III cell wall peroxidases (Prxs)	0.181572	-0.816956	0.841315	0.140076	1.21527	0.765837	0	NA	NA	0	NA	NA	0	NA	NA	2.89709	1.75188	1.37514	0.296592	-1.65294	0.682968	0.561162	2.56592	0.443678	0	NA	NA	0	NA	NA	0	NA	NA	0.447201	0.938619	0.816494	0.819674	2.86152	0.284857	0.134202	1.19003	0.770562
VIT_05s0077g00880.t01	ROS production	Class III cell wall peroxidases (Prxs)	2.15048	-2.80354	0.167095	0.858689	-0.0135482	0.996079	3.31497	0.20772	0.865109	3.52032	0.119919	0.919492	11.9631	0.120929	0.867589	8.47458	-0.593179	0.776825	11.3431	-1.24642	0.317231	9.21134	-0.274958	0.728665	5.71274	-0.315976	0.828606	1.60894	-1.50047	0.548782	15.1602	0.782789	0.263928	11.4664	2.04817	0.015249	3.85472	-1.65562	0.243314	4.74745	-0.795045	0.570059
VIT_05s0077g00920.t01	MAPK signaling	MAPKKK	732.131	0.307738	0.281574	576.743	-0.161571	0.409619	533.345	0.149921	0.436813	509.655	-0.125901	0.688771	764.423	0.312869	0.128045	777.399	-0.215107	0.215738	765.167	0.0166961	0.956865	863.92	0.0544865	0.683277	577.395	-0.40282	0.137864	566.076	0.066722	0.865827	605.885	-0.330655	0.190242	780.698	0.0368438	0.89074	688.297	0.132867	0.536224	633.394	-0.296839	0.461602
VIT_05s0077g00970.t01	Receptor-like kinases	Malectin-RLK	0	NA	NA	0	NA	NA	0	NA	NA	0	NA	NA	0	NA	NA	0	NA	NA	0	NA	NA	0	NA	NA	0	NA	NA	0	NA	NA	0	NA	NA	0	NA	NA	0.197297	-1.54751	0.704504	0	NA	NA
VIT_05s0077g01090.t01	Receptor-like kinases	Cys-rich RLK	91.8245	0.106116	0.773734	90.2621	0.105363	0.76649	116.165	0.0126726	0.962147	105.241	-0.146383	0.627404	167.946	0.0660105	0.768584	141.695	-0.0745337	0.275259	214.774	-0.177047	0.525825	192.208	-0.0432084	0.836575	109.915	-0.0271164	0.931485	118.508	-0.172237	0.607436	189.793	-0.080413	0.741492	190.946	-0.450054	0.0681663	105.562	0.0919796	0.74469	96.2998	-0.237997	0.57664
VIT_05s0077g01150.t01	PR proteins	PR2 Beta-1,3-glucanases	23.2395	1.09678	0.0576355	210.942	3.55989	0.0063416	10.6503	4.15669	0.000335469	132.063	2.39597	2.23069e-10	33.7815	0.686735	0.226994	4.22093	2.47003	1.29579	42.3914	-1.08353	NA	4.74925	1.12184	0.31855	15.5276	0.762772	0.444473	95.774	-0.954977	0.481043	2.61045	0.675008	0.667945	1.28119	1.69444	0.519459	33.6357	4.23504	6.13855e-06	41.2348	1.58858	0.123427
VIT_05s0077g01240.t01	Calcium signaling	Calcium effectors - CaM-binding Transcription Activators (CAMTA)	1094.11	0.375958	0.0882783	1874.06	0.0451868	0.792577	1193.32	0.528579	0.00911765	1269.73	0.110405	0.661491	2091.34	0.187228	0.27802	1826.21	0.0502317	0.180504	1735.53	0.0460032	0.847469	2787.43	-0.0261729	0.814449	1254.11	-0.316137	0.251217	1183.94	0.0869653	0.77581	1255.27	-0.397271	0.0110686	1818.83	-0.286704	0.206178	1603.46	0.216761	0.230357	1241.95	-0.0436919	0.893789
VIT_05s0077g01520.t01	PR proteins	PR10 Bet v 1 homologs	0	NA	NA	0	NA	NA	0	NA	NA	0	NA	NA	0	NA	NA	0	NA	NA	0	NA	NA	0	NA	NA	0	NA	NA	0	NA	NA	0	NA	NA	0.191681	1.08242	0.790803	0	NA	NA	0	NA	NA
VIT_05s0077g01530.t01	PR proteins	PR10 Bet v 1 homologs	78.3754	-0.0136174	0.968638	491.351	6.81384	8.73095e-05	117.518	7.66294	1.42582e-18	53.4047	2.73907	2.62258e-08	98.4737	1.73729	0.00156969	231.953	0.738891	0.296721	254.971	0.927376	0.129537	24.9664	7.05514	2.51171e-08	15.1937	3.18087	2.61172e-05	29.6868	1.24102	0.0532639	3.83683	0.110438	0.937805	15.2977	2.64727	0.00395342	39.4393	5.5134	1.41042e-09	120.219	0.877278	0.077142
VIT_05s0077g01540.t01	PR proteins	PR10 Bet v 1 homologs	2.40937	3.79349	0.0952462	384.8	5.61064	9.1787e-05	14.182	4.53432	7.8176e-06	21.309	1.87139	0.00651474	39.7897	2.86414	6.15445e-06	83.5281	-0.236895	0.592264	29.1123	1.94672	0.12496	14.3758	2.68779	0.00824954	6.16518	3.36873	0.0177486	4.80994	4.55123	0.00623997	3.37107	1.15816	0.50296	5.90046	6.05746	0.000533032	25.509	5.32913	1.49048e-07	18.2953	2.26327	0.0189542
VIT_05s0077g01550.t01	PR proteins	PR10 Bet v 1 homologs	8.43444	0.942416	0.775772	2087.18	6.86174	0.000342611	43.2608	6.23493	2.55636e-10	60.833	2.06309	0.142611	111.863	1.68312	0.152941	116.337	1.18769	0.321275	84.4305	1.36506	0.496082	25.6066	3.15142	0.126824	3.35179	1.41018	0.467578	17.0526	0.343495	0.889668	15.2989	2.488	0.46433	42.767	4.78773	0.0364281	106.049	4.48719	0.00257868	58.5747	0.733799	0.784335
VIT_05s0077g01560.t01	PR proteins	PR10 Bet v 1 homologs	48.0628	1.52166	0.0207161	2451.48	5.63205	6.45567e-06	187.378	1.78136	1.36599e-08	169.358	2.57964	9.08564e-15	317.065	0.852798	0.0128228	29.2164	2.54734	0.672199	139.845	2.10819	0.126158	66.1197	2.82783	2.49601e-10	113.956	0.508784	0.299041	154.737	0.263019	0.617695	23.6358	-0.146369	0.824558	119.543	2.57221	NA	252.368	2.63634	0.00335761	172.955	0.632664	0.119191
VIT_05s0077g01570.t01	PR proteins	PR10 Bet v 1 homologs	87.7836	1.76467	0.00377885	4984.45	5.77598	8.10437e-07	297.086	4.38391	2.09451e-37	311.316	3.13398	7.96377e-23	572.315	1.13625	0.00181283	636.286	0.667457	0.566441	406.152	1.50768	0.264773	103.245	2.85003	2.08116e-10	119.649	1.18575	0.0307073	197.053	0.245881	0.637393	60.2073	0.726799	0.257937	179.357	4.13137	NA	459.594	4.09801	0.00010533	372.356	1.14244	0.0164547
VIT_05s0077g01580.t01	PR proteins	PR10 Bet v 1 homologs	2338.03	1.01255	0.000205074	20358.6	1.62828	0.0152604	10576.3	1.43379	1.87511e-09	7581.76	2.03379	2.7252e-12	6181.01	-0.116194	0.868354	3831.26	0.536686	0.542527	5373.95	-0.477259	0.692898	4260.42	0.906095	NA	10038.4	0.106724	0.807394	10962.8	0.000776191	0.99878	3256.57	0.353796	0.685429	2952.78	0.23071	0.747498	10217.6	0.606216	0.31324	11551.3	1.4605	0.00343622
VIT_05s0077g01590.t01	PR proteins	PR10 Bet v 1 homologs	0	NA	NA	0.157977	-0.708287	0.862196	0	NA	NA	0.320633	-0.040983	0.991986	0.551008	-2.64439	0.507568	0	NA	NA	0	NA	NA	0	NA	NA	0	NA	NA	0.144436	0.696076	0.864548	0	NA	NA	0	NA	NA	0.127586	0.376046	0.926573	0.462197	-2.21531	0.579194
VIT_05s0077g01600.t01	PR proteins	PR10 Bet v 1 homologs	0.833269	0.151739	0.958649	25.44	2.58476	0.000895377	22.4352	3.21583	0.000872268	12.8808	3.81026	0.000137365	29.3154	-0.31587	0.563234	0.600128	-2.72471	3.9835	7.32976	-1.47294	0.366291	6.60304	2.1684	0.028192	4.38584	0.396753	0.782553	1.9438	0.267413	0.878234	21.4867	-0.168018	0.762066	4.36504	0.883964	0.444542	5.38458	2.39347	0.0602985	1.51521	3.04343	0.226174
VIT_05s0077g01630.t01	PR proteins	PR10 Bet v 1 homologs	0	NA	NA	0	NA	NA	0	NA	NA	0	NA	NA	0	NA	NA	0	NA	NA	0	NA	NA	0	NA	NA	0	NA	NA	0	NA	NA	0	NA	NA	0	NA	NA	0.127586	0.376046	0.926573	0	NA	NA
VIT_05s0077g01650.t01	PR proteins	PR10 Bet v 1 homologs	0.363144	-1.88555	0.639369	0	NA	NA	0	NA	NA	0.330049	1.82213	0.651755	1.18457	0.31031	0.891912	0.794079	1.82331	2.54183	0.338733	-1.81936	0.651835	0	NA	NA	0.87404	3.52448	0.35754	1.43282	1.54485	0.509238	1.14462	1.4198	0.546975	0.642754	0.120672	0.970068	0	NA	NA	2.49721	3.78432	0.163334
VIT_05s0077g01660.t01	PR proteins	PR10 Bet v 1 homologs	0	NA	NA	0	NA	NA	0	NA	NA	0	NA	NA	0	NA	NA	0	NA	NA	0	NA	NA	0	NA	NA	0	NA	NA	0	NA	NA	0	NA	NA	0	NA	NA	0	NA	NA	0	NA	NA
VIT_05s0077g01670.t01	PR proteins	PR10 Bet v 1 homologs	2418.47	-0.846761	0.0067195	660.443	-1.00316	0.000517588	1604.52	-0.777143	0.0164044	1486.21	-0.937424	0.00162359	4745.16	0.116538	0.666007	3757.91	-0.554304	0.194683	4400.01	0.476351	0.696143	1529.52	-0.102461	0.567869	2218.15	-0.0460277	0.896001	2207.78	-0.180445	0.659666	2886.53	0.756105	0.00338573	2512.62	1.53765	1.50963e-05	1553.59	-0.825091	0.0179131	725.802	-0.399653	0.268785
VIT_05s0077g01680.t01	PR proteins	PR10 Bet v 1 homologs	4.26234	-0.904689	0.470155	9.73268	2.23665	0.0164368	4.54635	2.33568	0.0462605	3.30163	1.97755	0.127362	0.545037	-1.09371	0.773857	1.47835	1.6168	2.10353	4.00232	-1.38954	0.323725	1.05092	0.0778945	0.974835	7.45187	0.480042	0.613306	3.85901	1.06866	0.449086	1.26675	0.203218	0.919836	1.18152	-0.3912	0.854075	7.19229	0.986438	0.283487	11.6259	1.15106	0.187342
VIT_05s0077g01690.t01	PR proteins	PR10 Bet v 1 homologs	5.21203	1.42828	0.167268	226.616	6.26165	4.76295e-07	50.8036	0.800959	0.034013	55.6179	1.0419	0.0036503	34.0598	0.136707	0.780755	12.7816	0.299399	0.667398	27.8287	0.120901	0.896548	4.37963	0.421615	0.698314	51.9023	-0.0322765	0.941125	41.2006	-0.0280536	0.956784	2.03573	1.16411	0.491765	3.32425	3.09603	0.118571	62.0849	0.42163	0.288723	13.8754	0.317648	0.685781
VIT_05s0077g01720.t01	Salicylic acid-mediated signaling pathway	Hormone signal transduction - SENESCENCE-ASSOCIATED GENE 101 (SAG101)	198.785	0.2173	0.526769	387.925	0.7263	0.00228404	130.426	1.06649	0.00143452	196.257	0.739879	0.0103944	398.81	0.00921425	0.967932	392.291	0.534204	0.262363	190.726	-0.264563	0.618176	150.066	0.2592	0.259785	178.803	-0.0210474	0.951152	151.971	0.0533208	0.872461	212.29	-0.41399	0.0680934	101.528	0.460652	0.257395	153.334	0.653684	0.0187552	172.009	1.0933	0.000122591
VIT_05s0077g01750.t01	Salicylic acid-mediated signaling pathway	Hormone signal transduction - SENESCENCE-ASSOCIATED GENE 101 (SAG101)	81.6821	0.120046	0.687028	196.765	0.933134	0.000946554	37.9445	1.4999	0.00251698	49.1378	0.649008	0.0698937	204.214	0.263538	0.377703	714.591	0.848139	0.311447	81.8149	0.0312908	0.965025	37.5338	-0.0205485	0.963069	71.9907	-0.560229	0.211223	63.8295	0.0939368	0.840454	114.646	-0.843179	0.0149701	43.0195	0.863208	0.168289	48.908	0.646456	0.103005	70.142	0.823807	0.0620983
VIT_05s0077g01860.t01	Ethylene-mediated signaling pathway	Hormone signal transduction - AP2/ERF TFs - ERF family	41.0242	-0.50407	0.292338	46.2729	-0.360973	0.391611	16.6997	0.132531	0.829059	58.6468	1.17192	0.0133709	50.2155	-0.176535	0.640482	39.4785	0.128335	0.420174	61.8909	0.326388	0.556305	18.789	0.696889	0.207267	28.1396	-0.62938	0.257269	31.5568	-0.29624	0.594495	91.5102	0.507802	0.0849807	24.4955	1.43098	0.0220955	32.054	-0.17946	0.721881	37.5359	0.572696	0.323147
VIT_05s0077g02310.t01	Abscisic acid-mediated signaling pathway	Hormone signal transduction - Others - Nuclear WD40 protein (PRL1)	472.119	-0.0221323	0.914837	389.633	-0.028143	0.887161	414.254	0.00914483	0.960492	391.583	-0.169841	0.458873	652.536	0.0924092	0.56957	681.877	-0.0408887	0.16267	543.681	0.0267744	0.909122	698.193	-0.0650129	0.638205	376.56	0.0386336	0.881008	423.179	0.297982	0.247105	470.501	-0.00233292	0.990335	529.616	0.300947	0.131563	450.512	-0.0904135	0.62191	446.402	0.00623727	0.978819
VIT_05s0094g00200.t01	PR proteins	PR3 Basic chitinases	3.72438	-2.83719	0.05757	6.6615	3.32659	0.0110896	3.02618	0.0746386	0.959059	2.19898	-1.2772	0.472162	1.72386	0.546793	0.810973	1.44785	0.259138	1.86278	65.2315	0.402214	0.560027	65.0402	-0.0551411	0.872513	2.54721	0.160429	0.909536	4.49562	-1.17502	0.390834	30.94	-0.13579	0.768369	46.6692	0.597017	0.136712	3.48585	2.79552	0.0863649	10.7236	0.276225	0.709709
VIT_05s0094g00220.t01	PR proteins	PR3 Basic chitinases	64.5343	-0.189731	0.591499	107.137	2.19647	6.91506e-05	69.2643	1.09348	0.01822	21.6868	1.58504	0.00480646	147.451	-0.213611	0.590631	70.1576	0.607434	0.357551	102.228	-0.0760494	0.882305	67.2417	0.190632	0.577494	24.4512	0.268339	0.612	19.2695	0.563163	0.49276	90.66	0.271362	0.496657	55.2122	0.234986	0.551564	75.7561	-0.154142	0.650487	88.9919	1.06082	0.0133559
VIT_05s0094g00240.t01	PR proteins	PR3 Basic chitinases	35.9201	-0.88725	0.288244	32.3657	-1.78775	0.00764559	22.3022	0.769892	0.179265	40.4211	-1.58019	0.0122817	24.3192	-0.131919	0.811645	24.3965	-0.231267	0.602384	25.7209	0.768283	0.265348	5.93547	-0.809903	0.419527	22.8405	-0.56893	0.413669	46.9551	0.796891	0.222544	11.6975	-0.430208	0.557978	0.519989	2.55946	0.506781	22.2645	-1.77936	0.0163329	11.8493	-0.81204	0.481391
VIT_05s0094g00250.t01	PR proteins	PR3 Basic chitinases	0	NA	NA	0	NA	NA	0.134107	0.603445	0.882433	0.311216	-1.79555	0.657323	0	NA	NA	0	NA	NA	0	NA	NA	0.147236	-1.08984	0.789402	0.781392	-1.22632	0.723939	0.331324	1.69843	0.673413	0.185802	1.06503	0.794087	0.191681	1.08242	0.790803	0	NA	NA	0	NA	NA
VIT_05s0094g00260.t01	PR proteins	PR3 Basic chitinases	8.77117	-0.453847	0.67931	7.85561	2.80928	0.0669647	1.50453	0.859813	0.669411	3.27782	2.4422	0.117484	0	NA	NA	9.2178	1.18764	0.771444	31.566	-0.277578	0.663409	7.4927	0.863189	0.293424	1.3216	3.02593	0.234888	1.50775	3.90326	0.169078	7.39526	0.785721	0.387268	2.51891	2.48279	0.303713	13.3733	-1.0763	0.127776	10.2889	-0.339751	0.685895
VIT_05s0094g00270.t01	PR proteins	PR3 Basic chitinases	0	NA	NA	0	NA	NA	15.2647	3.65494	9.4691e-05	11.2242	1.4709	0.0624186	0	NA	NA	0	NA	NA	1.0008	2.29593	0.523086	0	NA	NA	6.99084	-0.0776794	0.93911	6.631	0.317372	0.790416	0	NA	NA	0	NA	NA	0	NA	NA	0.141208	-0.733524	0.857338
VIT_05s0094g00280.t01	PR proteins	PR3 Basic chitinases	0.635654	2.90971	0.464808	0	NA	NA	1.19609	1.29432	0.554036	0.820756	3.1373	0.241286	0	NA	NA	0	NA	NA	0	NA	NA	0	NA	NA	0.390105	2.30861	0.568038	0.358443	-2.09911	0.603355	0	NA	NA	0	NA	NA	0	NA	NA	0	NA	NA
VIT_05s0094g00300.t01	PR proteins	PR3 Basic chitinases	166.641	0.172205	0.477206	352.485	0.18118	0.396486	184.699	0.109113	0.649277	194.574	0.607267	0.0153055	344.138	-0.134509	0.556167	243.632	0.248825	0.2641	102.891	0.149805	0.717905	176.835	0.243778	0.264641	226.929	-0.252455	0.429676	203.07	0.424366	0.262263	245.769	0.315345	0.249938	151.712	-0.173327	0.505046	297.023	0.122496	0.617727	254.546	0.621388	0.0215176
VIT_05s0094g00320.t01	PR proteins	PR3 Basic chitinases	2.6701	1.32699	0.452429	32.6273	1.74932	0.0130237	10.2109	2.51575	0.0037819	2.56623	1.35507	0.390322	5.25294	-1.25565	0.233568	21.7033	0.753466	0.628604	6.47703	-1.98103	0.287396	10.3909	2.24173	0.00638772	3.25412	-0.726527	0.568911	0.176624	-1.22748	0.763554	5.02768	1.39783	0.194906	0.766723	3.11006	0.424247	12.6152	-0.00431596	0.996131	27.6978	3.15725	0.000357344
VIT_05s0094g00330.t01	PR proteins	PR3 Basic chitinases	2.51296	3.82664	0.0804823	24.4803	1.00173	0.161544	4.37158	4.37592	0.00663812	0	NA	NA	0.551008	-2.64439	0.507568	0.825119	3.12494	2.69009	9.24366	0.447926	0.80699	0.978262	3.33779	0.173147	4.16551	0.275091	0.836527	0.144436	0.696076	0.864548	0	NA	NA	0	NA	NA	16.2744	3.27973	0.194817	2.83567	0.379544	0.796121
VIT_05s0094g00340.t01	PR proteins	PR3 Basic chitinases	58.0784	2.06788	0.00152318	1937.7	5.0654	3.1251e-05	85.9239	3.91424	1.2854e-12	306.615	1.88333	1.00804e-07	252.697	1.51183	2.40394e-06	58.5554	1.28099	0.485687	302.788	0.627715	NA	33.9327	2.63003	1.14813e-07	90.7186	0.399205	0.575387	512.229	0.357804	0.559017	88.8473	-0.0684287	0.891393	29.4649	5.46741	2.74178e-06	305.715	4.11792	0.010192	257.824	1.27435	0.0382416
VIT_05s0094g00350.t01	PR proteins	PR3 Basic chitinases	855.247	0.327954	0.203463	1780.32	1.55244	0.0537716	2448.69	1.47273	0.0278033	1159.17	1.56543	1.21222e-09	294.761	0.35665	0.314474	1116.24	0.759315	0.61977	3853.23	-0.376806	0.601242	1476.47	1.31476	9.27435e-12	340.094	-0.0914994	0.933706	1477.6	0.0176835	0.976447	314.049	-0.531836	NA	5.83451	2.117	0.0409623	1340.87	0.00356364	0.995969	2940.21	2.41625	4.52343e-08
VIT_05s0094g00360.t01	PR proteins	PR3 Basic chitinases	49.6778	0.631559	0.116888	88.7462	3.15758	1.40901e-06	24.6245	2.96599	1.9385e-06	27.9075	0.849725	0.0617852	53.5159	0.270922	0.435513	20.4108	0.257923	0.56246	25.2461	-0.426123	0.704841	30.5584	0.373169	0.411437	9.37777	1.19303	0.156542	24.7163	-0.259781	0.691335	54.1456	0.552681	0.18207	31.1183	-0.612283	0.291136	26.4694	1.69333	0.00826962	34.9809	-0.109188	0.888175
VIT_05s0094g00550.t01	Jasmonic acid-mediated signaling pathway	Hormone biosynthesis - stearoyl-ACP desaturases	1.1398	0.937499	0.758373	5.86891	-1.09624	0.305468	3.43743	0.815844	0.606164	1.49784	1.08458	0.653405	2.54987	0.471373	0.786949	1.45353	0.921896	1.8704	1.97821	-2.51318	0.33228	1.20878	0.751022	0.72336	0.556559	-2.36264	0.462982	2.12567	-1.73241	0.357555	0.973425	-3.35011	0.25575	1.01223	-3.42361	0.26054	1.38084	3.61279	0.163327	0.776454	3.1536	0.427203
VIT_05s0094g00580.t01	Jasmonic acid-mediated signaling pathway	Hormone biosynthesis - stearoyl-ACP desaturases	2.90483	5.03106	0.0135164	0.298385	0.234653	0.954142	4.10396	-0.622398	0.614669	0	NA	NA	1.34056	0.622996	0.826661	0.87239	-3.28162	3.51397	2.38173	0.987037	0.581124	0.519983	-2.56498	0.516988	2.76862	-2.23933	0.199997	1.50833	-2.15153	0.387659	0.135531	-0.858522	0.833357	1.06903	-0.153767	0.960023	1.329	-1.25726	0.606046	1.20802	1.65975	0.552113
VIT_05s0094g00650.t01	Jasmonic acid-mediated signaling pathway	Hormone biosynthesis - stearoyl-ACP desaturases	6.6171	-1.41963	0.35521	0.98531	1.22177	0.651564	0.279781	1.43637	0.722452	2.22815	-1.21126	0.565539	0.331371	-0.14125	0.972386	4.68718	0.244506	1.42529	0.307275	0.0932569	0.981766	3.6704	1.34359	0.334844	3.21194	-0.174351	0.919499	1.01105	3.3299	0.369332	1.45469	-1.68027	0.39475	2.89973	1.4848	0.392927	3.24654	-0.641276	0.620795	0.803928	-0.459984	0.89929
VIT_05s0094g00730.t01	Jasmonic acid-mediated signaling pathway	Hormone biosynthesis - stearoyl-ACP desaturases	2.7829	-0.0356335	0.98445	1.38332	-1.65117	0.430499	3.39644	1.06433	0.478985	1.00296	0.0292531	0.992436	1.77121	0.593262	0.765514	0.98444	3.38079	2.53642	6.27526	-1.54784	0.180791	0.683253	-1.67031	0.564782	1.85713	-3.06801	0.190788	0.877144	1.84106	0.536237	0.993835	-3.39657	0.251846	1.272	1.94419	0.400917	1.24756	-0.344625	0.889047	1.37584	-2.67373	0.248044
VIT_05s0094g00740.t01	Jasmonic acid-mediated signaling pathway	Hormone biosynthesis - stearoyl-ACP desaturases	0	NA	NA	0.554122	-2.47455	0.534016	4.70074	0.0912622	0.953456	1.4404	1.85977	0.431839	0	NA	NA	0.632617	-2.82909	3.38017	4.81203	0.407622	0.807827	1.03536	-0.585472	0.835191	3.35405	-0.429239	0.797568	2.69648	2.67801	0.226784	0.371603	2.0529	0.610461	0.717967	-1.53512	0.619462	0.605114	-3.01196	0.3849	1.4528	0.44692	0.823429
VIT_05s0094g00900.t01	MAPK signaling	MAPK	791.634	-0.097645	0.613749	725.464	-0.172752	0.344709	690.472	-0.0073925	0.967889	721.423	0.207533	0.323888	966.311	-0.2183	0.240383	963.797	-0.0887191	0.162177	773.726	-0.203992	0.393294	874.81	-0.0354005	0.776881	689.277	0.124208	0.641399	742.883	-0.0902904	0.74117	866.94	0.102202	0.569571	811.283	-0.0509174	0.798481	905.686	0.0370646	0.824478	652.926	-0.0369573	0.881973
VIT_05s0094g01080.t01	MAPK signaling	MAPKKK	305.501	0.354195	0.178541	588.269	0.154595	0.48883	415.738	0.301339	0.171797	439.565	-0.0489069	0.829489	637.656	-0.0594478	0.72072	732.385	0.207631	0.198143	619.939	0.100408	0.721525	708.175	0.173824	0.183604	474.403	-0.422646	0.106132	415.757	-0.156969	0.57011	621.152	-0.00730715	0.965844	475.01	-0.0190605	0.930881	633.22	-0.2992	0.11705	426.656	0.394475	0.270975
VIT_05s0094g01240.t01	Calcium signaling	Calcium sensors - Calmodulin-like proteins (CML)	335	-0.218304	0.363246	233.18	0.379248	0.130196	321.088	-0.273246	0.249312	314.982	-0.501916	0.0476823	470.153	-0.18974	0.293408	566.868	-0.013245	0.166102	432.333	0.00508733	0.983801	356.352	-0.178332	0.244852	404.07	-0.162501	0.575865	226.879	0.0485466	0.85942	425.164	0.186721	0.336036	334.928	0.119726	0.588228	470.4	-0.0848649	0.641364	201.456	0.168594	0.559513
VIT_05s0094g01490.t01	Jasmonic acid-mediated signaling pathway	Hormone signal transduction - COI1 SUPPRESSOR1 (COS1)	228.481	-0.287161	0.210521	85.804	0.114135	0.692383	257.307	-0.0271667	0.89332	277.488	-0.0233408	0.926878	335.936	-0.121198	0.502882	310.591	-0.136966	0.189516	295.688	-0.282875	0.347138	261.626	0.0573254	0.739202	261.763	0.218967	0.369387	148.447	0.0319271	0.926522	327.331	0.182927	0.330498	268.618	0.344586	0.104833	209.676	-0.308015	0.189027	108.12	0.2403	0.472185
VIT_05s0102g00120.t01	ROS scavenging	Glutathione peroxidases	109.623	-0.736894	0.0344411	17.515	0.76354	0.210433	42.9149	0.21651	0.586823	100.532	0.373224	0.207266	100.372	0.30345	0.289833	9.8297	-0.228047	0.732423	77.8886	-0.224742	0.584224	43.5719	0.195671	0.636243	90.5813	0.20812	0.488545	81.1656	-0.0452772	0.923128	182.619	0.292255	0.186638	47.7303	0.571045	0.189445	22.6582	0.122987	0.823272	20.263	1.4147	0.0214681
VIT_05s0102g00170.t01	Calcium signaling	Calcium sensors - Ca2+-dependent protein kinases (CPK)	0.666612	2.92747	0.411426	0.160222	1.21527	0.765837	0.170024	0.603445	0.882433	0.155608	-1.00276	0.805878	0.330594	-1.92447	0.634171	0.341953	1.84795	4.03218	3.40263	-2.28648	0.155892	0.125144	0.833711	0.838106	0.703447	-2.69914	0.441892	2.11214	0.464363	0.791613	0	NA	NA	0.239403	-1.4344	0.72402	0.183452	-1.54751	0.704504	0.154066	-0.733524	0.857338
VIT_05s0102g00450.t01	Calcium signaling	Calcium sensors - Calmodulin-like proteins (CML)	42.9162	-0.439392	0.402541	31.7589	-0.656468	0.14273	26.0747	-0.799897	0.167443	31.7395	-0.372229	0.392466	189.999	-0.123499	0.739827	125.072	-0.362115	0.30865	96.7461	-1.01794	0.11841	108.858	-0.928617	0.00453326	16.5152	0.446979	0.508293	23.8547	1.80979	0.00266969	81.5113	-0.720881	0.0694654	88.9059	1.21618	0.00132446	32.8425	-0.0968885	0.850358	30.4865	0.0358561	0.954819
VIT_05s0102g00870.t01	NLRs	NBS-LRR	0	NA	NA	1.21713	-1.04798	0.686656	0.649179	1.10232	0.713718	0.494997	0.886216	0.788171	1.14847	2.35681	0.314983	2.18838	0.508697	1.65037	2.21084	-1.68713	0.327199	2.02435	0.0288167	0.984938	1.67074	1.67161	0.412805	0.948515	3.2288	0.314734	0.487174	-2.35112	0.537967	0.3115	0.122208	0.976107	1.21442	-0.401599	0.886358	0.490363	-2.29284	0.565544
VIT_05s0102g00880.t01	Phytoalexin biosynthesis	Alkaloids - Strictosidine synthases	1.36943	2.89619	0.202549	0	NA	NA	0.419671	2.01822	0.613785	1.1506	-0.343368	0.892618	2.64989	0.133301	0.934333	1.27813	-0.775612	1.96902	0.999168	3.51026	0.31439	0	NA	NA	0	NA	NA	1.06765	-3.67324	0.229178	0.67452	1.53444	0.656864	0	NA	NA	0	NA	NA	0.418739	-0.584864	0.885087
VIT_05s0102g01010.t01	NLRs	NBS-LRR	1.43212	4.03551	0.137631	55.4061	0.71539	0.107804	12.4465	1.04598	0.186274	15.3715	0.392252	0.646397	5.86686	-0.913801	0.454554	98.6627	0.386904	0.315923	4.85961	0.261278	0.815698	14.1768	-0.957218	0.23583	12.4324	0.720419	0.529113	10.0216	-0.267239	0.818237	27.5888	-2.02482	0.000753826	1.35418	0.785751	0.747771	5.29901	-0.100461	0.944539	0	NA	NA
VIT_05s0102g01030.t01	NLRs	NBS-LRR	1.52863	1.44569	0.55526	4.87488	0.619963	0.591089	4.41919	1.22009	0.306587	4.8934	2.06016	0.0970323	5.72514	-0.118321	0.90511	14.7604	0.611781	0.673559	2.37226	-1.07778	0.544213	13.153	0.0460904	0.955729	0.517946	-0.992674	0.768092	3.11853	-1.12206	0.590833	3.97112	-0.715638	0.592321	0.166801	1.08242	0.790803	1.25851	3.47619	0.132971	0.824729	2.05619	0.566364
VIT_05s0102g01040.t01	NLRs	NBS-LRR	0.620807	1.39995	0.712046	14.5372	-0.510396	0.467181	15.5024	0.675234	0.340814	11.5466	-0.971439	0.210909	4.57695	0.402899	0.747736	31.801	0.170138	0.407987	3.35657	-1.33421	0.352937	15.5746	-0.327225	0.634263	17.4408	-0.229276	0.759822	13.5584	0.849251	0.426339	9.69437	-1.15519	0.161672	11.075	1.75019	0.0363867	5.28558	1.45343	0.211916	4.54316	0.0384302	0.978098
VIT_05s0102g01100.t01	NLRs	NBS-LRR	5.52564	0.151226	0.890345	31.7638	1.30226	0.0165596	11.2887	1.29026	0.0875605	11.291	1.69506	0.0571406	22.91	0.254146	0.600497	57.2346	1.2955	0.383316	6.20403	-0.794116	0.437407	8.5966	-0.318715	0.727185	12.5668	-0.5817	0.44089	11.8119	-0.10942	0.885857	5.859	-1.44321	0.200049	4.22195	1.36123	0.471858	11.3187	-0.224305	0.735977	13.1854	1.43685	0.045856
VIT_05s0124g00210.t01	Jasmonic acid-mediated signaling pathway	Hormone biosynthesis - Galactolipase (DGL)	0.755577	-1.4226	0.686618	1.19403	0.18888	0.948023	0.437646	2.07139	0.591037	1.79539	1.50058	0.513525	0.166073	0.825884	0.839605	0	NA	NA	0.488075	-2.35385	0.555607	0	NA	NA	0	NA	NA	1.80486	3.03804	0.224402	0	NA	NA	0.119701	-0.841136	0.836684	0	NA	NA	0.426906	0.230818	0.954891
VIT_05s0136g00260.t01	Phytoalexin biosynthesis	Phenylpropanoids - Chalcone synthases	593.914	0.16711	0.703731	1162.32	0.473055	0.489525	407.204	-0.0155287	0.960866	1279.83	-0.210565	0.663015	5985.03	-0.39093	0.0787598	7234.17	0.00480427	0.234833	10240.9	-0.251311	0.703456	4828.32	-0.676979	0.000198509	661.378	0.593548	0.228299	707.637	0.0860587	0.873726	4584.1	-0.223261	0.517747	3910.79	-0.0910999	0.818512	441.02	0.213335	0.59502	1077.84	0.769747	0.426018
VIT_06s0004g00210.t01	PR proteins	PR7 Subtilisin-like endoproteinases	4.9341	0.639652	0.570119	2.22688	-0.843839	0.651408	0.504691	-1.25134	0.737012	4.76067	-0.0734518	0.941894	1.77725	1.96802	0.313227	5.39355	-1.15468	1.22574	2.86077	0.952407	0.624982	4.46677	-0.202495	0.850669	1.34326	0.588961	0.842382	2.78394	1.5572	0.393759	2.32664	-2.45746	0.177728	2.05037	1.00607	0.560672	2.38602	0.547052	0.754471	1.17732	0.419351	0.896462
VIT_06s0004g00490.t01	Ethylene-mediated signaling pathway	Hormone signal transduction - AP2/ERF TFs - ERF family	0.826712	0.905724	0.759883	13.56	-0.624567	0.324665	10.8361	-0.19396	0.81643	7.62876	0.84121	0.381041	8.58514	-0.20203	0.806772	14.6108	-0.113153	0.628712	14.1836	-0.28084	0.724068	0.125144	0.833711	0.838106	15.9558	0.965472	0.171372	17.0324	-0.549211	0.397458	12.0845	-0.00633028	0.993157	11.8708	0.0120282	0.987246	16.3974	-0.601267	0.296424	4.43434	0.162256	0.892883
VIT_06s0004g00570.t01	Phytoalexin biosynthesis	Phenylpropanoids - MYB transcription factor	514.087	0.0152443	0.931623	457.322	-0.295666	0.152876	538.538	-0.140312	0.49024	581.43	0.463148	0.0382754	456.305	0.0408262	0.818559	490.291	-0.0765004	0.175238	502.47	0.113476	0.651279	535.66	-0.0285781	0.841471	555.173	0.206687	0.427265	592.228	-0.100083	0.757318	428.11	0.47464	0.009166	493.975	0.109019	0.628551	531.514	-0.297196	0.158909	495.296	-0.00976632	0.968609
VIT_06s0004g00720.t01	PR proteins	PR2 Beta-1,3-glucanases	63.259	-0.572177	0.200338	45.9054	-0.86462	0.0906203	46.8155	-0.273098	0.473941	60.5699	-1.37733	0.000201045	197.738	0.0119418	0.971227	182.195	-0.9045	0.261424	105.002	-0.289838	0.669729	153.37	-0.313929	0.248679	53.7986	-0.174887	0.718288	57.7818	0.467281	0.381804	113.743	-0.195082	0.603912	153.109	0.731003	0.0169634	69.1822	-0.517971	0.115284	51.2865	-0.301244	0.463304
VIT_06s0004g00880.t01	PR proteins	PR14 Lipid-transfer proteins	800.998	-0.425371	0.101205	744.907	-0.535288	0.015418	785.513	-0.644166	0.00962984	854.491	-0.0344089	0.905397	1088.24	-0.257437	0.223917	1153.32	-0.043159	0.178213	1023.83	0.162199	0.50517	1250.4	-0.0871699	0.466832	854.271	0.125051	0.688479	1306.31	-0.233801	0.45784	1095.72	0.581963	0.00268764	1404.4	-0.0123526	0.961146	1386.53	-0.302597	0.0977699	1112.45	-0.10749	0.75712
VIT_06s0004g00910.t01	PR proteins	PR14 Lipid-transfer proteins	49.1089	-0.643835	0.252759	12.7182	0.144403	0.839695	11.9708	-0.809181	0.232286	27.819	-0.112884	0.841063	172.989	-0.246977	0.416158	55.4057	0.183246	0.336658	120.852	-0.0936955	0.884282	161.005	-0.781853	0.00441786	19.7309	-0.265994	0.710203	47.4455	-0.0439014	0.927666	110.719	0.390899	0.197757	157.641	1.5667	0.000230861	19.7901	-1.16438	0.0939668	32.712	-0.240767	0.67975
VIT_06s0004g00970.t01	Cell wall reinforcement	Lignins and Lignans - Dirigent proteins	26.4128	-0.575468	0.355808	2.11939	-1.3454	0.44825	6.37033	-1.49062	0.181506	8.47191	-0.198176	0.823034	14.0752	-0.978505	0.165807	12.0745	-0.0630577	0.786501	5.82242	-0.0439238	0.96577	12.2681	-0.0899087	0.897703	10.481	-0.223343	0.794161	7.29568	1.19372	0.23005	12.1003	0.457827	0.519879	7.10442	0.759682	0.421447	7.78637	0.256862	0.793607	13.8598	-0.0164387	0.988008
VIT_06s0004g00980.t01	Cell wall reinforcement	Lignins and Lignans - Dirigent proteins	433.413	-1.07163	0.000729953	308.667	-0.38639	0.252448	223.69	-0.747546	0.00205375	332.924	-1.04262	1.41382e-06	636.803	0.0997035	0.574697	596.129	-0.23378	0.174556	638.025	0.283633	0.387243	704.976	-0.225262	0.14042	216.474	0.276478	0.410885	247.481	0.235656	0.603111	418.338	0.173813	0.408254	516.09	0.318378	0.147428	280.763	-0.16555	0.602916	316.552	-0.211597	0.656586
VIT_06s0004g00990.t01	Cell wall reinforcement	Lignins and Lignans - Dirigent proteins	131.377	-0.860905	0.0779337	250.569	1.83695	3.33885e-05	81.3416	0.298515	0.479606	116.396	-0.504238	0.0873267	687.751	0.13453	0.536969	584.432	0.50783	0.302186	514.102	-0.137529	0.716747	356.571	-0.168912	0.400923	86.8208	0.191166	0.58324	84.4165	0.4726	0.326878	273.518	-0.204742	0.412293	174.378	1.35347	0.00058187	68.7977	0.63597	0.0956787	140.233	0.93936	0.0753644
VIT_06s0004g01000.t01	Cell wall reinforcement	Lignins and Lignans - Dirigent proteins	13.2082	-0.781563	0.292548	92.7132	3.01984	2.39308e-06	6.68389	0.852324	0.492945	7.14747	1.00583	0.3092	51.6703	0.237638	0.612739	72.6971	1.05265	0.440636	43.0157	-1.24529	0.25949	30.5063	-0.0698184	0.869155	7.16359	-0.402392	0.674894	7.31876	1.7452	0.124344	31.8634	-0.444406	0.353747	16.8536	1.9941	0.0282887	10.425	0.747218	0.349052	35.8729	2.16249	0.000170192
VIT_06s0004g01010.t01	Cell wall reinforcement	Lignins and Lignans - Dirigent proteins	15.1657	1.36854	0.0609711	868.317	6.3641	1.44369e-07	41.8188	2.91691	3.2544e-08	50.8261	2.7133	3.77758e-10	131.708	0.575847	0.258995	146.907	0.750985	0.828073	52.1203	1.31255	0.188571	25.3205	1.67148	0.0019425	10.5202	0.75748	0.372448	9.19613	1.06287	0.236079	20.5465	-0.754453	0.291435	42.3526	3.06861	NA	29.3053	2.64777	2.91838e-06	30.9747	2.97626	3.28667e-05
VIT_06s0004g01020.t01	Cell wall reinforcement	Lignins and Lignans - Dirigent proteins	3.07944	1.87092	0.222778	12.0724	6.1774	0.000125629	4.71164	5.50354	0.000630976	12.4454	3.5442	0.000103609	7.38406	2.56582	0.0154058	3.19915	1.34393	1.36057	0.741889	3.05734	0.42893	2.63746	3.7223	0.0315968	1.27574	1.9999	0.433439	2.19369	-0.634388	0.732078	1.69789	0.550213	0.808184	0	NA	NA	3.76655	2.94007	0.0576557	6.09354	-0.960743	0.533279
VIT_06s0004g01030.t01	Cell wall reinforcement	Lignins and Lignans - Dirigent proteins	2.00668	0.00495685	0.997761	60.416	7.02238	1.76731e-05	8.2726	3.77534	0.00101865	9.82155	2.0092	0.0262691	15.7649	0.956675	0.190587	12.5498	0.698967	0.956791	5.68878	0.967079	0.519351	4.51134	2.97491	0.0252792	5.21436	1.24517	0.234052	7.08266	0.501946	0.62794	1.23368	-2.53312	0.262444	2.1018	1.4636	0.565102	6.47757	3.15904	0.0142532	7.76057	-0.162777	0.90542
VIT_06s0004g01180.t01	ROS production	Class III cell wall peroxidases (Prxs)	325.203	-0.399296	0.251105	405.583	-0.370854	0.156988	290.527	-0.210646	0.448113	494.15	-0.192461	0.436362	384.784	0.101534	0.618688	409.695	-0.273642	0.283578	403.737	-0.349973	0.568254	397.893	-0.498266	0.0115428	276.243	0.366212	0.396135	458.329	-0.282831	0.366652	315.179	0.0913943	0.740749	580.977	1.27704	6.78586e-06	308.4	-0.227859	0.342253	411.151	-0.868972	0.0293312
VIT_06s0004g01190.t01	ROS production	Class III cell wall peroxidases (Prxs)	0.226912	1.20293	0.767467	0	NA	NA	0	NA	NA	0.165025	0.92079	0.821468	0	NA	NA	0	NA	NA	0	NA	NA	0	NA	NA	0	NA	NA	0	NA	NA	0	NA	NA	0	NA	NA	0.382337	1.77197	0.657784	0	NA	NA
VIT_06s0004g01200.t01	Cell wall reinforcement	Callose - Callose synthases	962.027	0.217961	0.426003	774.018	0.093302	0.690226	631.378	0.564263	0.0631224	1068.14	-0.334547	0.214	1364.11	0.267688	0.152909	1553.95	-0.0083814	0.191022	1094.55	0.0728563	0.818077	1734.4	0.166109	0.191953	674.943	-0.228028	0.505009	758.773	-0.0668928	0.830067	1001.86	-0.501169	0.0203006	1442.13	-0.0824005	0.712388	745.037	0.0534323	0.788396	671.685	-0.168587	0.603052
VIT_06s0004g01240.t01	ROS production	Class III cell wall peroxidases (Prxs)	0	NA	NA	0	NA	NA	0	NA	NA	0	NA	NA	0	NA	NA	0.348956	-1.95853	4.03629	0	NA	NA	0	NA	NA	0	NA	NA	0	NA	NA	0	NA	NA	0	NA	NA	0	NA	NA	0	NA	NA
VIT_06s0004g01250.t01	Jasmonic acid-mediated signaling pathway	Hormone biosynthesis - Fatty acid desaturases	1104.38	-0.448975	0.104365	1808.42	-1.22981	0.104174	1592.75	-0.966024	0.0007596	1727.16	-0.825265	0.00129962	1840.2	-0.199259	0.567922	1945.82	0.059865	0.206829	2746.54	0.532035	0.266045	2592.57	0.343213	0.0214709	1522.17	-0.348747	0.4576	1356.25	-0.585491	0.107069	2634.25	0.840078	0.141641	3484.15	-0.169495	0.545216	1848.83	-0.869965	0.183466	1060.34	-0.896656	0.0849086
VIT_06s0004g01270.t01	Cell wall reinforcement	Callose - Callose synthases	632.492	-0.0692141	0.796131	332.971	-0.627659	0.0060248	259.208	0.377712	0.246475	329.131	-0.520787	0.0664055	900.044	0.218259	0.480973	918.268	-0.433415	0.238696	500.652	-0.31879	0.540226	716.206	-0.379723	0.0462619	291.638	-0.266496	0.543285	357.047	0.208906	0.627952	600.807	-0.827955	0.00120999	632.449	0.432075	0.0972369	337.857	0.103359	0.675305	296.909	-0.373787	0.176673
VIT_06s0004g01380.t01	Receptor-like kinases	Lectin-RLK	3445.49	0.302009	0.175347	5230.2	0.426498	0.0135738	3143.15	0.882163	0.000180059	1882.49	0.563504	0.0247963	3646.38	0.00491741	0.981315	3852.78	0.288037	0.198998	3070.25	-0.00302749	0.994724	2879.36	0.311486	0.0358327	2755.93	-0.0806076	0.756672	2191.58	0.133672	0.665574	2188.26	-0.213999	0.304854	1762.73	-0.643514	0.0186307	4064.86	0.461574	0.0284214	3535.73	0.681709	0.0134657
VIT_06s0004g01390.t01	Receptor-like kinases	Lectin-RLK	803.221	0.587477	0.0175073	1513.55	0.436559	0.0907687	676.346	1.02985	0.000507372	624.603	0.422952	0.0869669	548.993	0.0560499	0.77089	713.141	0.347472	0.27355	687.241	-0.230567	0.670723	444.824	0.311535	0.132574	625.256	-0.159095	0.53139	599.261	0.134857	0.764092	314.346	-0.523211	0.0124797	376.388	-1.3376	7.84173e-05	1149.36	0.537989	0.0419363	1005.02	0.541898	0.154093
VIT_06s0004g01400.t01	Receptor-like kinases	Lectin-RLK	262.529	0.109687	0.632991	443.221	0.629679	0.0129813	124.303	0.987677	0.00719162	108.611	0.976225	0.0046765	430.304	0.163783	0.455133	416.978	0.224476	0.197733	458.804	0.219208	0.543831	346.201	0.204144	0.20211	113.397	-0.353864	0.359344	107.479	0.114673	0.736657	271.544	-0.19229	0.381775	279.05	0.0863102	0.684671	204.612	0.468516	0.0787441	212.106	0.804216	0.0129285
VIT_06s0004g01410.t01	Receptor-like kinases	Lectin-RLK	7.06489	-0.428337	0.624059	0.590382	1.47067	0.635924	3.77059	-0.449306	0.734237	3.30399	1.49795	0.310419	2.68533	0.642254	0.655563	1.77988	2.25961	2.18462	0.58781	-1.30296	0.744638	2.76243	1.04585	0.508022	3.17809	-0.586132	0.664066	4.44312	-1.03045	0.50248	2.86377	0.622693	0.646069	2.88742	-0.315472	0.844672	2.09654	0.00474488	0.997776	5.40564	0.932378	0.462842
VIT_06s0004g01450.t01	Jasmonic acid-mediated signaling pathway	Hormone biosynthesis - 13S-lipoxygenases	2744.54	0.273481	0.236716	3275.18	0.0603749	0.753702	798.941	0.516798	0.0967443	1430.06	-0.313094	0.13657	4316.96	0.0871174	0.697855	5034.59	-0.089879	0.26272	6201.84	-0.0815303	0.786463	3523.74	0.162475	0.316436	862.964	0.69995	0.0382547	1561.59	-0.142855	0.724542	4314.23	-0.433694	0.0550742	4701.57	-0.1204	0.627902	1698.59	-0.321341	0.201529	1358.11	0.096672	0.713653
VIT_06s0004g01470.t01	Jasmonic acid-mediated signaling pathway	Hormone biosynthesis - 13S-lipoxygenases	436.132	0.172764	0.518734	819.637	1.34478	7.53373e-06	313.07	0.311714	0.322215	439.972	-0.607472	0.00108481	385.471	0.210105	0.45708	496.44	0.34351	0.177372	452.689	0.392934	0.479244	738.314	0.337714	0.089305	357.895	0.0862728	0.825855	235.853	0.0793211	0.831351	273.527	-0.670399	0.00978971	523.32	-0.878899	0.0355885	308.006	0.449253	0.0935018	151.203	0.892562	0.0215855
VIT_06s0004g01480.t01	Jasmonic acid-mediated signaling pathway	Hormone biosynthesis - 13S-lipoxygenases	23.3706	-0.423218	0.46632	149.605	0.807379	0.0471801	5.79161	-0.128057	0.896232	135.782	0.358076	0.267476	229.74	0.346324	0.294487	808.794	0.516277	0.183218	652.196	0.121412	0.811153	230.772	-0.956973	0.000304206	28.5337	0.454712	0.551448	2.25838	-2.15284	0.255156	96.9834	-0.698219	0.0861124	132.332	-1.24624	0.356583	101.326	-0.0346199	0.931547	28.6893	-0.264503	0.729199
VIT_06s0004g01500.t01	Jasmonic acid-mediated signaling pathway	Hormone biosynthesis - 13S-lipoxygenase 2 (LOX2)	49.8969	-0.466634	0.235293	61.334	-0.436154	0.183846	15.2324	-0.432148	0.486608	29.5962	-0.0276805	0.951679	89.1103	-0.296909	0.276709	106.189	-0.0984843	0.31671	147.589	-0.022022	0.959881	67.5796	0.0116964	0.972452	14.8439	1.44101	0.0260022	21.2674	0.124945	0.87636	84.4508	-0.0304332	0.943508	83.8816	-0.366062	0.275537	32.1569	-0.638796	0.162633	24.8039	0.0951283	0.88156
VIT_06s0004g01510.t01	Jasmonic acid-mediated signaling pathway	Hormone biosynthesis - 13S-lipoxygenases	2780.48	1.8118	1.83674e-09	2052.58	0.560322	0.472621	1594.48	2.45161	0.00852789	8003.36	1.421	3.18948e-09	1793.18	0.181383	0.524978	2157.63	0.293716	0.265364	2788.59	-0.228539	0.693279	956.303	-0.465004	0.470034	1404.27	0.538672	0.246311	5507.58	-0.06207	0.8938	1341.03	-0.164564	0.546026	276.861	0.754149	0.0589333	1403.34	0.348458	0.24181	2669.85	0.677226	0.501056
VIT_06s0004g01800.t01	Ethylene-mediated signaling pathway	Hormone signal transduction - AP2/ERF TFs - AP2 family	0	NA	NA	0	NA	NA	0	NA	NA	0	NA	NA	0	NA	NA	0	NA	NA	0	NA	NA	0	NA	NA	0	NA	NA	0	NA	NA	0	NA	NA	0	NA	NA	0	NA	NA	0	NA	NA
VIT_06s0004g02030.t01	NO production	Xanthine oxidoreductase/dehydrogenases	606.124	0.35905	0.161003	685.621	-0.179613	0.427674	527.164	0.475172	0.0202622	507.583	0.0407758	0.864885	639.609	0.247503	0.157149	714.158	0.0653195	0.186708	637.078	-0.0521706	0.862154	666.434	0.0454916	0.731834	551.928	0.0300546	0.908659	635.507	-0.129701	0.635948	621.73	-0.468797	0.0097465	624.19	-0.44085	0.0660248	590.77	0.127539	0.540559	534.46	-0.398878	0.199097
VIT_06s0004g02300.t01	Calcium signaling	Calcium sensors - Ca2+-dependent protein kinases (CPK)	4.25437	-0.018676	0.987987	6.03361	-0.541523	0.592852	9.80877	-0.968672	0.195518	3.25169	-1.20411	0.336137	30.0994	0.227482	0.661984	14.9612	0.089453	0.647278	11.7168	-0.3756	0.693763	20.0429	-0.350824	0.490448	6.66286	-0.243421	0.839022	10.0089	0.286107	0.73633	21.7889	-0.181789	0.774984	14.7885	0.798179	0.229434	7.39531	0.0474362	0.958704	5.05062	-0.370323	0.745701
VIT_06s0004g02620.t01	Phytoalexin biosynthesis	Phenylpropanoids - Phenylalanine ammonia-lyases	443.238	-0.106534	0.755333	301.637	0.700695	0.0956154	131.675	-0.475403	0.180894	472.774	-0.604642	0.112858	5055.5	-0.173434	0.453077	5366.91	0.306911	0.276613	5882.11	-0.208577	0.675021	3142.34	-0.628144	4.58065e-05	179.136	-0.195791	0.605098	321.144	-0.162196	0.785073	3516.12	-0.29212	0.39436	2336.42	-0.0849862	0.814865	195.201	-0.598034	0.462382	230.49	0.11431	0.810543
VIT_06s0004g02890.t01	ROS scavenging	Thioredoxins	883.356	-0.246007	0.256683	782.541	-0.0062393	0.971083	582.412	0.280158	0.208261	630.2	-0.38588	0.0643692	1481.07	0.121694	0.49193	1435.26	-0.303687	0.156512	1393.21	0.165296	0.578573	1558.94	-0.0966651	0.479538	655.631	-0.0531824	0.826417	656.113	-0.0798881	0.767432	1067.12	-0.241973	0.216537	1143.82	0.550132	0.00699221	574.976	-0.106655	0.615234	725.501	-0.0324175	0.892249
VIT_06s0004g03250.t01	ROS scavenging	Thioredoxins	152.519	-0.0888819	0.74308	128.013	0.204071	0.440587	116.59	0.0331489	0.916487	112.999	-0.438711	0.161593	186.63	0.312284	0.191818	181.204	0.0634457	0.225532	171.77	0.170787	0.541772	205.423	-0.27755	0.157938	124.922	-0.268096	0.414572	130.024	0.120213	0.740357	157.345	-0.385314	0.147003	148.08	-0.050064	0.864576	142.761	-0.0298697	0.91784	140.045	0.286079	0.449611
VIT_06s0004g03260.t01	PR proteins	PR16 Germin-like proteins	0.34747	-1.82919	0.649789	0	NA	NA	0.170024	0.603445	0.882433	0.330049	1.82213	0.651755	0.974375	-2.30215	0.401572	0.495369	2.38929	3.69967	0.137527	1.06596	0.793912	0.173328	-1.08984	0.789402	0	NA	NA	0	NA	NA	0	NA	NA	0.18008	-0.841136	0.836684	0	NA	NA	0	NA	NA
VIT_06s0004g03540.t01	MAPK signaling	MAPK	144.289	0.643095	0.0590894	460.482	1.12202	0.000145892	160.69	1.11805	0.000177217	129.036	0.797559	0.0302767	183.74	0.174336	0.520451	356.456	0.363035	0.225478	126.815	-0.326341	0.557458	106.945	0.577294	0.0124902	117.669	-0.0544045	0.865629	130.754	0.340283	0.376183	139.121	-0.418914	0.118195	70.4028	0.28769	0.410916	178.834	0.751615	0.00570565	163.94	0.603192	0.160075
VIT_06s0004g03550.t01	ROS scavenging	Ascorbate peroxidases	11129.1	-0.294918	0.145781	16139.6	0.265868	0.17461	11517.9	0.0124096	0.946804	9654.18	-0.15145	0.585523	18118.4	-0.093499	0.6637	15177.5	0.115641	0.266581	19654.4	-0.307392	0.525245	12913.1	-0.234695	0.51908	9550.07	0.101723	0.743918	10746	-0.37955	0.442601	14194.4	0.583594	0.0284399	12356.4	0.565224	0.0712192	11761.1	-0.0313652	0.889942	11086.4	-0.000239372	0.99949
VIT_06s0004g03590.t01	Ethylene-mediated signaling pathway	Hormone signal transduction - AP2/ERF TFs - AP2 family	546.581	-0.207634	0.299945	460.457	-0.715896	0.00702678	535.115	-0.40427	0.13371	419.799	-0.138043	0.592394	567.079	0.0736074	0.697303	559.164	0.151688	0.167372	731.058	-0.0696528	0.779028	699.37	0.440964	0.0103444	532.24	-0.0404553	0.882516	608.396	-0.289358	0.31493	481.74	0.245876	0.386899	682.156	0.203367	0.335385	580.854	-0.216643	0.208971	500.53	-0.51098	0.0498444
VIT_06s0004g03620.t01	MAPK signaling	MAPK	96.6992	0.0644881	0.847098	400.278	1.52293	0.000355577	100.347	0.67963	0.0136063	142.33	0.224063	0.423006	283.639	-0.227082	0.29948	354.746	-0.00714661	0.250763	194.244	-0.201844	0.513841	201.05	-0.0810899	0.732867	70.4149	0.20811	0.554892	94.9986	-0.0399501	0.928272	177.279	-0.074996	0.737196	155.111	0.410583	0.19644	128.952	0.0750429	0.776959	136.079	0.523625	0.109842
VIT_06s0004g03690.t01	ROS scavenging	Glutathione S-transferases	2090.33	-0.408318	0.0251166	2306.6	-0.272433	0.0947743	1935.41	-0.496518	0.00825555	1670.39	-0.0880144	0.649543	1836.47	-0.35753	0.0436879	2178.88	-0.0468107	0.165506	2605.86	-0.124666	0.58819	1648.32	0.164206	0.190916	1946.37	0.102916	0.71504	2631.92	-0.132135	0.600182	2058.6	0.477066	0.00259815	2460.83	-0.121992	0.541635	2147.53	-0.441535	0.0064246	1523.23	-0.0514556	0.812988
VIT_06s0004g03750.t01	PR proteins	PR8 Chitinases type III	0	NA	NA	0	NA	NA	0	NA	NA	0	NA	NA	0	NA	NA	0	NA	NA	0	NA	NA	0.173328	-1.08984	0.789402	0	NA	NA	0	NA	NA	0	NA	NA	0	NA	NA	0	NA	NA	0	NA	NA
VIT_06s0004g03760.t01	Cell wall reinforcement	Lignins - Laccases	55.6227	0.286636	0.536014	23.1601	0.47389	0.428812	24.5636	0.0265571	0.961246	35.7602	0.299978	0.533448	56.3209	-0.605181	0.145301	59.5473	-0.425988	0.374779	33.8335	-0.345217	0.475641	41.2433	-0.0124366	0.9739	34.4515	0.560662	0.270152	42.9947	0.559639	0.273341	47.6527	-1.00816	0.0536578	34.1131	-0.196685	0.670819	45.6076	0.259437	0.514017	38.5477	-0.818516	0.123517
VIT_06s0004g03790.t01	ROS production	Respiratory Burst Oxidase Homologs (RBOHs)	0	NA	NA	0	NA	NA	0	NA	NA	0	NA	NA	1.43715	-0.69906	0.768935	0.896455	-0.801352	2.73263	0.275054	1.71595	0.672416	0.649482	-2.89341	0.366613	0	NA	NA	0	NA	NA	0.952456	-0.685893	0.800737	0	NA	NA	0	NA	NA	0	NA	NA
VIT_06s0004g03820.t01	PR proteins	PR8 Chitinases type III	0	NA	NA	0	NA	NA	0	NA	NA	0	NA	NA	0.166073	0.825884	0.839605	0	NA	NA	0	NA	NA	0	NA	NA	0	NA	NA	0	NA	NA	0	NA	NA	0	NA	NA	0	NA	NA	0	NA	NA
VIT_06s0004g03840.t01	PR proteins	PR8 Chitinases type III	54.6159	0.171188	0.676922	111.294	-0.317412	0.381696	64.2879	0.511412	0.153139	128.678	0.681899	0.0208708	111.911	-0.332986	0.252028	65.0737	0.0722324	0.397088	133.274	-0.140806	0.729411	111.905	0.446357	0.0954411	103.656	0.565877	0.138787	139.816	-0.51865	0.366555	135.287	0.208653	0.550379	105.528	-0.168005	0.698034	80.8198	-0.0332236	0.935201	116.538	0.565914	0.198881
VIT_06s0004g03860.t01	PR proteins	PR8 Chitinases type III	1.1133	2.5673	0.283038	0.16253	-0.708287	0.862196	0.13989	0.603445	0.882433	0.321066	1.78754	0.658187	0	NA	NA	0	NA	NA	0.351199	1.97604	0.624602	0.155505	0.833711	0.838106	0.124863	1.39929	0.731327	0.13091	0.696076	0.864548	0.519356	2.54853	0.493915	0.668292	1.6571	0.599161	0.155234	0.376046	0.926573	0	NA	NA
VIT_06s0004g03920.t01	Receptor-like kinases	Malectin-RLK	162.319	0.395569	0.239079	185.586	0.44103	0.0656937	144.289	0.717018	0.00812442	117.62	0.16511	0.659038	150.159	0.759694	0.00411856	168.878	0.253885	0.237888	192.105	0.115839	0.755101	176.303	0.236202	0.285049	149.774	-0.172206	0.66248	180.098	0.255451	0.533099	117.65	-0.707245	0.0108989	125.009	-0.127569	0.66762	173.76	0.472055	0.0995176	156.061	0.0700133	0.886538
VIT_06s0004g04050.t01	Cell wall reinforcement	Lignins - Laccases	119.915	0.145069	0.702325	60.175	-0.119911	0.810855	69.4283	-0.724017	0.0870446	110.507	-0.842591	0.00349761	210.042	-0.466156	0.0570677	244.865	-0.424	0.24043	94.1411	0.218969	0.603404	137.608	-0.118168	0.590278	74.4189	0.306441	0.502101	81.8338	0.139351	0.75121	222.712	-0.597998	0.0236312	138.699	-0.0146962	0.973311	105.622	0.192821	0.564561	69.3757	-0.605705	0.235738
VIT_06s0004g04060.t01	PR proteins	PR16 Germin-like proteins	181.29	-0.0635543	0.827763	204.842	0.0549542	0.81503	161.591	0.0213235	0.928297	178.782	0.00599189	0.983121	263.9	0.133206	0.507948	239.272	0.0517672	0.192705	207.786	-0.0651669	0.823377	249.532	0.0311812	0.851721	173.042	0.286119	0.277007	170.223	0.407893	0.195617	213.754	0.123982	0.557278	164.617	-0.202056	0.440842	196.061	0.0696226	0.810282	180.05	0.137921	0.612137
VIT_06s0004g04440.t01	PR proteins	PR5 Thaumatin-like proteins	31.3835	-1.14152	0.122538	22.5533	-0.370918	0.454056	31.1515	-0.549547	0.212672	77.2886	0.886575	0.0263947	96.6538	-0.788925	0.0826451	77.8498	-0.870561	0.467239	38.9439	-0.691863	0.15188	68.4852	-1.32647	0.00308095	42.3774	0.440313	0.380028	31.0437	0.633794	0.29264	44.2087	-0.557362	0.331499	51.4997	1.56997	0.00572129	52.4896	-0.251685	0.550223	30.7425	0.319019	0.581053
VIT_06s0004g04530.t01	Abscisic acid-mediated signaling pathway	Hormone signal transduction - U-box E3 ubiquitin ligase (PUB13)	668.012	0.539864	0.0367476	1133.7	0.131478	0.479853	616.971	0.245254	0.183297	677.43	0.431668	0.0379116	799.473	0.300169	0.0991053	895.995	0.0729437	0.205969	781.807	-0.130701	0.672382	710.008	-0.073843	0.586969	581.599	-0.385042	0.222838	705.765	-0.0385379	0.902419	581.605	-0.323591	0.083705	622.485	0.0476531	0.813399	795.473	0.191653	0.326937	656.368	0.176745	0.554554
VIT_06s0004g04750.t01	PR proteins	PR2 Beta-1,3-glucanases	0	NA	NA	0	NA	NA	0	NA	NA	0	NA	NA	0	NA	NA	0	NA	NA	0	NA	NA	0	NA	NA	0	NA	NA	0	NA	NA	0	NA	NA	0	NA	NA	0	NA	NA	0	NA	NA
VIT_06s0004g04830.t01	PR proteins	PR7 Subtilisin-like endoproteinases	0	NA	NA	0	NA	NA	0	NA	NA	0	NA	NA	0	NA	NA	0	NA	NA	0.137527	1.06596	0.793912	0	NA	NA	0	NA	NA	0	NA	NA	0	NA	NA	0	NA	NA	0	NA	NA	0	NA	NA
VIT_06s0004g05050.t01	Abscisic acid-mediated signaling pathway	Hormone metabolism - ABA 8'-hydroxylase (CYP707A2)	55.8783	-0.881089	0.0589066	37.7561	-0.661949	0.661595	42.8084	-2.03929	2.34408e-05	153.236	-1.07188	0.0178609	235.054	-0.180278	0.401294	313.285	-0.442535	0.291554	123.806	-0.0307112	0.964592	376.249	-0.196603	0.291386	52.13	0.331628	0.530047	95.4997	-0.352839	0.564212	184.663	0.173486	0.535138	256.609	0.373126	0.110241	83.0472	-0.881923	0.0545134	22.5139	-0.370868	0.685891
VIT_06s0004g05080.t01	Abscisic acid-mediated signaling pathway	Hormone signal transduction - Others - SALT- AND DROUGHT-INDUCED RING FINGER1 (SDIR1)	205.845	-0.778304	0.00849522	91.1595	-0.627615	0.0806262	123.453	-0.500825	0.0601645	128.642	-0.317324	0.316354	188.902	0.0743969	0.767356	190.226	0.0424304	0.23468	133.232	-0.0300188	0.934249	171.739	0.0550079	0.796574	134.463	0.0535938	0.871681	126.019	-0.260487	0.408981	183.18	0.442136	0.074953	178.649	0.458605	0.110097	119.963	-0.485086	0.119582	127.569	0.16968	0.687269
VIT_06s0004g05170.t01	Receptor-like kinases	Lectin-RLK	3.57048	-1.13862	0.411734	16.4314	2.64586	0.00294337	3.18331	0.869085	0.519263	13.782	1.70744	0.0219844	6.65552	-0.214063	0.81519	3.6852	0.095	1.4016	5.43799	-0.288932	0.779713	1.34858	0.726033	0.704045	4.07004	0.52666	0.649474	6.98363	0.00729461	0.994432	2.33486	-0.420326	0.818887	1.47265	-1.77528	0.528679	2.98197	0.075567	0.957494	5.75188	1.06321	0.297228
VIT_06s0004g05280.t01	Phytoalexin biosynthesis	Alkaloids - Tropinone reductases	56.2866	-0.242785	0.50929	52.3819	-0.159907	0.676053	84.0522	-0.775418	0.044476	91.8097	0.183668	0.534031	143.642	-0.230019	0.323092	125.324	-0.140659	0.250518	75.2919	-0.456287	0.255142	104.793	-0.135537	0.60611	96.9343	0.402902	0.221572	107.438	-0.342305	0.37213	142.788	0.573776	0.0388291	66.0885	-0.102425	0.791781	112.882	-0.533474	0.108163	83.2085	-0.414219	0.301889
VIT_06s0004g05320.t01	Phytoalexin biosynthesis	Alkaloids - Tropinone reductases	476.403	-0.102531	0.702242	15.2621	0.391808	0.682945	2.92867	-5.17473	0.0352891	7.45024	2.04242	0.119469	5.53942	-0.527206	0.615543	0.614887	2.70958	3.97628	55.9888	-0.07446	0.902897	2.84954	1.23613	0.34088	7.43421	-0.0213081	0.986123	10.9417	0.309268	0.687881	9.80846	0.706059	0.472314	17.8423	-0.543129	0.351972	8.20799	0.964204	0.263589	6.71033	-1.38351	0.392043
VIT_06s0004g05330.t01	Phytoalexin biosynthesis	Alkaloids - Tropinone reductases	451.244	0.057499	0.852762	171.22	-0.411316	0.196888	156.253	-0.682972	0.0255818	14.5374	-1.19285	0.0822055	3.17114	-2.1328	0.164478	0	NA	NA	138.886	0.156851	0.687491	2.67703	-0.763536	0.62783	249.256	-0.32181	0.441169	12.7697	-1.28036	0.349681	51.402	0.00279712	0.993789	65.2037	-0.0279431	0.958116	24.7438	0.24612	0.684647	274.621	0.0480768	0.896893
VIT_06s0004g05360.t01	Phytoalexin biosynthesis	Alkaloids - Tropinone reductases	0	NA	NA	0	NA	NA	0	NA	NA	0	NA	NA	0	NA	NA	0	NA	NA	0.148296	-0.857597	0.833534	0	NA	NA	0	NA	NA	0	NA	NA	0	NA	NA	0	NA	NA	0	NA	NA	0	NA	NA
VIT_06s0004g05370.t01	Phytoalexin biosynthesis	Alkaloids - Tropinone reductases	3.17982	0.605397	0.631512	0	NA	NA	0.134107	0.603445	0.882433	0	NA	NA	0	NA	NA	0	NA	NA	0.620041	-1.26278	0.752326	0	NA	NA	0	NA	NA	0	NA	NA	0	NA	NA	0	NA	NA	0	NA	NA	0	NA	NA
VIT_06s0004g05380.t01	Phytoalexin biosynthesis	Alkaloids - Tropinone reductases	1983.36	-0.120574	0.631152	1091.61	-0.6299	0.0117186	1920.56	-0.416638	0.110113	1446.11	0.0713372	0.748131	856.588	-0.212277	0.302279	201.063	-0.593291	0.437745	967.209	0.240137	0.621284	443.589	0.45019	0.0262042	2447.66	-0.380361	0.285524	2096.29	-0.0943866	0.779629	1334.44	0.630413	0.0185294	328.617	-0.0575333	0.895359	1654.53	-0.202813	0.26725	2644.75	-0.127207	0.544907
VIT_06s0004g05390.t01	Phytoalexin biosynthesis	Alkaloids - Tropinone reductases	132.102	-0.287378	0.274919	101.177	-0.559172	0.0588077	119.718	-0.203003	0.524902	18.6924	-0.427245	0.451611	41.3621	-0.184978	0.7251	16.846	0.201923	0.685209	114.613	0.185272	0.67446	22.9744	0.272366	0.585389	120.022	-0.522664	0.112503	28.6764	0.126656	0.838682	39.412	0.389888	0.364326	126.157	-0.118536	0.703951	18.2444	-0.536495	0.379467	142.101	-0.185652	0.57101
VIT_06s0004g05430.t01	Phytoalexin biosynthesis	Alkaloids - Tropinone reductases	872.686	-0.375467	0.0898026	678.401	-0.377557	0.0536133	713.073	-0.767722	0.0010828	251.512	-0.246551	0.453896	184.885	-0.047611	0.870664	287.689	0.342376	0.302199	1105.57	0.0873486	0.740562	368.033	0.372946	0.0216028	832.219	-0.0584772	0.837086	360.453	0.0572557	0.860786	625.083	0.700568	0.000852374	995.843	-0.00370605	0.988083	214.574	-0.0922364	0.678289	807.011	0.173607	0.478821
VIT_06s0004g05460.t01	Abscisic acid-mediated signaling pathway	Hormone signal transduction - Others - Protein phosphatase 2C (PP2CA/AHG3)	141.504	1.00611	0.00201898	248.793	-0.684235	0.0160002	114.154	0.346691	0.254172	147.41	-0.0495216	0.912976	290.178	-0.348813	0.250837	575.318	0.342409	0.246749	720.737	-0.725524	0.287471	488.263	0.0913486	0.621758	95.7092	0.281834	0.398173	141.094	-1.19845	0.0495747	541.885	-0.404207	0.593329	319.234	-1.14485	0.00686262	187.704	-0.387811	0.185425	52.7211	0.132312	0.81384
VIT_06s0004g05610.t01	PR proteins	PR7 Subtilisin-like endoproteinases	0	NA	NA	0	NA	NA	0	NA	NA	0	NA	NA	0	NA	NA	0	NA	NA	0	NA	NA	0	NA	NA	0	NA	NA	0	NA	NA	0	NA	NA	0	NA	NA	0	NA	NA	0	NA	NA
VIT_06s0004g05630.t01	PR proteins	PR7 Subtilisin-like endoproteinases	0	NA	NA	0	NA	NA	0	NA	NA	0	NA	NA	0	NA	NA	0	NA	NA	0	NA	NA	0	NA	NA	0	NA	NA	0	NA	NA	0	NA	NA	0	NA	NA	0	NA	NA	0	NA	NA
VIT_06s0004g05670.t01	ROS scavenging	Glutathione S-transferases	97.4629	-0.45704	0.232419	123.735	0.465556	0.148426	118.725	0.286502	0.361345	131.366	0.555261	0.0863545	132.837	-0.231243	0.379502	106.226	0.139433	0.266873	65.7785	-0.421659	0.397657	68.664	-0.0637348	0.841333	169.046	-0.266387	0.464691	161.838	-0.0252435	0.947679	78.6844	0.260139	0.514393	79.7307	0.128203	0.725124	153.825	-0.191007	0.481308	151.509	0.691332	0.0883949
VIT_06s0004g05700.t01	ROS scavenging	Glutathione S-transferases	19.0733	0.341677	0.593531	14.5137	-0.142025	0.818979	20.296	-0.177496	0.741542	18.0085	0.20527	0.74985	22.046	0.264009	0.602308	12.5977	0.649888	0.770314	7.22995	-0.0586089	0.951526	7.37506	-0.132864	0.88517	26.1458	0.0521801	0.926345	18.4278	0.316219	0.599582	10.4098	0.135523	0.850555	10.8196	0.303488	0.709037	25.8278	-0.127182	0.792503	36.3948	0.690801	0.188918
VIT_06s0004g05710.t01	ROS scavenging	Glutaredoxins	0.671648	2.91705	0.463641	0.322752	0.253494	0.950464	1.85692	4.16	0.0491399	0.95784	1.02523	0.702146	1.08364	-3.6222	0.222749	0.353764	-0.0744071	4.08047	2.48232	-2.49511	0.263164	0.777241	-1.82408	0.556239	0.722352	3.24785	0.343257	0.806012	0.314468	0.917934	4.13971	0.938682	0.462485	0.492464	2.48896	0.533715	3.09047	-4.33841	0.0568622	0.288267	0.228257	0.955391
VIT_06s0004g06090.t01	Cell wall reinforcement	Lignins - Laccases	77.0189	-0.354934	0.475033	32.4665	0.00396617	0.993907	39.1996	-0.132977	0.790515	55.0914	-0.994539	0.0117836	185.263	-0.366534	0.129	145.689	-0.25826	0.255296	51.4307	-0.16383	0.773855	101.03	-0.235011	0.36981	48.919	0.30429	0.574041	41.0476	0.455011	0.392891	115.043	-0.523116	0.110575	63.5435	0.226311	0.635345	45.1272	0.13977	0.765734	41.4351	-1.23987	0.0332788
VIT_06s0004g06320.t01	Phytoalexin biosynthesis	Alkaloids - Anthranilate synthases	231.717	0.200995	0.354524	416.094	0.264315	0.330169	218.72	0.00518078	0.98357	765.099	0.952851	2.30074e-05	331.109	-0.0759253	0.681141	309.503	-0.00660343	0.179504	327.052	-0.269079	0.406541	237.457	-0.185428	0.285758	247.295	-0.349311	0.179611	723.923	-0.502766	0.135687	275.805	0.170863	0.425243	307.395	-0.266976	0.214719	290.38	0.0145162	0.942137	335.322	0.0896485	0.814477
VIT_06s0004g06560.t01	Abscisic acid-mediated signaling pathway	Hormone transportation - ATP-BINDING CASSETTE G31 (ABCG31)	1.22677	-1.44858	0.531891	0.140076	1.21527	0.765837	0.493974	0.542868	0.885043	1.44174	-0.958222	0.638969	0.942502	3.28933	0.278589	1.30422	1.45821	2.39274	0.521755	1.00104	0.784729	1.24516	-0.394234	0.843071	2.88467	5.23607	0.021872	0.39273	1.9834	0.620688	2.03075	0.0740828	0.968938	0	NA	NA	0	NA	NA	0.423623	-2.10139	0.599507
VIT_06s0004g06720.t01	Jasmonic acid-mediated signaling pathway	Hormone biosynthesis - Fatty acid desaturases	1.14328	-0.600312	0.823919	1.09194	-1.35116	0.65306	2.40115	-1.13219	0.499141	2.97018	-0.29355	0.847926	4.92514	-0.197395	0.847355	3.24407	-0.840331	1.33996	2.11682	-0.125313	0.935859	1.48242	-2.03451	0.336117	0.689407	-1.03047	0.739767	4.24027	-0.227472	0.861222	3.63864	0.859796	0.543786	1.34371	1.07032	0.635357	1.65329	1.65143	0.478058	1.52391	-2.68587	0.301316
VIT_06s0004g06730.t01	Jasmonic acid-mediated signaling pathway	Hormone biosynthesis - Fatty acid desaturases	185.38	-0.423024	0.140236	44.5069	-0.756666	0.121003	99.6541	-0.956205	0.00193176	141.094	-1.33998	0.00442311	649.364	-0.124216	0.765526	445.421	-1.09596	0.358324	248.511	0.123217	0.848559	437.156	-1.04346	0.0485837	73.7989	-0.258342	0.562578	102.043	-0.272285	0.648097	411.722	-0.317023	0.372113	311.74	1.48886	5.69128e-05	59.9235	-0.424294	0.365754	78.5165	-0.939298	0.0955966
VIT_06s0004g06850.t01	MAPK signaling	MAPKKK	24.9493	0.31048	0.548166	24.799	-0.895085	0.102629	20.5915	-0.410344	0.438838	29.9668	0.199259	0.674602	7.96103	-0.458216	0.602036	7.28312	-0.655879	0.871175	6.50416	0.205641	0.859166	6.76009	-0.750718	0.440411	33.9542	-0.763044	0.336868	35.6641	0.0582549	0.91029	8.48905	0.144307	0.861187	10.8897	-1.23675	0.192449	23.9897	0.267388	0.594532	22.6673	-0.176684	0.782633
VIT_06s0004g07020.t01	Ethylene-mediated signaling pathway	Hormone biosynthesis - Ethylene Overproducer 1 (ETO1)	134.63	0.384256	0.282646	181.272	0.488539	0.0840543	102.778	1.0446	0.00247788	123.999	0.124105	0.706091	276.344	0.556213	0.013491	217.542	0.103023	0.254276	194.694	0.28668	0.458311	195.71	-0.239629	0.255673	88.4524	-0.190149	0.615167	111.605	0.224065	0.50214	162.988	-0.788169	0.0104328	143.7	-0.0697252	0.811328	118.53	0.491025	0.0889328	107.253	0.0363207	0.929172
VIT_06s0004g07030.t01	Receptor-like kinases	LRR-RLK	29.3672	0.112848	0.821528	20.9701	-0.535971	0.344838	21.1523	-0.345633	0.503745	21.8068	0.0404081	0.933708	42.8734	0.305655	0.427478	41.1181	0.341669	0.402093	29.1887	-0.288836	0.649462	38.4606	-0.39005	0.341754	29.769	-0.0442148	0.92376	21.3152	0.713457	0.282324	30.4835	-0.491435	0.362981	35.2518	0.249084	0.588158	29.2706	0.677659	0.172372	27.3012	-0.63421	0.249423
VIT_06s0004g07040.t01	ROS scavenging	Glutaredoxins	9.08583	-0.113331	0.903069	7.06845	-0.370053	0.685922	8.57802	-0.50279	0.580764	16.0633	0.720626	0.337434	20.5955	-0.367111	0.581977	26.1315	-0.368309	0.569903	21.8947	0.27058	0.754946	16.3874	-0.575694	0.355681	16.1269	0.488287	0.504846	11.4099	-0.102526	0.898206	13.3855	-0.0967977	0.889534	15.0147	-0.413315	0.558183	11.2718	-1.09778	0.167142	10.5965	0.313079	0.740701
VIT_06s0004g07740.t01	ROS production	Class III cell wall peroxidases (Prxs)	0	NA	NA	0	NA	NA	0	NA	NA	0	NA	NA	0	NA	NA	0	NA	NA	0.21266	1.06596	0.793912	0.250288	1.48922	0.713428	0	NA	NA	0	NA	NA	0	NA	NA	0	NA	NA	0	NA	NA	0.776454	3.1536	0.427203
VIT_06s0004g07750.t01	ROS production	Class III cell wall peroxidases (Prxs)	4.53936	-0.467826	0.676178	5.66783	-0.998393	0.368219	9.70508	-0.759118	0.293146	10.1057	-0.72301	0.324036	12.6829	-0.328379	0.632544	15.1895	-0.552693	0.623937	7.37044	1.08801	0.418892	8.02995	-0.075084	0.927884	7.13907	-0.177897	0.859574	8.6993	-0.26557	0.751005	15.35	0.572362	0.351146	13.7755	0.101936	0.889787	11.5566	-1.37206	0.0630906	7.66936	1.30171	0.199633
VIT_06s0004g07770.t01	ROS production	Class III cell wall peroxidases (Prxs)	99.4256	0.609114	0.0795645	40.2697	1.6741	0.00049094	114.156	0.703279	0.0367427	72.2955	0.753747	0.168736	281.289	-0.253316	0.489759	40.44	0.714544	0.453463	192	0.154933	0.853142	214.276	0.50909	0.408971	134.064	0.797042	0.0505969	62.2476	1.70188	0.000211779	174.836	0.255407	0.34914	139.806	1.38737	0.00013277	51.718	-0.227043	0.583276	96.4676	0.264377	0.539823
VIT_06s0004g07830.t01	Calcium signaling	Calcium sensors - Calcineurin B-like (CBL)-interacting protein kinases (CIPK)	213.848	0.265502	0.40017	425.574	0.238415	0.274172	252.515	0.33435	0.15873	221.325	0.620422	0.00627699	193.733	0.152917	0.515005	290.235	0.644676	0.227567	356.541	-0.338525	0.513952	253.344	-0.0231341	0.909262	251.396	0.147694	0.639008	284.281	0.201668	0.519102	208.595	0.143441	0.643264	190.049	-0.759666	0.00908498	393.854	0.518858	0.0376357	256.76	0.568319	0.0718192
VIT_06s0004g07870.t01	Calcium signaling	Calcium sensors - Calcineurin B-like (CBL)-interacting protein kinases (CIPK)	2842.89	0.354307	0.0711287	4408.15	-0.34342	0.0935391	2632.64	0.123193	0.580162	2819.33	0.913908	1.79609e-08	1776.12	-0.214723	0.260013	2073.32	0.0819129	0.169498	1988.93	-0.185653	0.624471	1630.96	-0.103809	0.412074	3210.67	-0.0384339	0.895546	3199.99	0.116663	0.71086	1506.97	0.233421	0.299608	1763.67	-0.271317	0.213124	4358.75	0.0473592	0.842914	3288.16	0.0653731	0.836313
VIT_06s0004g07920.t01	MAPK signaling	MAPKKK	1430.67	0.18921	0.442854	2119.35	-0.0399471	0.845166	1277.14	0.28409	0.195538	1285.1	0.318948	0.221939	476.62	-0.0536679	0.794281	475.829	0.206003	0.249668	865.784	0.0624366	0.845059	741.232	0.15078	0.444213	1381.64	-0.466638	0.0492003	1504.19	-0.168217	0.563455	367.092	0.0610726	0.792456	857.671	-0.345406	0.264434	1620.35	0.40571	0.128531	1670.33	-0.282276	0.350165
VIT_06s0004g07950.t01	ROS scavenging	Manganese superoxide dismutases	0	NA	NA	0.277061	-1.48338	0.714114	0.304648	1.54038	0.702625	0.518616	0.867919	0.789544	0.742503	1.62671	0.582995	0.348956	-1.95853	4.03629	7.91712	0.0157244	0.990651	6.38032	0.568255	0.55153	1.01808	0.802405	0.766823	1.55264	0.195523	0.922083	0	NA	NA	5.31424	0.113639	0.913718	0.578634	0.803053	0.798891	2.05967	-4.37465	0.0941303
VIT_06s0004g08060.t01	PR proteins	PR14 Lipid-transfer proteins	1.86055	0.221099	0.914742	0	NA	NA	0	NA	NA	0.334937	1.84059	0.64833	0	NA	NA	0	NA	NA	2.20433	-0.842473	0.647939	0.250288	1.48922	0.713428	0.470375	-2.10433	0.597675	0.185749	0.696076	0.864548	0.713146	1.62862	0.588082	1.37753	-1.54031	0.489401	0.54621	-1.50757	0.642768	0	NA	NA
VIT_06s0004g08150.t01	Phytoalexin biosynthesis	Phenylpropanoids - Cinnamate 4-hydroxylases	2592.73	-0.133601	0.492925	2341.32	0.610398	0.0433864	1646.29	-0.281129	0.175318	2253.35	-0.241931	0.343635	7085.87	-0.297476	0.101349	6643.1	0.0195974	0.225889	9459.06	-0.148882	0.712264	6285.12	-0.312491	0.0297506	2020.97	-0.0176937	0.941922	2151.12	-0.195819	0.549624	6259.08	0.0520816	0.859869	5531.43	0.119854	0.582946	2084.56	0.00235573	0.990135	2243.63	0.199999	0.484081
VIT_06s0004g08190.t01	Ethylene-mediated signaling pathway	Hormone signal transduction - AP2/ERF TFs - ERF family	141.046	1.16799	0.000110222	449.939	0.943815	0.0041873	121.82	1.25785	0.00016162	155.293	2.02193	1.73794e-09	117.582	-0.0262973	0.952959	124.028	0.638782	0.337658	132.756	0.658596	0.308308	118.558	0.320244	0.231137	114.111	-0.550694	0.242027	119.825	0.0183074	0.970446	40.9082	0.0610413	0.893203	55.6597	-0.672241	0.173911	298.281	0.578362	0.0732819	235.978	1.32858	0.0078347
VIT_06s0004g08210.t01	Receptor-like kinases	LRR-RLK	509.924	-0.184944	0.328861	228.879	-0.240333	0.415323	308.616	0.0662034	0.79845	360.841	-0.354801	0.0930144	1048.39	0.143835	0.401913	946.003	-0.293871	0.172945	543.096	0.233574	0.597955	455.87	-0.373497	0.0547722	359.458	-0.237398	0.503285	297.367	-0.076169	0.807003	729.99	-0.186866	0.397773	519.748	0.819626	0.000139621	307.638	-0.205032	0.460838	284.044	-0.2646	0.466466
VIT_06s0004g08250.t01	Receptor-like kinases	LRR-RLK	129.532	1.14231	0.000461668	347.931	0.46569	0.149703	193.067	1.89562	1.34894e-05	198.23	1.93608	7.23772e-06	226.052	0.00571388	0.985694	179.73	0.557983	0.279637	205.728	-0.119614	0.794154	236.127	0.40958	0.0510348	262.799	0.192685	0.553326	223.39	0.329903	0.530043	231.429	-0.264078	0.384841	172.125	-0.0735273	0.795678	285.08	0.961505	0.00481607	218.541	0.412318	0.503816
VIT_06s0009g00580.t01	Receptor-like kinases	LRR-RLK	244.971	0.272239	0.307529	149.648	-0.633567	0.0606633	144.969	0.0105173	0.970672	172.219	-0.242489	0.348869	504.296	0.41288	0.0718066	396.141	0.0578374	0.211117	284.347	0.303506	0.479762	383.435	-0.223847	0.194608	162.741	-0.0238475	0.953042	162.689	-0.0300363	0.939923	403.159	-0.556589	0.0170177	244.367	0.767601	0.00309105	154.919	0.097771	0.757095	129.283	-0.605046	0.211844
VIT_06s0009g00770.t01	NO production	Aldehyde oxidases	246.644	0.335866	0.36391	266.381	-0.00669752	0.978623	212.079	0.542195	0.0312384	222.445	-0.491905	0.270938	478.874	0.398107	0.231555	483.92	-0.0719621	0.254482	236.473	-0.0168705	0.968952	302.915	0.148389	0.379077	241.816	-0.300095	0.47636	335.735	0.136641	0.79709	406.619	-0.790789	0.00266433	289.68	-0.06803	0.857524	228.504	0.278382	0.382451	228.624	-0.617922	0.188321
VIT_06s0009g00850.t01	Phytoalexin biosynthesis	Alkaloids - Strictosidine synthases	521.601	0.237854	0.276668	368.754	0.461666	0.0700368	420.389	0.148479	0.4602	515.14	0.119317	0.552825	822.176	-0.0511612	0.738801	755.76	0.0868256	0.176523	702.167	-0.075562	0.862222	523.214	-0.110501	0.483179	422.2	0.314201	0.234416	511.826	-0.0159081	0.95835	656.836	-0.110702	0.614155	402.139	-0.218102	0.336057	391.01	-0.0303169	0.869108	383.47	0.210378	0.459497
VIT_06s0009g01030.t01	Ethylene-mediated signaling pathway	Hormone signal transduction - BTB/POZ and MATH domain-containing proteins	209.036	0.454651	0.0496386	256.657	0.115846	0.604653	191.812	0.413736	0.150663	182.438	-0.152262	0.653181	253.205	0.137096	0.53006	254.393	-0.0475046	0.216804	224.438	0.148046	0.587717	239.394	-0.0588341	0.723502	196.158	-0.427708	0.178498	226.347	0.284331	0.465116	201.524	-0.236072	0.260314	232.103	-0.027287	0.919953	248.926	0.477224	0.0451694	243.636	0.120591	0.705769
VIT_06s0009g01220.t01	PR proteins	PR7 Subtilisin-like endoproteinases	0	NA	NA	0	NA	NA	0.353248	-0.369907	0.927768	0	NA	NA	1.99529	-0.100428	0.950545	0.32607	1.78813	4.0374	0	NA	NA	0.69331	-2.97995	0.401373	0.131146	-0.488881	0.904634	0	NA	NA	0.135531	-0.858522	0.833357	0	NA	NA	0.254275	1.18791	0.769058	0	NA	NA
VIT_06s0009g01260.t01	PR proteins	PR7 Subtilisin-like endoproteinases	0	NA	NA	0	NA	NA	0	NA	NA	0.165025	0.92079	0.821468	0	NA	NA	0	NA	NA	0.21266	1.06596	0.793912	0.441709	-2.3525	0.557384	0	NA	NA	0	NA	NA	0	NA	NA	0.119701	-0.841136	0.836684	0	NA	NA	0	NA	NA
VIT_06s0009g01380.t01	Ethylene-mediated signaling pathway	Hormone signal transduction - ETHYLENE INSENSITIVE 3 (EIN3)	203.619	0.413056	0.137901	380.752	-0.346691	0.0666721	282.087	0.173795	0.431726	276.201	0.282206	0.203626	281.779	0.154257	0.459504	237.107	-0.00941705	0.194647	229.724	0.0884255	0.767235	188.513	-0.0428385	0.81706	281.054	-0.0388448	0.906014	328.427	0.159558	0.602767	261.09	-0.111302	0.618674	227.128	-0.276474	0.339104	371.771	0.140136	0.501202	254.275	0.0189518	0.953083
VIT_06s0009g01420.t01	PR proteins	PR14 Lipid-transfer proteins	1144.21	-0.366035	0.152354	677.963	-0.893563	0.0034875	1028.33	-0.59544	0.00846548	1120.25	-0.256037	0.407445	1800.32	0.0167616	0.938128	1625.66	0.057877	0.214086	1532.54	0.342134	0.253882	1587.29	-0.0337295	0.801406	990.345	0.0839865	0.820916	1305.08	-0.12405	0.673669	1730.03	0.536146	0.00601941	1495.57	0.576241	0.0405615	1439.02	-0.72008	0.0130053	1130.81	-0.295891	0.385814
VIT_06s0009g01640.t01	Receptor-like kinases	LRR-RLK	114.478	-0.246838	0.519918	69.9231	-0.642315	0.172885	75.5054	-0.124387	0.777021	95.8569	-0.385744	0.159735	434.349	0.302008	0.222439	387.869	-0.255825	0.265874	210.843	-0.281142	0.670247	222.619	-0.454493	0.0732654	111.069	-0.50645	0.355927	118.207	-0.328737	0.492414	326.254	-0.271654	0.374919	205.582	1.07268	0.000385753	86.326	-0.658802	0.143651	68.5842	-0.560912	0.282228
VIT_06s0009g01660.t01	NLRs	NBS-LRR	15.0921	0.641359	0.367597	29.0113	0.940582	0.0449031	4.79819	-0.721264	0.499089	16.9516	0.0818019	0.900415	1.18476	-1.35413	0.561661	2.74755	0.179693	1.41171	12.4677	0.057193	0.955937	19.7507	0.189309	0.733708	3.66141	0.180904	0.881759	19.0137	-0.361143	0.548342	14.7104	-0.449829	0.470124	15.0167	-0.876372	0.171764	3.58005	0.185489	0.895057	25.9775	0.702898	0.213279
VIT_06s0009g01790.t01	Abscisic acid-mediated signaling pathway	Hormone signal transduction - ABSCISIC ACID RESPONSIVE ELEMENTS-BINDING FACTOR (AREB3)	73.5769	0.196929	0.561304	70.9946	0.0342282	0.910404	75.3686	-0.331923	0.30749	57.6506	-0.0320914	0.933694	137.02	0.138082	0.560247	129.353	-0.114457	0.246638	113.927	0.088933	0.782334	99.1583	-0.339265	0.203344	79.915	-0.142248	0.686154	76.8302	-0.144574	0.682541	133.216	-0.344224	0.183266	88.4963	0.161508	0.650711	100.873	-0.105565	0.696193	64.2292	-0.255274	0.48584
VIT_06s0009g01840.t01	Calcium signaling	Calcium sensors - Calcineurin B-like (CBL)-interacting protein kinases (CIPK)	571.848	0.264358	0.231082	843.284	0.0251639	0.90041	715.407	0.208671	0.220891	572.521	0.188851	0.458542	903.793	0.12791	0.403653	1031.89	-0.0303944	0.15119	1076.81	-0.226427	0.530022	1139.84	0.134941	0.257092	766.423	-0.358273	0.1921	686.117	0.181852	0.575238	715.933	-0.236206	0.172244	966.431	-0.198427	0.304558	1080.86	0.124962	0.561818	813.588	-0.122291	0.693344
VIT_06s0009g01910.t01	Calcium signaling	Calcium sensors - Calmodulins (CaM)	2270	-0.412691	0.0663729	2097.42	0.15709	0.453213	1975.96	-0.224515	0.27495	1975.9	-0.379704	0.028833	2841.36	-0.0553938	0.722343	2915.12	-0.063135	0.15626	2738.5	0.127064	0.571411	2965.37	0.0389078	0.738172	1879.94	-0.233025	0.387666	1985.79	0.0362335	0.889337	2497.22	0.0581499	0.698874	2552.88	0.250747	0.191907	1891.14	-0.0217834	0.906418	2074.09	0.127541	0.670119
VIT_06s0009g01960.t01	Phytoalexin biosynthesis	Phenylpropanoids - UDP-glucose:flavonoid 3-O-glucosyltransferases	0	NA	NA	0	NA	NA	0	NA	NA	0	NA	NA	0	NA	NA	0	NA	NA	0	NA	NA	0.208244	0.833711	0.838106	0	NA	NA	0	NA	NA	0	NA	NA	0	NA	NA	0	NA	NA	0	NA	NA
VIT_06s0009g01990.t01	Phytoalexin biosynthesis	Phenylpropanoids - UDP-glucose:flavonoid 3-O-glucosyltransferases	29.9325	-0.912642	0.322752	54.6699	-1.26066	0.000612287	455.765	-0.290023	0.177917	69.5014	-0.315908	0.599796	288.148	0.067471	0.789339	191.095	-0.926809	0.300075	1061.23	-0.010158	0.967745	1297.88	-0.351415	0.0111316	410.991	0.0968891	0.740734	83.24	0.34483	0.595825	158.687	-0.306791	0.295762	1177.74	0.627381	0.00727492	70.1643	-0.323909	0.528127	18.8802	-0.788134	0.269332
VIT_06s0009g02000.t01	Phytoalexin biosynthesis	Phenylpropanoids - UDP-glucose:flavonoid 3-O-glucosyltransferases	0	NA	NA	0	NA	NA	0	NA	NA	0	NA	NA	0	NA	NA	0	NA	NA	0	NA	NA	0	NA	NA	0	NA	NA	0	NA	NA	0	NA	NA	0	NA	NA	0	NA	NA	0	NA	NA
VIT_06s0009g02010.t01	Phytoalexin biosynthesis	Phenylpropanoids - UDP-glucose:flavonoid 3-O-glucosyltransferases	27.5856	-0.00253192	0.997467	20.4471	-0.952683	0.105224	188.965	-0.0457823	0.887213	35.9512	-0.879451	0.053944	188.557	-0.125463	0.678917	118.735	-0.426938	0.384406	875.799	-0.0338503	0.884606	571.568	-0.132248	0.445725	162.471	0.191223	0.61769	36.7758	1.11862	0.0860969	87.8232	-0.785979	0.0480482	714.642	0.490975	0.00590585	25.2445	0.0160959	0.976481	12.1267	2.11467	0.526106
VIT_06s0009g02570.t01	Cell wall reinforcement	Pectin - PME inhibitors	0.211885	1.59451	0.694284	0	NA	NA	0	NA	NA	0	NA	NA	0	NA	NA	0	NA	NA	0	NA	NA	0	NA	NA	0	NA	NA	0	NA	NA	0	NA	NA	0	NA	NA	0	NA	NA	0	NA	NA
VIT_06s0009g02840.t01	Phytoalexin biosynthesis	Phenylpropanoids - Flavonoid 3',5'-hydroxylases	102.889	0.385354	0.250058	328.855	-0.342994	0.451627	223.648	-0.436442	0.17525	295.637	-0.60083	0.00787493	3221.4	-0.0222326	0.913921	3347.45	-0.339437	0.259595	3640.45	0.240902	0.40133	4208.25	-0.363338	0.0034174	262.118	-0.274965	0.427013	230.377	0.110302	0.791698	2011.54	-0.768654	0.00955306	2985.5	0.217092	0.414468	463.11	-0.240547	0.530634	158.535	0.309626	0.375171
VIT_06s0009g02860.t01	Phytoalexin biosynthesis	Phenylpropanoids - Flavonoid 3',5'-hydroxylases	320.653	0.331556	0.177177	133.134	-1.27193	0.0145809	62.5574	-0.0780204	0.844746	48.7476	-0.872571	0.0757695	51.9587	-0.459249	0.25187	24.6249	0.20669	0.755909	294.023	0.220255	0.558695	414.164	-0.510477	0.00532807	150.245	1.09861	0.00341093	79.4728	1.65351	0.000414096	87.1526	-0.295992	0.538507	467.523	-0.0537201	0.8537	95.4359	0.582376	0.191538	99.604	-0.968747	0.0121333
VIT_06s0009g02920.t01	Phytoalexin biosynthesis	Phenylpropanoids - Flavonoid 3',5'-hydroxylases	44.2346	0.255685	0.539882	108.312	-0.653095	0.135193	38.4422	-0.388808	0.47775	94.5242	0.291316	0.4671	546.816	-0.709534	0.0460395	555.169	-0.440157	0.284681	199.646	-2.21762	0.190055	199.12	-0.636243	0.260116	144.125	1.03679	0.0402936	86.6106	-0.271534	0.586612	488.292	-0.206516	0.540234	260.471	0.121174	0.644014	42.4861	-1.83123	0.623535	48.3955	-0.874613	0.0752608
VIT_06s0009g02970.t01	Phytoalexin biosynthesis	Phenylpropanoids - Flavonoid 3',5'-hydroxylases	20.1159	-0.0537835	0.988222	53.3436	-1.23001	0.648928	8.88102	1.22715	0.700327	35.6349	-0.0863086	0.922875	715.392	0.429457	0.528317	76.0084	-9.72837	1.22578	1125.96	0.452321	0.302937	1470.69	-0.618132	1.49506e-06	6.09358	-0.143337	0.939985	28.306	1.74106	NA	107.659	-3.93893	0.0100915	475.896	0.0167362	0.993595	37.0928	0.901945	0.53693	47.2475	-1.50129	0.0829631
VIT_06s0009g03140.t01	Phytoalexin biosynthesis	Phenylpropanoids - Flavonoid 3',5'-hydroxylases	0	NA	NA	0	NA	NA	0	NA	NA	0	NA	NA	0	NA	NA	0	NA	NA	0	NA	NA	0	NA	NA	0	NA	NA	0	NA	NA	0	NA	NA	0	NA	NA	0	NA	NA	0	NA	NA
VIT_06s0009g03150.t01	Calcium signaling	Calcium sensors - Ca2+-dependent protein kinases (CPK)	0.735778	0.608962	0.822767	0	NA	NA	0	NA	NA	0	NA	NA	0	NA	NA	0	NA	NA	0	NA	NA	0	NA	NA	0	NA	NA	0	NA	NA	0	NA	NA	0	NA	NA	0	NA	NA	0	NA	NA
VIT_06s0009g03810.t01	Abscisic acid-mediated signaling pathway	Hormone signal transduction - Others - CAP-BINDING PROTEIN 80 (ABH1)	477.497	0.0745824	0.697016	428.905	0.0861719	0.671694	305.658	0.365322	0.153655	358.969	-0.0168544	0.941599	518.821	0.122985	0.532103	539.609	0.136889	0.21161	551.033	-0.0282138	0.92112	512.464	0.0186301	0.897604	335.883	-0.100175	0.729425	433.904	0.0774854	0.791957	375.668	-0.398106	0.0394993	440.481	0.156076	0.469551	395.803	0.156408	0.424036	408.771	-0.13775	0.59943
VIT_06s0061g00100.t01	PR proteins	PR2 Beta-1,3-glucanases	518.137	0.094415	0.772858	1809.48	4.18951	5.67422e-05	40.3808	2.57624	1.4366e-05	8.80598	1.72153	0.129313	118.732	1.1182	0.013741	68.1346	1.1947	0.417556	65.2595	0.654257	0.757741	36.3307	2.0235	3.36698e-06	32.4764	1.35372	0.0295604	10.2563	0.111703	0.904689	26.7882	-0.298419	0.674648	13.6581	3.59422	0.00181493	115.643	4.56422	0.000184373	39.8542	1.4597	0.0258645
VIT_06s0061g00120.t01	PR proteins	PR2 Beta-1,3-glucanases	516.002	-0.283389	0.40792	1951.92	4.1769	3.65186e-05	73.0248	2.18682	2.479e-07	103.953	2.05461	7.72178e-06	298.873	0.700577	0.0885363	178.713	1.47196	0.400476	232.85	-0.979702	NA	83.3151	2.85963	2.55982e-16	60.6423	1.32073	0.0163057	50.4022	1.26613	0.0841448	93.3208	0.270612	0.528621	44.302	3.3983	5.53713e-07	164.123	3.66384	2.93928e-05	227.62	2.9506	2.54465e-21
VIT_06s0061g00130.t01	PR proteins	PR2 Beta-1,3-glucanases	0	NA	NA	0.593428	-0.715094	0.844665	0	NA	NA	0	NA	NA	0	NA	NA	0	NA	NA	0	NA	NA	0.250288	1.48922	0.713428	0	NA	NA	0	NA	NA	0	NA	NA	0	NA	NA	0	NA	NA	0	NA	NA
VIT_06s0061g00170.t01	NLRs	NBS-LRR	29.4222	0.0476026	0.931441	22.4955	0.00897359	0.985966	16.8434	0.327912	0.599829	16.4547	0.116299	0.866105	15.2756	0.32283	0.652291	21.42	-0.35985	0.584817	28.3795	-0.361962	0.545929	28.7465	-0.0606439	0.885646	16.309	-0.854181	0.222403	25.0916	-0.0118519	0.983025	18.1923	-1.60724	0.0135554	25.4314	-1.13188	0.0626676	22.1402	0.487861	0.362174	28.6261	-0.435307	0.510741
VIT_06s0061g00450.t01	Jasmonic acid-mediated signaling pathway	Hormone biosynthesis - Acyl-CoA synthases	692.051	0.622725	0.00313657	912.357	0.301555	0.198069	630.683	0.311226	0.0871791	626.835	0.426119	0.0726282	1134.53	0.107746	0.486864	1178.34	0.0940075	0.152567	787.102	-0.13451	0.551097	721.94	-0.199347	0.11208	646.232	-0.19245	0.448573	859.72	0.144772	0.676355	949.4	-0.173623	0.257715	601.175	-0.189986	0.344781	1119.22	0.309636	0.163111	647.499	-0.117282	0.716476
VIT_06s0061g00560.t01	Cell wall reinforcement	Hemicellulose - Glucuronoxylan glucuronosyltransferases	486.428	0.185281	0.33261	470.078	-0.849174	0.00441434	544.725	-0.268076	0.237812	449.402	0.21159	0.339263	545.191	-0.0819948	0.646951	563.213	-0.051585	0.192878	572.487	-0.0030522	0.990527	422.323	0.0848094	0.569482	588.816	-0.553558	0.128188	482.769	-0.304165	0.267235	445.795	-0.0497347	0.812436	505.003	-0.0135921	0.948642	954.26	-0.20586	0.412036	286.417	-0.206606	0.518232
VIT_06s0061g00670.t01	Phytoalexin biosynthesis	Monoterpenoids - (+)-neomenthol reductases	26.5619	0.463668	0.502845	41.3171	0.0275872	0.949988	28.5475	-0.00765479	0.987686	33.1226	0.0796463	0.876538	24.6943	0.565918	0.268313	31.2141	0.225878	0.412104	40.9061	-0.180813	0.743913	67.6383	-0.339915	0.247949	29.8229	-0.220774	0.658117	42.0719	-0.24721	0.560306	22.567	-1.18202	0.14152	75.7042	-0.0368787	0.912404	26.0213	-0.0411232	0.93812	42.3141	0.150093	0.764729
VIT_06s0061g00750.t01	ROS scavenging	Copper/zinc superoxide dismutases	1448.93	-0.217891	0.419861	900.357	-0.145635	0.845985	2110.39	-0.480601	0.088121	931.134	-0.00444572	0.99055	440.351	-0.51412	0.0647965	282.178	-0.684665	0.257298	1273.88	-1.57734	0.164525	633.657	0.00397322	0.985343	1545.21	-0.197751	0.693722	1180.16	-0.42739	0.162372	670.911	1.42181	2.97691e-06	1177.82	1.11124	0.132524	2197.12	-0.629011	0.0696249	2742.05	-0.133399	0.674582
VIT_06s0061g01230.t01	Cell wall reinforcement	Hemicellulose - CSLA	707.426	-0.0703366	0.738707	556.371	-0.67449	0.0688804	525.542	0.083484	0.788566	601.714	-0.985271	1.18291e-06	1532.07	0.301836	0.259997	1398.19	-0.0447028	0.163582	1406.71	0.258033	0.626952	1752.42	-0.0831451	0.503574	605.325	-0.152039	0.701194	605.626	0.495711	0.250906	966.693	-0.625191	0.026176	1032.3	0.389252	0.0616152	583.365	-0.124269	0.704301	440.349	-0.150308	0.620158
VIT_06s0061g01390.t01	Ethylene-mediated signaling pathway	Hormone signal transduction - AP2/ERF TFs - ERF family	2.7066	2.89889	0.0793331	0.640886	2.94484	0.45973	1.47517	3.83179	0.194911	1.84736	3.17665	0.100826	1.58718	0.13144	0.956137	0	NA	NA	0.616552	-1.37514	0.690544	0	NA	NA	0.254574	-1.25415	0.75686	1.82469	1.15159	0.56827	0.332457	1.91303	0.636027	0.918471	-3.24373	0.300129	0.620936	2.45005	0.536671	0.826391	0.688549	0.849542
VIT_06s0061g01400.t01	Ethylene-mediated signaling pathway	Hormone signal transduction - AP2/ERF TFs - ERF family	1.79453	2.41624	0.227765	8.50905	0.378333	0.695456	1.20696	3.54272	0.259068	35.3041	2.8307	1.16969e-05	1.98356	-4.5027	0.120373	0.307443	1.71452	4.04413	25.5754	-2.78677	0.313608	0	NA	NA	6.17284	0.0613058	0.961944	28.5242	-0.211886	0.85347	4.2437	3.09478	0.0654497	0	NA	NA	1.77875	2.81521	0.207681	6.72718	1.27966	0.733455
VIT_06s0080g00070.t01	Receptor-like kinases	Lectin-RLK	184.369	0.417092	0.23559	180.318	-0.223827	0.381596	185.839	0.400214	0.153977	155.714	0.151205	0.579311	231.732	0.153483	0.497271	204.211	0.0956756	0.238322	390.416	0.178367	0.443316	454.25	0.236202	0.116472	170.491	-0.233958	0.463988	184.47	-0.0573483	0.849789	170.784	0.0732582	0.807012	338.508	-0.192216	0.448348	259.525	0.25475	0.224569	219.704	0.0809247	0.765933
VIT_06s0080g00090.t01	Jasmonic acid-mediated signaling pathway	Hormone metabolism - Omega hydroxylase (CYP94C1)	13.7644	1.61977	0.0744637	13.2303	1.43832	0.0548767	6.94749	2.16205	0.101769	39.6641	1.57197	0.00180987	1.30472	1.48837	0.516085	2.65044	-0.157423	1.99435	7.89006	0.753101	0.608852	0.320805	-1.8826	0.641907	1.99566	2.05183	0.347926	39.8839	-1.1954	0.15221	3.24208	-2.39909	0.145782	0.309428	-1.69062	0.675909	2.2876	2.06371	0.2804	15.3314	-0.432216	0.71116
VIT_06s0080g00150.t01	PR proteins	PR7 Subtilisin-like endoproteinases	39.2717	-0.295675	0.490775	37.3984	0.439283	0.333291	56.6474	0.262117	0.469851	24.2463	0.176608	0.736406	15.2994	0.161603	0.830108	21.4587	0.725637	0.521068	35.6626	0.57442	0.322653	17.3027	0.0702727	0.904101	45.227	-0.26225	0.535091	40.5624	0.736346	0.11612	13.2293	-0.0506852	0.946066	21.7285	-0.961615	0.084968	43.1037	-0.0830875	0.854747	60.85	-0.208751	0.697099
VIT_06s0080g00420.t01	PR proteins	PR2 Beta-1,3-glucanases	1370.17	-0.0198497	0.903362	1029.35	-0.734949	0.000827118	865.304	-0.145696	0.437424	963.859	0.251553	0.159246	627.422	-0.0238221	0.910856	874.222	-0.111497	0.212331	545.767	0.337815	0.325257	513.192	0.1257	0.485432	1042.05	-0.194868	0.400756	1642.15	-0.171223	0.607381	615.186	0.240964	0.378493	580.476	-0.381275	0.0897554	1616.84	-0.252012	0.20171	1036.29	-0.1068	0.685402
VIT_06s0080g00450.t01	Calcium signaling	Calcium sensors - Calmodulin-like proteins (CML)	58.8487	0.206675	0.602851	110.655	0.41986	0.139023	85.8187	-0.299361	0.296815	109.291	0.487815	0.0788425	64.1313	-0.263848	0.389416	90.9732	0.0793432	0.292046	60.575	-0.0369743	0.931417	62.283	-0.0682689	0.8232	100.043	-0.229633	0.553059	118.711	0.408199	0.341546	73.5879	-0.0446552	0.88758	58.0215	-0.453066	0.193718	107.042	0.615401	0.031986	113.493	-0.168332	0.642983
VIT_06s0080g00690.t01	ROS production	Class III cell wall peroxidases (Prxs)	0	NA	NA	0	NA	NA	0	NA	NA	0	NA	NA	0	NA	NA	0	NA	NA	0	NA	NA	0	NA	NA	0	NA	NA	0	NA	NA	0	NA	NA	0	NA	NA	0	NA	NA	0	NA	NA
VIT_06s0080g00700.t01	PR proteins	PR16 Germin-like proteins	0	NA	NA	0	NA	NA	0	NA	NA	0	NA	NA	0	NA	NA	0.174478	-1.03619	4.08047	0	NA	NA	0	NA	NA	0	NA	NA	0	NA	NA	0	NA	NA	0	NA	NA	0	NA	NA	0	NA	NA
VIT_06s0080g00710.t01	PR proteins	PR16 Germin-like proteins	0	NA	NA	0	NA	NA	0	NA	NA	0	NA	NA	0	NA	NA	0	NA	NA	0	NA	NA	0	NA	NA	0	NA	NA	0	NA	NA	0	NA	NA	0	NA	NA	0	NA	NA	0	NA	NA
VIT_06s0080g00720.t01	PR proteins	PR16 Germin-like proteins	0	NA	NA	0	NA	NA	0	NA	NA	0	NA	NA	0	NA	NA	0	NA	NA	0	NA	NA	0	NA	NA	0	NA	NA	0	NA	NA	0	NA	NA	0	NA	NA	0	NA	NA	0	NA	NA
VIT_06s0080g00730.t01	PR proteins	PR16 Germin-like proteins	0	NA	NA	0	NA	NA	0	NA	NA	0	NA	NA	0	NA	NA	0	NA	NA	0.275054	1.71595	0.672416	0	NA	NA	0	NA	NA	0	NA	NA	0	NA	NA	0	NA	NA	0	NA	NA	0	NA	NA
VIT_06s0080g00980.t01	Cell wall reinforcement	Lignans - Secoisolariciresinol dehydrogenases	200.402	-0.099338	0.73936	787.542	0.0161221	0.929196	249.287	0.181444	0.421017	355.693	0.676747	0.00611297	123.889	-0.823507	0.00341157	103.179	0.268247	0.425268	763.027	-0.667887	0.233191	152.158	0.125259	0.557941	327.118	0.0586343	0.885213	307.71	0.195669	0.580257	136.513	0.257638	0.546194	161.967	-0.619843	0.0359738	363.71	-0.0305647	0.931399	350.083	0.471055	0.167475
VIT_06s0080g00990.t01	Cell wall reinforcement	Lignans - Secoisolariciresinol dehydrogenases	0	NA	NA	0	NA	NA	0	NA	NA	0	NA	NA	0.343767	1.82058	0.651426	0.42993	-2.28788	4.01023	0.275054	1.71595	0.672416	0.147236	-1.08984	0.789402	0	NA	NA	0	NA	NA	0.175315	-0.858522	0.833357	0	NA	NA	0	NA	NA	0	NA	NA
VIT_06s0080g01000.t01	Cell wall reinforcement	Lignans - Secoisolariciresinol dehydrogenases	16.562	0.171478	0.823024	0.300983	-1.58572	0.694658	1.18611	-0.639153	0.796532	0.642132	2.78547	0.483377	0	NA	NA	0.174478	-1.03619	4.08047	1.35493	-3.82616	0.331292	0	NA	NA	1.3153	-2.51323	0.405683	0.466058	0.576731	0.886598	0	NA	NA	0.559911	-2.52612	0.50267	0.692665	2.61629	0.362215	1.70111	-2.99933	0.178373
VIT_07s0005g00010.t01	ROS scavenging	Glutathione S-transferases	1353.92	-0.491723	0.0608931	1088.13	0.10014	0.653299	736.406	-0.353021	0.129026	1236.52	0.133916	0.701204	1313.44	-0.0103076	0.946144	1643.79	-0.122192	0.190969	1329.01	-0.169179	0.666054	879.928	-0.268376	0.0462611	1141.19	0.724533	0.0339755	956.018	-0.0161841	0.963185	1347.6	0.214723	0.291622	1934.96	0.443281	0.148062	675.19	-0.431243	0.0279911	856.929	0.0225822	0.94399
VIT_07s0005g00030.t01	ROS scavenging	Glutathione S-transferases	891.296	-0.00758127	0.975498	973.851	0.363706	0.0373646	405.396	0.409514	0.171565	1708.85	1.27631	6.67337e-05	710.491	-0.2875	0.2656	948.701	0.402956	0.226565	1633.89	-0.68853	0.29263	538.254	-0.0747392	0.585339	617.733	0.675032	0.0677571	1214.38	-0.219845	0.666589	1021.04	0.191525	0.384201	1772.92	0.242451	0.375016	548.493	-0.296625	0.353776	602.869	0.54393	0.182001
VIT_07s0005g00150.t01	Cell wall reinforcement	Hemicellulose - Xyloglucan xylosyltransferases	251.052	0.152307	0.503083	242.891	0.000106763	0.99959	177.969	0.375914	0.116598	222.139	-0.166157	0.432933	229.205	0.0235082	0.913979	331.254	-0.0336006	0.17885	229.915	0.144014	0.557496	233.62	-0.000318901	0.998579	163.964	-0.152224	0.584336	242.041	0.289878	0.301343	203.799	-0.164302	0.48994	215.16	-0.169424	0.455553	206.593	-0.0843191	0.704669	218.068	0.106603	0.727531
VIT_07s0005g00480.t01	Cell wall reinforcement	Pectin - PME inhibitors	56.9621	-0.267149	0.452304	51.087	-0.389386	0.42102	99.4664	-0.743173	0.0720681	143.544	0.114389	0.769355	166.755	-0.148175	0.641066	172.897	0.241543	0.246056	188.476	0.372262	0.282149	157.989	-0.133186	0.602776	140.994	0.69541	0.039238	82.9624	-0.358671	0.498749	233.108	0.913706	0.0222664	202.56	-0.0695629	0.8599	99.1005	-0.96857	0.0177311	62.4947	-0.521125	0.201229
VIT_07s0005g00820.t01	Ethylene-mediated signaling pathway	Hormone signal transduction - AP2/ERF TFs - ERF family	251.068	-0.0379796	0.887927	372.117	0.479737	0.146779	120.514	-0.0736557	0.844737	414.268	0.51582	0.109741	449.562	0.330771	0.127535	538.388	0.42951	0.29349	582.611	0.348067	0.473537	349.903	-0.0915557	0.654616	117.071	0.405126	0.178835	227.569	0.467896	0.306481	304.848	-0.110358	0.644473	346.201	0.148922	0.626082	109.537	-0.126967	0.693727	93.7705	0.471223	0.330676
VIT_07s0005g00830.t01	PR proteins	PR7 Subtilisin-like endoproteinases	0	NA	NA	0	NA	NA	0	NA	NA	0	NA	NA	0	NA	NA	0	NA	NA	0	NA	NA	0	NA	NA	0.124863	1.39929	0.731327	0	NA	NA	0.271063	-1.54279	0.703865	0	NA	NA	0	NA	NA	0.776454	3.1536	0.427203
VIT_07s0005g00850.t01	Ethylene-mediated signaling pathway	Hormone receptor - ETHYLENE RESPONSE SENSOR 1 (ERS1)	482.495	0.643868	0.00039835	451.42	0.0488533	0.851317	271.711	0.0555591	0.800216	392.56	0.147025	0.576957	388.787	0.35486	0.0543797	351.835	0.0147402	0.206573	380.658	0.256612	0.328643	295.888	-0.131891	0.426957	303.9	-0.38644	0.212514	298.184	0.207592	0.485542	184.353	-0.312481	0.216571	232.313	0.175264	0.416211	459.612	0.430301	0.0333283	436.49	-0.00181953	0.995616
VIT_07s0005g00920.t01	PR proteins	PR10 Bet v 1 homologs	0	NA	NA	4.08275	5.58249	0.00593539	0	NA	NA	0.332572	1.83162	0.649994	1.20039	1.26488	0.581539	0.863395	1.8617	2.76555	2.13793	-3.40135	0.172022	0.125144	0.833711	0.838106	0.668702	3.08789	0.438777	0	NA	NA	0.487531	-2.35201	0.537709	0.575042	2.69256	0.499493	0	NA	NA	0.168993	1.19003	0.770562
VIT_07s0005g00930.t01	PR proteins	PR10 Bet v 1 homologs	1.64765	1.12682	0.650127	5.88328	0.312989	0.764952	0.87671	1.78592	0.514059	2.54501	0.525542	0.733613	1.26653	0.624024	0.800489	18.3387	0.95116	0.697582	2.03497	-0.125113	0.959647	0.479625	-1.03884	0.75217	0.25215	0.43752	0.914504	2.19813	-1.17243	0.559677	3.82243	0.17273	0.887487	3.57256	0.167529	0.904132	0.310468	1.4391	0.720622	1.0737	0.300041	0.905237
VIT_07s0005g01030.t01	Cell wall reinforcement	Hemicellulose - CSLD	51.5221	-0.884589	0.0847303	73.8219	0.262607	0.450336	16.1984	0.809186	0.297704	79.9739	0.130521	0.655551	406.18	0.164308	0.681441	167.674	-0.81942	0.384978	126.189	-0.806051	0.232042	121.98	-1.23038	0.122069	26.4588	0.238395	0.626064	21.9204	0.826949	0.15215	185.15	-0.316837	0.261743	101.168	1.37171	0.0025005	81.4226	0.0233111	0.938949	19.8062	-0.211052	0.709432
VIT_07s0005g01210.t01	Phytoalexin biosynthesis	Phenylpropanoids - MYB transcription factor	116.087	-0.324047	0.403594	29.8793	-0.885263	0.154711	32.1504	-0.903153	0.0380822	54.8055	-1.38373	0.00401041	358.966	0.144274	0.668197	159.778	-0.084684	0.292846	188.919	0.242153	0.614209	256.729	-0.511265	0.0241293	46.8628	0.796619	0.0655036	72.1384	0.248886	0.631082	254.36	-0.410397	0.177033	297.723	0.68754	0.00175689	35.195	-1.05169	0.0782674	20.8341	-0.739578	0.336539
VIT_07s0005g01580.t01	Cell wall reinforcement	Pectin - PME inhibitors	0	NA	NA	0	NA	NA	0.13989	0.603445	0.882433	0	NA	NA	0	NA	NA	0.461165	2.29627	3.99907	0	NA	NA	0.562982	-1.04956	0.737048	0.37378	-0.243568	0.952032	0	NA	NA	0.185802	1.06503	0.794087	0.371921	0.131835	0.974226	0.127138	0.376046	0.926573	0	NA	NA
VIT_07s0005g01640.t01	Receptor-like kinases	Malectin-RLK	1.78776	-0.0237659	0.99107	10.7326	-0.206141	0.768054	0.737831	-1.85427	0.47904	5.29126	0.370749	0.714156	5.16953	0.13634	0.889176	14.283	-0.679375	0.639836	6.33848	-0.233659	0.857269	4.34404	-0.416833	0.703751	4.26092	0.942842	0.50819	2.38633	-0.132712	0.932989	3.52938	-0.0129457	0.991806	3.62392	0.0721461	0.961406	4.56687	1.46381	0.228126	2.13404	-3.35614	0.107517
VIT_07s0005g02150.t01	ROS production	Class III cell wall peroxidases (Prxs)	0	NA	NA	0	NA	NA	0	NA	NA	0	NA	NA	0	NA	NA	0	NA	NA	0	NA	NA	0	NA	NA	0	NA	NA	0	NA	NA	0	NA	NA	0	NA	NA	0	NA	NA	0	NA	NA
VIT_07s0005g02370.t01	PR proteins	PR16 Germin-like proteins	3.93045	3.36017	0.0525903	2.73882	1.75823	0.253938	1.3802	0.597559	0.795921	5.69395	2.4821	0.0293175	1.23601	-3.81381	0.114886	2.78627	1.00057	1.96948	4.90856	-4.63855	0.00690294	1.16707	-0.666721	0.782366	4.93813	-1.5358	0.261806	4.50544	0.94357	0.526499	0.752176	-0.200712	0.945934	1.43788	-0.549964	0.819827	14.2728	0.268472	0.749186	2.24325	0.886822	0.641024
VIT_07s0005g02380.t01	PR proteins	PR16 Germin-like proteins	81.8781	0.509273	0.221368	34.2051	0.307336	0.499088	42.3519	-0.585104	0.275047	40.8393	0.470171	0.416772	50.2279	-0.321694	0.442788	54.5168	-0.100027	0.365337	38.5947	0.385704	0.448988	34.7568	-1.17489	0.00475726	36.0971	0.460093	0.301003	49.3411	0.282122	0.587691	32.2926	-0.343458	0.55028	37.1672	-0.431852	0.363138	40.1895	0.689582	0.110896	46.0913	-0.107779	0.835365
VIT_07s0005g02790.t01	Receptor-like kinases	LRR-RLK	88.3461	0.0959376	0.752458	87.4593	-0.160005	0.613645	62.3952	0.0165418	0.963172	69.7383	-0.0562199	0.881884	97.2997	0.0832026	0.782763	142.129	-0.166435	0.282443	114.34	-0.147227	0.724799	121.376	0.260161	0.248671	74.4603	0.0789292	0.815596	65.476	-0.34676	0.459852	81.8594	-0.145463	0.634929	104.657	0.200399	0.556188	78.7756	0.120491	0.70071	57.5041	-0.132317	0.785171
VIT_07s0005g03190.t01	Ethylene-mediated signaling pathway	Hormone signal transduction - AP2/ERF TFs - ERF family	37.5481	-0.8484	0.0688882	13.2672	-0.555192	0.392262	32.0365	-0.357036	0.453664	15.4003	1.26991	0.0612888	40.0261	-0.717241	0.110406	15.4174	-0.596172	0.590704	42.0766	-0.357431	0.466418	61.7834	0.232868	0.441674	10.7215	-0.0508758	0.947688	60.1604	-0.780496	0.107934	49.6327	0.602846	0.129816	39.8985	-0.488738	0.226116	59.3383	-0.403981	0.285648	60.8038	-0.0553145	0.926744
VIT_07s0005g03200.t01	Ethylene-mediated signaling pathway	Hormone signal transduction - AP2/ERF TFs - ERF family	8.37943	0.08601	0.925641	16.8758	1.34186	0.0539117	6.08504	1.6669	0.1041	6.02166	1.52109	0.171602	23.9033	-0.519579	0.429946	17.6308	0.216188	0.860299	6.98345	0.584716	0.594762	11.0085	-0.542516	0.433631	3.21376	-0.183085	0.886383	1.87901	0.600355	0.767603	10.3052	0.403768	0.573264	10.6562	0.0746731	0.934061	6.89071	1.98475	0.0507802	14.7391	3.88551	1.94553e-05
VIT_07s0005g03210.t01	Ethylene-mediated signaling pathway	Hormone signal transduction - AP2/ERF TFs - ERF family	0.453824	2.33809	0.56042	2.01154	4.55261	0.0301302	0.305019	1.54164	0.702392	0.321066	1.78754	0.658187	2.73463	-0.136619	0.938215	0.743019	-1.68912	2.90646	0	NA	NA	0	NA	NA	0	NA	NA	0.13091	0.696076	0.864548	0.333775	1.91797	0.635117	0.18008	-0.841136	0.836684	1.1576	3.36696	0.232658	0.410666	-0.483551	0.904998
VIT_07s0005g03220.t01	Ethylene-mediated signaling pathway	Hormone signal transduction - AP2/ERF TFs - ERF family	1.54261	2.97214	0.231557	65.5247	5.1251	0.00148251	2.76816	2.03236	0.237088	3.1242	2.98706	0.0771048	5.7318	-0.287306	0.773893	4.48512	-0.1388	1.15934	2.5729	2.9674	0.227562	3.11886	-0.281406	0.839044	0.566968	1.47535	0.702001	0.322425	-0.244736	0.952174	2.52463	-1.47928	0.400017	0.915641	3.36814	0.280137	3.33799	4.89557	0.00800214	3.8632	5.50858	0.00234944
VIT_07s0005g03230.t01	Ethylene-mediated signaling pathway	Hormone signal transduction - AP2/ERF TFs - ERF family	20.1404	3.12468	9.18646e-05	99.7164	2.85887	0.00401076	28.3825	3.49264	2.50163e-08	69.6839	2.15758	3.3807e-09	30.9113	0.768633	0.218225	10.6322	2.30079	1.06005	18.7001	0.428685	0.74329	14.0559	0.226772	0.749845	11.4732	0.257525	0.783511	50.0353	0.450183	0.493437	10.7192	1.35405	0.106785	6.51605	0.590437	0.626248	39.8155	2.42002	3.18831e-05	91.3597	2.74541	6.30329e-05
VIT_07s0005g03260.t01	Ethylene-mediated signaling pathway	Hormone signal transduction - AP2/ERF TFs - ERF family	6.3945	4.22745	0.0026934	79.447	3.30175	0.0354728	10.0442	6.59876	1.42857e-05	59.4411	3.61715	5.3716e-14	10.3684	1.81378	0.0306268	8.71185	-0.188063	0.755643	1.48056	0.607343	0.851683	0	NA	NA	9.65665	0.701461	0.542728	0.353247	-2.08084	0.60666	2.04643	0.991304	0.651222	0	NA	NA	8.89812	0.314577	0.69672	0.308131	-1.63041	0.686377
VIT_07s0005g03270.t01	Ethylene-mediated signaling pathway	Hormone signal transduction - AP2/ERF TFs - ERF family	0	NA	NA	1.04265	3.63247	0.218168	0	NA	NA	0.49796	2.41479	0.522436	1.40736	3.8693	0.147593	0	NA	NA	0.35282	1.99006	0.622022	0	NA	NA	0	NA	NA	0	NA	NA	0	NA	NA	0.191681	1.08242	0.790803	0.127586	0.376046	0.926573	0.704262	3.01306	0.421266
VIT_07s0005g03280.t01	Ethylene-mediated signaling pathway	Hormone signal transduction - AP2/ERF TFs - ERF family	0	NA	NA	0	NA	NA	0	NA	NA	0	NA	NA	0	NA	NA	0	NA	NA	0	NA	NA	0	NA	NA	0	NA	NA	0	NA	NA	0	NA	NA	0	NA	NA	0	NA	NA	0	NA	NA
VIT_07s0005g03400.t01	PR proteins	PR16 Germin-like proteins	0	NA	NA	0	NA	NA	0	NA	NA	0	NA	NA	0	NA	NA	0	NA	NA	0	NA	NA	0	NA	NA	0	NA	NA	0	NA	NA	0	NA	NA	0	NA	NA	0	NA	NA	0	NA	NA
VIT_07s0005g03410.t01	PR proteins	PR16 Germin-like proteins	0	NA	NA	0	NA	NA	0	NA	NA	0	NA	NA	0	NA	NA	0	NA	NA	0	NA	NA	0	NA	NA	0	NA	NA	0	NA	NA	0	NA	NA	0	NA	NA	0	NA	NA	0	NA	NA
VIT_07s0005g03420.t01	PR proteins	PR16 Germin-like proteins	0	NA	NA	0	NA	NA	0	NA	NA	0	NA	NA	0	NA	NA	0	NA	NA	0	NA	NA	0	NA	NA	0	NA	NA	0	NA	NA	0	NA	NA	0	NA	NA	0	NA	NA	0	NA	NA
VIT_07s0005g04020.t01	Receptor-like kinases	LRR-RLK	15.1265	1.0001	0.164961	18.5606	2.05685	0.0229199	5.7991	3.7998	0.00675535	7.31972	1.26187	0.169891	32.6476	0.226927	0.610998	21.5709	-0.412506	0.516635	6.46247	-2.63246	0.0625536	12.1796	0.421986	0.575996	4.97109	-0.318336	0.799725	6.60072	1.58039	0.173718	28.9138	0.0545008	0.902962	10.0794	0.520147	0.64137	5.82225	4.67586	0.00175044	8.55935	1.2047	0.252964
VIT_07s0005g04040.t01	Receptor-like kinases	LRR-RLK	17.1094	-0.768117	0.212226	7.80217	-0.235448	0.785513	4.71242	0.579099	0.650642	4.29418	-2.03198	0.11313	20.2276	0.0389006	0.946201	4.16694	2.69213	1.44283	7.32196	-0.52686	0.552767	15.1511	0.555427	0.370373	7.50929	1.02548	0.416604	1.71467	-0.632905	0.793838	13.628	-0.327241	0.643687	5.8568	0.382284	0.777268	7.20847	0.0962332	0.925622	2.09944	-3.3345	0.108336
VIT_07s0005g04050.t01	Receptor-like kinases	LRR-RLK	25.13	-0.070918	0.910096	19.1139	-0.229727	0.664863	3.96984	2.58409	0.0606457	3.8446	-0.0974064	0.935284	18.555	0.0667486	0.926693	12.7615	-0.0057056	0.664202	9.39329	0.507949	0.583591	16.7283	-0.92103	0.121847	5.31211	-1.05649	0.327549	8.43237	-2.00461	0.0569418	9.42086	-1.80101	0.0474151	5.09869	-0.585078	0.615003	8.55975	1.36161	0.112782	9.59561	-0.294642	0.798802
VIT_07s0005g04060.t01	Receptor-like kinases	LRR-RLK	0.105942	1.05749	0.795154	0	NA	NA	0	NA	NA	0.155608	-1.00276	0.805878	0.13621	0.825884	0.839605	0.174478	-1.03619	4.08047	0.444888	-2.23316	0.576766	0.125144	0.833711	0.838106	0	NA	NA	0.371497	1.84728	0.645671	0	NA	NA	0	NA	NA	0.155234	0.376046	0.926573	0	NA	NA
VIT_07s0005g04100.t01	Receptor-like kinases	LRR-RLK	9.06689	2.00527	0.0449555	34.9464	0.598621	0.224164	2.41752	1.72833	0.302154	6.93648	1.72106	0.0575272	19.7838	0.0867465	0.879566	73.6594	1.3268	0.411288	17.6448	-1.1399	0.375902	9.4597	0.468256	0.548124	9.58333	0.823934	0.398905	1.04606	2.05766	0.470086	21.6873	-0.829333	0.127109	4.59455	-0.289022	0.814679	5.35038	0.101485	0.918561	10.772	2.30922	0.0185191
VIT_07s0005g04110.t01	Cell wall reinforcement	Cellulose - Cellulose synthases (CESA)	180.258	0.138468	0.721173	93.1734	0.15155	0.659587	126.604	-0.308519	0.434904	157.105	-0.505433	0.117821	453.988	-0.312402	0.166188	361.195	-0.636833	0.191758	193.349	-0.159826	0.682644	246.695	-0.277308	0.171767	174.085	-0.612037	0.090108	118.283	0.30121	0.551219	331.468	-0.813856	0.00306511	178.715	0.489656	0.111144	228.885	0.14767	0.67275	94.409	-0.697017	0.136957
VIT_07s0005g04180.t01	ROS scavenging	Glutathione S-transferases	811.085	-0.1371	0.437505	420.127	-0.224975	0.293433	415.127	-0.355032	0.18831	482.731	0.225656	0.433632	410.199	-0.519649	0.0205375	304.969	-0.0375393	0.219507	450.175	0.00681854	0.980368	403.577	0.217527	0.22824	382.127	0.323634	0.219041	511.177	-0.0155707	0.955584	408.439	0.398415	0.0722841	425.558	-0.51362	0.0140768	500.665	-0.0902987	0.638244	875.491	-0.318039	0.340515
VIT_07s0005g04390.t01	Receptor-like kinases	LRR-RLK	54.6489	0.695022	0.0582674	52.6158	0.757526	0.0889051	37.2391	0.81393	0.0711433	26.7306	-0.0175121	0.97182	60.8533	0.259796	0.500779	67.4231	0.171567	0.319972	48.5242	-0.338276	0.423496	46.7358	0.0749815	0.831217	33.2419	-0.832166	0.139223	29.1663	-0.158091	0.75903	47.8356	-0.666485	0.184161	39.2562	0.23735	0.582576	37.9528	0.436362	0.315165	40.4775	-0.104663	0.817762
VIT_07s0005g04410.t01	PR proteins	PR7 Subtilisin-like endoproteinases	36.9633	0.135473	0.760627	30.3429	-0.393824	0.397478	36.3049	0.387768	0.375377	41.1966	0.0135713	0.971767	184.248	-0.469374	0.266129	144.457	-1.19396	0.322278	141.108	-0.409912	0.268188	198.281	-0.36485	0.182002	67.3014	-0.496484	0.223018	38.4056	-0.438609	0.36124	106.891	-0.468496	0.118114	166.608	0.857131	0.000684011	49.5978	0.293039	0.489728	44.5502	-0.468824	0.411486
VIT_07s0005g04420.t01	Cell wall reinforcement	Hemicellulose - Xyloglucan galactosyltransferases	462.547	0.218949	0.263225	361.032	-0.363134	0.13256	325.68	0.30918	0.204945	244.195	-0.523385	0.0191077	600.983	0.321872	0.131993	686.089	-0.181525	0.225696	544.644	0.0663503	0.865295	570.684	-0.0178007	0.901365	280.599	-0.195461	0.537519	277.573	-0.154412	0.687236	461.867	-0.604238	0.00195421	377.739	-0.190122	0.379573	344.455	0.31612	0.199914	231.906	0.00597936	0.984759
VIT_07s0005g04480.t01	Phytoalexin biosynthesis	Alkaloids - Tryptophan decarboxylases/Tyrosine decarboxylases	116.987	-0.0873589	0.739721	63.6413	-0.577485	0.101661	120.237	-0.291947	0.271587	64.9166	0.0272589	0.933576	110.908	0.2238	0.504679	61.1666	-0.0201171	0.347028	135.922	0.0124993	0.971666	84.6569	0.0632722	0.803652	101.706	0.514837	0.206811	121.408	-0.0186787	0.954284	105.828	0.18408	0.538793	150.283	-0.317107	0.203393	84.4506	0.0766279	0.783385	90.579	-0.340203	0.29823
VIT_07s0005g04860.t01	ROS scavenging	Glutaredoxins	352.271	-0.352726	0.179281	298.533	-0.140706	0.512895	337.284	-0.455715	0.0618321	405.449	0.0256149	0.92461	537.862	-0.205599	0.326763	453.723	-0.183888	0.242357	620.43	0.0594092	0.793736	513.767	0.0412429	0.771659	342.466	0.0944317	0.761859	405.946	0.0497496	0.890203	481.67	0.416593	0.0168963	506.202	0.00975716	0.964004	409.74	-0.19521	0.338063	413.105	0.0175335	0.959387
VIT_07s0005g04870.t01	ROS scavenging	Glutathione S-transferases	0.96997	-0.144814	0.959577	5.00892	-0.928493	0.369753	18.5975	-0.455109	0.439837	10.1167	0.445299	0.540483	5.63515	-1.59733	0.129014	2.76723	0.024288	1.74712	1.52248	1.00764	0.611047	2.95556	-0.87	0.505406	4.50744	-0.490417	0.675469	0.467759	0.515434	0.888671	3.28924	0.14147	0.919211	2.82032	-2.89856	0.0996519	24.2279	0.55334	0.347205	3.93206	2.3513	0.114227
VIT_07s0005g04880.t01	ROS scavenging	Glutathione S-transferases	0.211885	1.59451	0.694284	8.41987	1.32634	0.100759	3.70743	-0.44286	0.695412	5.3167	1.15611	0.259811	8.8432	-0.643167	0.443329	11.6586	0.650598	0.761489	9.338	-2.17271	0.0474364	5.48225	1.18874	0.285585	10.6928	-0.277676	0.810056	2.72378	0.993591	0.519371	6.2543	0.0965976	0.928089	5.1602	-1.68347	0.1624	13.008	0.972625	0.187942	7.01105	1.11857	0.271536
[truncated: 1,724 more rows]

## Sheet: 5dpi
			09390-023 - Ren2+			07712-06 - Ren3+			13353-55 - Ren4D+			14305-002 - Ren4U+			14375-059 - Run1+			e6-23 - Run1.2b+			09705-45 - Run2.1+			08391-029 - Run2.2+			13353-33 - Ren4D-			14305-001 - Ren4U-			14375-063 - Run1-			08391-028 - Run2.2-			F2-35			Malaga_Rosada
[truncated: 2,695 more rows]
