# Supplementary material for: The grape powdery mildew resistance loci Ren2, Ren3, Ren4D, Ren4U, Run1, Run1.2b, Run2.1, and Run2.2 activate different transcriptional responses to Erysiphe necator
Source: Front Plant Sci. 2022 Dec 19;13:1096862. doi: 10.3389/fpls.2022.1096862 (PMC9806207; doi:10.3389/fpls.2022.1096862)
Supplement: Supplementary file 8 [file DataSheet_1.fasta]

###CDS sequences of the 2070 de novo assembled transcripts
>09390-023_TRINITY_DN6580_c0_g1::09390-023_TRINITY_DN6580_c0_g1_i1::g.2::m.2 type:complete len:125 09390-023_TRINITY_DN6580_c0_g1_i1:1003-629(-)
ATGGGTGTGTCCAATTCTGGGGTGTTCCTCACTGAGAAAGATCTGACTTCCATCGGATTC
AATTTTCTAGCAAAACCCACGTTGGAATTTCAAGATGATGATCATGAGTGTGGGAACTGT
GAAACTGCACGTTCAGGAGAAGGCAAGTTTGATAAGAAACAAGAAGAAAAAGAAAGAGAA
GAACAAGAAGAAGAGAAATGCAAGGTGAAGGTAACTCCTATGGACCTGAAAATGTCATCT
CTAGCAGAATTCAAGGTGGAAGAAGATGACGATAACGATGGGTTCAAGACTCCAACATCT
GTGGATCACAAAATCCCATTGATCCTCCCATGCCCACCTGCACCAAAAAAAACCAAAATC
CCTTCCATCCACTAA
>09390-023_TRINITY_DN6595_c0_g1::09390-023_TRINITY_DN6595_c0_g1_i1::g.3::m.3 type:complete len:137 09390-023_TRINITY_DN6595_c0_g1_i1:145-555(+)
ATGGTTCAAACTCAAATATCAACAAAAAGAAGAAAAGGAACTCAGGAAGATTTGGCTGTC
ATAGTAGACACTTCAAGAGATCCACCACAAGGAACTACATGGAGAAACCATGCAAAACAA
GAAGAATCATCTGAACTCCCAATGTTTAACTTCGATGAAATAGTAGCTGCAACCAACAAC
TTCAGCCTAACAAGCAAACTTGGAAAAGGAGGATTTGGTCCTGGTTTTAAGGGAAAACTT
CAAGATGGACAGGAAATAACAGCAAAAAGACTCTCAAGCAGTTCAGGGCAAGGAATAGAA
GAGTTCAAGAATGAAATTGTATTAATTTCCAAGCTCCAACATGCCCAACAAGGAATAGGA
ATCTTGTTAGGCCCTTGGGTTTCTGTATTGATGGAGAAGAGCAGCTGTTGA
>09390-023_TRINITY_DN6558_c0_g1::09390-023_TRINITY_DN6558_c0_g1_i2::g.5::m.5 type:complete len:117 09390-023_TRINITY_DN6558_c0_g1_i2:150-500(+)
ATGCATTTCAATGTTCCCCACTTAGTGTTGGGGCCTCAATTTCTTTCCTCTTTCCTTTCC
ATTTTTTTCCTTCACAAGGCACCAGTAACAAAACATACCGTCCATTTATGGGCACCTAGG
GGACCCCTTCTGCATCGTCCTTCCCATCCATTTCAGAAAGTCAAGAGTAGGAGTTTTGAG
TGCCTTCCCACTGACTTCCATTGGGCATGTGAGTGTGGGATGAATCATCAAGGCCTGGAA
ATGGGTCTAGCACTGTGGCATGATTCAGACTTGTGTTACATGAGAAAGGTATTCAACATT
GAGACACTGGGTCCAGGGGGTGGTGCTGCTAACAAGCTTTCGGCATGCTAA
>09390-023_TRINITY_DN1052_c0_g1::09390-023_TRINITY_DN1052_c0_g1_i1::g.7::m.7 type:complete len:114 09390-023_TRINITY_DN1052_c0_g1_i1:138-479(+)
ATGAAATATCCTGATGGAAGACTAAACAAAAAATCCAGAAAAGTGTTTCAATACAATTTG
AAATACTTAGGATTACTTCAATGGAAAATTTTGCAGCCCCAGCATTTCCTCTTCCCAGCT
CATCTGATACTCGCACACATAGGATATGACAACTTCACTACAGGCAGTACATCAGTGAAG
GCAGAAATGCTAGATCCTCTCCACGTATTAGGGCACCAACCTCCAAAAATGTACACGAGC
TGTCTAATGACCATTAACCAACTAGATATGGTCAATGCATCCATTGCTCCAGGAGTCCCT
AAGTTCAGTTTGCTCACAAAGATCCAAGATAATAACACATGA
>09390-023_TRINITY_DN15895_c0_g1::09390-023_TRINITY_DN15895_c0_g1_i1::g.9::m.9 type:complete len:111 09390-023_TRINITY_DN15895_c0_g1_i1:375-43(-)
ATGACAAGTTCTTCAAATAGATGTTCTCCAAACAGACGCAGCAGAAATGCTTTTGATTCT
TCTGAATCTGTCGACAAGAAACATCATGAAAAACTTCATGATACATTATCCAACTGCTTC
ACCACTCACAGTTATACAGTAACAACAACACAAACACCACCACTTCAAACAACCTTTATT
AACAAGGATGATACTCCACATGCAATCGATCTTCTAATTAAGCATCCATGCATATCCGAT
TGCATTCAGTACATCCATGAACTTCATACTTGTTGGAAGGATATTTTTATTTTCCCTGCA
TTTAGATCAGCAATGGACGCAAAAGCTTCTTGA
>09390-023_TRINITY_DN12283_c0_g1::09390-023_TRINITY_DN12283_c0_g1_i1::g.14::m.14 type:complete len:124 09390-023_TRINITY_DN12283_c0_g1_i1:819-448(-)
ATGCTGGGCCTGAGGATGATCATGGGTGGTATGAGCAGCCTGAGCATGGGCATAGGCGTC
CAGAAGCTGAACATGATGATGAGCATTACAAGCACTATGATCATCAAGCTCGAGGACAGT
ATGATCATCTGGATGCCCAGGGTGATCACGACCTTTATGATCGTCATGCTGACAATGATC
GTGATCGTTACAACCAAATGGATGAGGATAATTACCATTATGATCATGCAGCATATGACT
CTCGTGAAAGGGATAGGACTCGGGATCTGGAGCGTGAATATCGGCGCTCAGAGAGGTCAC
TCTCCCGAGATTTCGAACACTGAAGTCCTGGTTTTCAATATCTTTGACTCGCTGTTTTGT
GCTAAAAAGTAA
>09390-023_TRINITY_DN13490_c0_g1::09390-023_TRINITY_DN13490_c0_g1_i1::g.20::m.20 type:complete len:163 09390-023_TRINITY_DN13490_c0_g1_i1:489-1(-)
ATGGAGTGTCTCGGAGCTCCGAACTTTGCGGCAATGGCGGTCTCTACCAGTGCCCCGTGG
AGGTCGAGAAGGAGGAGAATGAGGCCTGAGAACGCTTGTTTTAATCATCGGGACAGTTGT
TATCTGCCGTCCGTGCGAGTGAGGGCTAGTGCTGGGAGCGAGAGTTGTGTGGTTGTTAAG
GAAGGTTTTGCGGATGAGGAGGACTACATCAAGGCCGGTGGATCGGAGCTTCTTTTTGTG
CAAATGCAGCAGAACAAGGCCATGGATGAACAGTCAAAGCTAGCCGACAAGGTGAGCCTC
CTCTGCGGAGGCAAACAGCCTAACAGAGTTGTAGTCTTGTACAGTTCCTTTGTTTCGGTC
GAGACTCGTTCCTTCTGGCATTTCCTCCCACCTTATATTCAGATCGTTTTGGCTTGTTTC
GGTCCCCGTGTTTGCTTTTCTCTATTTGAATTTCCTAAAACAGGAAGGGAAGGGGAAACA
ATAGAATAA
>09390-023_TRINITY_DN18815_c0_g1::09390-023_TRINITY_DN18815_c0_g1_i3::g.24::m.24 type:complete len:111 09390-023_TRINITY_DN18815_c0_g1_i3:802-470(-)
ATGATCTATTGGATCTTGCAGAAAAGGCTAGGCGATTCCCCAAAGGTTAAGTCAATGCTT
TCCTACAAAGACTTTGTTTTTAGGCAATCACAATGCATACAGAGTTCAGCATACCCCCTT
CGTCCTGCCTTCGGCTCTTTTATAGACTTGCAACTGCCCTTCAGTTCCTCAATTACACGC
ACAACCGTTAGGTATAAATGGAATAACGTATGCACATTAACTTTCCCAAAAACGCTTTTC
AGGAACGGTAATGCTCACAAATGTGAGCTTGCTTTTGTCAGCCCCCTCCAGGCACTCGCA
CTCTGTCTGGGCAAGATCAACCGGAAGACCTGA
>09390-023_TRINITY_DN18809_c0_g1::09390-023_TRINITY_DN18809_c0_g1_i2::g.25::m.25 type:complete len:152 09390-023_TRINITY_DN18809_c0_g1_i2:1107-652(-)
ATGACGAGAACAGGAGGGACTCTGAACGCAACGGCGGCAACGCCGGCCGCGTCGGTGCAG
CCGCACTCGCCCTGGCACTCGCCGGTGCCGTACCTCTTCGGGGGCTTGGCGGCCATGCTG
GGTCTCATAGCTTTTGCACTCTTGATCCTCGCCTGCTCCTACTGGAAGCTCTCTGGCTAC
CTGGAGGGTGAAGACGACTCCGCCGCCCGTGATGCCGAGGCAGGAGACGGAGCGGGTGGA
GACGCCGTGAAGCCTCCGATGGCGTTTGAGGAGAAGATTTTGGTGATAATGGCCGGAGAT
GTGAAGCCCACGTACCTGGCGACGCCCATGTCCAGCAGGGCTTCCTCGTTCGGAGAACGC
AGCAGTAACAACAGCGAAATGACCGAGAAATCAGAGGCAGTTGCAGAATCGCCGAAACAG
GTACAAACAGGAAACCGGGAGTCCCGTGAAACATGA
>09390-023_TRINITY_DN18824_c0_g1::09390-023_TRINITY_DN18824_c0_g1_i2::g.27::m.27 type:complete len:114 09390-023_TRINITY_DN18824_c0_g1_i2:673-332(-)
ATGGCTGATGGGGTACGCCATTATCAGCCCTGTTCCAGACCAGAGGACGACACCACAACG
CCTCCAATGGGGTGTCAATTGTCCTCTGCAAGATTCACCGCGCGCCCAGTCAATTGCGCA
GTGCTGGTAGTGAACCTAGCAGAGATCACTAAAGCCTTCAACAATGGCGATCTCAAACCA
GTAGAGGCCACCAGAGACCTCTTCCGCTGCCCTGCCATCAGAAAATCAAGTAACCCTCTC
TCTATATCTCCCCCTAGAATGATTCCTGATTTGGGATTGATTTCATGGTGGTCGTTGCAA
ACTTGCAGACGAGAAACCCCTTCTAATACTCACCCATGGTGA
>09390-023_TRINITY_DN19975_c0_g1::09390-023_TRINITY_DN19975_c0_g1_i1::g.47::m.47 type:complete len:339 09390-023_TRINITY_DN19975_c0_g1_i1:1724-708(-)
ATGGGGAAAAAACAGAGCAGAAAAACTGGAAACTCTAAAAAGCAGAGCGCCTCTCCTCCT
CCAAAGGAACGCAGTTCCTCACCAGCAACGGAACAAAGCTGGATGGAGAATGACTTTGAC
GAGCTGAGAGAAGAAGGCTTCAGACGATCAAATTACTCTGAGCTACGGGAGGACATTCAA
ACCAAAGGCAAAGAAGTTGAAAACTTTGAAAAAAATTTAGAAGAATGTATAACTAGAATA
ACCAATACAGAGAAGTGCTTAAAGGAGCTGATGGAGCTGAAAACCAAGGCTCGAGAACTA
CGTGAAGAATGCAGAAGCCTCAGGAGCCGATGCGATCAACTGGAAGAAAGGGTATCAGCA
ATGGAAGATGAAATGAATGAAATGAAGCGAGAAGGGAAGTTTAGAGAAAAAAGAATAAAA
AGAAATGAACAAAGCCTCCAAGAAATATGGGACTATGTGAAAAGACCAAATCTACGTCTG
ATTGGTGTACCTGAAAGTGATGGGGAGAATGGAACCAAGTTGGAAAACACTCTGCAGGAT
ATTATCCAGGAGAACTTCCCCAATCTAGCAAGGCAGGCCAACATTCAGATTCAGGAAATA
CAGAGAATGCCACAAAGATACTCCTCGAGAAGAGCAACTCCAAGACACATAATTGTCAGA
TTCACCAAAGTTGAAATGAAGGAAAAAATGTTAAGGGCAGCCAGAGAGAAAGGTCGGGTT
ACCCACAAAGGGAAGCCCATCAGACTAACAGCGGATCTCTCGGCAGAAACCCTACAAGCC
AGAAGAGAGTGGGGGCCAATATTCAACATTCTTAAAGAAAAGAATTTTCAACCCAGAATT
TCATATCCAGCCAAACTAAGCTTCATAAGTGAAGGAGAAATAAAATACTTTACAGACAAG
CAAATGCTGAGAGATTTTGTCACCACCAGGCCTGCCCTAAAAGAGCTCCTGAAGGAAGCA
CTAAACATGGAAAGGAACAACCAGTACCAGCCACTGCAAAAACATGCCAAATTGTAA
>09390-023_TRINITY_DN19961_c0_g1::09390-023_TRINITY_DN19961_c0_g1_i1::g.53::m.53 type:complete len:136 09390-023_TRINITY_DN19961_c0_g1_i1:934-527(-)
ATGCAAGAAGACCATAAATTGAATATGATAAGATGGAAAATGTGTTTCAGGACAATTTTG
TGTTCCATTATAAGCAATCTGGTTACTGAGATTTTGCTGACAAAAAACCAGAGGAGAATA
GATTGCAACACGGTCTCAAAATTTCAGAACATCGGCATCAACACCTTTCTGGGACTCAGA
TTTCTAAATGGAATGATGCAAGGCATTGACACATTCTCAGAATTCTTTGAGATTTCTAAA
TGTGATCTTAGTGTCTTAATGAGAGGCCAACTTTCTTCAATGTTGCTAAAAATTGCAGTC
TGTATATATTGGATGGGCATCATTCCATGGGCAAGAAATAATAGGTTTTGCCATATGGGG
AGACGATTTACAACTGCTGTGCCTCTTGATTTACCCTCAAGCATCTAG
>09390-023_TRINITY_DN19961_c0_g1::09390-023_TRINITY_DN19961_c0_g1_i2::g.54::m.54 type:complete len:103 09390-023_TRINITY_DN19961_c0_g1_i2:531-839(+)
ATGCTTGAGGGTAAATCAAGAGGCACAGCAGTTGTAAATCGTCTCCCCATATGGCAAAAC
CTATTATTTCTTGCCCATGGAATGATGCCCATCCAATATATACAGACTGCAATTTTTAGC
AACATTGAAGAAAGTTGGCCTCTCATTAAGACACTAAGATCACATTTAGAAATCTCAAAG
AATTCTGAGAATGTGTCAATGCCTTGCATCATTCCATTTAGAAATCTGAGTCCCAGAAAG
GTGTTGATGCCGATGTCCCAAAATTTTGAGACTGTGTTGCAGTCTATTCTCCAATCTCTA
CGGAACTGA
>09390-023_TRINITY_DN19944_c0_g1::09390-023_TRINITY_DN19944_c0_g1_i5::g.55::m.55 type:complete len:1378 09390-023_TRINITY_DN19944_c0_g1_i5:96-4229(+)
ATGACAGATATTGTTACTAACATTGCTACAAAAGTTGGAGCGTACTTGGTGCCTCTAATT
GGACGCCAGCTAAGATATCTGTTTTGCTACTGGAGCTATACGGATGATCTCAACAACAAG
GTTCAGGAGTTGCAGCGTGTGAGGGATAACCTTCAGATAACTGTTGACGACGAAAGGAAA
AGAGCGGGGTATGAAATCAAACCTATTGTTCAAGAGTGGCTGAATCGGGTAGATGTGATT
ACAGGGGAGGCAGTGGCATTGATTGAAGATGAAAACAATGGCTGTTTTGATGGGTGGTGT
CCTAATTTCAAGTCTAGGTACTTGCTAGGCAGGAAAGCAGAAGAGAAGGCGCAGGAAATT
GTTCAAATAATAGAAGAAAGGAAATTCCCTGGCGGAGTATGTCATCGTGTCCCTTTACAG
AACTTAACCTTTAAAAATTTTGAAACTTTTGAATCGAGAGAATCGATTTTGAACCAAATA
ATGGATGCATTGGGAGATCATAAGATCAAGATGGTTGGAGTATGGGGGATGGGCGGTGTG
GGCAAAACCACACTGGTTAAACAAGTAGCCGAACAAGCTAAGCAAGGGAATCTGTTCACA
ACAGCAGTCTACATAGATGTATCCTGGACTCGAGACCTGGAAAAACATCAACAAGGAATC
GCTGAAATTCAACAGAAAATTGTAGGGATGTTACATTTGGACTTTACGGGGAAGGATGAA
TCCAGAAGAGCAGTTGAACTGAATCACATACTGAAGAAGGAGAAGATCCTTCTTATCTTA
GATGATATTTGGAAGGTGATAGATCTGGAGAAAGTTGGAATTCCTTGTAAAGATGATCGG
ACGGCATGCAAAGTAGTGTTGACGTCAAGGCAGCATGGCATGTTATCTAAGCATATGGGT
ACTTGTAAGGACTTCCATGTTAAACATCTGTGTGATGAGGAAGCTTGGAAATTATTTCAG
AGGACTGCAGGTGATTTCGAGCAGGAGCATGAATTGCGGCCCATAGCAACTGAAGTATTA
AAAAAATGTGAGGGTCTTCCAGTAGCTATTGTAACAATTGCAACGGCCCTAAAGGGTGAG
GGAGTGGCTGTATGGAGGAATGCCTTGCAGGAGCTGAGAATGTCTACACCAACAAACATA
GAAGGAGTGACTGAAAATGTGTACTCGTGTCTGGAGTGGAGCTACAAGTATTTGAAAAGT
GCTGAAGCGAAGTCATTGTTCTTGCTCATTGGTTCACTGGGCGATGGTGATGTTTCATTG
CAGGACTTGTTGAAATATGGCATGGGTTTGGATTTGTTTGATAACATCGATTCATTGGAG
CAAGCAAGAGATAGAGTAGTTGCCCTAGTGCAAATCCTCAAAGACTCAAGCCTGTTGCTT
GACCCATTTGAAGATGGGCGCTATTATGAACCTGGGAGTTTTTTTTTTGCGGAGGAAGAT
AACTGGTTTGTCAGAATGCATGATGTGGTTCGTGATGTTTGCAAAGCAATTGGATCGAAA
GATTATCGATTTGTGGTGAAAGAAGCTGTTGGATTAGAGGGATGGCAACGGAGTGTTCAT
GAGTTGGGAAATTGTACTCGTATCTCTTTGAACTGCAGAGATATCTGTGAGCTTCCAGGA
GGATTGGTATGTCCCGAACTTCAATACTTCTTGATGAATAGTGAACCGAATTATTTGAAA
ATTCCAGACGCATTTTTCAAAGAGATGAAAGAAGTCAGAGTTTTGAGGTTGTTTAGAATT
TGGGATGTACTAAAGTCTTCATCACTTCACCTTCTCTCAAATCTTCGATTATTGTGTCTA
TATGATTGTCGCATTGAGGAAGGCATAAAAATACTTGGAGAACTGAAGAAACTACAAATT
CTTAGTCTTGTAGGTTATAGCTTTATAGTGCTTCCCAAAGAAATGAGTCAATTGACTGAT
CTAAGGATGTTGACTTTGCGTGGCACGAATTGTCTTGATCCAGAAAATGTGATATCAAGT
CTATCTCAGTTACAGTATCTCTGTATTAGAAATGCTTGCTGGGTAAGAGGAATTGCCCCG
GGAATGAATACTGATTTCGCTTATGAGTTGAAACACTTGTCTTGTTTGAGGGCTTTGGAA
TTAAAAATACCAATTTCATGTTTGCTTCTGGATGATGTATCCGTTAAGAACCTCACTAGA
TATGATATATCCATAGGCTTTATATCTGACAATTACCGGGACCAGGACCATCGGGACTAT
GAACGTATAAGGACCTCAAGCAGGTTGATACTCAATGGGGTCGATGTCCCACATCTGCTG
AGGTGCTTCTCCAGGCTGTTAAAGACAGTTGAAGTTCTAAATTTGAAGCACTTGAATGAT
ACAAAACATTTTTTTAATGAGTTAGACTGCGGCGGTTTTCCTAAACTCAAGTATCTGTCT
ATCTCTCTGGCTAGTGCGATGCAAGACATCATCAATACAATGGACAAGGAATGGGTCGAC
CCACCACATAGTGCCTTTCCTTGCTTGGAGGAATTACGGCTTAGAGATCTCGAGCAATTG
CAAGCAGTATGGCGTGGCCCAATTTGGATTAGTTGTTTTACCAACTTGAGAGCTCTGATA
ATAGAGAAATGTAAGAGCTTGAAATATATCATATTGCTTCCTACAACACAAGCAAGGGAA
TCAGTACTAGTGTTTCCTCAACTGGGATCCTTGAAGCTGGGACGTCTGCCAAATCTCATT
AACTTCTACTCCACGGGAGCCAGTGGCAGCCAGGAGCCATGCAGCTCTTTTTTCAATCAG
GTTGCACTCCCCAGGTTGGAGTCCTTACATTTGAAGTTAAGATTGGGTAATGTGACTGTC
AGAACAATGTGGGACAGCCAAGATCCTGTAGGTTGCTTTCAAAATCTAAATTCATTGAGA
ATAAGTGGTTTTACTTCCTTGAAATATCTTTTTCCAGCTTCAGTTGTGAAGGGTCTTAAG
CAACTTAAGGACCTAAGCATACGCTCTTGTGGAGTGGAGGAAATTGTTGCAAATGAAAAT
GGAGTTGAAGCAGTGCCTATGTTTGAATTCCCTAGTCTAACCTCTCTCTCGCTTTTCGGC
TTAGGCCAGCTCAAAAGGTTCTATCGGGAGAAGTATACTTTGAGTTGTCCACTCTTGAAA
AAATTGTATGTAGGGCGTTGTGATAAAGTGGAGCTACTATTTCAAGAAAAATGTCTTGAA
GGGGAACTTGATGAACAACCACTTTTCTTGATCGAAAAGAGCACATTTCCTAATGTGGAG
GAATTGATGTTGCATTCGATGGGCCCCAAGGAGATATGGCGGGGCCAATTTTCAAGGGAA
TCATTTGGCAAACTAAGAGTTTTGGAGATAAAAATGTGTGAAGGGATTCCAGTTGCAATC
CCCTGCAGTAAGCTACCAGTATTACAGAATCTGGAGCAACTCAACGTGCAAGATTGTAAT
TCAGTGGAAGAGGTAATCCAAGAGGAAGGACTTGCGGGAGAGACAATTCCACGGTTAACT
AAAATATTCTTAGTGAGACTACCTAGTCTTATGCATCTATCTGGGTTACAGCCAATTCTT
CAAAATCTTCATTCTCTATATGTAATTGGCTGTGGAAATTTGATGAATTTAGTATCACCC
TCAATGGCTAAAAGATTAGTGCAACTCAAAGAGCTTTTTATAGCATCCTGCTCCATGGTG
AAAGAAATTGTAGGAGCTGATGTGAGTGAAGCAACAGATGATATTAGTTTCACCAATTTA
GAAAAGCTACAACTTGGGCTTTTAGTTGTTCTGGAAAGCTTCTCCTCAGCAAGTAACACC
TTCAAATTCCCATCCTTGACACACATATGGATCACAGATTGCCCTCAGATGGAATATTTT
TGCATGGGACATTCAATAACACCAAGGTTAGAGAAAATGTACATGAATGGTCGTAGCCTG
CATTTGGAGAATGACCTGAATACTATCATACGGAATTATTTTACAGAGTGGGTGTTGAAT
GATCAGCATCCCAAGGTTGAGGATTCTCGGGAAGAAGTTCCTGATGAAGAAGTTCCTGAT
GAAGAAGATGCTGAGGAAGGGGATTCTGAAGAGCAGCATCCCAAGGTAGAGTCTTCTGTG
GAAGAAGACACGAAGGGAGAGAATTCTGAAGGAGGAGGAAGTGGATCCCCATGA
>09390-023_TRINITY_DN19906_c0_g8::09390-023_TRINITY_DN19906_c0_g8_i1::g.58::m.58 type:complete len:109 09390-023_TRINITY_DN19906_c0_g8_i1:536-210(-)
ATGGCGTGTGAGTGGTGTTTGGGTCGCGTGGGTCGGCAGGCTCCTTGCTCGTGCAACGAA
CTGTCGCCGCACCCCCCTCTTCATTCTAAGCCTCAAGCGCTGCAACAAGCCTTGGGCGTC
GCGATGCCGTGGTTCCTGTGTTGCCTTCCTAACGGATGGAATTGTCCCTCGAACGTTGCC
TATCTCCGCCCGGCTCCCGCTCACGCGGTGCGGGCGGACCTCGAAAGCGGTCGTCGCGTC
CCATGGTCGCCCCACGCATGCGCACGCATGAGAGGGGTCGAGCACGGCCCGCGACGGCCG
CTCGTGCTCTCGGATGCGGAACCTTAA
>09390-023_TRINITY_DN28338_c0_g1::09390-023_TRINITY_DN28338_c0_g1_i1::g.64::m.64 type:complete len:128 09390-023_TRINITY_DN28338_c0_g1_i1:453-70(-)
ATGCCAAAAAGGAGAGCCTACGTAAAGCCTTTGAAGACCTCGAAGCTCACTCCTCCTCTC
TCTCCTCCTTCACCCTCACCTGGTCCGCCATTGACGCTCACTTCTCCTCCATCCAATCAT
CTCTCACCCGCCAATTCGAAATCCTTGAGTCCCGTACCGACAGCGTTCCTCAAAACGACA
CTCTTCCCACAAACAACGCTGTCTCTCTACCCGCACAAAGCAACGCCGTCTCTCTACCCC
CACAAAACAACGCCGTTTCTCTACCCCCACAAAACAATGCCGTCTCTTTACCCCCACAAA
AGAGTGCCATCTCTCGACCCACACAAAACAGCGCCGTCTCTCGACCCCCACAGAACAACG
CCAATCCATCTCACCCTCAGCTGA
>09390-023_TRINITY_DN19593_c0_g1::09390-023_TRINITY_DN19593_c0_g1_i1::g.79::m.79 type:complete len:157 09390-023_TRINITY_DN19593_c0_g1_i1:870-400(-)
ATGGAACTGAGAAATGATCAATCTAGAGAGTCCACTAGTCAAACAAGCAAAGAAATGGAT
CGTTATTACCGACAACTGGGTCAGAGAGAGAATTTCAAACTTCATGCAACAGTGGTTGTG
TTATCATTTCTCCTTTTTGGCTTAGTGGCTCCTGTGACTTATGGCTTCTCATTTCTTAAG
AGTGGCAACAAGGATATGAAGCTTGTAGCAGTTGCAGCAGCTTCTCTATTATGCATCACT
ATGCTTGCTATTGGAAAGGCTTACATCCAAAAGGCATCCAATTTTTATGGGTACATCAAA
ACCATACTTTATTATGTTATTGCTGGGTTTATGGCATCAGGTGTTTCTTATGTAGTTGGC
GATCTAATCAAGAAGCTCCTTGAGAAACTGGGTTTGTTTGAGTCAAGTGCAGCTTCCACT
CTGTCCCTTCCTGGGACTGCACTGGCAAAATCCGGATGGGGATCCTACTGA
>09390-023_TRINITY_DN19510_c0_g1::09390-023_TRINITY_DN19510_c0_g1_i1::g.80::m.80 type:complete len:409 09390-023_TRINITY_DN19510_c0_g1_i1:176-1402(+)
ATGAAGAAGCATATCTCGGATTGGAGATGTCCGTCAGTACCAGAACAATTACGTCAGCGT
CATAGCCGCTGTTATCTGCCCCTCGTGGCCTCCATCGGTCCCATCTTCCACGGCCTGCCA
CAATTCAAAGATGTTGAGTATCTCAAACGTGAAATTTCCCAAAATTTTATTCAAGATTGT
ATCATTTCCGCTGGTAAAAAGGTCGATACTTACAAGAAGAAATTATATGATGTTGCCATC
GAGATGAAGTCCTATTATTCAAAAGAGATAGGACGAAGGTTTACCGATGAGCAGTTTTAT
GAGATGTTGTTGCTTGATGTTTGCTTCGCAGTTGCAGTAATCCACGGCATAGTTAGTAAA
AATGAAAGAAAATTGCCTCTCTCATCCTCTGTCTTGCGGATGTGCCTAAGGGATTTTTTC
TTGCTTGAGAATCAGATCCCTTTCCTCCTTGTTCAAGATTTGGTAAAGCTGAGGTTTGGA
AGACGGAGGACCAAGATCATTCGTCAGTTCCTCTCTGCAGTTATCCACCATCCTTTGACT
TCTAATCACATGGACAAGCAACCCCTTCACCTGTTGGATCTACTGAGACACAAGTATATT
GGGATTGGAGAATCCCCTGGTCAAAGCTCTGAGTACTATTACACTAAATTCCTTTCTGCC
AAACAACTACATGATCGGGGTGTTAGATTTTGGGAAGCTGTGAGCCGTAAAATCGGGTAT
TCCATTGTTCAGATGGAATTTGATGCTAATTTCGGCAACCTATACATGCCACCTCTACTC
ATCGATGAGTCATTTGAATCAATTTTCTTAAATATAGCTGCCTATGAGGCAAGCAGATGT
GATCTCAGGAAGTTTGAGGTGACCACATACTTATGTTTGCTTCAACATTTGGCTCGAGAT
CCAGAAAGTGTTGGTGTCTTGCGCAATAATGTGATTCGGACTAAAGAAGAAAACAAGTCT
ATTGTCAAGATGTTTCAACGTTTGTGTGAAAATTTGCAGCCTAATTTCCAGCCTTACGAC
CGCCTTTTGAGTGAGCTTCAATTTTTTCCCACTGGGTTCATTGCTTCTATAATCTGTTGG
TCCCGGCAACCCCCTACGACACACCTGGTCAGCCGCGTTTTCTTCACCAGTGCTGTTTTG
GCCACTATTATTGCTCTCGCAGACATTTTGTCTTTCTTGGTGAACTCAAGCAAGATCTTT
ACTCTTTTTTGGAAAGAATTTGGTTAA
>09390-023_TRINITY_DN19510_c0_g1::09390-023_TRINITY_DN19510_c0_g1_i2::g.81::m.81 type:complete len:401 09390-023_TRINITY_DN19510_c0_g1_i2:176-1378(+)
ATGAAGAAGCATATCTCGGATTGGAGATGTCCGTCAGTACCAGAACAATTACGTCAGCGT
CATAGCCGCTGTTATCTGCCCCTCGTGGCCTCCATCGGTCCCATCTTCCACGGCCTGCCA
CAATTCAAAGATGTTGAGTATCTCAAACGTGAAATTTCCCAAAATTTTATTCAAGATTGT
ATCATTTCCGCTGGTAAAAAGGTCGATACTTACAAGAAGAAATTATATGATGTTGCCATC
GAGATGAAGTCCTATTATTCAAAAGAGATAGGACGAAGGTTTACCGATGAGCAGTTTTAT
GAGATGTTGTTGCTTGATGTTTGCTTCGCAGTTGCAGTAATCCACGGCATAGTTAGTAAA
AATGAAAGAAAATTGCCTCTCTCATCCTCTGTCTTGCGGATGTGCCTAAGGGATTTTTTC
TTGCTTGAGAATCAGATCCCTTTCCTCCTTGTTCAAGATTTGGTAAAGCTGAGGTTTGGA
AGACGGAGGACCAAGATCATTCGTCAGTTCCTCTCTGCAGTTATCCACCATCCTTTGACT
TCTAATCACATGGACAAGCAACCCCTTCACCTGTTGGATCTACTGAGACACAAGTATATT
GGGATTGGAGAATCCCCTGGTCAAAGCTCTGAGTACTATTACACTAAATTCCTTTCTGCC
AAACAACTACATGATCGGGGTGTTAGATTTTGGGAAGCTGTTAGCCGGAAATTTGGGTAT
TCCCTTGTTCAGATGGAATTTGATGCTAGTACCGGCAACCTATACATGCCGCCTCTACTT
ATCGATGAGTCGTTCGAATCAATTTTCCTAAATATAGCTGCCTATGAGGCGAGCAGGTGT
GATCTCAATAAGTCTGATGTGACCACATACTTGTGTTTGCTTCAACATTTGGCTCGAGAC
CCAGAGAGTGTTAGTGTCTTGCGCATGAATGTGATTAGGAGCAAGGAAGACAACAGTTCT
ATTGCCAAGATGTTTCAAAGGATGTGTGAAAATTTGCATCCTAATTTTCAGCTTCACGAT
CGTCTTTTGAGCGAGCTGCAAATTTTTCCTTCTGGGTTAATTGCTTATGTAATGCGTTGG
TCCCGAAAACCATCTACGACGCAACTGGTCAGCCGCTTTATCTTCACCAGTGTGGTGTTG
GCCACTATCGTTGCTCTTGCAGACATGTTGTCTTTCTTGGTGAACTCAAACAAGGTAATG
TGA
>09390-023_TRINITY_DN19586_c0_g1::09390-023_TRINITY_DN19586_c0_g1_i1::g.83::m.83 type:complete len:125 09390-023_TRINITY_DN19586_c0_g1_i1:43-417(+)
ATGCTTCAAGGGCGTGAGAGGCATAACAGAGACAGAGGTGGCGTTGATTTGGTCTCTGCG
CGCAGTTGCAGTGATTTTTCCGTGAAGGATCGAGTCTACAGATTTTCGTTTCTCCACTTC
TTAATTTCGAAGCTCTTGGTGGTTGCCGTTATTGACTGCATCTGGCTTCAGGTGTTGAAA
TTGGGTTCGGGGGGCGGAGCTTCGAGCATGAGAATCGTGTTGCGCAGCTCAATCGCTTCC
TTTTCTTCTTCTTCTTCTTCTCAAGTTGCTACTTCTACTCTTGGCTTTGCGTTTCGCGGC
TTCTTTCCGAGCTCTAGGGTTTGGATTCGGTCGTCTCCTCGGCATTGCAAGCTGTTTCAG
ACCTTGTTGTTCTGA
>09390-023_TRINITY_DN19573_c0_g1::09390-023_TRINITY_DN19573_c0_g1_i2::g.85::m.85 type:complete len:372 09390-023_TRINITY_DN19573_c0_g1_i2:232-1347(+)
ATGTCTGTACTAGAGATCATAAGCAGCTTTTTGGAATCGTTGCCAATGGGATTCGGATTT
CATCCCACCGATGAACAGTTGGTTGCTGGCTATTTGATCTCCTGGATATGGGGCGATCAT
TCCCATTTGAAAATGAAGATACCGGGCACTGATTCCCAGGTAGACATCATCCGCGAGGTT
GATGTCTGCCAATGGGAGCCTGGGGAATTACCAGCTGCACTGAATCATCCAGTTTTTTCA
GTGTTTCAAACAGATGATCCAGAGTGGTTCTTTTTCTCTCCCCTTCATAAGAAGCCGCAA
AATGGCGGTCAATTCAAAAGGGCAACAAATAAGGGCGTTTGGAAATCCACCGGTCCGGAT
CGTAAAATCAAGCATCGGGGCACAGGAGAGGTGATTGGTACCAAGAAAACTTTGGTTTAC
CATGAAGGCCGTGGTCCTTCGGCCGTCAGAACCGGCTGGATTATCCATGAGTACCACGCA
GATAAGAAATTTGTTCGCGACGATGAGACCTATGTTCTGTGTCGCTTAAAGAGAGAAACA
GGGTCTGGTTTTCCTCCACAAACCAACCTTAATGGCATGTTACCCAATCCGTCATCCAAT
CAACAAACTTGGCTGATGAATATGGACGTTGACGATTCATCTACAGGTACTGGGATTCAT
CTGAATCCCCCACCCAACAGCATGACCTCAGGTGCTGATTGGAGCCACTATGCTATCAAT
ATTGCTTCTGATCCTAGAAATTATCTACCAAACGATATGACTCCAGATGATGATCTTGCT
ATTGATTCGGACGGATTCCTTTATGACAGGAGATCAGCTGTTGACAGTGGGAACCTGGGG
CATTGTTATATTGGCAGGCTATTGACCTGCCCACAGACCCCATTGAAGGGCGCACATGGT
AAGGGTGGTGGATCAAGCAGTGACACAGACACTCAAGTGGCCCAAGTTGAGGCAAAAATA
TGCAATGGAAAGGGTTCTTTCAATTTCCCAGGGACAGCTTCTGCAGGCCATGAACCAAGT
TCCTCACCAGGTTATCTTGTCAATTTACTCGTGGGCATACTATTGTTGGTGATTCTTATT
GCAGTTATGGTGCAAGACAGCCGTGCAAAGTTTTAG
>09390-023_TRINITY_DN19519_c0_g1::09390-023_TRINITY_DN19519_c0_g1_i1::g.88::m.88 type:complete len:115 09390-023_TRINITY_DN19519_c0_g1_i1:246-590(+)
ATGATAAATACAATTTGTTTGCTTACAGCACTAGCTCAGTTTTTAAATGTTTACAGGTAC
GATATCCAGTCAGGGATGCATGATCCATATGAAGATTGTGTATCTGTAATGAGGCTGTAC
AAGAGAATGCGATCTCAAGATCACTCAGACGAAGGAATTGGAACTGCCATTGTTAATCAC
CATACCCAAAGTTTTGGCAGTGGTTTTGATTCCTGGAAACTTAGGGAGCTCAAGAATATG
ACCCCAGATGAGCTTTATAAGCTCTCAAGACCAAACTACAGGTGTTGGTGTTTGGACTCA
AGACAAGCATTACAGGCTGAGAGTAATGATCTTTGGGCACAATAG
>09390-023_TRINITY_DN25224_c0_g1::09390-023_TRINITY_DN25224_c0_g1_i1::g.93::m.93 type:complete len:110 09390-023_TRINITY_DN25224_c0_g1_i1:304-633(+)
ATGGTTTTGGTGGTGGTGGTGGAGGAAGAATTTCTGTCGACGTTTTCAGTAGGCATGATG
ACCCAAAGATCTTTGTTCATGGAGGAAGTAGTTTTGGCTGCCCAGAAAACTCAGGTGCTG
CTGGGACTTTTTATGATGCTGTTCCCCGAAGCCTTATTGTTAGCAACAACAACAGGTCAA
CAGATACAGACACCCTTCTTTTGGAGTTCCCTTATCAACCGCTCTGGACAAATGTTTATG
TTCGAGATCATGCCAAGGCTACTGTTCCTTTACTCTGGAGTCGTGTGCAGGTCCAAGGAC
AAATCAGTCTGTACTGTGGTGGAGTGTTGA
>09390-023_TRINITY_DN3863_c0_g1::09390-023_TRINITY_DN3863_c0_g1_i1::g.99::m.99 type:complete len:122 09390-023_TRINITY_DN3863_c0_g1_i1:467-102(-)
ATGTCTTCTTCAAACCCTTCCACCGAAACACCCACATACTTACAAAACCAAAGGAATTTT
TTATTTGCCCAAGGGGATCTCTCCGCACCTATTTCTCCTGCTGCAGAGATTTCAAGAGAA
GGCAGTTCCTCTTCTGAAAATTCCTTATGGTCATGCAATCGAAAAATTTCTACATCTCGC
TCTCTTAGGGACTCCTCCTCAGCCCCTCCCTTTAGGGGGGATAAGCCCTTCGTGATTAGG
AAAAACAATAGACCGTCCGTCTTTAAGAATCATGCGCAGCGGCTCCTTCACTCTCTCACT
CTTCACCGGTTCGTTAAGCACCTCCTCTGCCTCCCTTGTCCAGGAATCCCATACAGAATC
CCCTAA
>09390-023_TRINITY_DN10990_c0_g1::09390-023_TRINITY_DN10990_c0_g1_i1::g.106::m.106 type:complete len:151 09390-023_TRINITY_DN10990_c0_g1_i1:66-518(+)
ATGCTACTATCATTTCAGGACCATGGATTTCCTTCACAACACATGCACTTATTCAATATT
CCCTACGAATCCCATTTCACACGCAACCCGATTAAGACCCACATTATTATTTTTTACCAT
CAGCAGTTTAAAATTCAATTCACTCACAACCCCTCCCCTAGGCAAATTAAGACCCACATT
ATTATTATTTATCATGCGAGTCACCCACAACACAAGCCCATAATGAGGTCCAATATATTG
GTTCGAGCCCATAGTCCACCCAGACCCAGAGCCCCTCTGTCCTCCAAAGCCCTTGTGAAA
GTCTGGAGTTCCCCAAAACCCAATCTCCTGTTATACCTGTTCTGTGAGTTTTTGAATATT
ACTTTCTTAGCTTATGGATATACTATGGATCTGTGCTCTTTCCAGGATTTCACTAGATTA
CTTTGGGGTGAGAGAAATCTTCGTGGGGGTTGA
>09390-023_TRINITY_DN3165_c0_g1::09390-023_TRINITY_DN3165_c0_g1_i1::g.108::m.108 type:complete len:137 09390-023_TRINITY_DN3165_c0_g1_i1:533-123(-)
ATGCGCACTCGCTTCCAGTACGGCGTCGTATTGGTGGTCACGGCCGCCATGGCAGCCGCC
ATGCTGGTTGAGTCCAGGTACACCAGGCCCTCGGATCACGGCCTGTCCTACCAGACGGCA
CCGAAAGGCAACTCCACGCCGCAGATGGCCGCCTTCTTCGGCGGATCCTCCTCCAAGGCC
GACGTAGCTCTCCCCAAGGCATTGAACTCCACTCAACCGGCGTGGTACAGGGGCGGGGGA
GGGGGAGGGTCACGTGAGCGGCGGCACGATCATCACGTGAGGAAGGTGCTTCTGGTGGCG
AGCCTGGTGTGTGGGATCACGGGTGTGGCTTTGCTGGTGGTTGTTGCTTTCCTGTTTGTC
GGTCAGTATAGAAGCCGTCAGAGAGAATCTTGCTCACCCTTAGATAAGTGA
>09390-023_TRINITY_DN19497_c0_g1::09390-023_TRINITY_DN19497_c0_g1_i1::g.116::m.116 type:complete len:437 09390-023_TRINITY_DN19497_c0_g1_i1:1598-288(-)
ATGCCGGGAGAAACGGAATATGACAAGCTGTTTCCTCTTAAAGAGAAACTGGGTCTACTG
CCATCGACTTGTACTATTTTTATGGTTCCAGACAGACTTCGAAGTTTGAAAGACGATGCA
TATAACCCTCAGATTGTCTCCATTGGACCTTGTCACCATCTCAATGGGAACCTGCAAGAT
ATATATGCGCGGAAACTGTACTTCGTGCTACATCTTCTTCATCGAACAGGCGATCCAGTA
CGGACCTTGCATGATTGTGGTAATGCCATTCATGGATTGGAAAATCGTGTTCGTGCGTGC
TATGCCAAAGATATAAATCCTTTTTTAGAAACAGGAAAGGACCTTCTCGAAATACTGTTG
GTCGATGGTTGCTTCATAATTGAACTTTTTTATAGGCAAGTCCTCGAGCAGGATACGAAC
TTGAATGATCCCATTGCCAATGATACAATGTCCAGTCTGCGGCATGATTTGCTGCTCCTC
GGGAACCAGATCCCCTTTTTTGTTATTCAGAAATTGTATGATATCATTAAGCAGCAGCCA
CAGCCGCCGCAGCGTTTCGAAATATCTCCAGAGTACTCGCTCACTTCACTTGCTCTTTCA
TTCTTTCTCCCAGAAATGGATGTTAAGCAGGAAAGGATACCCATGGAACCAAATCATTTA
CTCGAACTCTTACACAAATTTTGGCTCCCCAAATCTGACCAGAGCCGAAGCGGCAGCGGA
ACTCGGGGATTCGATCGTTGTGCTTCAGAACTCATACAAGATGGAATTCAGTTAAAAAAG
AATAACATCGGCGATTTATTGGACATAAAGTTCAATAGTAATGATGGAGTGATTGAAATC
CCACCATTGTCCATTGACGAAGTAGAGTGGTTCTTGAGAAACCGAATCGCCCTGGAGCAA
TGTTATTTTGGCCACTATCACGTTACATCATATGCATTCATGATGAGAAGTCTCATCCGT
TCCTCAGTGGACGCTAAACTGCTTCAAAAGAAAGGGATCATAAATTCCGATTTGGAGAGG
AGTGGAAATGTTTTGGGTCTCATCCAAGGTATCTGCAAGAACGTCGTTTTTAGCAAAAAC
TTCTATTTCGATGAGCTGTGCAAGGACGTGAATGAATACCGTGGATCCAGGTGTCACTGG
CAGAGACAGAAAGCAATCTGGACATTCCGCTACCACAGATATTTTGCAGAGTTGAAACGT
GATTATTTCTCAAGTCCATGGAAAGTCATAGCTTTTCTAGCTGGTCTGGTGCTTCTCATT
CTCACCGGATTACAGACCTTTTATACTGTCCGTTCATATTATCCTCACTGA
>09390-023_TRINITY_DN725_c0_g1::09390-023_TRINITY_DN725_c0_g1_i1::g.124::m.124 type:complete len:210 09390-023_TRINITY_DN725_c0_g1_i1:276-905(+)
ATGCTGATGGCAAAGCACCAAGCTAATGCTCAAGGGCAGCAGATCAACCACGTCACCATG
AATAGTACGAGGGCAATACATCCCAGTCCAAGCAGCTATGGTAGTAGTAACCACTACAGG
GTCATTGGTGGGCAGAATGCAAATCGGATTCCGGAGAAAGCTGTCTCCATTGATGTCGAC
AACATTCAAACTGCAGCCTTGCCGTTTGATTCTAGGGAAACACGTCTGATAAGGAATCCT
GCAGCCAACCTCCGGACACCTAGCCCTGAAGAACAGCTGATCAGCCACAGTACCATGAAT
AACCCGCAGGCAACAAATATCGGTCAAAGCAGCCACATGATCATCGGTGGACAGAATGCA
AATGGGATTCCAGGGAATGGGGTCGCCAGTGGTATGGGGATTACTCAAACCGCAGCCGCT
TTACCAGTTGAGTCTGGGGAAACAGGCCTGATTCCTAACCCTACAATGGAACTCCATGTA
CAAGAGATGCCAGTAACGGAGCACCCCACTAGTGCTCAACAGCAGCTGATTGACAATCCT
GCAGCAGAATTCCCCACACGAGATGCAGGTGATGAACCACCAAGGCAGTGTGGAAGGGCA
GGTTACCAACGACAACACCATGAACCATGA
>09390-023_TRINITY_DN16332_c0_g1::09390-023_TRINITY_DN16332_c0_g1_i1::g.127::m.127 type:complete len:131 09390-023_TRINITY_DN16332_c0_g1_i1:50-442(+)
ATGCCCGGTGGTGCGATGGGAAATCCTCCATACTGTCTGCTTTACTTATGTGAAATGTTA
ATAGGTTGTGGGACACAGAACTTGCTTAGATATGATATTGGCTTGTTGTTCAGTTTCATA
TTCGAAGCCTTGTCTTCATTCCAACCAACTCCAGTGATCTTGGGTATACTTTGTATTTTG
TTATTTGTGGAACTCTGTGCAAGTATCTCCATTTGGCTTGAAATCTACAAACTAATGTGT
GATGGTCTTGGGGGTTTAGACATCACCTTTCAGTATGTTTGCATGTTTAAAATGGATGTT
GCCCCTTTTTACCTTTATTTGTATTGGAAAAGGGGAAGCCTTTGGCTCCTTAAGGCTGAG
TTGGTTTATTGGTCCTTCTTTTGGATGAATTAA
>09390-023_TRINITY_DN16324_c0_g1::09390-023_TRINITY_DN16324_c0_g1_i1::g.128::m.128 type:complete len:110 09390-023_TRINITY_DN16324_c0_g1_i1:374-45(-)
ATGGAGAGCAATGAGTTCATAATGCTCATGTCTACAGACTACTCTGTTATAGAATTTCAG
CTACTCAGACACAAGTTTGACAACAAAAACCACTTCCATGGAACATGGAATGATAAACAA
CTACTTTGGCAAGGAGGAGGGCAAACCCTCTTGCAAACACCCTCTCTTCCAAGACCCAGG
TTTAAGAAACCTAACAAAAATCAGAAACAACCAACAACATACAAAAAGGTAGAAAGACAA
ACTAAAAGTAAGGAATATACAAAGAATCATGCAAACCGAAACCATTTTGTCACTTGGATG
ATGGTTGAATTTCACTGGAAGTCTGGTTAG
>09390-023_TRINITY_DN16374_c0_g1::09390-023_TRINITY_DN16374_c0_g1_i1::g.133::m.133 type:complete len:107 09390-023_TRINITY_DN16374_c0_g1_i1:339-19(-)
ATGTCGGGACAATTATCAGAGTTTTTCATTTGCATCCCCCTAGCTTTTCTCCTCTCCGCC
ACTCTCGGACGGAATTTAGAAGGATTGGCGTGGTTGCTTTTAGGTTGCTTTCATTTCATT
TCTTTTTCTTTTCCCCCTTTTTTATATTTCTTTTTTCTCTTTTTCTGCCCCCTTTTTTTC
AAACTTAAAATGCAGCATAGTTCAAATGGGACTCTTATGATTTGGCTTGTCTCCATTTTT
TCTACTTCAATGCTCGTCTTTGCTTCCCAATTCTTGATCTTCTTTCCTGTTTTGTTTTTT
ACAAACTGTTTCCTTTTCTGA
>09390-023_TRINITY_DN16262_c0_g1::09390-023_TRINITY_DN16262_c0_g1_i2::g.135::m.135 type:complete len:113 09390-023_TRINITY_DN16262_c0_g1_i2:696-358(-)
ATGGTGGTGCCACAGACACATCCAGCAGTTTGCCGAAAAAATTGGTATTTAAGTCATTTG
CACTGCACCCTGCAATTCTGGTGCTATGTAGTTGCAAGCCTTGCATTCTGTAAAATTAGA
AACCAAAGTTTGGCATTATTTTGTCAAGCTAAAAGTTTTCTCCAGTGCTTTATTAATTGT
TTAGCTGGTAGTATTATTTGTTGTTGGAGCATTTGTGCTTATGGCTGCAGTAATAACGTT
GGAGTTTCAGGACGATCCCCATCGTTGCATCAAAAGCAGCGTTGGATGACTTGGTTCTTA
CAGATACGAGAAGAGGCTAAACGCAAGGGACCTATTTGA
>09390-023_TRINITY_DN17146_c0_g1::09390-023_TRINITY_DN17146_c0_g1_i1::g.138::m.138 type:complete len:114 09390-023_TRINITY_DN17146_c0_g1_i1:93-434(+)
ATGACCCACCATTCTCATCAGTCATCAAAGCTTTCTATATATAATTCTTTCAATAATAAA
AGTCACTGTCTCCATTCCATTAGTAGTCATCAAATAGGCATCACTCGGCAGTTGGATCCT
GATGTTTTTAAATTGTGGGAGTCAAATTTGGTGGTTGGAGAATGTGGGCATGATTCCAAG
CACTTGTTCTCAAAAAGTATATTCCAACTGTGTGTCTGGTGTTGTAGCTTCAATCCATTA
TATGATGGGCCCATTTGGTCGACCTCAACACCTTCAGTGATTTTGTTTATCTGGCTTCAA
TTCATATCATCATTCTCATTACCAGTTTTATCACCTTATTAG
>09390-023_TRINITY_DN19042_c0_g1::09390-023_TRINITY_DN19042_c0_g1_i4::g.158::m.158 type:complete len:123 09390-023_TRINITY_DN19042_c0_g1_i4:491-123(-)
ATGGACATGGAAAAAAGAGATGGGAAGGACTCACAAAGAGGCCCATCACCACACCACTTG
TCTTTCCAAAATTTCACTCTTTGCCCATTACCCAAATGGAAAGCTACCCTGCCATCAAAC
AGCCCCCACTTCTTCCTGATTGCTTTCCAAAGACCAACACCGTTTCTTCCCATCACATCC
CGAGTACACCAGCCCCCCTCCTCTTCGCCATACTTGAGGCTAATTACACTCCTCCACAAC
GCATCTCTCTCACTAGCAAACCTCCAATTCCACTTACACAAAAGGGCGTTATTCATCAAA
GATAAATTTCTCACCCCTAGTCCACCTTTTCTTTTCTCCAAGCATACCAAGTTCCATCTT
ACCAGGTGA
>09390-023_TRINITY_DN19034_c0_g1::09390-023_TRINITY_DN19034_c0_g1_i1::g.160::m.160 type:complete len:136 09390-023_TRINITY_DN19034_c0_g1_i1:963-556(-)
ATGGTTCGATTAGTCTTTCGCCCCTATACCCAAGTCAGACGAACGATTTGCACGTCAGTA
TCGCTGCGGGCCTCCACCAGAGTTTCCTCTGGCTTCGCCCCGCTCAGGCATAGTTCACCA
TCTTTCGGGTCCCGACAGGCATGCTCTCACTCGAACCCTTCTCATAAGATCGAGGTCGGT
CGACGGTGCACCCCTCGAGGGGGGATCCCGCCGGTCAGCTTCCTTGCGCCTTACGGGTTT
ACTGGCCCGTTGACTCGCACACATGTCAGACTCCTTGGTCCGTGTTACAAGACGGGCCGA
ATGGGGGGCCCGCGGGCCGACGCCCTGAGCGCGCAGGTGCCCGAGGGCACGCCGCGACGG
CGCGCGCTGCGTTCCACGATCGAGGCGACGACGTCTCCACGGGCATGA
>09390-023_TRINITY_DN18471_c0_g1::09390-023_TRINITY_DN18471_c0_g1_i1::g.170::m.170 type:complete len:115 09390-023_TRINITY_DN18471_c0_g1_i1:140-484(+)
ATGGCTGCAGCCTCATTGTTGTGTCTATGTGACACAAATTTAATCCATAGTTCAAGAAAA
GAGAGTCCACGGCACCCAAAATTATTTCCAGGTGTTGGCCATAAAATCCTGGACCTATCA
GTCACCAGAAAAAGAAACAGAACCCATCCTGGACGCCAAAAGGGAAATTTATCTCATAAG
TTTTCTGTGTCGGCCACAACTGAAGGCTCTGCCAAGTCAAACAAGTCTGAAGAAACAATC
CCCTCTTGGGCTCGGCCAGATTCAAGTGAACCCCCTCCTTGGGCTCAGGATGAAGGCATG
GGGAATGAATCAGAAAAGAGTTTTGAGATTCCCTTCTATGTATAG
>09390-023_TRINITY_DN18463_c0_g1::09390-023_TRINITY_DN18463_c0_g1_i1::g.172::m.172 type:complete len:165 09390-023_TRINITY_DN18463_c0_g1_i1:643-149(-)
ATGGGGTTGTGGCCACGGACTCACCAATTCCTTCCTCAACCACTTCTTCTCATGATGCTG
ATGCTTATCCTACTCTCAGCTCCATTAATCAATGCCACTAGTACTTCTTCAGAAAAGCAC
GACCAAATTTTGGTTCCACAAGTGCCTGATTCGAGTATAAAGTGCATGACATGTCCTTGT
GTGAACCCTTGTCCTTGTGTGAACCCTTGTTCTGATCAGCACTCTCCTCCTCTGCCACCA
CCACCACCACCACCGCCGCCGCCGCCGCCATGTACGCAGGATTGTGGACAGCAGGTGCCA
CCACCGCCTAGGTTCATTTACATAACGGAACCACCACCACCGAGATTCACCTACATAATC
AGTGAACCAGGGAATTTGTATGCCACTAATCCTTCTAATTTAGGGTTTTACTCGGCTTCT
GGAAGGAATGTTGTTATTGGGTTTATGGTTTTGGTTGGATGTGGAATTTTAGAGGTACTG
ATCATGGAGTATTAG
>09390-023_TRINITY_DN13059_c0_g1::09390-023_TRINITY_DN13059_c0_g1_i1::g.178::m.178 type:complete len:144 09390-023_TRINITY_DN13059_c0_g1_i1:97-528(+)
ATGGCCTCAGCTTCACGTTCGTCTACAACCCCAACCGGCGGCAGTGCCAGCGCCGGAAAA
GGGTCAGCAAGGGAAAGCACAGTCAAAGCCACGATGGCCGATCAAATATCTCAGTCCGTT
CAATCCACCTCCAATCTCCTTCACCTCATGCAACAATCCTCTCCTTCCCATGCTCAGCTA
ACAAAGCTCCCAAAAAACCTTTTGGCAAAAACCTCTACAATCAAGAACACAGGGCAGCTA
TTGGAGCAGATGCCAAGGGTAATTTCATCCTTGGATGCACACATAGAAAGTGGATTGCAG
AGTGTTCCACATCTCAAGACTGTCATCCAGTTGCTTGCAAACATGGAGAGCTGCCAGCTT
AATCCTATGTCAGAAGCTCATCTCCCTGAAAAGGAGCCCGAACTAACAAGCCATCCCTCA
GAGCCAAGCTAG
>09390-023_TRINITY_DN12859_c0_g1::09390-023_TRINITY_DN12859_c0_g1_i1::g.181::m.181 type:complete len:100 09390-023_TRINITY_DN12859_c0_g1_i1:95-394(+)
ATGGCGCCCAAAAATGTTAAAGATCATCTGTTAGGGTTTTTCCAAATATCACAACCATTT
CTTGATATCATTGCATTTGCCACTTTTGCTTTTGGCAATCAACATGTTCAGTTTAGCTTA
AAGAAACATCTAAGAAAACTAAAAAAAATGTTCAAAACAGAGGAAAAAACAAAAAATCGA
TATCATCAAAATATTGGTGGTCTTTATTTCACATGCGAAAGAGATCACCCCTCCTATACA
AAATCAAGAACAAGGTATGATGATGATGATCTTAAAAGTTGTCCTTTGCTTCACGGATGA
>09390-023_TRINITY_DN17868_c0_g1::09390-023_TRINITY_DN17868_c0_g1_i1::g.182::m.182 type:complete len:207 09390-023_TRINITY_DN17868_c0_g1_i1:808-188(-)
ATGGAAGAGATTCGTGAGGCTGCATTAGCTTATTATGAAAATGGAGGTGAAAAGCTGAAG
CAGTTGGCGCGGAATTTCTTCAATTGCTTGGATGAGGATGGAGACGGAACAGTGGACTTG
CGCGAGTTCATCAAAATCTTCGGTGAGAGGGGCAATCGGCTAATAAATAATCATAACTTT
TTCCAGGCACTTGACCGTGATGGCAATGGGTGTCTGGATTTCTATGAAGTTCTCTCCTTA
TACTATATAATTAAAAGCGGCAGACCTTTCTGTGATGGGTGTGGAAGTTTCCTGAAGGGT
TTATATTTCACTTGCCTTAACTGCCATGAAAGCAGCGATACAACATTCGATCTTTGCTCT
GCGTGTTACCGGCGCAAAAGTTTCAGTCACCAGCACGCTATCTTTTTAGATAACTACACT
TTGTTGGCATACAAGAGAAGCGCTATGTTGGCAAACCAGACGCAGAGGCCCACGGGACAA
CCAAGTACGAATCAGGCAACTTCTTCTACAAGAGGGAGTACCAACATTGAGCGATATAAT
TCTAGACTTGAGAAAGTGAGGGTAGCATTGGAGGTGCTTGACGCTGGAATTACCATTGGC
ACTGCTTGCAGCATTATGTAG
>09390-023_TRINITY_DN3611_c0_g1::09390-023_TRINITY_DN3611_c0_g1_i1::g.187::m.187 type:complete len:137 09390-023_TRINITY_DN3611_c0_g1_i1:723-313(-)
ATGAAAATTAGTAAATTGCAATGGACAGAGGACCCCCCACAGCGCATTAGCTTAGCGTGT
CAAGGTAGGCAGGCCACGTTGAGGCCTCCACCCACATACACGCAACCTTATCCATCGCTT
TGTAATGTAGCTTCCACCCTTAAACTCATCATCATCTACTCCTGTGGTCCAACACCCAAA
AGCGACCCCATCCTTTTTCAAACAAATATTCATCCTCATACCATAGGCTACGTGGGAGAT
GCGAAGAGTCCATCGCTGCAGGACTTCTGGAACCCACATTCCTTTACCAGAAGCTTTGAT
CGACAAGAAAAAGGAAAATATCAACAGGCCCACACAGAGAGAAAAAGAGAAAAAAGAAAA
AGCAAAAGGGCTCTTATACTGAAGAAGCAAATAGAGGGGCAACCTATTTAG
>09390-023_TRINITY_DN5596_c0_g1::09390-023_TRINITY_DN5596_c0_g1_i2::g.196::m.196 type:complete len:310 09390-023_TRINITY_DN5596_c0_g1_i2:319-1248(+)
ATGTCAAGAGACTGGGGATATTACCGGATGAGGGTATTAGCCTACATTCTTCTATCTCTA
TCCGTGGGTACCGTCTTTTATGATATTGGCACCACTACAAGCTTTATTGCACTCTTGGCT
CGTGTAAATTGCGGCGGTTATGTAATGGGTTTGTTGACATTCCTATCAATTGGAGGCTTC
CCCTCCTTCATCGAGGAAGTTAAGGTTTTTAGTCATGAAAGGACCAAAGGGCATTATGGA
AATGCTGTATTTGTTTTATCCAACTTCCTATCTTCATTCCCCTTCTTGGTTGGAATCTCA
GTTTCTTCCATAACTATTATTTTTTACATGGGAAAAATTGGGTCTGATTTCTCACATTAT
GCCTACTTATGCCTAGTTCTATTTGGCTGCATTGCTGCAGTAGAAAGCAGTATGATGCTT
GTTGCTTCTTTGGTTCCCAACTACAAGATGGGAATCCTAGTCGGCTGTGGATTTATTGGC
GTTATGATGCTGGCCTCCGGGTACTACAGAAAACAAGATGATATGCCCAAACCTTTCTTG
CGCTACCCCATTTCATATATCAGTTTCATGGCTTGGACATTTAAGGGATTATACAAGAGT
CTTCTGATGGGGCTTGAGTTCGATCCTCTTATACCTGGTGATCCAAAATTGAAGGGGGGG
TTCTTATTGAGAACCATGCTTGGAATTTCATTAAGTCATTCAAAATGGTGGGACTTAGCT
GCTGTTCTAGCCATTGCCGTATCATACCGACTTCTCTTCCTCGCTGTTCTGAAGCTCAAG
GAGCAAGGTTCACCACCGCTTTTGACACTTTACACAAACAAAATTCTGCAACTTCTCCGT
AAGAGACAGAAGCCATGTTTGTCTTCCGAAAGGCACCATCCTCCCTATTCACTGTCCTCA
CAAGAGGGCTTTAGCTCTCCAATAGTCTAG
>09390-023_TRINITY_DN5556_c0_g1::09390-023_TRINITY_DN5556_c0_g1_i1::g.197::m.197 type:complete len:143 09390-023_TRINITY_DN5556_c0_g1_i1:522-94(-)
ATGATGCACAGCTCCAATGCAGTAGGCAAGTGCAGGAGCCATTTTTGGATGATCCAAACC
CCTGCAACCTTACGAAGAGGACTCAAAAAACCCCCCAACATCCAGGATGCCAAAAATCTT
GCTATTGCTCCCCTAAATCTAGACCACCCTGTTTTATCCTTACTATCAAAATGCCAAACC
ATGGCCCATTTCAATCAAATACATTGCCTAATGATCACCACTGGCATGTCCCGTGATGCT
TTTCCGGTTACCAGATTACTTGTAGCTAGTTCATTCTCTTTGAGTCCTCCAAACATTCAC
CTGGCTTATGTTGTATTTTCGCAAATACAAAGCCCTGATGTATACTCATACAACATTATG
ATTAAGGCCTTTTCACAAACTTCACATCCACTTGATTCCCTCCACTTTTACCACAAGCTG
CTCCACTAA
>09390-023_TRINITY_DN14682_c0_g1::09390-023_TRINITY_DN14682_c0_g1_i1::g.200::m.200 type:complete len:102 09390-023_TRINITY_DN14682_c0_g1_i1:148-453(+)
ATGATAATCAATTCCCAAATTTCCACAAGTATGGCTATTATTACAATAATTCACGAGTCA
GTTACAAAATCCTGGAGTTATTTGAAAGGACTGCCGAGTAAGAAGACATCATTTATAGTT
TCTTTACATGCATGGCTTTTCTCAATCTCATGTTGTTTTGGTCTTCAGATGTCGATATTC
TCCCAAATAACTCTTGATTTTTGTATCATCCAATGGCAAGTAATTCTCAATTCTCTTTTT
CTGCATGGGTTTATAAGAAAAAGATATGGCTGTGTAAGTTTTTTGACTTCCCAAACTATG
TCCTGA
>09390-023_TRINITY_DN23909_c0_g1::09390-023_TRINITY_DN23909_c0_g1_i1::g.201::m.201 type:complete len:118 09390-023_TRINITY_DN23909_c0_g1_i1:358-5(-)
ATGGAGACTGTTGGCTGCATTATCCATGGTTTGGAGAGGTTGATCTTTGCAGGATGGCTA
TTTTTTAATGTGGCTATGGGGTATAAATGGGAAGAAATTCCTGCAAAGCAGACTCAAGAA
GCCAAAGGAGGAATACTTGAAAGAAATTCTATTTGGAAAAGCTTGAAAGACTCAACAACA
AGCCCATCAGACGGGTTGGCTGAATCACCCAGAAAGAGCAGTAGCCAAAGAAATGAAATA
CACCAACCCAGTTTTGGGCAACAAGAATCGGAGAGAGGTTTGAAGCTAAAAATTGCTCCC
AAAAAAAAAAAAAGGCAGATCAGGAAGATGAAAATTGATAGAACAGAGCTGTGA
>09390-023_TRINITY_DN10177_c0_g1::09390-023_TRINITY_DN10177_c0_g1_i1::g.208::m.208 type:complete len:131 09390-023_TRINITY_DN10177_c0_g1_i1:1076-684(-)
ATGCGCTACTTCGATTTGAGATTATGCATCATAGTCCTGATAAACATGGCGAAATCCCAA
ATAGAAGGGATAAGTTGGGATCTGATCACTTGGATCAACCTCTTTTGCTTTCTCCTCATT
CTAGCTGCCTTTTCCTTCGTCTCCATTGAAGTCCCCCTCACTCTCTTCACTTGTTCATTC
CACACACTCCACTTACGTCTGCGGTTTGGAAACCGCCCACTCTCCGTCTGTTTCATTCAT
GGCTTCACTGATTTTCCCGCAGCCACTCTTCTGGTATGTTTATCCTGTTCTCCTACTGCT
ATCCTTCTACCCCGCTGCTCGGATTGTAGACCATGCTCTTCGTTCGCTACAGGCTGTCAT
CCCCATCAATCAGGTTTACGATGTTTTCATTAG
>09390-023_TRINITY_DN11720_c0_g1::09390-023_TRINITY_DN11720_c0_g1_i1::g.226::m.226 type:complete len:101 09390-023_TRINITY_DN11720_c0_g1_i1:314-12(-)
ATGCATAGTATACAATCTTTATCCTTATACAGTATAAGTGGGAGGTTGAAGATGAGAGCC
AAGCATAATAGTCAACTGGGTTGTGGGAAAAAGGACTCCAACCTTGTATTAGATTTTGGG
TATTCACCATTAGGACCGGGCCAGAAGGCCTACCATCTGGATCTAACTTGGGTGCTGGAA
GCTCATTATTTGCTGCAACAGACCACAATATGTACCAAAATTTGGAAAGAAGAGCAGCAA
AAGTTATGGTTCATTTGGAGTTTCTGCTTCTTCTTCATATCCGCCAGAAACGGCAAGGGT
TGA
>09390-023_TRINITY_DN19666_c0_g1::09390-023_TRINITY_DN19666_c0_g1_i1::g.246::m.246 type:complete len:228 09390-023_TRINITY_DN19666_c0_g1_i1:298-981(+)
ATGGTTGGCTTCTGGTTGTCTTTCTTATCCTTTTCGGCAGCCAGAGACTCATTACTATTC
CGAAATGCAGCCAATTCCTTCTCTGGTGGGGTTGAAGTGGGAGCCGTTCCTTCCTCGATA
GGAAGGGTTCTCTTTGAGCCCTCCAAAGCAACACCGAGAACTATGTTCTCTTCCAAGGCA
GGTCTTGATGTTGATCTCTCATCTTCCTGTTTGGATTGTGGGGAGGCTGGAAAACCACCA
GATTTTTCATTAGCAGTATCCGATGAGGGAACTGGACTGTTATGCCTAGCATTTCCTACC
CCTGCCTTCTTAGGTTGGTTGCTATCAGAGACATTTTGGGTTGAATTATCAGAAATTGTG
CCCTGGGTTCTGGTCTCGAAACTTGACACTTCAGCAACCTTAGAATCTGTCTTCGAGCCA
GATTTTGATGCTGATTTCACCATCACTTTATCACCCATCTTGGGGTCGGTTGTAGATGCC
GCCAAACCCTTAGGGTCCTTCTTGTCTGTATTTGGCGTTTCTCCAGCCTTAACATTTTCC
TTTTTTTCAGATGCTAGAGTCTCTCTGACCTTAGAGTCAGTTACTGGTGTTGCTCCAGCC
TTGGCATCTGCTTTGGTGTCGGTTGTTGGTCGTAGTGGGACCTTACCATCCTGCTCCCCG
TTTGTGCGTGCTGAGCGAGTTTGA
>09390-023_TRINITY_DN19613_c0_g1::09390-023_TRINITY_DN19613_c0_g1_i1::g.248::m.248 type:complete len:100 09390-023_TRINITY_DN19613_c0_g1_i1:444-145(-)
ATGGAGGAGACATCTGCCTCTGTTTTCTGTATTTGCAAGTCTCTCTCACTTTCATTCTTC
CCTATCTCAAGCTGCTGCAGCTGCTGTAATGTTTCTTTCTTTTCCTCCAAACAGCACCTC
GGTGTCTCTGCAGCTTTTTCACCTCACTGCTATCCTTTAGCATCACCATCTCACTGCCAT
CCTTTATCATCACCATCTCACTGCCATCCTTTATCATCACCAACTCGACCTGACCAGACG
GGACAAACTGCTAGCCCTCCAACCCTTCTTAGCTTACTATTTCACAATATGACTACGTAA
>09390-023_TRINITY_DN19627_c0_g1::09390-023_TRINITY_DN19627_c0_g1_i3::g.249::m.249 type:complete len:500 09390-023_TRINITY_DN19627_c0_g1_i3:1693-194(-)
ATGACGATCGATTCCTTGCCGGGAAGTTCTGGTTATTTAGATTCATATCCCGGAAGAAGA
ATTACATATTTTAGTAATGGATATATATTGGGCTTGACAGCGGTTGCTGGGATAGGGGGA
CTACTGTTCGGCTATGACACAGGTGTAATATCAGGGGCCCTTCTGTATATTAAAGATGAC
TTTGAGGTAGTCGGTCAAAGTAGTTTCTTACAGGAAACAATTGTCAGCATGGCTTTGGTA
GGGGCAATGATTGGAGCTGCAGCAGGAGGATGGATTAATGATGCATATGGGCGTAAGAAA
GCTACCCTTCTTGCTGATATTGTCTTCACAATTGGAGCAATTGTCATGGCTGCTGCACCC
AATCCATATGTCCTTATAGCTGGACGGCTTTTGGTTGGTTTGGGCGTGGGTGTAGCATCT
GTTACTGCTCCTGTATATATTGCAGAAGCATCCCCTTCAGAAATAAGGGGAGGGCTAGTG
AGCACAAATGTGCTTATGATTACTGGTGGACAGTTTCTTTCCTACCTCGTTAATCTTGCT
TTTACAGAGGTTCCAGGGACATGGCGATGGATGCTAGGAGTTTCAGGTGTGCCATCTGTT
ATTCAGTTCTCACTTATGCTATTTTTGCCAGAGTCCCCTCGCTGGCTTTACCTGAAGGGC
AATAAATCTCAAGCTATTTCTGTGCTTTCAAAAATTTATGACCCTGAAAGGTTAGAGGAT
GAGATTGATCAGCTTGCTGCGGCAGCAGAGGAAGAACGTCAGAGAAAGAATGCCGTCAGA
TACCGGGATGTTTTCAAATCAAAAGAAATGAGGCTTGCATTTTTGGCTGGGGCTGGACTT
CAGGCATTCCAGCAGTTCACTGGCATCAACACAGTCATGTACTACAGCCCAACAATTGTC
CAGATGGCGGGATTTCGCTCAAACCAGTTAGCACTTCTCCTATCCCTCATTGTGGCTGCC
ATGAACGCCGCTGGAACAATAGTTGGCATTTACCTCATTGACCATGTGGGGCGACGGAAG
TTGGCGCTATCAAGCTTATCTGGTGTATTCGTGTCCCTTGTCATTCTCTCAGGATCATTC
TACATGCATTCATCTGGTTCTGGGAGTGGACTCTACGGGTGGCTTGCAGTTTTGGGTTTA
GCTTTGTACATTGCTTGCTTCTCCCCTGGAATGGGCCCTGTGCCATGGGCTGTGAACTCA
GAGATATACCCTGAGGCATACCGGGGAATTTGTGGGGGCATGTCAGCTACCATTAACTGG
ATCTCAAATCTGATTGTTGCCCAGTCTTTTCTCTCAGTCGCTACTGCCGTGGGCACTGGT
GCAACTTTCTTGATTCTTGCAGGTGTGGCTGTTGTAGCATTTGTGTTTGTGATTGTGTTT
TTGCCTGAAACCAAGGGGTTGACATTTGAAGAAGTGGACCAGCTCTGGAAGGAGAGGGCT
AGAGGCCATTCCCGTGGAGAAGGCCTTCTTGAGGACCAAGACGATAATGAGGCCCAGTAG
>09390-023_TRINITY_DN19681_c0_g1::09390-023_TRINITY_DN19681_c0_g1_i1::g.250::m.250 type:complete len:130 09390-023_TRINITY_DN19681_c0_g1_i1:490-101(-)
ATGGTGAATAGCAAATGCCAAACAAATATTTCTTACAATAACTTCTCTGAGAAATCTGTG
CCATCTACTTGTCGAGAAACCTTGAACTTGTTCCGAAGCTTTTCTGAAGAGAGAATATTA
GAACTTGGTGAGTGCCTAAGTCCTATATGTTCAAAAGATTTGTATTCACTGCATATAAAT
TGTGGTGGAGAAAGAACCAGTATTGGAGACATTGCATATGAAGCAGATGAAGACTTAGCA
GGTCCAGCCAAGTTTGTCCCCTTGAGCGATAATTGGGGTTTTAGTGGCACAGGAGACTTT
TGGGATCGTAACAGAACCACAAACGATTATATAGCACAAAATGTGTCCATGCTCAGAATG
AACGACTCCCAGTTGTACACAATAGCATGA
>09390-023_TRINITY_DN19681_c0_g1::09390-023_TRINITY_DN19681_c0_g1_i6::g.253::m.253 type:complete len:120 09390-023_TRINITY_DN19681_c0_g1_i6:460-101(-)
ATGGTGAATAGCAAATGCCAAACAAATATTTCTTACAATAACTTCTCTGAGAAATCTGTG
CCATCTACTTGTCGAGAAACCTTGAACTTGTTCCGAAGCTTTTCTGAAGAGAGAATATTA
GAACTTGATTTGTATTCACTGCATATAAATTGTGGTGGAGAAAGAACCAGTATTGGAGAC
ATTGCATATGAAGCAGATGAAGACTTAGCAGGTCCAGCCAAGTTTGTCCCCTTGAGCGAT
AATTGGGGTTTTAGTGGCACAGGAGACTTTTGGGATCGTAACAGAACCACAAACGATTAT
ATAGCACAAAATGTGTCCATGCTCAGAATGAACGACTCCCAGTTGTACACAATAGCATGA
>09390-023_TRINITY_DN19621_c0_g1::09390-023_TRINITY_DN19621_c0_g1_i3::g.255::m.255 type:complete len:114 09390-023_TRINITY_DN19621_c0_g1_i3:116-457(+)
ATGAAGCACCGGAGCTACCATTTCATAGTTCCAGCGTTCATTGTGATACTCCTCTGTATT
AGAACTCGAAGTGAAGCTGTACCACTAGAGTCGTCCGTCAACATCTCCACCTTAGGTTGC
ACTGGCACCGTTGCAGAATGTCTCGACCAAAATGAGGAATTCCAGTTAGATTCCCATGAG
AGCAGAAGAATTCTTCTAAACATAGCCATCGACATCAGCCTTGCTCTAATGGCAGATAAA
CCCTTTTGTGACAAAAGAAAGGCTGCAGATTGCCTGCCCTCCAGGAACGGTAATCCAAAA
GATACGTGTCAAATGTATGAACGGTGCCGAGCAGGTACATGA
>09390-023_TRINITY_DN19884_c0_g1::09390-023_TRINITY_DN19884_c0_g1_i2::g.259::m.259 type:complete len:138 09390-023_TRINITY_DN19884_c0_g1_i2:687-274(-)
ATGCAATTTCCAAGGTCGAACCATAAAGCTTTCATCATCAGAATGCCAACCCACATAGTT
GTTGCTACCTTTATCTCACATCCAAGATATCTTGAAGTGAAGGATAATCATCCCAAATAT
AGGCATGTCGCCGGTATCCACTATAACTTAATTCTGGCAATCCTACACTTGCAACATAAG
AACAGGGTCTCTAGGCTTGGTGCCTTGGTGGATTTACTCCATGAATCAAGAATATCTGAG
AAAGAACCCATTAGACGAACACGAGGACGACCACTTAGAAGTTTGGAACAACTGGCTGCG
TGCCCTGAATATTGCATTCTCATTAGATCCCACGACTTGCATAAAGTGCTCCACACGTTT
GCAAGGATAACTCATCCTTCCACATATCCAACTGAAATAGATTCCTTTTTGTAG
>09390-023_TRINITY_DN19884_c0_g1::09390-023_TRINITY_DN19884_c0_g1_i5::g.260::m.260 type:complete len:121 09390-023_TRINITY_DN19884_c0_g1_i5:775-413(-)
ATGCAATTTCCAAGGTCGAACCATAAAGCTTTCATCATCAGAATGCCAACCCACATAGTT
GTTGCTACCTTTATCTCACATCCAAGATATCTTGAAGTGAAGGATAATCATCCCAAATAT
AGGCATGTCGCCGGTATCCACTATAACTTAATTCTGGCAATCCTACACTTGCAACATAAG
AACAGGGTCTCTAGGCTTGGTGCCTTGGTGGATTTACTCCATGAATCAAGAATATCTGAG
AAAGAACCCATTAGACGAACACGAGGACGACCACTTAGAAGTTTGGAACAACTTTTACAA
CAAATATGGGAACCAATTAATAGAATATATAAGTTAGAAGTTTGTGCAGAATGGAAAGCA
TAG
>09390-023_TRINITY_DN19863_c0_g1::09390-023_TRINITY_DN19863_c0_g1_i1::g.264::m.264 type:complete len:1541 09390-023_TRINITY_DN19863_c0_g1_i1:4630-8(-)
ATGCCTGGCAACGAAGTTGGAGATAGGGTCCACAATTTTTTTGGGCAAGACAACTTGTCT
CAGGGCCAGCATCATTCACAGGCTGTAGACGGGAATTGGCAGGGTCTAAATAACAATCTT
TGGGTGGGAAACCAGAGACAGATTGGTACACTTCCAACTTCCAATCCCAAGAATTACAGT
GTACAACAACCAGATTCTGAGAGAGGACATGGCAGTCAGTCTTCTCGAGTCCCACATGGC
TTGAACTTTACACAATCAACTCTGAGGCCTGACATTGTCAAAAATCAGTCTCAGAATCAA
CAGCTGAATCTGAATGGCTATATGCATGGTCATACTGGTTTTCAGACAAGGCAGAATGAA
GCAAACCTTTTGGGAGTGGATACAGAATCTGATCGGCATAGTCTAACATCGAGAGGCTTA
TCTAGTTTTGAATCACAGCGAGGGAATGGTCCTGAACATCATAGGAAAAATTCAGTAATG
ATGGAAACTACCGAATCTCCTGTTAATTTTGATTTTCTTGGTGGTCAGCCACAGATGGGT
GGCCAGCAATCAGGCATGCTGCAATCTTTGGCAAGGCAGCAATCTGGGTTTAATGACATG
CAGATTCTCCAGCAACAAGTGATGCTGAAACAAATGCAAGAACTTCAGAGACAGCAACAA
ATTCAGCAACAAGAAACAAGGCAACACAATTCCATAAATCAAATTCCCTCCTTTTCTAAC
CAGGCTCCTGGGAACCATTCACCTGCCATGATTAATGGAGCTCCCATCCATGATGCATCT
AATTATTCATGGCACCCTGAGTTTATGTCAGGAAACACAAACTGGATCCAGCGGGGTGCA
TCACCTGTTATCCAGGGATCCTCTAATGGACTCATGTTTTCCCCTGATCAAGGTCAGGCA
CTCCGCATGATGGGTTTGGCTCCTCAACAGGGTGATCAGTCTTTGTATGGGGTTCCTGTT
TCTAACACAAGAGGTACTTCGAGCCAATATTCTCATATGCAAGTGGATAGGGCAGCAATG
CAGCAGACTCCATCTGGCAGTAATTCATTTCCAAGCAATCAATATACTGCATTCCAAGAT
CAACCTAGCATGCAGGATGGTAATTTGGTTTCTAAGCAGGGTTTTCCAGTGAAAAAATTG
TTTGGGCAGGCTCCTGGTCAAAATTTAAGTGGTGGTGTTGTTTTGGAAAATTTGCAGCAA
TTGAACTCCCAGCAAAGAAATGCACCTTTGCAGGAATTTCATGGAAGGCAAAATCTTGCT
GGTTCATCCGAAACATTACAAGAGAAAACAGTGATGCCGGTTGCTCGTGCTCAGAGTTCA
GCTGGCCTTGATCCAACTGAAGAAAAGTTTTTGTATGGTACTGATGACAGTATTTGGGAT
GTCTTTGGCAAGGGCTCCAATATGGGTACAGGAGGCCATAATCAGCTGGATGGTACAGAC
ATTGGAGGAGCATTTCCTTCCATGCAGAGTGGAAGTTGGAGTGCTCTTATGCAGTCCGCT
GTAGCAGAAACTTCTAGTAATGATATAGGGCTACCGGAAGAGTGGAGTGGGCCGATTTTT
CAGAGCATTGAACCTCCAACTGGGAACCCTCAGCCAGCGACATACAGTGACGGAGGCAAA
AAGCAAACAGTTTGGGCTGATAACTTGCAGCAATCTGGACTCAAATTTTCAAATGAAGAG
AGTGAGAGGTTGCAGATGAATTCTTCTCACAGATCCATACAGCATTCTTCTGAAGAAGGA
AGCAAGTGGCTAGATCGCAACCCTTCACAAAAGACAGTTGGTGAAGGGAATCAAAATTAT
GGAAGTGCCACCCGTTCTTCTGATGCAGGTCCAAACTTGAAGAGCATTTCAGGACCTTGG
GTCCATCAACAGAGCATATCCTCTTACAGCACTGGTGGCCAACCCAGCAATAAACCAAAT
GGTTGGAATTTTATTGAGTCTGGAGCACCTGGTGGGGATGCTACAATGAGAGCTCATGAA
AATGAAAACTTATTGCACCATTCTCAGAGTAATGATCTTAACAGAGCCATGCATGGTTCT
GGTACATGGAAAGCTGATTCCCTTCCTGATTCAACAGTTGAATTGGACCATGTAAAGTGT
GGCACTGGAAGTTCACAGGTCAGTAGAGAAGATTCCAATCGTAATAATGTTGCTGCAATA
CCAAATTTTAGTTCTGGAAAGACCAGCCAGGAAACTAGCCAACAGCTTCCAAATAGTCAA
CATGATTATTGGAAAAATGTTGCTTCTCCTGTGAACTCTAAAGGAAATGAAGGCTTGGGG
AAACACCAGCATCATCTAAATAAGGGCCCTCAGGTTTTGGAGTCATCAGTGAATAGCTCT
ACCAAGGGAGCAGTTGAAATGCATGAGATGGAGAACTGTGATAAAAAAGAGAACTCCAGT
GATGGCTATCGCTCTAACTTATCCCATCGTGCTTCCTCTGGTGGTTTGAGAGAAAATGTT
TGGTTAGATGCAAGTGACTCACGTTCTTTGCCAGGCGCCAAACAAAAGTTGTCCGGTCAG
GTTGGTAGAAAAACCTTGGGGTCTCGCCGATTTCAGTATCATCCAATGGGAAATTTGGAA
GTGGATATAGAACCGTCTTATGAAGCAAAACATGTTTCACACGCACAGGCCATGTCTCAG
CAGGTTTCCCGGGGATTAAAAAGTCATGAACAAGGATTTTCTGGACCATCTAAATTTTCT
GGTCATGTTCCTAAAGATTCGAATGAAATGGAAAAGGGTCCATCGCCTGAATTTCAGGGA
GACACAAGAGGAGTAGATGAGGTACCTTCTAGAGGCATATTTCCTGGTTCTATGCCTAAT
ATGTCTGCTCCTCCTGACAGATCAGTTGGTATCTATATCCAAAACAAGACTGCTCAATCA
AGTCAAAATATGCTTGAACTTCTTCACAAGGTGGATCAATCAAGGGATCGAGGCACAGCA
GCTCAGTTCAGTTCTTCAGAGCGGAATTCACTATCTGAGATGCCAGAACCAGAAACTTCT
GATGGGTCTGTAGGTCACCTTCAGCGAAATCAGTCCTCTGCTTCTCAGGGTTTTGGTTTG
CAACTGGCCCCTCCGTCTCAGCGATTGCCTGTTCCAAACCGTTCCTTGGTTTCTCAGAGC
TCCTCACAGACAGTTAATTTGCTCAACTCACATACCTCTCCTGAGATAGGAGATAAGAGT
CGTGCATGGTTGGCATCCACTGCTTCTGTTCAGTCTTTGCCTCCTTCCCGTGAAGCATCT
CAGGGAGAGTTGAGAAATAATAGATCTGTTACTCAAGGACAAACTGGAAAGGAAGCCCCA
CAGCCTAACATTGGAGGAAGCTTTTCTACTGCTTTTACACCTGGCTTCCCTTATTCTAGG
AGTCCGCTTCAGAATCAGCATATGACTGTTGCAAGTGGGCAAGTTACATCTGATCAATCT
GTCAATGCATCTTTTGATAGGTTTGCTGCCTGTTCTAGAAAGGTTGATGACTCTTATGAT
AGAATTCCAACTAGTCAATCTGCAACTGCACCATTATCTGATTTAGCTGCCAATGCACCA
TATAACAACATTGCTTCCATGTCAGACATGTCCCGCCTGAGTAGTAGCAACCAATTGCAT
GTGAGAGGTTCCACCCAACAGACCCCTGTGTTGGAGGCTGTGCCTGTTTCACGGCCTTCT
TTTTCATCTGGCACATCCCATCAGGATGGTTTTTCAAAGGTACCTAATGTATGGACCAAT
GTTTCAACTCAACAATGTTTACCAGGTGTTGAAGCTCACAAGGCCCCTTCCAATGTATTT
AAATCCCATTTTAAATCAACCAATAATTCAGAAACAACTTCCTCCACATCACAGAAGCTG
GATGATCAAGATGCCCACAAAGGAGGGAGTGGCCCATCTGAGTTTGGAGTATATTCTTTG
AAAGATCAAGCCTTTGGTTCTGTGGAAGAGCAGCCAGTGAAAGACAGCCCCTGGAAGCAA
GTGTCATCTGAGAACATTGACCCAGTCCAAAAGCCAATGCATGGTTCACAAGGAAAAGAA
TCTGTTGGTAATCATCTTTCTGCTGCATCTCCTTCAAACCCTGCTGCCACCCAAAGAGAT
ATTGAAGCTTTTGGCCGTTCTTTGAAACCAAATAATAGTTTGAATCAGAATTTCTCATTG
TTGCATCAGATGCATGCCATGAAGGGTACTGAGATTGATCCTGGTAATAGGGGCTTGAAG
AGATTTAAAGGACTGGATTGCAGTCTGGACTCTCAGGGAGCTCCTAAGGCAGGACAACAG
TTGGCATATGGCTACAATACAGTGGCCAGGGATGCATTAGTTAATCATACCTCAGTTCCA
TCTGAAGATCCTAAGATACTAAGTTTTTCATCAGAGCAAATGGATAATCGAAATAGAAAT
GCATCTTCTCAAGTTTTGCCTGGAAGCATACCTTCCCAGGATATGCTTGTGTTTGGACGA
AATGATTCTCAAAATTACTCCAGTGGTAATAATTCAGTTTCTTCTAGAGCCGAGCATTCT
CAGATTAGTCCCCAGATGGCACCTTCCTGGTTTGATCAATATGGAACCTTTAAAAATGGG
CAGATGTTCCCTATGTATGACGCGCATAAAACCACCACTATGAGGACAGCATTCTCAGAT
TAG
>09390-023_TRINITY_DN19844_c0_g1::09390-023_TRINITY_DN19844_c0_g1_i2::g.268::m.268 type:complete len:132 09390-023_TRINITY_DN19844_c0_g1_i2:410-15(-)
ATGGCGGAGGAAGAAGGTGCTTTCCCAGTCCAAATCGTTGATTTCGGACTGAACAGCCTC
CAGACCCTTACTTGCCACCATTTCCTTGAACCTCTGCTCCATACACTTCTTGTAATGCTC
CTTTGTCAACTTCTCCACTGTGTCCATCAGCTCATGGGATATCCCATGATTCACCAACTC
AAAGAAACCCCAGTTCTCACAAGCATCTTTGATATTCTCCATGGTTGCTGCTCTCTCTTC
TCCATTGAGATTCTCCATGTTAATAACTGGGAAACTCTCCATCTCTCTCTGTGTATCTCA
CTCTCTCAACTGCTTCTCCCACTGTGTGTTTGTGAATCTGTGCATCAATCTATGTGGGGG
TGGCCTCCAATTTATAGGCCAAGGAGTGGGAGGTGA
>09390-023_TRINITY_DN19883_c0_g1::09390-023_TRINITY_DN19883_c0_g1_i3::g.269::m.269 type:complete len:130 09390-023_TRINITY_DN19883_c0_g1_i3:103-492(+)
ATGGCTACAGCTTACACAGCAGGCGCGTCTTCCATGGTTGCAGCCATATCAAGGCCACGC
CTCCCGTTGACGTCGTTTCATCCCCGCTCTTCTCTGCCTTATCTTCCACCTCGCCCCTCT
TCTCTTTCTCTCAAGCTTTTCTCAGGTACACTCGTTCTTTCTTTTTCCCTTTTGTTTTCA
AGCTCTGTTTCGATGATGAGAAAATGTAGGAAATGCAAGAAACCAACATTGCATAGTAGT
TTGTTTATGTACAAGGCATCCGTTCTACTGAACTGTATATTCGTTAATTGTGGTTTGACT
TGTTCTGGAATCTTTGCTCCTTCGATAGCTTTAAGCTGGATTTTACAAACCCAGAAAATA
CGGTTGATGAATGATGTGGGTACTGGGTAA
>09390-023_TRINITY_DN19869_c0_g1::09390-023_TRINITY_DN19869_c0_g1_i2::g.271::m.271 type:complete len:367 09390-023_TRINITY_DN19869_c0_g1_i2:192-1292(+)
ATGGAGCCAACAACTGTAGAGCCTTTCCCTTCTGAGACTCAAACCAAGTTTCATCCCAGT
TTCGTCCTCGACGAGGAGGAGCGTCCCAAGGTAGCATACAACCATTTCAGCGACGCCATT
CCAGTGATATCTCTCGCCGGTATCGATGAAGCCGATGGCCGTAGGTTGGACATTTGCCAG
AAAATTGTGGAGGCGTGTGAGGAGTGGGGGATCTTCCAAGTGGTTGATCATGGCGTTGAT
TCTCATCTCATTTCAGAGATGTTTCGTCTCTCTGGAGAGTTCTTCGCTCTTCCTCCAGAT
GAGAAACTTCGATTTGACATGTCAGGCGGCAAAAAAGGCGGCTTTCTTGTCTCTAGCCAC
CTTCGAGGAGAAGCGGTGCTCAATTGGCGGGAGTTTTTAACTTACTTGTCATACCCACTT
CGGGAGAGGGACTACTCAATGTGGCCGGAAAAGCCGGAGGGATTGACGGCAGTGATGAAG
GAGTACAGTGAGAAGCTCATGGGTTTGGCATGCAAGTTGCTGGAGGTGATGTCTGAGGCT
ATGGGTTTGGAGAAGGAGGCCTTGCTTAAGGCCTGTGTGGACATAGACCAGAAGGTGTTG
GTCAATTTCTACCCCAAATGTCCACAACCGGACCTCACTCTCGGACTCAGGCGCCATACG
GATCCCGGTACCATCACGCTGCTGCTTCAGGATCAGGTGGGTGGGCTTCAGGCTACAAGG
GATGGTGGAAAGACTTGGATCACCGTTCAGCCTGTTGAAGGAGCTTTTGTTGCCAACCTT
GGAGATCATGGCTATTTCATGAGCAATGGAAGATTCAAGCGCGCGGAACACCAAGTGGTG
GTAAACTCCAGCTGTGATCGATTTTCTATTGCAACATTCCAAAATCCGGCACCAGAAGCA
ATAGTTTATCCTCTGAAGATAGAAGAAGGAGAGAAGGCAGTGTTGGAGGAGGCCATAACC
TTCCAAGAGATGTACGTGAGGAAGATGAACTGGGACGTCAACCGTCCCTGGCTAAAGAAG
CCGGTCAAGGATCACCAGTCTTCTGATTTTGATCATCAATCCAAACTGGCCCCCAAGCCT
GCTGAGAATATTTTCGTTTAA
>09390-023_TRINITY_DN19843_c0_g1::09390-023_TRINITY_DN19843_c0_g1_i1::g.276::m.276 type:complete len:271 09390-023_TRINITY_DN19843_c0_g1_i1:1508-696(-)
ATGGAGTTGAAATTGTTTGATTCCAAGTCAGTGTCCGTCTCTGATGTTGACCTAGTTGGA
AGGCCGTGTTCTAGCATGCTTTCGAATTCAAGGGGTGGTAGAATCTTTCCATGGTTCTGC
TCTTACAGAGGGGTTTCTCCAAAGGTTTCTTATTCAAATACTTCAAGTAAAGCAATCCAG
TCAGTTGGGCAAGAGAAGCTTGGAGTGGAAACCTTTTCATATCGGTTTAATGGAACCAAT
GGGACAAGGTCAACTCTGTTTTCCAGAGAGATGAGAGTACTTGATGCCATTGATGATGAG
TATGGAGGAGTCGTTGTTGATCCACAAAGATTACCAGTTAATCCAAGTTCTTTTGCTACG
GTTCTCCATTCCTCTCTTTCCCATTGGAAAATGCAGGGAAAGAAGGGGGTTTGGCTTAAG
TTGCCAGCAGAACGGTCAGAACTTGTTCCTATCGCAGTGAAGGAAGGTTTCCAATACCAT
CATGCTGAGCGAGGATATGTGATGTTGACATACTGGATTCCTGAAGGACCCTGCATGCTT
CCTTCAAATGCTTCCCACCATGTGGGGGTTGGAGGATTTGTGATTAATGACAACAATGAG
GTGCTTGTGGTACAAGAAAAACACTATGCTCCAGCGCTTGTTGGTCTTTGGAAAATACCA
ACTGGTTTCATTCTAGAGGCAGAAGAGATCTCCACAGGAGTTGTAAGAGAAATCAAGGAG
GAAACTGGCGTAAGAACCTTTGTACTTGGAAACTATTTCCTCTCTAGGATTCTCTTCCAT
TTAATATTTCGTATAGAGTGGTGTAGAAGGTGA
>09390-023_TRINITY_DN19870_c0_g2::09390-023_TRINITY_DN19870_c0_g2_i1::g.278::m.278 type:complete len:103 09390-023_TRINITY_DN19870_c0_g2_i1:27-335(+)
ATGAGGAGGAGATGGAAAGTGGGGTGGTGGTTGAGGCCATGGCTTCTCGCCAATCTGCCG
CCGCATCTTCCCAATGCGTTACTCTCCCTACACTCCCTCCTCCCCCTGTGCCATCTCAGA
GCCGGCCTGGGAAAGGCACCACTTACTGTCGTAAGATCGCTCGCAATGTCATCGCCATGG
CCACTGGGGGAGCTCACTGCATACTTATCTTCAACTTTGTCCCACTTCACATTCAAGAAA
CAATCTTGTCAAAAAAGAGAGAATACACTAGCAGCTTCAACAGCAAGAGAAGACAATGCA
TTTTTATGA
>09390-023_TRINITY_DN19838_c0_g1::09390-023_TRINITY_DN19838_c0_g1_i2::g.280::m.280 type:complete len:152 09390-023_TRINITY_DN19838_c0_g1_i2:660-1115(+)
ATGACTCGGCAAATCGTCATGCGCCCACCTTCCCTGAACCGCCGGCAACCACTGCTGGCC
AGCCAATCCTCCTCCGGCAGCATCCGTTTCGCCGAGGTGGCGGGTGAGACCACCGCAGAG
TGCGCCGCTGTGGCCTGCTGTTGTCCATGTGGGCTCGTGAACCTCCTCGTCCTCGCCGTC
TACAAGGTTCCGGCAGGCCTCTGCCGGCGCGCGCTCAAGAAGAAGCGCCTCCGACGCATG
ATCAAGAAGGGTCTTCTACAGCCGCGTCGCCGTCGCTGCCCTTGCGGCTGCGATGACACG
GAGCTCCAAATCCACCCGATTTCAGGCGATGTAACAGACACCGATATTTCGGTAAAATCA
AACGAATCGGAACAAGAGGTAATGGACTTAGAGAAAGAAATGTGGGAGAAGTTTTACAGT
ACTGGGTTTTGGAGAAGTTCTTCTCAAAGGGAGTAG
>09390-023_TRINITY_DN19873_c0_g1::09390-023_TRINITY_DN19873_c0_g1_i1::g.281::m.281 type:complete len:124 09390-023_TRINITY_DN19873_c0_g1_i1:739-368(-)
ATGATGGCAGTGGCGTTTGGAGCAACAATCGTCCTGATAATGACACAGTCCAAAAAATGT
TGTTTGGGATGTGGTTGCATTCCTTCCTGCCCCATTTTTTTTCTTTCATATTCACCTCTA
CGTTCAGTAGTGCTGGGACCTTGTAGAGAATGGTTCGGAAGTTTTGTTGTAAACTTCCTC
ATAGTTGTTGCCAATCTGGTTGTAATATTCCTCCTTGTCCTCTTTTTTCTTCTCTTTGGA
GCTTTTGACGGACTGCGCTGGACCTTTAAAAAGGTTTGTGAGCTTATATGTAAACCTGTT
CATTGGATATCTGGGAAGAAATCCGAGCCCAAATCCGATACCCAATCTCCTCAGCCAACC
ACGCAAGTTTGA
>09390-023_TRINITY_DN35411_c0_g1::09390-023_TRINITY_DN35411_c0_g1_i1::g.286::m.286 type:complete len:208 09390-023_TRINITY_DN35411_c0_g1_i1:799-176(-)
ATGGGAAATCAAGTGTACGTGAAGAATTCCATGCCAATTCATTTCTTTCCTCACTACAAC
GCCAACAACCAGAACCCAAAGGAGGTTTTCAATGAATCACACAAGGAGCTCGTAGAAAAA
GGCGGCAAATGGCTCAAAGAGACTTCTGATTCATGCTCTGTTGTTTCAGCGCTAATTGCG
ACAGTTGCCTTTGCTACCTCAGCCACAGTACCAGGTGGCATCAAGGAAGACAGCGGCAAG
CCCATACTAGAGCGCCAGCCAGCATTTCGCATATTTGCAATTTCATCACTCGTGGCCCTC
TGCTTTTCAGTAACCTCGGTGGTCATGTTTCTTGCCATCCTCACCTCCAGGTACCAAGTG
AAGGATTTTCGCAGAGATCTACCGAGAAAGCTGTTACTGGGCTTATCGTCTCTTTTCGTG
TCCATAGCTGCCATCCTGGTATCTTTCTGTGCTGGACACTTCTTTGTCCTCAAGGATGAA
CTGAAGTATGCTGCATTCCCTGTATATGCAGTAACTTGCCTACCAGTGACATTCTTTGCC
ATAGCCCAGTTTCCATTATACTTGGACCTTGTATGGGCTACTTTCAAGAAAGTACCAAAG
CGTGGCTCCAGGGATGACACCTAG
>09390-023_TRINITY_DN18054_c0_g1::09390-023_TRINITY_DN18054_c0_g1_i1::g.294::m.294 type:complete len:126 09390-023_TRINITY_DN18054_c0_g1_i1:1200-823(-)
ATGAGAGAATTAAGTATACCTACCAGAAAGACTAATCCAATCCATAATGATGTACCGGAA
AAAACAATATTTTTGTTACTTGACCAACCATCAGGAGAAGCAAATACAACGGGTACACTA
ATCAGTAAGATTGATGAAGTAGCAATTAATGCAAAAACAGCCAATTGGAAAGCAATAGTC
ATGCTTCTAATCCTCCAAGCTACCAACAAAAGAACTATACCATTTGATCCCTCGATCAGC
CAAAAAATTGTAATAAAATGCATCATGGAGGGATTTTACCATGAATCATTGATTCTGATT
CTATATGACTTATTACCACTTTTTTACCACTTTATTCGGACACGGGGTCGGGGGGAATTT
TTTTTACTTCACAAATAG
>09390-023_TRINITY_DN12753_c0_g1::09390-023_TRINITY_DN12753_c0_g1_i1::g.300::m.300 type:complete len:102 09390-023_TRINITY_DN12753_c0_g1_i1:703-398(-)
ATGTCGGTTCCCACAGAAGGTGCAAGAAGAACAAGAAGGAGGAGGCATCCTGGAGCCAGA
ACTGCAGTCTTCTTCTTGTGGGTTATCTTAATTTTCGCTCAGTTGGATTTATTTTTTGCT
TTCCATGACCAAACCGGTCGACCCATTAGCTCTACGGCAAGAAAAGCCAGATTTTTCAAC
GGGGCGACTAGATTTCATGTGGTTTCAAGCCCAGCTCAGTTTGCAGGCACCGTTGGTGAT
TCCAACACCTTATATGGAGAAGACAAAAGACTAATTCACACTGGCCCAAATCCTCTTCAC
AACTAG
>09390-023_TRINITY_DN22359_c0_g1::09390-023_TRINITY_DN22359_c0_g1_i1::g.307::m.307 type:complete len:103 09390-023_TRINITY_DN22359_c0_g1_i1:299-607(+)
ATGGCACTAGCCAGATACTCTGCTAATTGCAGCCAAACTCCACTAGCTGAATCAGAACTT
CAGAGGATAATTCTCGTGGCACATAAAAAAATATATCAGAAAACAACACCTTGGATAAGG
AATATGAGACTAAAATCTCCAAAGTTAATGTGCAGAATACCAATCAGCAGAATACTTATG
TCAAATATCAAAGCAGAATTATCATCACAATTCACAATCTCTGGTTTTTGCCTCTATTTC
CAGCTCAATGCCCTGGTCTTAGTTGATTTGTTCCAGTACAGGAAGAAGCATACAGATCAA
ATAATGTAA
>09390-023_TRINITY_DN17620_c0_g1::09390-023_TRINITY_DN17620_c0_g1_i1::g.308::m.308 type:complete len:116 09390-023_TRINITY_DN17620_c0_g1_i1:766-419(-)
ATGATTAGGGGAATGCAGGCTACAGCTAAGTATCCTAAATCAGGACAAAGGCACCAAATA
ATGGCTGGAGTTGGTCATATTGGATTATTCAATTTAAACTACGAGATACATTCGGTGACG
GCCTGTTCCCCGGTCGTCCACCACTTTGGCACTTTCAAATCCCTTTCTCCTCTCCCCAAG
TTTCAATTAGATAAAAAAAAAATGCAATTCCCATACCGGAATTATAATGAACAAGTTGAA
AATAGTGACGGATTTTTTTTTTTTTTATACAAAATGAAGCATTTTTTTTATAAGAAAATA
CAAAGGAATACAACAAATAAAATAAAGCACTCTCACCTTTACAGATAA
>09390-023_TRINITY_DN17693_c0_g1::09390-023_TRINITY_DN17693_c0_g1_i1::g.309::m.309 type:complete len:285 09390-023_TRINITY_DN17693_c0_g1_i1:108-962(+)
ATGAGATTGAAAAAACAGAAGCGTCATCGCAAAATTGTGAGATTCTACACAGCCTGCTTT
GGTTTCAGACAGCCCTTTAAGGTCCTATGCGATGGAACTTTTGTACATCACCTTATTGTC
AATCATATCTCACCACCTGATAATGCCGTTTCAACTATCCTTGGTGCCCCAGTGAAGCTC
ATGACCACGAGATGTGTTCTTGCAGAGTTGAAAAGCCTTGGTGACTCATATTCTGAATCT
CTCAAGGCTGCTGGCAAGCTTATTGCCGCAAGATGTGATCATGAGAGGAGGAAGAGTGCT
GAGGCTTGCTTCGTTGAGATTATTGGAGAAAATAATCCAGAGCACTTCTTTGTTGCTACT
CAAGACACTGATCTGCGCAAAAAGTTTCAGGAGATACCAGGTGTTCCTGTTATATTTGGT
CTCCGAAATGCCCTCCTACTTGAGCCACCATCTGTGTCTCAACGCCAGTTTGTCAAATCC
TCTGAAGAAGAACGCTTGCATATGACTGAGTTGGAACATAAATTGTTAAGTAAGAGGCAA
AAGAACAGATTGACATCCAAGGAAACGAAGGATTCTTCTGATGAAAATGAAGCTCTAGAA
GATCAAAATTTAGGGTTGCAGGCTGCAACAAATGAAAATAATGCAAAAAGGAGAATGGTT
GTCAAGGATAGAGTTCAATTTAAGAGAAATAAAGCTAAGGGTCCAAACCCTCTTTCTTGT
AAGAAGAAAAAGAGTCAGAGGCAACCAAATCTTGCCTCGGAGAAGGAAGACAAGGATGCT
GGCAAAACTGTGAGAAACAGTAGGAAAAGAAAGAGGTCACGCAAAGGCAAAAAGCTTCCA
GAGACGGATGGTTAA
>09390-023_TRINITY_DN17641_c0_g1::09390-023_TRINITY_DN17641_c0_g1_i1::g.310::m.310 type:complete len:120 09390-023_TRINITY_DN17641_c0_g1_i1:588-229(-)
ATGGCTTACTCAACCGTGCAGGCAGCTTTTCTCATCCTCCTCCTGGGTCTAGTCACCACC
AAACCAGCCCTTGGAATATCAGATAATTGCTTGGGTATATCCATTAATCTCCGAGCCTGT
ATTGATGTTCTGCTTGAAAATAATCTGATTCCGACTCTCGCATGCTGCCAAACCTTGGGC
CAAATACAAACTCTTGAGTCCTCCATTGGAATCAACAGGACCTGTGTATGCGTCCAGGGC
GCTGTGGCAGAGATGGTTCCCGCACGCATCATTACTGATATCCCCCGCCAAGTGCAGGCT
GCATGTGGTGTCAACCTGGCCTTTAACATTACAGCGAGTCCAAATGGCTGTAACGCTTAA
>09390-023_TRINITY_DN6920_c0_g1::09390-023_TRINITY_DN6920_c0_g1_i1::g.318::m.318 type:complete len:137 09390-023_TRINITY_DN6920_c0_g1_i1:425-15(-)
ATGAAGCCCAACTCCAGCCTCACTAATTTATTTCAGCAGGCAGACACCGGTTCCGTTTGG
AGGTGGAAGGAAAGCAAGGGCAGCCGCAAGAGGAAGAAACAAGAAAGGGAATTCCCAGGA
GCCAAATTCCTCAGCCACAACCTGAAGAAAATGGAGGAAGCAGCGTTGGGTCCCGGCGGT
GGAATTGGGATCGGTTGCGGTGTTGGCTTGGGGTTTGGGGTAACCGGAGGAGTAGGGTAC
GGTGGGGGGAGTTGGAACCATTTGAAGATGGTTTTTGGAATTGGAATGGGGTGTGGGGTT
GGGGTAGGGTTTGGGTATGGGCAAGGAATTGGATTTGGTTTTAGTTTGGAGTCCTTACAG
TCTCATTTCTCCAACCAAAGGGATTACAAATCAGATATGACTCTCTGGTAA
>09390-023_TRINITY_DN4286_c0_g1::09390-023_TRINITY_DN4286_c0_g1_i1::g.323::m.323 type:complete len:110 09390-023_TRINITY_DN4286_c0_g1_i1:148-477(+)
ATGGCCGCACAGCTCTCTCCGAACGGCGATCTTTCCCCTCTCTCGCTTCTCTCTATTTCT
CTCTTTTCCTCTCTTTTTCCTTCGCTTTCTCGACATCACCACTGCCACTACTGTCAGCAC
CATCACCAGTGCATGGCCGACTGCCGCTCACAATCCCCTCCGGTCAGAAACCTCCCTTCC
TCTTTCTTTTCCTTTCAACTGGTGAGAGGTGGCAGCAGCCGTGGGTCGCTGGCAGTGGTG
GCGGTGGTGATGTGGACAGAGAAGGAAAGAGAAAGAAATAGGGAAAGGAAAAGGAGAGAG
GGTGAGGTTGCCGGCCGGAGACAGCTGTGA
>09390-023_TRINITY_DN25084_c0_g1::09390-023_TRINITY_DN25084_c0_g1_i1::g.328::m.328 type:complete len:114 09390-023_TRINITY_DN25084_c0_g1_i1:1-342(+)
ATGAATGTGCCACTGGGGCACTTCCATGGACTAGTGGAAGTGGAGGTGGAGGTGGAGGCA
TGTAAGATTGCTGAACTGGGGCAGGTGGACCGGACTGGTACATGGGAACACCTGGCGCAC
TGGCATGAGGGGGTGCAGCTGGAGGAGGTCCTTGTTGGAAAGGAGGAGGAGGCCCAGGCG
GGCGTTGTTGGAACGGTGGCATTGGTGCCCGAGGAGGACCTTGCCCATACTGAGGACCAT
AATTTCCTTGACCATACATCCCAAATTCTAGGACTTGTAAAGCAGTTTGAAAGCCAAGTC
TTGCTTTATCCTCAAATCAACCAAGTCCCTTCTAAAACATGA
>09390-023_TRINITY_DN25071_c0_g1::09390-023_TRINITY_DN25071_c0_g1_i1::g.329::m.329 type:complete len:168 09390-023_TRINITY_DN25071_c0_g1_i1:577-74(-)
ATGGGACGGGGAGCATCCGCTACTCATCCCATTATCTCCATGCGTATCCATGTAGATACC
CATGCCTTTCAAACCCATTTCCCGTGCCCATTACACCCATTCCCCTCACTCTCGCAAAGC
CATGCATGGCCACCACCTTTCATGCCCACCTCTTCAAGCTCACTCAGTCGGCTGAATCAA
CGGCGGCATTGGAGCTTCCCCTCCCTTCATCCTTCCCGTAGCTCCGCCTCCTCTTTCTCA
TCTCTCTTCCTCCGCGATCCGCGATCCACGACTTCGACTCCATCTCCATCTCCAACGCTC
TGCTGCCTCCCGACTCCGACGCCGACAACACTTGCAGCAGAGGCGGCTCCTCAAGCTCGC
TGCTCATTCCTTCGCGCCCATGGAGGACTTACCGATCATCTCCGAAACCCCAATCTCAGA
ATCATACTCCGATCCACGTCCGCGTGTCCCCGAGGTTCGCCGGAGCGTCCTGCTGCCCGC
CGCGCTGAATCGAAACCAAACTGA
>09390-023_TRINITY_DN14916_c0_g1::09390-023_TRINITY_DN14916_c0_g1_i1::g.337::m.337 type:complete len:120 09390-023_TRINITY_DN14916_c0_g1_i1:348-707(+)
ATGGAACACACACAAACACGGAATAACCATCAACCAGCAGCATTCAATTATTCTAAGGGT
CAACAAGTCCCTTCTCATGATAATTTTTTTTTTAAAAAAAAATTTAGTCAAAATATGGCC
TTTTACATCTGGCACTCCAGGATTTTATTTTCTGTTCTTTGGTTATCTTTTGCTAGTACT
TTTTGTTTCATCCAATTTGTTATGTTCTGGTGCTTCATTGTAATTACTACCTCTACAATT
TCTGGAATGTGGAATCAGTTTGTATCTTATTACAACGTTTCCCCAGGTGAGTTTAATATG
ATTGACTATTTAGTTTTTATTGCCACTTATGGTTCTTATAAATTCCAATTTTTTTTTTAA
>09390-023_TRINITY_DN14425_c0_g1::09390-023_TRINITY_DN14425_c0_g1_i1::g.343::m.343 type:complete len:106 09390-023_TRINITY_DN14425_c0_g1_i1:368-51(-)
ATGCTCAATACTCTTCCTTCAAACCCAGAAGCACCAGCATCCAGCCCTTGCTCAACAGGG
ATTAGGGCTAATTTAATGAGGCAGCTTCGTGTCCCTTCTCTGTATAGTCACATCCCCCCG
TTACATATGTGCTTCGGCCATGATGCAGATCATTCCAGCAATGATTCCAGAGGAAGAGTC
GCTTCAAACCAGACCAACGCCATTCTCCCTCTCCTAATTCCTCTCCTCGGATTTTGCCCT
AGTGCTGTCTCTCGTTCTCTCCGTCTCACCTATCTCCAATCTTGGATTAGTCTGGGTAGG
GGTGGGAGTTCCTCTTGA
>09390-023_TRINITY_DN17784_c0_g1::09390-023_TRINITY_DN17784_c0_g1_i1::g.345::m.345 type:complete len:146 09390-023_TRINITY_DN17784_c0_g1_i1:90-527(+)
ATGGGTGCGAATAAGATGTGTGAGTCAGTGGTGGTGGTAGCGGTGGTTGTGGCGGTGATG
ATGGCCGGAGTTGGTGAGGCACAGAATACGGCTTCGTGCGCGAGCGAATTGACGGCTTGT
GTGGACTATCTCAACTCAACCAGCCCACCGGCCAATTGTTGCACACCACTCAAAAACGCT
GTGGAGAACGACAAAGACTGTCTTTGCAATCTCTACAATAACCCTAGCCTCCTCCAATCC
TTAAACATCAACGTCACTGACGCTCTTCAGCTCCCCAAGAACTGTGGCATTACCGAGGAA
CTCAATTGCAATGCTAGTTCTCCATCTCCCACCGGCTCACCTCCAGCTACACCTGGAAAG
GACGGAGGTGGCGCGAGCATGGTTGCATGGACTGGAATGTCTAGCTTACTATTGTTGTGT
GCTTCTCTGATGCTTTAA
>09390-023_TRINITY_DN19737_c0_g1::09390-023_TRINITY_DN19737_c0_g1_i1::g.346::m.346 type:complete len:506 09390-023_TRINITY_DN19737_c0_g1_i1:1796-279(-)
ATGGAAGGTGGGAATCCTGACAGTAGCGAATCAAACACTCCACTTCTTAATGGTGGTTTG
AGAAATAATGAACTTATTTCCTACCAAAGCAGAAATGATGGGCTTATTCCACAACTATTT
ACCTCTGTCCCAGCTCTGAATGAAGCTGCCTCCTATCTTGCAGAAACAACTTCATTTTTA
AGTCGGTGTTTCACTGATTATTCTGTGGAACCTGCCTATTCAGTTGTGAATGAACAGGAG
CTGACAACATTTCCTTCTGAACAAACCAGAGAATATTTGGATAGTATTCACCGCCCTTCA
AGAGGAAGTTATTCTACACTTTATGAATCATATGATACAGAAACTGCTACTCCTCCTGTA
CCTGATGGAATAACGAGGAACTCACCTGGAGATACATCGCAAAATAATGGTGCTCTTGTG
GTGACCGATCATCCCCACCAAAACGGGATTTCCATATTTCAAGGCCTTATTGACCGGGCA
CGGAGAACTGTTCGTGGGTCAGCAGATGATATAGGATGGATACAACGTGCGCCAGGAATG
CCTCCAGTGGAAGATGGAACTGATAGGTTCATGGAAATTATTGATGAGATCAGGCATGGC
GTCCACAGGTTGCCCAACTCAATGATTTACTTGTTGGTTCCAGGTCTTTTCAGCAACCAT
GGACCACTTTATTTTGTTAATACAAAAATAAGTTTCTCAAAGATGGGTCTCGCTTGTCAT
ATTGCCAAGATTCACAGCGAGGCTTCGGTTGAGAAAAATGCTCGAGAGATAAAAGAGTAC
ATTGAGGAAATCTATTGGGGTTCCCAAAAACGTGTCTTGCTTCTTGGACATAGCAAAGGG
GGAGTAGATGCAGCGGCTGCTTTATCTATGTACTGGTCTGATTTGAAAGATAAGGTTGCT
GGATTGGTATTAGCCCAGAGTCCATATGGTGGTAGCCCAATTGCTTCTGATATCTTGAGA
GAAGGACAGCTCGGTGACTATGTTAATTTACGGAAACTAATGGAGATTCTGATCTGTAAA
GTGATTAAGGGTGATATACAAGCTCTAGAAGATTTAACATACGAGAAAAGGAAGGAATTC
TTGAGGAAACACCATTTGCCACCAGCACTCCCAGTTGTTTCATTTATCACAGAAGCTGGC
ATCTCTCCTGCAGTTGTAGCGACATTATCTCGTGTTGCACATGCAGAGGTACCCATAGTT
GCACCCCTAACTGCTGGCCAGCCCGCTAAAGTTCCAGTGATCATTCCCCTTGGTGCTGCA
ATGGCTGCTTGTGCACAGCTGCTTCAAATCAGGTATGGCGAGAAGAGTGATGGCCTTGTA
ACATGCCGTGATTCTCAAGTCCCTGGATCCATTGTGGTACGACCAAAACGTAAACTAGAC
CATGCTTGGATGGTCTATTCAGCATTAGATGATGATCCTACTGAAGCCAATGCTTCTCAA
GTGTGTGAAGCTCTTCTCCGGCTGCTAGTCGAAGCTGGAGATAGGAAGAGACATGAGCTT
GCAATGAAAGATGAATGA
>09390-023_TRINITY_DN19727_c0_g1::09390-023_TRINITY_DN19727_c0_g1_i1::g.348::m.348 type:complete len:107 09390-023_TRINITY_DN19727_c0_g1_i1:602-922(+)
ATGGATACCAATGAACTGGTTTTTATTGGGTGCATAGCAGATTTTTTTTCCATTCTTTTT
AGCATTCCTTTTGAATTGGTTATGCCAGCTTCAGTTGAGATCCTACTTTCTATATGTTTC
AGGGAGTACCTTGCTCCTCTGTCCCACGGCGCAACAAACCACGGCGTGTTGATTTGTACT
ATTCTAGCTGGTGCATTCGTGCAGGTATATGGGGTGTTTAAGTTCATTTGTTATATGAAT
TTTATTTCAAGAAGTTGTTTGTTTTGCATAAGCCGAAAGGAATCATGTAGCCAACCTCAA
GTAGTCTGCACTTGGGACTAA
>09390-023_TRINITY_DN19779_c2_g2::09390-023_TRINITY_DN19779_c2_g2_i3::g.349::m.349 type:complete len:119 09390-023_TRINITY_DN19779_c2_g2_i3:935-579(-)
ATGGATCTTCATAGAGAAACAAAACTGATGCAGAAGATCCAGATCTGCATAAGGAAACTT
GAAAACTCTACATTTTATCATGTCCTTTTGGATCAAGTCCAAACTCCTCACATGTTGGAG
GCTTTTCTCAGGGTTCTGGGATCTGAATTAAAGATGCAGATGGTGGTATATGGTATAGGC
AGCATCGAATCATATGAACCCCCTCGATTGCAGCTTAGCCTGGCAATCTTGCTGAAAAGA
AAGTTCAGTTGGATTGGGGACATCGAGGTATTTGATCCAATTCTTTCTGCGACAGAGTCT
AGAGTCTTGGAAGCCCTGGGTTGTTCTGTTCTATCAGTCAATGAGCAAGGTCGGTGA
>09390-023_TRINITY_DN19736_c0_g1::09390-023_TRINITY_DN19736_c0_g1_i1::g.351::m.351 type:complete len:114 09390-023_TRINITY_DN19736_c0_g1_i1:602-261(-)
ATGTGGAAGAACCTCTTTGAAAACAGATGCCTTCTCTTCACCACTACAATTCTCCAACTT
CTGCTGAATAAACCGACTCCCATGTTGATCAACACTGAATTCAACTGTGCGTCCTGTAAT
ATCAGAGAGCTCAAATTTCCGGGCATTGTTAGATTTGAGTTCTTCGAGAAAAAAGTGTTT
TTTGGGATCCTCAAAGTTGTCTGCTCCTCTTTGTCCTTGCCATCCAGAATATACTCCTAC
ATTTCTAATTGGACCTTGAGGAAACCTCATTTCATTTCTACGTCCTGGATGATTGGTCCC
ACCTACTGGAGATCCAGGCAGTATCGGACTAGAGAGAGGTGA
>09390-023_TRINITY_DN19715_c0_g1::09390-023_TRINITY_DN19715_c0_g1_i1::g.352::m.352 type:complete len:403 09390-023_TRINITY_DN19715_c0_g1_i1:1672-464(-)
ATGTCATCAGATGATGAGATTACAGCTCTTACAAAGACACCTGACAGTGAAGAAGAAATG
AAAAGGATCATGACTGAGGTTGTACAGCCAAGAAGAACTCACCCAACTGAACTGCCCGGA
GCATTCCCTGATCTTGAAAGCGCATTAGAGTTTGTACATTATCAACTCATGACAGTAGAT
CAAGCTAGAACCGAAGAGCCACCAACCCAACCAATTGAACTTACCGCTGTGACAGACAGC
ATCATGATCACTACTAAAAGGGTACCACCTCAGGAGGGATCAATTGTTCCTTGTGAGTCC
TCTGCAGTATCTGAATTTGACATGAACCATACAGCTGGTGCAGAACTACAGGCCTTGGCA
GAAGCAGGCCCAAATCAGATTGCTGTTCCTGTATGTCAGAGCCTGCCTGCATTTCCAACT
CATCAACTAGGTGAATGTTCAGCTGAGCCAGCACAATCACATGATGTTTCAGCATTCTTG
GTGGATAATTATCCAGTGACTCTGGAAGATCTGGAGGAATTTCATGCAGCACAGGACTAT
CTTTTGGAGCCTACTGTAATGCCAGATTCTGAAACCAGTCACCCGGCCTCTGAATTTCAT
GATCTCCCAGAAAGTTCATTGGCGGACCACCCTAATAATGAGGCACTGACTCATGCAGAG
CCAGATGCAACTGAGGAAGCAAGTTGCGTTCCTCATCAGCCAATTGCAACCTCTCAATTT
GAAACAAATGCATCTGAATTTTCCAATCCCATGGCTCCATTTGCAGTAACTGAGCAGAAT
GATGTGCAAGTACATACAATCAGTGGAGCAATAGGCCCATATCATAGCACTGTTCCAGAA
TGTCAAAACCAGTCTGCATCACCAACTCATCAACATGATGAATCATACACCCAACCAGCA
CTTGAATCTCTTGATATTGCAATGAACTTCCCAGATAGCAACCCAGTGAGTCAAGAAGAT
CTTCAAGCACTACAAGAAGCATTGAGCTGTGTTTGTGAGCCTTCATCACCATCTTATTTT
GATATTCATGTGCCAGCATCTCCTAATCTCACAGAAAGTCCAATGGCTCACAGCCCAATC
AGTAGATCTCTGACTGATAAAGAAGAAAAATGCATTTCAGGAATCACTCAATCCTCCTCA
TCAACCCACTGCAACATCTCAAAGCCAACCATCCAACATCTGAATTCTCCAGTCTCACAG
GCAATATGA
>09390-023_TRINITY_DN19769_c0_g1::09390-023_TRINITY_DN19769_c0_g1_i1::g.355::m.355 type:complete len:304 09390-023_TRINITY_DN19769_c0_g1_i1:1499-588(-)
ATGTTGGGCTGCTGCAATTACCACCACATTCACTATCTCCACCACCACCACCACCACCAT
GATGTTGTTGATGATGAGGAGGAGGAGGAGGAGGAGACCCATAGGTCTGTCGAAGAATTT
GAATCAAGTCGTCATAAACCAAGAAATAGAAGAAACTGCAAACCCAAAACCCCAGTTCTT
TTCTTCATACCCACCAAGGAGGTTGTGCAAGATACCTATAGATTAGCCACATTAGCAAGG
GACATGGGCATGGATTTGCATCCAACCCCATCATTGTCCCACATTATCTTCTCATGCCCT
TCATTCTCTTCCACTTCATCATCTCCATCACCATTGTCTTCCAAATCACTGCCCTCTTCA
TGGTCTTGGTCTTGGTCATCGTCTTCCTCTTCATGGCCTTTGCCAAACTATGCTGTTCCA
CTCCCTTTTCCCTCACTTTCCCAAGCCCCTCTCACCCACCTACACTCCTTTGTCACCCTC
TCAAGAGGGTTGTTCAAGGTGGTCTTTGTGACCCACAGGGGTGATTCCAACGAGGGAAAT
GATGGGAGGGCTAGTAATTGGGATTGTTCATCATTGTCTCTCTTTTCCCGGATTTCGGGT
GATCGAATTCAGACGATGGAGGGGTTTTGTAGGGCTTTAACTGGGGTGGGGTGGAGCCTT
TTCAAGACCAAGAAGAACCCATCATTGGATTCGGGTGGCCGTCGAATTCGGGGGTGTAAC
TCAGCGTATTTGTTCAGGAAGGTGGAGTCTAATCGGGTTCGGGCACGGCTGGGGAATGGA
GATGGTGGTGAAGCATCTGGGGAGTGTAGAGTTAGGGAACTGAGGTTGCCTCCACTGGAT
TTCAGGAATGCCCCTTTGAGGATTTTGCAGTACATTCTTCTGATGACTGATGACATCTTC
TACCTAGCATAG
>09390-023_TRINITY_DN19794_c0_g1::09390-023_TRINITY_DN19794_c0_g1_i3::g.359::m.359 type:complete len:111 09390-023_TRINITY_DN19794_c0_g1_i3:460-792(+)
ATGACCTCCTCCGTTCTTTCTTCCTTTGTTCAACCCAAATGGAGCCCACACCGTCCTGGA
TTCTCATCCCCTCGCTGGGATGATGAAGATGCTGCCATTGCTTTATCTGCTTCATCATTA
TTAATCATATTCATTTTTCTAGTCCTATATAGTCTTCATATTTCTAAATCTGTCATCATC
TATACCATGCCTTTAAATTTTCCCATCAATATCAATGTTATATTATTATATTATTATATT
ATATCTGACAATTGCAATTATACAATAAGAAATTTCAGAATAAATCTAAATAGTAGGTTG
GACCCATGGCTTACGCCACTTATATACCTCTAG
>09390-023_TRINITY_DN31650_c0_g1::09390-023_TRINITY_DN31650_c0_g1_i1::g.368::m.368 type:complete len:145 09390-023_TRINITY_DN31650_c0_g1_i1:205-639(+)
ATGCGTTTAAATACTCTGTCTCCGGCCGAAGGCTCCAAAAAGGCGGGTAAACGCCTGGGT
CGTGGTATCGGTTCTGGCCTCGGTAAAACCGGTGGTCGTGGTCACAAAGGTCAGAAGTCT
CGTTCTGGCGGTGGCGTACGTCGCGGTTTCGAGGGTGGTCAGATGCCTCTGTACCGTCGT
CTGCCGAAATTCGGCTTCACTTCTCGTAAAGCAGCGATTACAGCCGAAATTCGTCTGTCT
GACCTGGCTAAAGTAGAAGGCGGTGTAGTAGACCTGAACACGCTGAAAGCGGCTAACATT
ATCGGTATCCAGATCGAGTTCGCGAAAGTGATCCTGGCTGGCGAAGTAACGACTCCGGTA
ACTGTTCGTGGCCTGCGTGTTACTAAAGGCGCTCGTGCTGCTATCGAAGCTGCTGGCGGT
AAAATCGAGGAATAA
>09390-023_TRINITY_DN31603_c0_g1::09390-023_TRINITY_DN31603_c0_g1_i1::g.370::m.370 type:complete len:129 09390-023_TRINITY_DN31603_c0_g1_i1:392-6(-)
ATGAGCCGGATGTACCACCGGAGATGCCTGGGCCTCCTACTGTACCGGAGCTTCAACCTA
TTCCGCCGGACTTGCCCGCCGATCCTCCACCAAACTCTCCAGGGCCAAACCCGGGCCCCG
ACATGCCGCGGCCGCCGATTCCCTCTCCTCCCGGACCGGAAGTGCCCCTGCCAGTACCGC
CGATTCCGCCACCCGACATTTTGCCGCCACAACCGCCTGAGATTTTACCTCCGAAGCCAC
CAGAATTTTGGCCGACGGACCCACCAGAAATCGAGCCGCCTGAACTACCGGATCTGCCTG
AGATTAAGCCACCTAATGGTCCATTTTTTTTCTGAGAAGTTTTCATGTAAATCAGCAAAT
ATGTGCGGATCAGGAAATAAATTATAA
>09390-023_TRINITY_DN12971_c0_g1::09390-023_TRINITY_DN12971_c0_g1_i1::g.375::m.375 type:complete len:330 09390-023_TRINITY_DN12971_c0_g1_i1:1108-119(-)
ATGGCTGGGGCTGCAGTTGGAGGAGCATTTCTCTCGGCTTCACTCCAAGTTCTATTCGAC
AGGTTGGCTTCTCGTGAGGTTCTAAGCTTCATCCGAGGGCAGAAGCTCATCAGTGATGCA
CTCCTGAAGAAGTTGGAAAGGAAATTGCTGATTGTCCATGCCGTGCTTAACGATGCAGAG
GTGAAGCAATTCATCAATCCATCAGTTAAGAAATGGCTGTACTTGCTTAAAGAAGCTGTA
TATGATGCGGAGGACATATTGGACGAGGTTGCCACTGAAGCTCTGCGATGCAAGATGGAA
GCTGCAGGCTACCGAACCAGCACTGGCCAGGTGGGTAACATCATGTCTACTTGGTTTCAT
GCTCCATTTGATAATCAAAGCATAGAGCCGAGGGTGGAGGAGATCATTGATAGACTAGAA
GATATCGCGCATGACAGGGATGCCCTTAGGTTGAAAGAAGGTGTTGGTGAGAAACCGTCA
CAAAGATGGCCTTCTACTTCTTTGGTAGCTGAATCTCTTGTCTATGGTAGGGATGGTGAG
AAACAGAAGATGATTGAACTGTTGCTGTCCGATGATGCAAGAAGTGATGAGATAGGTGTG
ATCTCCATAGTCGGCATGTGCGGGGCTGGCAAGACCACACTTGCTCAGCTTCTATATAAT
GACCAAACGGTGAAGGAACACTTTGATTTGAAGGCATGGGTCTGGGTTTCTGAAGAGTTT
GATCCTATCAAGGTTACAAAAACAATTCTTGAGGCAATTCAAGAGTTTGATCCTAATGCC
CAAGAAGTGATTACCAACGACCTAAATCTACTTCAACTTCAACTGAAAGAGAGCATTAAT
ATGAAGAAATTCCTACTTATCCTTGATGACATGTGGAATGAAGACTCTAACCATTGGGAT
AAGTTACGAACTCCACTCATAGTCGGCTCAAAGGGAAGCAAGATTGTTGTAACTACCCGT
AATACCAATGTTGCTGTTAATGTATATTAA
>09390-023_TRINITY_DN5365_c0_g1::09390-023_TRINITY_DN5365_c0_g1_i1::g.381::m.381 type:complete len:112 09390-023_TRINITY_DN5365_c0_g1_i1:26-361(+)
ATGGCATGGTCCCACCCACAAGTGTGCCTGTCATTGTGCGTGAATACCGAGAGCATTTGT
GGATATAAAAGGACCGCACAGGAGCTCTTTATACTTCTAAGTTGGTACTTGAATCCATAT
TACAGGCCAGTGATCAAATACATACAGGATAATAACGGAAGTGTCTTTCAACACTTGGGT
CACTTCTCTAATCATTCTTTATGTTTGATAACAATATTTATGATGTCAAATGGGTCAACA
TGTTATATTCTTGGTGACCAGACCCAAAGAAGAGTGCGAACTGGTCGCCTCTCTGGGCAG
TTTTGGGTGACACGCTATCATATCTCGTCTTTTTGA
>09390-023_TRINITY_DN10699_c0_g1::09390-023_TRINITY_DN10699_c0_g1_i2::g.386::m.386 type:complete len:150 09390-023_TRINITY_DN10699_c0_g1_i2:641-192(-)
ATGGATATCAATCGGCTCAACTGTAGGCAAACCTGGCATATGATCAGGGCAGTTCACAAG
AGTCTCACTCATCAAACCCGCTTTTCCCTTCTTCAAATCAATCAGACTCTCCACACTTTC
AGGTTTCTTGTCCAACTTATTAACAATTTCCATCAGATTTTCATAGGAAAGCCCATCCAA
TTCCAATCCAGTCTCAGAAGTCTGCCCTTTGGTTTCTCCATTTTTTTCCTGCAACTTTTG
GAGCTCAAATTTAGCCCTCGTCTTTCTGCTTTCAAGAACACCAGACAAATCAACTGTCCT
CTTTTCATGCTCTTCCTTCCTCTCATTGATGTACTTGTTAATTATCTGTTCAACTTCGTA
GTGATTTTCAGGCCAAACACAAGGCTGAGAAGAATAGGTGTAGTTGCCATTAGGACAACA
TATGATCATACATGCTTCAACACCACATAG
>09390-023_TRINITY_DN33601_c0_g1::09390-023_TRINITY_DN33601_c0_g1_i1::g.390::m.390 type:complete len:108 09390-023_TRINITY_DN33601_c0_g1_i1:158-481(+)
ATGTGCTATACTGCCATTGTTCACACAAATGCACTCTACAAAGGACCTCAAGATTGTTCA
CTAAAAACACTAGCTGCTTCATTGTCTCAACATTTTGTTGGTTTATCCTTCCAACTACGG
AACAATAAATATCAAGCATATTATGATATAGAGGAGGGGAGAGTACAATTAACTACATAT
ATCCTATTAAAAATTCATCACACTGGAGATAATTACTATGAAAATCATGCCAACATATGC
CTCCTTTGCAGGTCTTCAAGCAAACCCGATGAGGATGGGATAGAAGTACTCCTACTGCAT
CAACAAGAAGGGCGACGGATATGA
>09390-023_TRINITY_DN17940_c0_g1::09390-023_TRINITY_DN17940_c0_g1_i1::g.395::m.395 type:complete len:105 09390-023_TRINITY_DN17940_c0_g1_i1:1035-721(-)
ATGGTGGGTTTTGGGAACTCCAACTGTTCCTATTCGACCTTTCAAATCTTAGAAAAGGGT
CATGTAATTGATTTTGTCATCCCTTTTATTGAACTCATTGTTGGAACTTGCATTTCCTTA
ACTCATGAAGACAGTCTTCATTCTTGCAAATCTTACTTCGATTCATTAATAAAAGATGCC
ATGGAGGTTCCTCTTGCTAATTTGATTTGGAAGGCAAAGATTTCTCCAAAAGTTCATTCC
ACAGCTTGGTTGGCTATGCCCAATAAAGTAAACGTCAAAAGTATGCTTCAAGCTAGGAAA
CCTAAAATACTATAG
>09390-023_TRINITY_DN15328_c0_g1::09390-023_TRINITY_DN15328_c0_g1_i1::g.405::m.405 type:complete len:107 09390-023_TRINITY_DN15328_c0_g1_i1:512-192(-)
ATGTGTGTTGCAAGGTGGCCAATGGAGGTGACAAGGTTTCGGATTGGAAAGAATGTTTCA
AGGCGTTGGTGGAGAAACCAGATAAGCAGCTTCAATGACCATGGCCAGTACCCAAACAAG
GCATGGGAACAAGCTTTACTTTCTTCTTTCATTATAATCTACTTTACAGACATTGCATAT
CTGATCATGAATAGCAAACCCCTGATTAAAGTATTCATCAACCCAAAAAAAAAGGGTTGT
TCAATCGAAGAGGAGAATGGGGTTCTTGGAGGTCTAGCTCAAAAAATTGGTCCAGCACTG
GATGTAGCTCTTCTTCCCTGA
>09390-023_TRINITY_DN12502_c0_g1::09390-023_TRINITY_DN12502_c0_g1_i1::g.412::m.412 type:complete len:115 09390-023_TRINITY_DN12502_c0_g1_i1:1382-1726(+)
ATGTTCCATCTCCAACTTCATCCAGTTCCCCACCCCCACCGGTGGCAAGCTCACCTCAAA
ATTCTCCTTCACCCCCTCCTCCATCAGGTTCTGAACCTCTTTCTCCACCCCCCACCCCAG
CAAGATCCACCATATCACCTCCTCCTCCTTCAGTCCCCTCATCCTCTTCACCTCCTTCTA
TTTCTCCTCCTGCTCCTCCAAGTAACTCATCAGACACTGGAACCCCTACTTCCTCTCCCT
TACCCTCCATTCCATCAGAAAAACCAACTGCAAGATCAACTACAAATACAACAGCAAATT
CCACATCCGCCGATAATGGGGGCATTAAGGCTGGAACAATGGTGA
>09390-023_TRINITY_DN12535_c0_g1::09390-023_TRINITY_DN12535_c0_g1_i1::g.414::m.414 type:complete len:112 09390-023_TRINITY_DN12535_c0_g1_i1:135-470(+)
ATGAACAGCCTGCAGCTATGCATATCTGAGTCTCTATGGAAAGATGATATGCGTGTTCCA
TGTGGTGTAAAGAATGGTACAGGCTCCTATAAACCCCATAGTATATCAATACTGGTCTCA
AAACTATTACCTACGAATTTGCCACAGACGGGGGGTGGACAAAAGAAAGAAAAATCTTGC
AGAAAGATATCAATTAGTGCCTTGATGGTTCCCAAAGCAGATCTGTTTGGGTTCCCATTT
CCAATCCATCCTTCTTTCAAAACAATCCCGAGTTTCCTTTTGCGAAGCCAAATTTCCATT
AAAATTAATGGGATTGTGCTTCAAGAAGGATGTTAG
>09390-023_TRINITY_DN4522_c0_g1::09390-023_TRINITY_DN4522_c0_g1_i1::g.417::m.417 type:complete len:189 09390-023_TRINITY_DN4522_c0_g1_i1:868-302(-)
ATGTCAAGAGCTTCATGGGGCCTTTTTGCTTTCCCAAGAACTGCTAAGAGTTTAGTGTAT
ACAAACCTGCTCTTGTACCGTCTGTTGTCCTTATCCTTATCGGTGTACACCCATTCCACA
ACAGATAATGCATGCTTCCAGTGTCCTCGAGCACCAAGTTCTTCAACAATTCTCAGTAAC
TGGCGTTCTGTGAACTGTAATCCAGACTGTTTCATTACCCTGGAAAACTTCCAATCTCTA
ATTGTAATGTCTGCAGCAGTAAGCCTATCAACGAGAAACCTAATAGCATCAGCATCTCCA
CCGCGACGCCTTGCCGGACTCCACCCTCTCCGTTCATTCCCCGAAGAACCTTGTTCAACT
TCAACATCATCATCCAAAAGCCACCTGACCTCACCACGCTTCTCAAGAATTTCGCTCAAC
TCCCTCAAATGCTCTCTCTTCAGCCTCTCTCCACCGTACTCCACACTCCCATTCAGAATC
TCTTTGAACCCAGGTCTCTCCCACGGCTTCCCAACCATCAAAGCCTTGGACAACTTTGTG
TATTCGCGCTTTAGGGTTCGGAAATGA
>09390-023_TRINITY_DN19228_c0_g1::09390-023_TRINITY_DN19228_c0_g1_i1::g.421::m.421 type:complete len:110 09390-023_TRINITY_DN19228_c0_g1_i1:96-425(+)
ATGGCTGGTGGCTGCTTCGTGGAGAATAGTGTTGCCGTCGTTGTTTTTTATATCAGCGAG
TGGACGGTTGAGATCTTTAGGCAACATATTCAGCAAGTCGAGTACCACGTCGCTTTGTGC
GGCGTGAGCGGCCACGTGGAGGACTGTGTCATTGTGAAGACTGATTCTCTGCAACGGCCC
TTCTGGAAGTTTATGGCAGACTTTAGCCACATTCTCGTAGTCTTTCTTCATCAAAGCCTT
GTACAGATCGGCAATGCTCTCTTGTCTGATATCATGGTTGACCGCCATGAGAGCGTCTTT
GGAGAGGGGATAGCAGAGAAGAAGGCTTAA
>09390-023_TRINITY_DN19257_c0_g1::09390-023_TRINITY_DN19257_c0_g1_i1::g.423::m.423 type:complete len:104 09390-023_TRINITY_DN19257_c0_g1_i1:1231-920(-)
ATGCCTCACCTCACCAGAACCCCTTTTCCATGCACTGTGAAGCTGCTGCCCTGCCTTACA
TTACCTACAGAAGCTCAAGCCCCTGACCTCTTTCAGTTATCAACAGACCAGAGGAAAAAA
AAAATAGAAGGAGATCCTATATTTTTCCTTGTTTTGGCGTTCATCAGAAGTACATCTGAA
AAGATTGCTGCCTTGAAACATAACAAAATCCAGCAGTACCTCAGTGGCCTCTTGACATAT
TACTTTCTGGTAGTCTGGAATCCCTTCCAAATACAACCAAAGCTGAAAGCTGAAAGCTGG
CTGATGGACTAA
>09390-023_TRINITY_DN19273_c0_g1::09390-023_TRINITY_DN19273_c0_g1_i1::g.424::m.424 type:complete len:117 09390-023_TRINITY_DN19273_c0_g1_i1:524-174(-)
ATGGTCCGGCTCATGTTGGGGGTCTATGTTGGAACCAACCAACATGGATGGTTATTGCAC
TTCAATGTTGGATCTCATTTTCTCAGTTTGCCTTTTCATCTGATTTCTGTATTATTATAT
TACTGTTATTATTATTTTGTTTTTAATGGATGCTTGCGGATGCAATCTAGTGGTAGGTCA
TACTACAACCTCAATGCCTTCAAATGCAAGACAAAAGCACTGATGATGCAGGTCTATTGC
ATGATTGGCCCCAACAAAGAAGATTTATGCTTTTCTTTTTGTGCTGTTAATTTAATATCT
GAAAATTTGTTGTCTTTTTTGTTCAGAATTCAGAGCATGGAAGGAACTTGA
>09390-023_TRINITY_DN19289_c0_g1::09390-023_TRINITY_DN19289_c0_g1_i1::g.429::m.429 type:complete len:118 09390-023_TRINITY_DN19289_c0_g1_i1:388-35(-)
ATGCGCGAAGCACCCATTGATGTAGTTCTCATCCATCCAGTACTGCAAATCTCCGATCCA
AAGCGTACGAACCTCGTCGGCGCTTGCGGGCTGCGCAGGCTGGTACTGCGGCATCTGCTG
TTGGGGATGGGGATGGGGCTGAGGCTGCTGGGGTGGGTGCTGCGGCGGTGGCGCCACCTG
ATGCGGGGGCGGCGGCTGTTGGGCCCACATCTGGGGTGGTGGCTGCTGCATCATCATCCA
CGGCTGCTGCTGTTGGTCCATTGTCGGAGGTGGCATCTGAGGTGGAACGACGCCGTTGGA
TGGTTGCATCATGTTTACAAGCGTCGAAAGAAGTCCAGTGAACGGAGACCCTAA
>09390-023_TRINITY_DN13562_c0_g1::09390-023_TRINITY_DN13562_c0_g1_i2::g.436::m.436 type:complete len:126 09390-023_TRINITY_DN13562_c0_g1_i2:274-651(+)
ATGTGTCTTCAAATGTCCTCCAACCACTGCTATTCTACACCGCATCTTCCCACAAATACC
CCTTCTTCTTCACTACTCTCCTCCCAATCTTTATGGGCCTTTTGGGCTTCTCACTTTCTC
CATGTCTTTCAGAAACAAAAACTACATACACAGACGCGACCCTCGCTCCTTCTACTTTCT
CTCTCTATAATTACATCCCCCTTTTGTTCTCTCTCCCTCTCTCTTCAATCCCAATCCTTA
TCCACGTATTGGGTTTGCGGTTGTTTCTTCTTTGCTTTATTTCCAAGTTTTGTTTGTGGG
TTTAATGGATTCTCACCCACTCTCTCTCTCGTCTTTCTGTCCCTATATTTGATCTGGGTC
TCCGTTTTCTGGGCTTAA
>09390-023_TRINITY_DN16013_c0_g1::09390-023_TRINITY_DN16013_c0_g1_i2::g.444::m.444 type:complete len:105 09390-023_TRINITY_DN16013_c0_g1_i2:154-468(+)
ATGAGCCATGGTAGCCCAGGCCGAAGGACGATCCGACAAAGAAGCAGCCCATCATTGCAA
ACTTGGGGCCAGCCCGCTCATTCCATTGGCGAGTTAAGACGATTGAACCGGTTCGCACGC
TCCATTCACCTACTGGTCATTGGAGACGGTGACCGACTGGTGCTGAAAGCACTCTCGTCC
TCTTCCTCTCTCCAAGACCAAACCATCCTTAAACCTAGTTTTCAGTTTTCTCCACTGCGC
TGCAACGAATTCCGAAATATCGCCCCCCATATCTTACCCAATGTCGTCCGATTCGAGCTC
CTCCATATCCAATGA
>09390-023_TRINITY_DN25344_c0_g1::09390-023_TRINITY_DN25344_c0_g1_i1::g.445::m.445 type:complete len:134 09390-023_TRINITY_DN25344_c0_g1_i1:126-527(+)
ATGATGGCACAGTTTACGGCACAGGGACAAGGGCGGTTGAAGCCCCTAGGAGTGGAACCC
AAAGACCCATATCACTGCTATAAGTTTGGCGGTGGTTGTTGGCCCAGATTTCGAATCCAC
AGCCCCAAACTCGGATTTCTTGATTCTACCAAACTATACTCTTCATCTCTCAATACCAAA
TCAAACCATTTTAGAGCGCAAGCTCGGTTAAATGTGGGTGATAAGGGTATCTACGATGAC
GATGTCCATGCGGGTGATGGTGAGTTTGAGATGGACGAGTTGGCTTGTTTCAGAGGTTTG
GTCTTGGATCTCTCTTACAGGTCTCTCCCTCCTTTGAAATCCCCCTATTTGTTTCTTACT
TTCTTTAAACTATCCTATTTGGAGCTCTGTTTTGTTAAATAA
>09390-023_TRINITY_DN6759_c0_g1::09390-023_TRINITY_DN6759_c0_g1_i1::g.450::m.450 type:complete len:125 09390-023_TRINITY_DN6759_c0_g1_i1:342-716(+)
ATGCAAAGCTTCAATTCTGAGAGGAACTCACTACTGCTCATAAACCTCCAACTGTATAAT
AATCTGCAATGCTTATTCTCCTTCTGCTGCAAACCGAAACCTATGGCGAACAGACAACCG
ATATCAGCGTGCTCCATGATCCATCTTTGTTTAGTCCATCCAGAAGGAAGCGTATTTTCA
AAAATTCATGGTCAAATAATCCTTAGCTCTATTTATGGATTCTTGCTGCCTAGAAGTGGA
TGTTTGGATTCTGTGAGATCCTTGATGGTGTATCTTGAATCTTTCTTCCAAGCCTCTGGG
TTTTCAGTTAATAATGAAGATATGTTCTTATTTAGAAAATTTCCATCTGAGAAGCAGAGA
GGAACCCCGAGATGA
>09390-023_TRINITY_DN6733_c0_g1::09390-023_TRINITY_DN6733_c0_g1_i1::g.453::m.453 type:complete len:136 09390-023_TRINITY_DN6733_c0_g1_i1:300-707(+)
ATGGGTTGGGTCATATCGGTTTCCGAGGTGAGGCGATCAATGAGAATGCGCAGAGAGAGG
GATTCCAGAGGTGGGTTTGCCAGGAACGATGCGTCGACTAGGCGGATGGCGGTTGGGAGT
TGGTTTGAGGAGCAGAGGCGTGGGATGAGAAGGCTGATCTTTGTGAGCTCTTCTGGGGTT
AAATCGATATGTTTCTTTGCAGCCGCCGCCGCCGCCACCTCCGCAGCAGCAGAAAAAGAA
GAGGAGGAAGAAGAAGAGAGGGTTGAGAACAGGAGAGAGATTGGGTTTGAGGGGAGGGAA
GGAGCAGAGACGAAGAGACTACGTTGCAGTGGTTTCATCTCCGGCTCGAATGGGTATTCC
GGGAACGATTCGGGGGGGCAAATTACCGTGAAGGGTGGGCATATTTGA
>09390-023_TRINITY_DN8582_c0_g1::09390-023_TRINITY_DN8582_c0_g1_i1::g.454::m.454 type:complete len:344 09390-023_TRINITY_DN8582_c0_g1_i1:1436-405(-)
ATGGCTACAGTTTCCTCTTCCCAAAAACCTCTTGATGATGAGGAAGACGATGGTAAAGAG
AGGACGTGCAAAAGGTACAGTGAGATCATTTCAACCCTTCCAAAGGAAAAAGGCTGGACA
ACTGAGCATATGTATCAGTACCAGGGCTTTTGGTACCATTCCGTAGTTGGCTTACAAGGA
ATCATGTGGGTGGAAGAACACTTTAAGCCACGACATGAAGACCTTCTCTTAGTCTCCGCT
CCAAAATCGGGCACAACATGGTTTAAATCTCTCATGTTTGCTATTATGAATCGAGGCCAG
TATGATTGCTCAACACATCCTTTGCTCACCACCAGCCCTCATGAGCTTGTTCCTTTCTCG
GAAATATTCTTTCACCTAAACATCCCATTCCCAAATCCAGATACACTTTCTCCTCCTCAA
ATCTTCCATACCCACCTCCCTTTTACTTCATTATCTCAGTCTGTCCTAGATTCTCAGTGT
CGGATCGTATATGTTTGTCGAAATCCAAAAGACACGTTTGTCTCTTTGTTTCACTTCCTG
CAGAAGAAGGAAGAGGAAAATCCAAGAGAACCACTTTCCTTTGAAGAGGCATTTGAGCAA
TTTTGCAAAGGAGTTTCTGTGTATGGCCCCTTCTGGGATCACGTATTGGGGTACTGGAAG
GCAAGCTTAGAGTGGCCTGAGAGGGTCCTGTTCTTGAAATACGAGGATATGAAGGTGGAT
TCTTCATTCCATCTCAAGAGGTTAGCAGAGTTCATGGGCTATGCCTTCTCTTTAGAGGAA
GAAAAACAAGGCTTGGTGAAAGAAATTTTAAAGTTGTGTAGTTTCGAGAATCAAAGTAAT
TTGAGAGTTAATAAGACAGGAAGATTTCGAGTTGGGCACATGAGCATGGAGAACAATCCA
TTCTTTAGGAAAGGCGAGGTTGGAGACTGGAAGAATCATCTCACAGCTGAGATGGCTGAG
CGCCTTGACAGGATCACAGGGCAAAAGTTGAACGGTTATGATTTGAGATTCATGGATACC
TTAGAAAAGTGA
>09390-023_TRINITY_DN6816_c0_g1::09390-023_TRINITY_DN6816_c0_g1_i1::g.462::m.462 type:complete len:149 09390-023_TRINITY_DN6816_c0_g1_i1:630-184(-)
ATGGTCATGGAAATTGTGGTGTCTTTGGTATTGTTGTTTGTGGGTATTGCTGTTTTGATC
GTAATTCATGTGTGTATTGTTGGGAGGGCTTTTAGGAGAGCGTATGGAAATGGGGCTATG
GTTCAAAGGGGTGGCAGTGGAGGCCTAGGGATGTCCCAAGATGAACTGAAGAAGCTTCCT
TGCTTTGAATACAAGGCGGTAGCACTAGAGAAAGCGAGTAACAGCCCAGTGGATTGTGCC
GTTTGCTTAGAGAATTTCAGGAAGGGGGATAAGTGCAGGTTATTGCCAAACTGTAAGCAC
TTCTTCCATTCTCAATGCATAGATTCATGGCTGTTGAAGACACCCATTTGCCCTATCTGT
CGAACATGCGCTAGCACTCCCAAGATCAGCACGTTTTCGGGCCAGGAGAGTGGCATTTCG
AGAGATGTTGGAGCTGAATTGACATAA
>09390-023_TRINITY_DN16513_c0_g1::09390-023_TRINITY_DN16513_c0_g1_i1::g.465::m.465 type:complete len:106 09390-023_TRINITY_DN16513_c0_g1_i1:1140-823(-)
ATGATGACCCATGTATTGACCACGCCACATTCCCACCTTCACAAAAGAGCGCTGAATTGC
AATCACTTGAAGGGGTGCAAATTGGAGTTCAAGAAGGCCGTGGCAGCAAAGAGCCTTCTC
CTACCCCTAGGCGGAGAGTTAAACACACAGCGAAAAGGCTTGTCAAGCCAGCCGCCATTT
GCAAATCCCCTTTCGTCTCGCAATGTGTTCAACTATTTCCTAAAATCAGCCAACAAGAAA
GATTGGTTGTGGATCATGCGTTGTCCGAAGACGGTGAGCCAAGCGAGATCTTGTGCGATA
TGCATGGCACATATATAA
>09390-023_TRINITY_DN16513_c0_g1::09390-023_TRINITY_DN16513_c0_g1_i2::g.467::m.467 type:complete len:130 09390-023_TRINITY_DN16513_c0_g1_i2:631-242(-)
ATGTTCCTTCATGCTGAATTTGTGGGCCATGATTTCTCTAGTTGTGATATGCTATTTTTT
CCTGTTTGCGACAACAACCATTGGCACGTGCACGTGGTCAATATTCCAGCTTCAAGGGTC
GAAATCTTATTTTCGTTGCCTTTAAGAAGGGGTAACGGGATAAGTGTCGTATCGAGACGC
TTGTCTGATGCAATTGATCAAGCATTCCATGCTCATGGCATGCTCAGGCGAGTGGAGGTC
TCAAAATTTCAACATGTGCAACCCCAAATTGTGCAACAACTAAATGGATATGATTGTGGC
ATGTTCGCAATCAAGTACATGGAACATTGGAATGGGGCGACACTAGCACATTCAATTGCG
GAGCAAACAATGCTAGAGATAAGGTCTTGA
>09390-023_TRINITY_DN16514_c0_g1::09390-023_TRINITY_DN16514_c0_g1_i1::g.469::m.469 type:complete len:106 09390-023_TRINITY_DN16514_c0_g1_i1:501-184(-)
ATGAGCTTTCGAACGATGGATGAGAATATGGTCACTAGTTTCTTCTTCTTCCTTACACAA
GTAACATCTATTAGGAATCCTCCAACCCCCCTTTTTCAGTTGATCCAAAGTCAAAATCTT
GGCCCAAGTTGCTTCCTAAGCAAAGAAGCTAATTCTCGGGGGCACCCAAGAATTCCAAAC
AATACCATGGGGGAACGGTTTCACTCTCCTATCGGCCAAGAAGGAGTAGAAGGACTTAAT
AGAGAAAGCACCATCCTTTGTAGGCAACCATACCATGACATCATCGTAGGCAACCAAGAT
CCCATATTTCTTGTTTAA
>09390-023_TRINITY_DN35005_c0_g1::09390-023_TRINITY_DN35005_c0_g1_i1::g.474::m.474 type:complete len:153 09390-023_TRINITY_DN35005_c0_g1_i1:501-43(-)
ATGGGAGACCCGATAATCATACTGATCTGCTTGGCTTCGACCAAGCTCTCATCTCTAAAA
CCTCAGAAGAAATCTCCAACTCCCCCTGCTTCCTCTTTGCTCCCCTCTCTGCTCCAGCTC
CCCCTCTGCTTCCAGCTCTGGTTTTCCTCTCCTTTTCTTCTGCTCTGCCTCCTTTCTTGC
TTCCCAAGCCTCTCTCGAAACAGACCTTCACCAGAAAAATCCTCCTCAAGTTTTCTCTCT
AAAACCCAGAATATCACCCCGCTCCTTCAACAGCACTCTCTCACCGTTCCTCTTCAAAAA
CCTCCAACCATCCTCTGCCTGCCTCTGCTCTCTGAAATTTTCTTGCTGCCCAAGACACCC
AAAAATCCCCCCTCCCAGAAGCGTGTCACCCTCTTACTGTCCAACCATCCCACTCTCTCT
AACAGCCTCACTCTCTCTCAAACTCCCCCAATCTGCTGA
>09390-023_TRINITY_DN35049_c0_g1::09390-023_TRINITY_DN35049_c0_g1_i1::g.479::m.479 type:complete len:105 09390-023_TRINITY_DN35049_c0_g1_i1:327-13(-)
ATGTTGAGCGTCTGTGATGAGTCTCTGGGAGAGATGCCGAGGAGGAGAGTGGGTGATAGT
ATCGGTATTCTCATAACGGGAGTGAGAAAATTCCAAATGTGGGGGAGAATGAGTGTGAGG
GTACTGAGAGGAAGAAGCGTAACAGGGTGCAGCCGTGGAAGACAAGGCCAATTCCTCCAC
TTGGATCAGCTGGTCCAAGAAGTCCGCATCCCATTCTTCAAACCCCTCTTCTCCGCTCAT
CCCTTCCTCCTTTGGGCAAAGCCTCGACTCAGGTTCAGGAGAACTCAAATTTTACGAGAG
AAACACCTTACCTAA
>09390-023_TRINITY_DN13327_c0_g1::09390-023_TRINITY_DN13327_c0_g1_i1::g.489::m.489 type:complete len:163 09390-023_TRINITY_DN13327_c0_g1_i1:249-737(+)
ATGTATAAACTGGATTCTTACCTAAGTATCCTTGTTTCCGAACATCGCAAACCGCGGGAT
TTAACCTTGTACTGGATTCCCTATACATGTGGGGCAGCGGGCTCATCAGTTTGCTCAGTG
TGGCTCCTATGTCATGGCAGTTTGATGGGAAGTAATGACATAAAAAAAAAAGTTGGGTTC
GTGAAGCTAAGGACTCAACCATTACCTTCTGGAATATTCAAGTCTAATAGATGTAGTATG
CAGGGCAGTTCCCAATCATGTAACTATGGTGAGTGCTTTTTATCAATTTATGTTGACTTT
GGGGCGCCCGAAATGGGTATCTGGATACATGAATCCATAAGGATAAGTGAGGAGTGTTAC
CAAAAGCAAACTGCAGCTATGTTTCCATCAGCCCTTATTCACTCTCCTATTGTCAAACAC
GTCAGATGGTTCAGGACATGGGAGTCTTACCTTGCGCTCAGTGGGATGCATGTGGTCTAT
TGCTTTTGA
>09390-023_TRINITY_DN21938_c0_g1::09390-023_TRINITY_DN21938_c0_g1_i1::g.496::m.496 type:complete len:115 09390-023_TRINITY_DN21938_c0_g1_i1:408-64(-)
ATGGCCAAAAAAAGGGCTCTGGAGGATTACAAGAAATGGGCTTTGTTGGAAAAAACTTCG
TGGAGACAAAAGTCTAAGGAAATTTGGTTGAAGGAGGGAGACAAGAACACCAGATTTTTT
CATAAGATGGCTCATGCCCGTGCGAGGAGGAATTTATTAACCAAAGTGAAAATCAAAGGG
GTTACACTGACCGATGAAAATAAGATTTGGGCTGGGGTATGCAGGGCTTACCAATCTTTG
TTGTCAGAATCAGGGAATTGGAGACCAAGTGTAAGGGGTTTACAATTTGGAGTGTTGGGG
GAAGAAAAGTCAAGAAAGTTAAGAGTTGCCTTTTATGGAAAATGA
>09390-023_TRINITY_DN21972_c0_g1::09390-023_TRINITY_DN21972_c0_g1_i1::g.498::m.498 type:complete len:101 09390-023_TRINITY_DN21972_c0_g1_i1:668-366(-)
ATGAGATCTATTTTGTTTCCATTGCTTCCATTCCTTCTCACTAGCATCAACACTTCCATT
TTTCCCAGCTATCACATTATCACCTCCTATGTTTATCCCCATAGCCTTCAACATTGTACT
GCTCCTGTTCAGGCAATTGCCTTCACTTTTACTATTTCACATGCTTCCAACCCATTACTT
CCTGTGTTACCTTCAGCAGGCAAGCCCAGACCATTGGAAGAGCCACATTTTGGAGCAGCT
GCTGTCATTTTCTTCAATCACAACTCCTCATGGCTTAGTGGCAACCGGTGTTTTATGTTT
TAG
>09390-023_TRINITY_DN21908_c0_g1::09390-023_TRINITY_DN21908_c0_g1_i1::g.500::m.500 type:complete len:112 09390-023_TRINITY_DN21908_c0_g1_i1:119-454(+)
ATGACAATGGTGATGGTGGTGGCAGTCAAATCCGAAGCACTGCATCAGAGAATAACCGGC
CGCGGAGACGCATCTCCCTATTCCTCTAAAGATAGAGGACACCACCAAGCATGGCCAGCA
ACAGCACAGCAAGAGGAGACCATGCTCATCATCATCGTGGTGGTGGTGGTGGTGATGACC
CATCAACTTTCTTCAACCTTCTTCACCCAGGATTTCTTCAGGAGCCTTGTTTTATCTTCT
CTTCTGCAACTATCAACCACCCTGAAGCAAAACTGGGTCCTTGTCTGGGAGAGAAGCAAA
GATTTGGTGGAAATCCAGAATCCAGAGGAAGATTAG
>09390-023_TRINITY_DN14747_c0_g1::09390-023_TRINITY_DN14747_c0_g1_i1::g.506::m.506 type:complete len:157 09390-023_TRINITY_DN14747_c0_g1_i1:573-103(-)
ATGTTTCAGTTCTCAAAGGGAGAGAGAGAGCCGGGAAAAGGAAAGGGAGAAACAAAGAGA
ATCAACTCTGATGTACATAGAGAAGTGAACAATGAAATAAACGAGAGGGGATCAAGCAGC
AGGGGCCCTAATGAAGCGGAGAGAGGAGGGGGAAGCGAAGGGGAGACTGCGGAGGATGAG
AAAACGAATTCTCCTGGGGAAAGGGGCATCGTGGAAGAGATGCTCCAGCACCCTTGCCAA
CAGCGCTGTGTACTCCTCCATGAGCTCTGCTACTACCGCCACCAATATCATCCCTTCTAT
CACCCACTACACTTCTCTGCTTCAATTTCAAGTTATGGGAATGGGCCTTCAACTCCAAAT
GAGGGGAGAACCACGCTTCAAACTCTGAAGGAAACAAAATCTAACAGGTCTTCTGTCTTG
GTCTGCAACTGGTGGTGGAGGCTACGCTCTCTTTCTACTCAAATACTTTAA
>09390-023_TRINITY_DN25890_c0_g1::09390-023_TRINITY_DN25890_c0_g1_i1::g.510::m.510 type:complete len:116 09390-023_TRINITY_DN25890_c0_g1_i1:347-694(+)
ATGTACTATCAAGGCACCAAACAGTGTCCCAAGAGCCACACCAATACCAACAATCAACCC
AAACAGACTCTTGATCAAAAGGGGTTCTATTCAAAAGGGCTTTTGCCAACAAGGACCTCA
GTATTTCAACAAGAAGAAACCGACAAGACCCTCATCACTGCAAACAACTCGAATCAAAAA
CTGAATTTCCGAAAACAAAACCTATCCCCGGAGGAAAGCAAAACAGTTCATGGCGGAAAA
TTCAAACCCATTGCCCAAAATGCGGAGAAAAATCAAACCCTAGAATCGCATAGCATCAAA
AAGCCTAGGGTTCGAACAGAGCGCAGATACGAAAAACGGTGTAACTGA
>09390-023_TRINITY_DN15004_c0_g1::09390-023_TRINITY_DN15004_c0_g1_i1::g.514::m.514 type:complete len:139 09390-023_TRINITY_DN15004_c0_g1_i1:462-46(-)
ATGAGAAAACTCCCATTTTCAGTTCAGGGGTTAAACTTGCATGCTAGAATGCTAGAGAGG
TGCGGCCTTTCATCCCTTGCTGCTTTCATAACAATTGATTTTGGACTGTCATCTCAAGGA
TGCCATAATGGTGGTTTTCCTATTCAATTTGCATCCTGCCCTTCTCAACATGATAATTAT
TTGCCATTTCGACTGAATCTCCAAAAGATTAAGGTGCATTTTTGTTGGTCCTTCATGCCC
TTTTGTAAGGGTTTGCGTAGCCAAGTTCATTGTTGTATGTTCATTATTGTACTTCTGTTG
TGTGCTCATTCTAGGGTGTTCATTTTGTATATCATGGAAATCACATTCAAATTTCAGTTT
GAATCAAGGGGTACAGTCTTTTACAGGAATAGGCTCTCCTTAACCCTAGCACTGTAG
>09390-023_TRINITY_DN15031_c0_g1::09390-023_TRINITY_DN15031_c0_g1_i1::g.516::m.516 type:complete len:190 09390-023_TRINITY_DN15031_c0_g1_i1:104-673(+)
ATGTACGGGAATGTTGAATCAAAAATTGACTTCAGATCTCTGACAACAGAGATGCCCTTG
CGTTACTGTTTCAAACGAAGACACTCAAACCCGATTGGAGAAGCCTTTCTCCTTTGCATT
ACACGAGCCCAATTCCATCGGCCACGCGTTGACAGAAAGAAACCGTGTCAACCGTGTCAA
AAAAAAATCTCTACGCTCTTCTTTACTTTCCACGAAATCGAACTCATCAATCTTCCCACC
AGAACCGCAAAGAGATCGCCGGGCCGCACCTCCCGCAGCCGGAAAATCCTCAGATCTATC
CAACCAAAATGCAGGCAAACTTCACACCAACAAAACTCCCACCTCCCGGAAAAGGGAAAA
GAAAATCTAATCCAACAACTCTTTCCCCTAGATTTTCCCGAGAAACCCACGGAAAAATCA
ATGCGAGAGACGCATAAACGAGGAAAGGAATTTCAAAACTCAATGCTCCATTTCTTTTTC
TTTTCCTCCTGTTTTTTTTTTCCCTCTCTCCTTCTCGGTCTTCTGGAAAACTCGAAGAAG
GTGAGAAAACGAGAGAAAATAAAAAATTGA
>09390-023_TRINITY_DN3575_c0_g1::09390-023_TRINITY_DN3575_c0_g1_i1::g.519::m.519 type:complete len:228 09390-023_TRINITY_DN3575_c0_g1_i1:257-940(+)
ATGTATATCTTGGGCAAAGACAAATTGGGATATATCAATGGTGATTTCCTACAACTTGAA
CCTACAGATTCGACTTTCCGACGATGGCGAACTGAGAATGCAATTGTCAAAGGGTGGCTA
ATCAATTCTATGAACCCGACCTTGATCAGTAATTTCATTCGCTTCCCACATGCAAAAATG
GTATGGGATTCTGTTGCTACTACTTACTTTGATGGAACTGATACTTCACAAGTATATGAT
CTAAAAAGACGGGTGACTAAAATGAGACAAGCCGGAGGATCCATTGAAAAATATTACAAT
GATCTTCAAGGCTTGTGGAGAGAAATTGATTTTCGGTGTCCTAACCCGATGAATTGTGCC
ACTGATATACAAAAATATAATACAATCCTACAAGAAGACAGAGTCTATATTTTTCTTGAT
GGATTGGACGATCGGTTGGACAAGATTCAAAGTGATGTGCTACAGATACGTCATTTTCCT
ACCATAGAACAGGCCTATGCTCATGTTCGACGAGAGGAGATCCAACAGGCCATGATGCTC
ATAGGTACAGACACGATTGGAACTGTTATGGCATCAAAAAGAGTCAAGATAGGACAACAA
CAACCACCCTCTTTGCAGTTATCCAAAAATGGCTTTACAGGTGCTGGAAAACTGAATACC
AACACCAGAGCCAAGACCCAATAA
>09390-023_TRINITY_DN15221_c0_g1::09390-023_TRINITY_DN15221_c0_g1_i1::g.528::m.528 type:complete len:116 09390-023_TRINITY_DN15221_c0_g1_i1:502-155(-)
ATGGGAGCTAGAAATTGTACAAGTTACTGCATAATTTTCATGGTATTTGATTTTCTTTTT
CTTCCTACTTTCTACGGTAAACCAAACAAGAAATTTTGGATTCCTTCTTACTTATCGCTT
CTTTTTTTCCTTGTTCTTTTTTTCACTTCCCCAGTGGCTTATGACACATGCATAGCATCA
AACTTTCACAGCAGATTGTTCAGTAAAGAAAGAAATTTCAGCAGCCAGGTGTTTTACTTG
GAGATTGAATTTTCCAATAGAATTTGTACCCGCTTTCTCGCCCACAAAAGAAAAGCAAAT
GGGGACGGAGAGCTTCCAAGAAAAGAATTCTACAAACCAAAGCTCTGA
>09390-023_TRINITY_DN11430_c0_g1::09390-023_TRINITY_DN11430_c0_g1_i3::g.533::m.533 type:complete len:103 09390-023_TRINITY_DN11430_c0_g1_i3:152-460(+)
ATGGGTTCAGAATGCTTTACGGCATATCCCCATGCTACAATATACTGTGGGATCATGCTG
ATAGAAACTTATCGTAGAGGTTTCAATCCCACAAAAGCTTTGGAAGTAAAGGACAAACTA
CACCTACAGAAATACATCAAACACCAATTTTATAAAATGCAAATACATCATCACCAACAT
GCACTGTTACACAGGAATGCCCTCCAACAAACATGTAACAATGAGGGATGGCACAGTTTT
ACAGATTATTGTCTTTCCAGCTATTTGAGTTCCATGGCCCAGGAGTTCCCAGGAACCCCA
CAGAGCTGA
>09390-023_TRINITY_DN30903_c0_g1::09390-023_TRINITY_DN30903_c0_g1_i1::g.536::m.536 type:complete len:108 09390-023_TRINITY_DN30903_c0_g1_i1:403-80(-)
ATGACCAGACTTGACCAATTCAGTACCAGAAACATAGAAGCCATTGTAGTAGCGTCCTTG
CCATCTCCCTGTTTCTTTCTGGTTAGGTATAAGATATCACACATTTCAACCTCATACAGC
CTACAAAATGATGTAAGAACGACTTGTAATTTGCAGATTACGAAGAGCGTCTCCTCTGTT
GTACCCTCAGAAAATGGACCAAAGCAATTCAAAAATTTCTCTAACCATAAATGTGCCCAT
GTATGCTTAGGTAAGAGAAAATCAGAAATCAGCCTTGCCCATTCAAAAGGTCGTGTAACT
GAGTCATTGAGAATATATAATTGA
>09390-023_TRINITY_DN12049_c0_g1::09390-023_TRINITY_DN12049_c0_g1_i3::g.540::m.540 type:complete len:151 09390-023_TRINITY_DN12049_c0_g1_i3:150-602(+)
ATGGCGAACCTCTACCTCCTTCCGAATGGCCTTTTCACGGACAAAATAGAGATCAAGCTC
TATGTGCATTGTTCTTGCATGAAGAACAGGATTTGCAGACAGCAAAACCGTGCTAAGGTT
GTCACACCAACCAGAGGAGGCTTAGCTAGGGGAATTTGCAACTCGCTCAACAATGACCTT
AACCATGTGATTTCAGCTACCAAACCTGCAAGACTTCGATATTCAGCTTCAGTACTAGAC
CTTGAAACAGTATGTTGTTTCTTGGATTGCCAAGATATCAAATTTGATCCCAAAAATACA
CAATGGCTTGAGCTCGAGAGTCTATCATCCAAATCAAATGCCCAATCAGCATCACAAAAT
CCAACTAAATCAAGGCTGGATGATTTCTTCAAATGCAAACCATGCTGCAAAATGCTCTGT
AAATATCTCAAGATTCGTTTCACAACCTTCTAA
>09390-023_TRINITY_DN25462_c0_g1::09390-023_TRINITY_DN25462_c0_g1_i1::g.542::m.542 type:complete len:100 09390-023_TRINITY_DN25462_c0_g1_i1:465-166(-)
ATGGTCAGTTCAAACAGAAACATTGAGTTTATAGGAGATACCAGTAAGAAAATTCATAGG
GAAACCAAGCAGATCCCTAGAATGAAATCTTCCAAGAAGGAATGTCAAAGAAAGATCAAT
ACAGCTCGAGGTATGAGAGACAGGACACTGAGATTGCCACTTGAAATTGGCGATAAGATT
TTTTATCTGCTGCCAGACACGGTAGGCTTTGATAAAGCTAATAAAACTGTTGAGTGGTTA
CTAATAGAGGCAAAAGCTGCAATCGAAGAACTTGATGGAGACCTCCCCCAGAAGAAATAA
>09390-023_TRINITY_DN18218_c0_g1::09390-023_TRINITY_DN18218_c0_g1_i1::g.546::m.546 type:complete len:101 09390-023_TRINITY_DN18218_c0_g1_i1:356-54(-)
ATGAGCACATTAAGGGAGTCAAGAGGCAGCATTATATCCATTAACACAATTCTGCGCAAG
AAACTAGTAACTAAAATCACCATGATTACCCATCCCAGTCTCAATTCCAACCACCACCAG
ATGAATACAGAAAAAGGTCCTCTATTTGTGAAAAAGGTCAAAAAAAAAAAAAAAACAAAG
AGTTTCCAAGCTAACCTAAGGTCCAAAGTCCAACCTTCAGAAATTATCCCCAATCATCCA
AAATGTCTTACCCTCACACAACAGCAGCAATTTGACCTGCTTGACTCCATATTCCAGCTG
TAA
>09390-023_TRINITY_DN15616_c0_g1::09390-023_TRINITY_DN15616_c0_g1_i1::g.557::m.557 type:complete len:127 09390-023_TRINITY_DN15616_c0_g1_i1:23-403(+)
ATGAGGAAGCCAGTAGCTATGTTATGTGAAAAAGAAAAAAAAAAGCAACAAGATGATAGT
GAAGAAAGATATACCCCAGTGTTTGAGAAAAACAAACAGGTTTTGTCTTCGATGATTCAT
TGTAGACTCCACTTATTTTTTTACCAGCTTGAAAAGGGATTACAGGATATCAATAGAAAA
AAATTTGATCGTCAGTGTATGTTTGATCATGTCAAAGTGTGGATATTGACAAGGCACGAT
TCTTACCGACTGTTGAATCCAATTGTAGAATTCAACTGTTTCTTGAGGCTGCATGTCAAT
CAGAGAAAGAAAAAAAGAGAGAATCCAACTCGGGCAAATTCTTGCTCGAGTGTGTTTTGC
AGCATGTTTCAATTATTCTAA
>09390-023_TRINITY_DN695_c0_g1::09390-023_TRINITY_DN695_c0_g1_i1::g.561::m.561 type:complete len:100 09390-023_TRINITY_DN695_c0_g1_i1:535-236(-)
ATGCTAATATTATGCTTCTTTTTTCTCCCTTTTGGGGGGGAGAATTACCTAGGGAGACAT
AGATTTTTCACACCCATGTGGCCTAAGGGATACATGTGTGCCACAAATATAGATATACAC
AATCTCCAAGAGAAGGTTCATCCACCAATTGAGGCAAATCAAAAGATTTCAGATAACCGA
TATTCAAAGGTGGAGTGTTGTGTTGGGCGATATTGTCTTTCCAAGTGTCAAGAGTTGACT
TGCATTGCATGGAAAGTGTGTAAACTTGGGTGGAAGCAATCATATAGGAGTGTCACGTGA
>09390-023_TRINITY_DN11366_c0_g1::09390-023_TRINITY_DN11366_c0_g1_i1::g.562::m.562 type:complete len:161 09390-023_TRINITY_DN11366_c0_g1_i1:855-373(-)
ATGCATGGGAGGCAACCGTCCGACATGGGTGAACGCGGTTGTTCTGGTGGCACGTATCCG
AAATATCCAGACAAATCAAGGACCAGTCTCCAGAAATATTGGAGGAGTTACGTGGCTCTG
AGCGCTGCCGTCTTCACTGACCTCGGCACTGCTCTCCTCGCCGGCGACGCCGCCATCTTC
CTCCTCAGGTTCGCCATCGCTCTTGCCGTCTTCATCAGCGGCGCGTTCGCCAGAGGCCTG
AAAAGCTTCGCGGCCTTCCATGCACGCATGCCACCCCTCCCCACGTTTTCTTGCTGCGTG
CGCCGCGTCCGTGAGACACTTGCTCACCTCTCAGCCATCCTCACCCGCTCCAACCAGGCG
GGCAAGTGCATCAGCCACCATGACGGCGGCACCTTCTGGATGCCGCCAGGCCGCCGCCGC
GGCTTTCCTCTCTCCGTCCTAGCCCCTCTCCTCTACGCCGCTGCTGGTGGAGGCTTCGCC
TGA
>09390-023_TRINITY_DN16703_c0_g1::09390-023_TRINITY_DN16703_c0_g1_i1::g.580::m.580 type:complete len:106 09390-023_TRINITY_DN16703_c0_g1_i1:272-589(+)
ATGGGAAGCAAAAGAGTCGATTTCGAAGTTCAAAATATGACACGATTAAGGCTGCTAAGA
GCAGATCTACCATGCAAGAAAGTAATCTGTCTTTTGGGGTCTATAAAGAGATTAGTCTTT
GCAAATACATCATCAATCAGCAAATACTCTGAGACTCCTTCATATTTTTGTTGTCTTTGC
AAAATAGGTCATTGGTGGGATACCTTCGGCGACATCCAGAGGATTCAAACCAGCTCCACT
TGGGAGCAACCACCACCCATAAGGCACCGAGAAAATGCTGAGCAAGTTAATGGACAGCAA
GGACTGGATCGGATGTAG
>09390-023_TRINITY_DN19382_c0_g1::09390-023_TRINITY_DN19382_c0_g1_i1::g.594::m.594 type:complete len:100 09390-023_TRINITY_DN19382_c0_g1_i1:254-553(+)
ATGGAAAGAAATTGCCTTCATAGCCTCCAAAGCCAAGAACATAATTGCCTCACTTCTGGA
TCTACCATTCCATGCAAGGTTGCAAGAATGCCAATACACAAGTTAGATGAAAGAGACATT
TCATGTTGGGTCTCTAAACAATCCCAAGTCTACTCACTATGTGTTGCCACCGGCTCAGCA
TGTCCTATTAAAGTCCTGCTTCGAACACAAATTCACTACGACAAAAAGGTGAATTTCTGT
TTTATCGTTGATTTGACATCTAAACTTCTTGGGATGTGGCCGTGTATATCAGTAGACTAA
>09390-023_TRINITY_DN19373_c0_g1::09390-023_TRINITY_DN19373_c0_g1_i1::g.595::m.595 type:complete len:155 09390-023_TRINITY_DN19373_c0_g1_i1:614-150(-)
ATGGCTAAGAACCGAGACAAGAGGAAAGGGTCAGGTCTTCCTTCTGCATCCCACACTTCA
ATCACACTGAGAGAAGAAAACAGTGGGCGAAAGCAAAATAAAGCCAAAGGAGGTTCCACC
AATATGAAGTCCATGTTGAAACTGCAGCACTTGAAGAGTCTGGCAATGTGGGCTAGTCAG
GAAGCATCCATTCCTTCTCTAGGTGCCTTTTTTGGGCACCGTTTGATGTCATGTGGAGTC
CCAGATCAATCCTTGTTTCCTTGCCAGAGATGTGAAACAATTCTTCAGCCTGGCCACAAC
TGCACCGTCCGAATTGAACCAAATAGAGCAAGAGCACAACATGGAACCAAGAAATCTTAT
GCTTCAACTCAAAACAATGTCATCTACTGGTGCCATTTCTGTTCACATCATAATGTGAAG
AGGGGAACCCCAAAGGACCATACAAAGAGATATGTCCAAAGGTGA
>09390-023_TRINITY_DN19330_c0_g1::09390-023_TRINITY_DN19330_c0_g1_i2::g.598::m.598 type:complete len:152 09390-023_TRINITY_DN19330_c0_g1_i2:681-226(-)
ATGAACCCCAAAATTTCTGATTTTGGCACTGCCAGAATTTTTGAGCCAAATGCATCAGAA
GCAGAAGCCAGTAAACTTGTTGTAACATTTGGTTACATGCCACCTGAGTATGTCAGGGAG
GGAAGGTATTCACCGAAAACAGATGTTTATAGCTTCGGGGTCCTGATGTTGGAGATTGTG
AGCGGCCAGAGGATTATTCCCCCGAATTCTAAGGATGACAACTTAAGTCTTATACGAAAT
GCTTGGAAGTTATGGGGAGAACGCAATAGCTTGAAACTAGTGGATCCAGCGATGGTGGGT
CCCCACTCAACAACCCAAATAGAGAGATGGATTCGTGTTGCTCTCTTGTGTATACAGAAG
CATGAAGAGAGGCCTACAATGTCAGATGTTTGCTCCATGCTTAACACAAGGGAGCCACCC
GAGCCAAATCCACCCGCAATTTTTGATCTCAGATGA
>09390-023_TRINITY_DN5136_c0_g1::09390-023_TRINITY_DN5136_c0_g1_i1::g.602::m.602 type:complete len:119 09390-023_TRINITY_DN5136_c0_g1_i1:437-81(-)
ATGTTTGGACACAGCAAAAATACATTGACTTTCATGTGTTTTTTATACTGCTCCCATGCA
TCAAATGTACTATCTATTAATAGGCTAAAGCACAAGGCAGCAGACCAAAATGAAGGTCAT
CAACACAGTTCTCCAACCATGAACACTCACGATAAGCAGCAGAAATGTTCCACCTTTAAA
TCAAGAATTTCCTTCACTGGAAGGCACAGGAAACTACAACTGCTCACAAAATATGATTCG
TGTACAACGCCAGAGCATGCTGAAATAAAACCTCTCAGCTTCTGTATGAGAAATGAAGCT
TGGGAGAGATCAAGACAATGTTCAACTGAATACCAGAGCAGAATTGATAAATTTTAG
>09390-023_TRINITY_DN23003_c0_g1::09390-023_TRINITY_DN23003_c0_g1_i1::g.607::m.607 type:complete len:109 09390-023_TRINITY_DN23003_c0_g1_i1:227-553(+)
ATGGTTCCGGATAGACTATTATTGGCAACATCCAATATTATAAGAGAAGAAAGCTGGCAT
ATTTGTGGAGGAATATTGCCAATTAATTTGTTTGATCTTAATCTGAGAGCCATCAGAGTC
GTCGTCTCTCCCATCCAGCTTGGTAAATTTCCTGAAAGTTTGTTACCACCTAAATCCAAG
AGCCCCAAAGACGTGCAGTTTCGCAGTGAAGGTGGTATATCTCCAGATAAGCTATTATTA
TGCAAGTGCAGTGCTTTAAGTTCAAACAAAGAGCCCATGGAGCCAGGAATTTTGCCTGAA
AGATTATTGTTTCCTAAGTTCAAATGA
>09390-023_TRINITY_DN26088_c0_g1::09390-023_TRINITY_DN26088_c0_g1_i1::g.618::m.618 type:complete len:103 09390-023_TRINITY_DN26088_c0_g1_i1:495-187(-)
ATGAAAATTGGAGGAGCCACTTGCGCACCAACCTCTTCCATCTCTCGAAAACCACAAAAA
AGCCTCAAAACCCCAAACCTTTACGGACTTATAGCCTCCATGGACATCAATCTTGAATTC
ACAAACTCTCTATGCCCAGCTCCAAAGCCCCCAAAAGAAAAAAGGGACTCGCAAGTCGCA
ACAACCAATTCAGCGGTCCTCAGATCTACGGATCCCTCCTCGCTGGTAGCCGAACAGAAC
CGAATCGGAAAAAAGAAAATTGCGACGGGCGGGCGATCTGGAAGAAAAGAAACCGATCCG
AGAAGATAA
>09390-023_TRINITY_DN8890_c0_g1::09390-023_TRINITY_DN8890_c0_g1_i1::g.622::m.622 type:complete len:188 09390-023_TRINITY_DN8890_c0_g1_i1:470-1033(+)
ATGAAGTTTGAGAAGGCACCCGATGGCTCCTGGGTTAGGAAAGCCGAGCGACAGGCCCGG
GGACATGATCAGATGCACCCCGGAGCAGAGGAGGAGGCCGAGATCAGAGAGATGGAGGAT
GGGTTGGACCCTCAGAGGGACTTTGAGCAGAGAGGGCCCGAGGTTGACATTCCACCTTCA
CATCAGTCAGAGGGCATTCATGTTGAGGCTACCTTCTCCGAGCCTATGATGACTGAGCCG
TCCTTCACAGCAGGCCCTTCATCTCAGCCATCATTCACCGAGCTACGATCTCAGGCACCT
CATGTTCCTGATCATGCGCCTTGGATGGATCTCTCCGCGCAGATCAGCTCTCTTGGGACT
CGTATGGAGGAGCTTGCCCTAGTCCATGACTCCCGCTTCTACTCTATAGAGGAGCATCTC
GATCAGTATCAGGGCGGCTTCACATCTCAGTTTGAGCATCTCGTACAGAGGATTAAGCGT
CTTGAGAGCCGCCAGGAGAGTCAGCACGAGGAGATGATGGCTTACCTCCGTTCTGTGTTT
CCCCCACCACCTCCTCAGCCTTGA
>09390-023_TRINITY_DN7142_c0_g1::09390-023_TRINITY_DN7142_c0_g1_i1::g.625::m.625 type:complete len:102 09390-023_TRINITY_DN7142_c0_g1_i1:157-462(+)
ATGGTCAAGTCCTTCGGACTTGTCATGACTGTGTACCTGTACCACGCATCCCAACATTCA
CCTTCGCTAACTAAATTCTGTGATTGTAGAGCTCTTTGGAATCTCCAAAAAAGACTCCAA
CCATCCCACAACCAACACCAGATAATTTATTCTTTGACAGTCAAGCCCTTTCAATTTTCT
AAGAGGACTCAAGTCATCGCCTCAACCGACACCAGATCATATTCGAAGAGCAAGGCCGTG
TGCCTGGCAGTGGACCCAGGAATTTTTGGGGGGACAAACATTGTAGTAACCATGGATGAA
TTTTAG
>09390-023_TRINITY_DN15567_c0_g1::09390-023_TRINITY_DN15567_c0_g1_i1::g.631::m.631 type:complete len:124 09390-023_TRINITY_DN15567_c0_g1_i1:313-684(+)
ATGATGTTCAGAGGTGTATTTGTCTCAATTCTAAACTGTAAACTGGAAGAGTGCATTCCA
GCTGAGAGCAAAAAAAAAAAAAAGAAATTCTTAGAAAGGAACTCTTTATTAGACATGTTT
TGCAAGCCCTTTATTGTGCTTGTGATTTCTGTTCTTCTCACTGTAATCTATGAAAAATCA
AATTCATGTAGTTGGAGATGGATTTCAAATAGCCTGGATAGTGATAATAAGCTACCTTCA
ATAAAAGCAGCTGTTACTTTCTGGAAATATCAGACTTCAGGAGTTAGGCATCTCAAATAT
CTTTTATTTGCAAATACCACATTTGACATTTTGTTCTTGGCAGGGTGTTTTGAAAGTAAA
TCAGTTTATTGA
>09390-023_TRINITY_DN9179_c0_g1::09390-023_TRINITY_DN9179_c0_g1_i1::g.636::m.636 type:complete len:123 09390-023_TRINITY_DN9179_c0_g1_i1:78-446(+)
ATGGTGGGAGAACACACGAGGTTAGGAACAGTGCAAAAAGGTGGGAGCAACCCAAAAGTA
CCTTTGCGTGCTGCGCAAGATGGTGCAGAACTTTCTGTCTGCAGCATAGATTTGGAGACT
GATGTAGTACAGGTTGAGGGGATGGGCCCTGGGCCTTCTTCTTCGGCTCGCGTTGGGCCG
GTTGGCCAAGCAGATGTTAGGCTTCTTTTTCATAGTGTTCGCGTGTGGGAAGGCCCAAAG
GGCATTGGGCCTGGGTCTTTAACTACTGGCCTAGACCAGCCCATTTTTTTGGTTGAAGAA
GAGCGGCTTCTGCATCAGACCGGGCTGCTGCTGGCAAGGACCCTTTTGTCGTTGTCAACA
ACTCATTAA
>09390-023_TRINITY_DN18949_c1_g1::09390-023_TRINITY_DN18949_c1_g1_i2::g.654::m.654 type:complete len:102 09390-023_TRINITY_DN18949_c1_g1_i2:314-619(+)
ATGCTGAACCGAACACACACACCCCACAACACCATGTACGCAACACCAGCACGCTTGACA
CGCACACGGTTTAGGCTCATCCAGTTTCGCTCGCCACTACTCCCGGAATCATTCTTATTT
TCTCTTCCTACGGGTACTGAGATGTTTCACTTCCCCGCGTTCCCTCCACACACCCTATAT
ATTCAGGTGCGGGTCACCGCACTCGCATGCGGCGGGGTTCCCCCATTCGGACATCCTCGG
ATCACAGCCCGTTTATCGGCTCCCCGAGGCTTATCGCAGATTTCCACGTCCTTCATCGGC
TCCTGA
>09390-023_TRINITY_DN18954_c0_g1::09390-023_TRINITY_DN18954_c0_g1_i2::g.656::m.656 type:complete len:282 09390-023_TRINITY_DN18954_c0_g1_i2:1359-514(-)
ATGGATTCCAATTCCAATCCGCCCCAGCAGGGTGCTAATAATCCTCCTCCAAAGCCTTGG
GAGCGAGCAGGGACCTCATCTGGCCCTGTGCCTTTTAAACCCTCATCGGCTGGTAATACT
AGTGATGTAGTTGAGGCTTCAGGAACAGCAAATCCAGGTGAAATCGGTTCCACCACAAAT
AGGAATACAGTTGTAAATAGAAATGCTCTTGGGAGGCCTCTACCAACGAGGCCCTGGGAG
CAGCAGACAACATATGGGAACAGTTATGGAGGATTCAGTTCATATGGTGGATATGGAGGG
AATTATGGTGGTGGGCTATACGGTAACAACATGTATAGAGGTGGTTACAGCGGGCTTTAT
GGAGGAGGGTCTGGCATGTATGGTGGAGGAATGTATGGTGGTGGTGGTCTTGGGGGTGGT
CTTGGGGGTCCAATGGGTGGCTTTGGAATGGGAATGGGGGGTCCTTATGGTGATCAGGAT
CCAAATAATCCATATGGTCCTCCACCATCTCCACCAGGCTTTTGGATGTCCTTTCTCCGG
GTGATGCAAGGTGTAGTAACCTTTTTTGGCCGGATTTCAATTCTGATAGACCAGAATACC
CAGGCATTCCACTTGTTCATGTCTGCCCTTCTCCAGCTTTTTGATCGCTCGGGTATGCTA
TATGGAGAGCTAGCTAGATTTGTATTCAGACTGCTGGGTATCAGAACCAAGTCCAAAAAG
ATTAATCCACCAGGCCCTGATGGACTTCCTGCTCCACACAATCCCCATGCGAATCAGAAC
TATATTGAGGGACCTAAGGCTGCTCCTGCGGGTGCCTGGGATAATGTGTGGGGAGATAGC
AACTAG
>09390-023_TRINITY_DN18995_c0_g1::09390-023_TRINITY_DN18995_c0_g1_i1::g.659::m.659 type:complete len:132 09390-023_TRINITY_DN18995_c0_g1_i1:497-892(+)
ATGAATTCATCTAGCACAAGAAGCATTAAAACTAACAACCCAGCAAAATATATAGGCCAA
AAAGAGAGAACGTACCTTTCTATCGGGCCGTATAGCCCAAAAAAAACCACTGAATCTGGT
GGGTTGGCATTTAGGTGCTTTACGGCTAGTCATTGGCCTGGATCTTCATCGGAAGAAGGC
ATGAACGACAATCATGAAAATTTCGGCATTTACTGCTCATCGGAAAAGCTTAACCTCTGG
ATATTCCTCAACTCTCAAAAACTCAAAAGAACTCCACTTACATTGATTCAAAAAAAACAC
AGCGATGTGATCACAGAAACCGAAATTGAAAGACATAGAATGGAAACCTCAATAACAAAA
AGCAAAAAACCTTCTCCCTCAAGCCATCAGAAATAG
>09390-023_TRINITY_DN18969_c0_g1::09390-023_TRINITY_DN18969_c0_g1_i1::g.661::m.661 type:complete len:100 09390-023_TRINITY_DN18969_c0_g1_i1:1694-1395(-)
ATGAGGAGTCTACAAGGGGGGTTGCAGAATTTTTTAATAAACTGCCCATTCGCCCACAGA
TCACATCCTCAGCCAGCTGAAACTCACAAAGACTTCAAGGCCACCTTCGTAAGGGATTAT
ACTGGTCTTGCTAGCATCCAAAATATTTACTGGCAAGCCGTACCAAGGAAGGTAGATTTG
GAGGAGAAATTGCCATCGCATCCAATTTTATCCACCCTACCAGAGGCGGCAAGGAACTGC
CAGAAGAAGTTGAAGACAGGTCCTTGGACTGAGGGCTATACAAGCAATCAAAGAATCTGA
>09390-023_TRINITY_DN19146_c0_g1::09390-023_TRINITY_DN19146_c0_g1_i1::g.663::m.663 type:complete len:200 09390-023_TRINITY_DN19146_c0_g1_i1:733-134(-)
ATGATTTGTAACTTGGTTTTTCTTTGTTTGAGTTTTTTCCTGCAGCTGGTGAGTGGCCTT
CGCGGTATGGCTCTTCAACGCAATCTTCTTTCTCACCTGTTGGAGACTGCTGAGTATACA
AAATCCTTCGTGTCTCAGCGAAAAAATGATGAAGAGAAGTTGCGTTTGAGACTGGAGCAG
GCTGAAGCCAGTTCATCTACTGCTCGAGAGGAGAACAAGGTTCTTCGAGAGGAGAACGAG
GTTCTTCGAGAGGAGGTTGCTGAGGCAAAGAGCCGAGAGGATTTTATGGAAGTTCGCCTA
TTTGAGGCGGAGGATGAGATGGCTCTTTTGAGGAGGGAGGTGAGGCACCTCCGGACAGAG
GTGTCTTTTGAGAGGAGGCAGAGAGAAGAGTTGCAGTTGCGTTTATCAGGGCAAAAAGAA
GAGCTGGAGGGTGAGTTTGCTGCGGAAAGGGAGGAACTTGAAGCGGAGTACCAGAAACAA
GCTGATGAAATGTACTTATTCGGCTACCGGTGCTGTATGAAGAAACATGGCATCAAACGG
GACGTTCCTTCAATTCCTCCGGATGAATTGGAGAAGCTGCGCAGCAAACCTGCTCAATGA
>09390-023_TRINITY_DN19178_c1_g1::09390-023_TRINITY_DN19178_c1_g1_i1::g.666::m.666 type:complete len:101 09390-023_TRINITY_DN19178_c1_g1_i1:901-599(-)
ATGCTCAACCAATGCCTTTCTTGGGTATTGAAGTACAACATCCCGCCTAAAGTCTCGATG
ACCAGAGGAACTCCTTTGCACATCTTTACAATTTCTTTTCCTATGGCTACAAGGTTTGGG
TGCATTTGCTCTTCTCCCTTTTTAAATGCAAGACTTTCAAACAAATCCCAAGACTCATCA
TCTTTAAGACCTTCCACAATATATGGGGAATCAATTCCTATAACTGATGCAACTCTTGTG
ATTCGAGTGGTCACCAAGATTTTACTCCCATTTTCACCAACAGGCAATAAGGTTATGAAC
TGA
>09390-023_TRINITY_DN19100_c0_g1::09390-023_TRINITY_DN19100_c0_g1_i1::g.667::m.667 type:complete len:256 09390-023_TRINITY_DN19100_c0_g1_i1:1214-447(-)
ATGGCAGAGGGAATATCGAGCTTCTGGGGTCCTGTAACATCTACTAAAGAGTGGTGTGAG
AAAAATTATGTCTACTCTTCTTATATTGCAGAGTTTTACAACACTGTATCAAATATCCCA
TGCATTCTTTTGGCACTGATTGGCCTCATAAGTGCCTTGAGACAACATTTCGAGAAGAGA
TTTAGTGTTCTTCACATATCTAATATGATACTTTCAATTGGAAGCATGGTATATCATGCT
ACATTGCAACATGTGCAACAGCAAAGTGATGAAACTCCAATGGTATGGGAAATGCTCCTT
TATCTCTACATCCTGTACTCCCCAGATTGGCATTATCGTAGCACAATGCCTACCTTCCTG
TTCCTTTATGGTGCTGTTTTCGCTATAGTCCATTCACAGTTTCGGTTTCGCACTGGTTTC
AAGGTGCATTATGTTATCCTCTGTCTCCTCTGCATCCCCCGTATGTACAAGTATTACATT
CACACAAAGGATACATCTGCAAAGCGGCTTGCAAAGTGGTATGTGGTCACCCTTTTCCTT
GGTAGTTTGTGCTGGTTATTTGACCGTCTTTTCTGCGAGGAGATATCAGGTTGGCCTGTC
AACCCTCAAGGTCATGCAATGTGGCATGTCTTAATGGGTTTCAATTCCTACTTTGCCAAC
ACGTTCTTGATGTTTTGCCGGGCTCAGCAACGAGACTGGGCCCCAAAGGTTGTCCATTTC
ATGGGTATTTTCCCGTATGTTAAGATTAACAAACCAAAAACCCAGTGA
>09390-023_TRINITY_DN19113_c0_g1::09390-023_TRINITY_DN19113_c0_g1_i1::g.669::m.669 type:complete len:103 09390-023_TRINITY_DN19113_c0_g1_i1:114-422(+)
ATGGCTCGACCACAACCGCCAACTGGATGGACGGCCTGCGAAAATTTGATGCATAATGAC
AGCATCAAAGACTTGGCAAAATGGGCCGTGGAAGACCACGACCATCATACTGGAAATAAA
CTGAAACTTGAGTGGGTGGATTACGCATGGCATCTGGACATACCAAAAGGAGACGACAAG
ATTTGGATAATCCGTCTTAAAGCCACGGACTCCTACTACCAGGCATGTGTTTGGCAGAAG
CTTTCGACTTCCAAGTGTGATAACCAGATCATGTACTTTCGAAAGGATCCTTGCACTGCA
GGCGCTTGA
>09390-023_TRINITY_DN16490_c0_g1::09390-023_TRINITY_DN16490_c0_g1_i1::g.677::m.677 type:complete len:127 09390-023_TRINITY_DN16490_c0_g1_i1:398-18(-)
ATGGAGGTTGTTACATTTCATTCAATTACAGGAATTCACTCAACCATACCAAATTTAAAG
GCCTTCACTGGTAATCAAAATGACTATTCTCCTTTTGAGGCATCTCTTTCTGCCTATCTT
GGCTACACTCTCCATCTCCACTACTTCTGTTTATTTAAAACCAACACTCCATTGTTAAAC
TTCTCTAAAAGTTTATTCTTGGTTCATCGAGGTGGTTGGGGAGGGTTGTTCCAAGCTTTT
ATATCCAATGTAAAACCTTATCCTACTCTTTTGTATTCCAATAAATTCAGGATGCAATAT
GTGAAGCTTTGGACGGTCGGAAGTGAGTGTAATTTGGGCTTCAATTATCAAATGTCTACT
AATGAAATTATGTTCCATTAA
>09390-023_TRINITY_DN2690_c0_g1::09390-023_TRINITY_DN2690_c0_g1_i1::g.678::m.678 type:complete len:104 09390-023_TRINITY_DN2690_c0_g1_i1:358-47(-)
ATGGTAACCCATGCTGCACCATGGGCAGTTACATCACTTGTTAGCATGGGAACCAATGCA
CAATGCACACCTGCACAAGCAGCACAAGCCGAGCTCAGTGGCAAGAGCAATAACATGCTT
CAGGAGGTTTCTTCATCTTGTTACCACCAACCATTGATACAATGGGCGAAGTATGAAAAC
TTCCAACACTTCCATCACAACAAGCTGTGGCTATTTGGTGAAACCATTAAATATCAGTGT
CAACCAAATTACGGTAATTTAAGTGATGCAGGAACTTCCCCTGCTACAATTGCATTCAGA
CAAGGCGACTGA
>09390-023_TRINITY_DN32814_c0_g1::09390-023_TRINITY_DN32814_c0_g1_i1::g.690::m.690 type:complete len:106 09390-023_TRINITY_DN32814_c0_g1_i1:353-36(-)
ATGCATGGCTGCCCTGGGCCCTCTCCAAGGCCTTCCTTAAAATCCCGAGATCCACCTATC
CTCATACAAAGTGTCTTCATGCTGCTACATCCTGAACGGAGAAGGATGCGGAGCATGGTA
GTACAACCGCGGCTGCCGTTGACAGGACAGAACGCCAATGGACCTATGTCATTTGCTAGA
GTATCGCCAAGGCCTTGGTCACCTTCTACCAGCAGCATGTGGACAAGCAGCCCGAGAAGT
CCGGTGGTCGTGGAGTCCGCGACAGGTTCCAGAAATCTTATCGTTGAGGAATTAAGTTTC
GGAGCTTTGTTTCCTTAA
>09390-023_TRINITY_DN22050_c0_g1::09390-023_TRINITY_DN22050_c0_g1_i1::g.704::m.704 type:complete len:121 09390-023_TRINITY_DN22050_c0_g1_i1:694-1056(+)
ATGTGCAAAGTAGAAGAAGAAGCGGGTGATCATATTCTCTTTCATTGTACGAAAGTATGC
ATTTTGTGGCAATTGATTTTTGCTCTATATGGTGTAAAGTGGGTGATGCACTCTTTAGTG
AGAGAGTTGCTTTTGAGTTTGCTCGGCTCCTTTGTTGGAAAAAAGAGAAAAAATACTTGG
AAAGTTGCTTTGTTATTCTTGTTTTGGACCATTTGGAGGGAGAGAAATAGGAGGACCTTT
GATATTTGTGAAAGCTTGGTCCAAGCAATTATAAATTCTTTTTTGTATCTTTTTTGGAAT
TGGGTTAGCTTGTGTATTGAGGATGGTTCTTTGTCGTTGTTAGGTTTTGTGGAGACTGGT
TAG
>09390-023_TRINITY_DN20316_c0_g1::09390-023_TRINITY_DN20316_c0_g1_i1::g.715::m.715 type:complete len:728 09390-023_TRINITY_DN20316_c0_g1_i1:28-2211(+)
ATGAAAATGAAAATGGTTGTGGGTATGGGGGTGCTGCGGCTGGTTTTGTGGTTAGCGACA
GCGACTGCAGCAGCAACAGCTGAATCATCATCAGATGTAAAGCCTGGTTGCAAAGATTAC
TGTGGAAATATTATCGTTCCTTACCCCTTTGGAATATACGAGGAGAAATGTGCCTCGGAC
AAAGACTTTCTGCTGAATTGCACTGCCACTGGATTACTCCTTGGTGCCAACATTCCTGTT
GTGAGTGTATCAGTGAAGGAGGCCACACTGGTTGTCACAATTCATCCGGCTTATGACTGC
TACAACGAGTCCGGGTTGACTAATTACTTCGACCAGGCGATCAAACTGGTTGAAAACAGC
TCATTCACATTCTCTGACTCCCGCAACAAGTTCACAGCTTTGGGTTGCGATACCATGGCC
TATGTGATGGGTCCGAAGGCGCAGCTGTATGCGAGTGGGTGTAGTACTTTTTGTGATAAA
CCCGTCAACTTTGCACAATCTAATTCTTGCTCCGGTTTAGGTTGCTGCCAAACCTCTATC
CCCGCGGGTCTTCACACATTAAACATTACTCTTCGCAGCTCTGGGAACCACAGCAGGATT
TTGTGGTTCAATAAGTGTAGCTACGCATTTTTGGTTGATACTGACTCTTTTCATCTTTCA
AAGATGAACCTATCTGATGACCCCCAAATCTTTGTGGATCCCCCTGTGGTGCTTGACTGG
GTAATCAAAGGCAACTGCTCCAGACATGACTGCGGCCAGAATTCTATATGCAAAGACTCT
AACACAACTCGCTCTGGATATCTTTGCTCCTGCGAACAAGGCTATGCAGGGAACCCTTAT
CTGCCCAACGGATGCCAGGATATCAATGAATGCGAAGATCCAAAAACTTACACATGCCAA
GGTACTTGCAAGAATACAGCTGGGAACTACACTTGCAGCTGTCCACTGGGAATGCATGGG
AATGGTAAAGTGGCTTGTCAAGGATTTCGTGTCACCACATTTGTCGCAGTTATTGGAGCG
TTTGTTGTTGCTGTGGTTGCTTGTATTTTAATCTTCATTGAATGGAAGAAGCTGGCAAGA
CATAAAAATTTTAAGAAAAATGGGGGTTTGCTCTTAAAGCGCCAGAGGATAAAGCTCTTT
ACTGAGGCAGAGTTGAAGAAAGCAACCAACAATTACGACCGCAGTCGGCTGCTTGGTCGA
GGAGGTTCTGGACATGTTTACAAAGGTATTTTAGGGGATGACGTCCAAGTTGCGGTGAAA
AAGCCGGTAGAAGCGGACAAGATTCAAATAAACGAGCAGTTCCAACATGAAATTGACGTT
GTTTCACAGGTCAACCATGTCAATGTGGTGAAGCTCTTGGGGCTATGTCTAGAGACTCCA
GTCACAATGCTGGTTTATGAATTTGTGTCTAATGGAACACTGTTTCAACATATCCATGAC
CCGAATTCAGAAATCGTTCGCTCATGGAAACTCCGGCTGAGGATTGCTATCGAGACTGCG
GGAGCACTCAAGTATCTTCATTCTTTAGCCGATCCCCCTGTCATTCATAGGGATGTCAAA
TCCATGAACATACTTCTAGACAACAAACATACTGCTAAGGTAGCAGATTTTGGAACTTCA
GTGCTGATTCCGCTGGATCAAACTGCCATAAACACAAAAATAGCAGGGACATTGGGGTAC
TTGGATCCTGAGTATATGCAAACCGGAAACTTAACTGCCAAGAGTGATGTCTATAGCTTT
GGCGTTGTCGTCATGGAGCTTTTAACGGGATGGAATCCAACTCCTGGTGGAAGGTCTGTG
GATGATCCAAATAGGAATATCATTCATGACTTTCTCTGCGCCGTGGAAACCAATCGTCTC
TCTGACATTTTGAACGTTAGCATTAATGGTGAAGCTGAAAGGAAGCAGATAGAAGGAGTT
GCTGAGCTTGCAAAGAGATGTCTAAGTGGGAGTGGCGTGGCAAGGCCAACAATGCAACAA
GTGGAAGACGAGCTCAAGGGCTTGCAACGAGAAGCTGAGAATTTGTTGGCCGGTGAAAGT
GACACAGGGGAAGAGACCCAGAGCTTACCAAGTGAAATAGAGGACCGATCCTCCGAAAAG
GATGAATCCCATTCCCATACCCATTACGTGACAGCCTTTGATATTCAACCACAAGAGGTT
TCTGGCGTCATTATCTTTCCCTAG
>09390-023_TRINITY_DN13144_c0_g1::09390-023_TRINITY_DN13144_c0_g1_i1::g.722::m.722 type:complete len:300 09390-023_TRINITY_DN13144_c0_g1_i1:904-5(-)
ATGTTGAGGAGGCTCTTATTTGCCGGTTTTGCAGCCATTTTTCTACTTCTGTTACTCCCA
ACAACTTGCAAAGCCAAGCTGAATCATCATTGCTGTCACTCTTCTTGTGGGAATATTCCG
GATATAAGCTACCCTTTCCGACTGAAAGATGACCGACGCAGGTGTGGAGACAGGAAGTAT
GAATTGGCTTGTGAGAATAATCGCACAATCTTACACTTATATTCTGGAAGATACTATGTA
GAAGAGATCAATTATACTAGGAAGACAATAAGGGTGGTTGATACTGGCCTAAAGAAAGAT
GATTGTTCTTCTCTGCCTCTTCATTCTTTGACTTATGCAAACTTCAGTTACGGAGATCCA
TATCGTCTGTCCTATGAGACCTCAGATGTAAATTTCGTTGATTGTGAAGCTCCGATAAAT
TCTTCTCTCTACATCGACATGGCACCTTGCAGAAGAAACAGTTCTCCCAACTCTTCTTTA
TCTTCGATGCAAACATATTCATATGTTGTAGTCAAAGACATGGCCCTGTCAGATTTAGAG
GACTCTTGCAGTGTAGGCTTGGCGGTTGGCTTCTCGACCAGAGGGCAGAAGATTGATAAT
TCTCTTCCAGACATCCACAACCGGCTGCTGTATGGGGCTGACCTTAGATGGTTCAACCGC
TTCGGCCTCCTATGCACTTCATCCAGTGAGATATGGTTATATGGATTTGCATTTAATGGA
GAAGTTATATGGATTTGCAGCATACCTTGTCGAATTTGTAATCCAGCTCACTGGTCTTGC
TGTTGCAGCCAAGATTTTCTTAGGGGTTCCATGTGTGTTAATATTTCTGATCTACAAATG
GAAAAGGAGGAGCTTATCCATGTACCATGCCATCGAAGAGTTCATTCAGACCCACAATAA
>09390-023_TRINITY_DN18534_c0_g1::09390-023_TRINITY_DN18534_c0_g1_i1::g.724::m.724 type:complete len:209 09390-023_TRINITY_DN18534_c0_g1_i1:298-924(+)
ATGGCGGAGTCCAAGAGATCGACAGGGACGGTGAAGTGGTTTAGCGGTCAAAAAGGCTTC
GGCTTCATAGCTCCGGACGATGGGGGCGAAGATCTCTTCGTTCATCAGACTTCCATCCGA
TCGGACGGATTTCGGACCCTGTCTGAGGGTGAAACCGTGGAGTTCGCTGTCGATCACGGC
GAAGATGGTCGGACGAAAGCCGTCGAGGTGACGGCTGTCCGTGGATCTTACTCTTCAGGC
GGTGGCGGTGGGAGGGGGTTTTCCGGTGGGAGAAGTAGGGGTGGTAGTTATGGTCGATAC
GGTGGCGGCGGTTATGGTGGTGGTAGTGGTTATGGTGGTGGTGGTGGTGGTGGTTACGGA
AGAGGTGTGAGGGGTGGTCGGAGAAGTGGCAGGACAGATGACGGATATGGCGGCGGCGGG
GCGTGTTATAATTGCGGCCGAACTGGTCATTTGGCCAGAGATTGTTATCAGGGCAGTGGT
GGGGGGAGACGAGGATACGGTGGCGGTGGTGGATACTCTGCTGGTGCTGGCGGTGGTGGA
TACTCTTTTGGTGCTGGCGGTGGTGCATGCTATAACTGTGGAGAGGAAGGGCATTTTGCG
AGGGACTGCCCTAATGGTCAGAAGTGA
>09390-023_TRINITY_DN16837_c0_g1::09390-023_TRINITY_DN16837_c0_g1_i1::g.731::m.731 type:complete len:106 09390-023_TRINITY_DN16837_c0_g1_i1:467-784(+)
ATGGTGGTGCCATCGGATTGGATGACTGCAGAAAATTGGTTCAAAGTGTCCGAGGCACGT
CAAATCAACCCAGTGCTATATTCCACATTTTCTCCTTCCTTCAACCAGTTCTCTTTCTTG
TTCCAACAACACCTCCCCCCTCTCTCTTCTAATTTGTGTCTTGCATTGTATCGAAGTCTC
TTGTTTGTCATAGTCAAGTTGCATTTCATATCATTCACTGTTTTCGTGTATACTCATTAT
GTGGTGTTGGGATTCATCACCCACATACTCATTACATCCTGCATCGGTCATATTTTATTT
TTACAATTATTACAGTAG
>09390-023_TRINITY_DN16802_c0_g1::09390-023_TRINITY_DN16802_c0_g1_i1::g.732::m.732 type:complete len:233 09390-023_TRINITY_DN16802_c0_g1_i1:884-186(-)
ATGGCCAAACTACCTCTAAGTTTAGCATCAACTAGACCTTACAAAACCAAAGACTATTCT
CAACAACCAAATGGGATCTCCTTCTGGGCCTTTCTGGTGTCCATTTTCATTTACATTTCT
ATTTTCTATGTCTTCAACCTCTCTCCTTCCACTCTCTTTACCACTCCCAGGTTCTGGTTC
TTCATTTCCAACACCCTCATCCTTATCATAGCAGCGGATTCCGGCGCTTTCTCCTCCTCC
CCAAAAGAAAACCACCAAGATTTCTATGATGAATACTTGGCGAATAGTCGAGCGAGGAAC
TCTCCATCCGTTGAGGTCGTTGAGAAAAGCATTACACCAGTACAGGAGGTTGAGAATTTG
GTAGAGAACAAGGTGGTTGTCCATGAAACTAAATTAGAACTAAAAAATGATCTTGAAAAG
CCTAGTGAATCCACCCCAGAAGATACCTGTGAAGCTTACCATGACAAGAAGATTGAAGCA
AGAAGAATTCCGCGTAGCAAGTCTGATAAGGCGATATCGGTGAAGACGAAAGATGAGGAG
AACAAGACTGTCCTCCGCAGGTCGGAGACTGAGAAGCTGCGACCAAGTGCCGAGGAAAAT
GAGTTTCTGAGTATGTCAGATGAAGAACTGAATAGAAGGATCGAGGAGTTCATTCAGAAA
TTTAACAGGCAAATTCGGGCTTCAAGGGATCAGTACTAG
>09390-023_TRINITY_DN25604_c0_g1::09390-023_TRINITY_DN25604_c0_g1_i1::g.742::m.742 type:complete len:107 09390-023_TRINITY_DN25604_c0_g1_i1:436-116(-)
ATGCAAATGATTATAATGTTCCCAGCACCGGGGGTGGGGTCGGTGCGGGACGACAGGATT
TGCAGCGTTTTGGGGCGGGGTGGGTGGGGGGGCTTTTCAGCTTGTGGTAGTGAGGAAGGT
GGGGGTGTGGGGCGGGGTTCCCAATGTAGGGAGTGCTGCCAGCAAGATGATCTCCAAGCG
ACAGTGGGGTACGAACCGCACAGGGAAAGGGGAAGGAAAATAAACTGCTGGTCCGGAGGG
AACCGGCTGGTTCAAGCGGTTCGCCGGTTCAAGCGGTCCAATTCAGGTTCGATTGCTTTC
CGGTCCAATTGGCCGGACTGA
>09390-023_TRINITY_DN10816_c0_g1::09390-023_TRINITY_DN10816_c0_g1_i1::g.745::m.745 type:complete len:165 09390-023_TRINITY_DN10816_c0_g1_i1:628-134(-)
ATGAGAAGAATTCTGGTAGGACTGGACATACCTGAGGAAAGAAGGGTAGGTTTGGCAGCA
TATATGCTTGTTGATAAAGCTGATTTCTGGTGGGAATCAATGAAAAGGGTGTATGACACT
GAGGTTATGACCTGGGAGGAATTTGAGAGAATCTTCCTAGGCAAGTATTTTGGGGAGGTG
GCTAAGCATGCCAAGAGGATGGAGTTTGAGCACCTCATCCAAGGAACCATGTCAGTGCTG
GAGTATGAGTCACGTTTCTCAGAGTTGTCTTGTTTTGCTTTGGGGATGATTAGTGAGGAA
GGAGAAAAGGCTAGGAGGTTCCAGCAGGGGTTGAGGCCTGCTATTAGGAACAGATTAGTC
CCACTGGCAATAAGGGATTATTTTGAGTTGGTTAAGAGGGCTTTGTTGGTGGAGCAGGAC
ATTGAGGAAACCAATCAAATTCAGGAGCAAAAGGGGGATAGAAAAGGGAAACAAAGAATG
GGGGAAAGTTCCTAA
>09390-023_TRINITY_DN28094_c0_g1::09390-023_TRINITY_DN28094_c0_g1_i1::g.747::m.747 type:complete len:117 09390-023_TRINITY_DN28094_c0_g1_i1:334-684(+)
ATGAAGATTGAGGAAGAAATTAATTATGATGAGAAAGATAAACAGAAGAAGATGGTGAAT
ACACGACAGCCTGTGGCTTGGTTAAAGCTCACCGAATCTTCATTGACTGTCTCCTGCTCC
GCATTTGCAGAAACTATGGTAGAATTACATATATTTACAATCAGAATTATATCAATTCTG
CTGTCTGTTGGTGCTGCTGCATTGTCTTCTAATTCATCTGTACCTCAGCAGCCTACAAAT
AAATGCCCCAGAAAAATTCACTCTTATATTTTGAACAAGCCGCAGGACCAAACAAGCTAC
AGAACCCAGATCAAAAATGGGCCATGCCAGAGAAAAGCAAACTCTTCATAA
>09390-023_TRINITY_DN18614_c0_g1::09390-023_TRINITY_DN18614_c0_g1_i1::g.750::m.750 type:complete len:177 09390-023_TRINITY_DN18614_c0_g1_i1:143-673(+)
ATGACAACGAGCAAGGCGGGCACAGTAGGCGGAGCAGCATCACAGCCTACCCCTGAGTGT
TGCATGTGCGGAGATTATGGCTTTTCTTATGAGCTTTTTCAGTGCAAGGTCTGCCAATTC
AGATCTCAGCACAGATATTGCAGCAATCTTTATCCAAAGGCTGAGTCCTACCGAGTCTGC
AATTGGTGTCTGAATCAGAAGGACGACACACCAGAAAAAACCCAGAACTCATCCAATTCC
TCATCATCAAACAAAAACAATGAAGAAAACGACGGCAAGATTAAGAAAAAGAAGATTGGC
AGCGGCAGTCATGCGAAGGCTCAAAGAGGCAGTTTGCAATTCCCAGTCAACGGACCCATC
AAGAAACAAAAGTCGCCGGAGAGATCGCCGACGACCCGGAAGAGGATCGTCGCAAGCGGC
TGCATGGAGGAGAGGCTGACAAGGACAAATTCAGATGGCAGTGGGATCACAAAACATGTG
TTCAGAAACAAGGTGAGAAGGTACAAGCTGTTGGATGAGGTCTCCAGCTAA
>09390-023_TRINITY_DN18673_c0_g1::09390-023_TRINITY_DN18673_c0_g1_i1::g.751::m.751 type:complete len:329 09390-023_TRINITY_DN18673_c0_g1_i1:1299-313(-)
ATGGAATCGGGTGTGGCGCAGACTCCGGCAACGGCTGCGGCTGCGGCGACGGTGACAGCT
GCGGCAACGGCGACGGCGACGACTGTGGCGACCAAGAACCCCGATAAGAGCAAGAGAGAT
GAGTGGAGCGAAGGTGGGGTCACAAGCCTGTTGGATGTGTACGAATCCAAATGGTTGCTG
CGAAATCGAGCGAAATTGAAGGGAACTGATTGGGAGGACATTGCCCAGCAAGTTTCTATA
AGAGACAGTGGGATGAAAGCCCTGAAAACCCCCAATCAATGCAAGAACAAGATCGAGTCC
ATGAAGAAACGGTATCGCATTGAATCTTCGGTGAATGGTCCTGGTTCTTCATGGCAATTC
TATGGCAGAATGGATGGTTTGTTGAAAGGAACGTCCGTCCAAAATAGGGGCGGAGATGGC
GGTTTTGGTAATGGGGTGGCAGAGGATGCGCCAGTGGCAGCACCAAAGGTGGTGGTGGAT
GATTCCGAGAATGATCCAAGGAGAGTTTATGCTCAGGTTGTTGAAAAAGGTCGAAATTGT
GAGACGGCCGATTTACAAGGAGAGAATCATATACAGGGTAGTCATCAGAATGATGGGTCA
AACACCGTCGGAGATGATAGTGAATTCAGTGCCCCAAAGAGCAAAATAGGCAATGAAGGA
GATGGGTCCCGAAAAGTGAATCCATTTAAGCGGAGGAAAGGACTAGGGAGCGAGGTTGCA
GAGAGTATTAGGTTGTTGGCTCATTCAATGTTGAAGATTGAGCAGGCACGGATGGAAATG
TATAAGGACTCAGAACGGTTGAGGGTGGAGGCAGAGGTTAGGAGGGCGGAAATGGAGCTT
AAGAGGACAGAGATAATTGCAAAAACTCAGCTGCAGATTGCCAGACTTTTTGTTAAGAGA
CAGCGAAAGGAGGATGGTAAAAGTGGGACTTCTGCTTTGATTGCTGAACCGATGGTGTCA
GTGGAGACTGAAGAAAAAAATGGATGA
>09390-023_TRINITY_DN18608_c0_g1::09390-023_TRINITY_DN18608_c0_g1_i1::g.752::m.752 type:complete len:222 09390-023_TRINITY_DN18608_c0_g1_i1:257-922(+)
ATGCGGTTGTTTTCGTCGAGCTCGAGCGCTGCAAAGGAGCAGAATAATGGAGCAAAGAGT
CGGGTGTTCTTGTATCTCAATGTATATGATCTTACTCCTATAAACAACTACCTTTACTGG
TTTGGCCTCGGAATCTTCCATTCGGGCATTGAAGTACATGGTATGGAGTATGGATATGGA
GCACATGAATACCCAACTAGTGGAGTGTTTGAGGTGGAACCAAGAAGTTGCCCGGGCTTT
ATCTTCAGACGGTCAGTCATGTTGGGCAGCACTGACATGTCTCGTGCAGAATTTCGGTCA
TTCATGGAGCACCTTTCTGGAAAATATCATGGGGATACTTATCATTTGATTGCTAAAAAT
TGCAACCATTTTACTGATGAAGTTTGCCTTCGTCTCACTGGCAAGCCTATTCCTGGATGG
GTGAATCGATTAGCCCGATTCGGTTCATTTTGCAATTGTCTGCTGCCGGAAAGTATTCAA
GCTACGGCAATTAGACATCTACCCGATCATCCTATCTATTCTGATGACGAATCAGCTTCC
TTGGTGTCATCTGCGTCAGGAGAGAGCGAAGAGGAGGAGCCAGATCATCACCTACTGACT
GGAGCAAATGGTGAAATGGCATTTGTAAAGGAAAAACCAGTGAAGCTAGCTAAGGATCTT
CTGTAA
>09390-023_TRINITY_DN22234_c0_g1::09390-023_TRINITY_DN22234_c0_g1_i1::g.753::m.753 type:complete len:198 09390-023_TRINITY_DN22234_c0_g1_i1:597-4(-)
ATGTCTGCTACTAAGGAAATTGCCTCATCTCGCCCGTCTGGTGACGCCCGCGCTGAAAAG
TCTGTGGAGAAGTTAAATGCGAAGGAATTTTGCGACCGGTTTTGCGTTCCTCATGGTGTG
TCTGTGGAACTGTTTGATGGAGAGGGCGTGTTGCCTAAAAAACTGGAAAATAACGCGATG
CTTTTTACCAAGGAGCAGTTTAATGCTGGGCTCCGGTTCCCTCTCCCGTCGCTGCTCAAG
GAATTTCTGCACTTCACCCAGATTCCTCCAGTGTATATGCATCCCAATATGATTCGGGTG
CTGATGGGGTGCAGCATCCTGAGTATGCTGTTTAACTTGGACCTCTCATTACTGGAGGTT
CTCTTCGTTTATTCGATCAAGAAGGTGAAGAGTAATATCTTTAGCTTCGTCGCCCGCCTT
CCATCTCTGCAACTGGTGACAAACCTACCGGATTCGAATAAGAAGGCCGCCAAGGGACAG
GTGCTGGTCAAGGGCGTATGGGCAGGCTTGTCTGAGCATCCGGATAGGCCCTTTGCTCCT
AATCAGTCACTGGATATTCCAGGTATATCTAAGCTACCTTCTGTCTTTGCATAG
>09390-023_TRINITY_DN7033_c0_g1::09390-023_TRINITY_DN7033_c0_g1_i1::g.758::m.758 type:complete len:103 09390-023_TRINITY_DN7033_c0_g1_i1:726-418(-)
ATGTCTGCAATAAATTTGACAAACTTAGATCTTTCAAATATATTATTAATAGAAATGGGC
ACACTAGGCCAGGCCTCTTATGAAGCAAGCAATCACTTAAAACAACACCAAGAATCAGGG
CATGGCCAGCCTAACAAGCCAATATTCCAGATGACTCGTCTTTCAGAACAGGGGACAATC
CATGTACTAAGCCATACCATTGTTGAAGAAAAATGCTACGACATGTACATCATGTGCCTG
ATCTTTGATATCCCAGGAGTGATAACTGATGATATGATTGGCAACATAATAAAACTTATT
CATTTATAG
>09390-023_TRINITY_DN18796_c0_g1::09390-023_TRINITY_DN18796_c0_g1_i1::g.770::m.770 type:complete len:100 09390-023_TRINITY_DN18796_c0_g1_i1:620-321(-)
ATGTACAAAATCCTATCTCAAAAGGCATGTATATCCGACTTCTGCTGTAATCCTCGATGT
CTCTTCTTTCTAAGAATAACTAACCACAAGCATCCTCATACATGCATGTTGTGTTCAGCA
TCCTGTCTTCCCACCAAGCTCAAACAGTTACACGCACCACACCCCACCGGACCACAAAGG
GGGAGAAAGTTTCTCCTCATTGATTCCAGGACCTCAAGAATGGTTCACCCATTGAATCAT
TTAAAGCAGAATTCTGATGTGGGAGACTGGTCCATCCCATATTATTGGCCTTTGGGGTAG
>09390-023_TRINITY_DN18728_c0_g1::09390-023_TRINITY_DN18728_c0_g1_i3::g.774::m.774 type:complete len:121 09390-023_TRINITY_DN18728_c0_g1_i3:732-370(-)
ATGCTAGACCCAATGGCAACCTTTTGCAGAACCATCTTCATCAGTATCCCAAGACTTTTC
ATATGCCTCTTTTCCCCTATATCTCTCTGCAGGCCATCTATATTCAAAATGATTGATGTG
GACAAAGATGTGACAAGGAAAAATCTGATTGCCACCCACCTTCACATCATCAAATTCATC
ACCGACCATCTTTCATTCTTTGTCTTGTTGAAACCATTTGCTACTGGGTTCCAGAAGCTT
CAATTTATTGTGGTTTCTAGGCTCTTGCAACTTGCAGCCACTCTTTCTCAAGTTCAGCAG
GTTCTCGGACAAATTATGATGGGAACTTCCACAAACTCTGTCCAAGCAATGCCTGCAACT
TAG
>09390-023_TRINITY_DN20119_c0_g1::09390-023_TRINITY_DN20119_c0_g1_i1::g.784::m.784 type:complete len:177 09390-023_TRINITY_DN20119_c0_g1_i1:670-140(-)
ATGCTTTTTCACACAAAGGAAACTCAGTTAAGATTCTACCATCTGTTGCAGCTTCATGGT
TGCAGAAGTCAAAGCTACAACCAATGCTTGAAATATAAGACAAAGGTGCTTAAAGGAAAA
ACAGGAAGTTTAATCGGACTATTCTTATTGTGGGGATCAAGTTTTGCAGCAATGTCAGTC
ATGCCCCTCCCCTCCAAGAAGCTCACTTGGGCATATATCACATTCTTGAGTTCAAAAGTT
AAGAAAGTCAACATGGTTGGTACTCAAAGCTTGTTGGATACTTATAAGTTGACGGGATTG
GAGAATAGGCCCTATGAAAACTCCTTTGTCCTCCATAGAAGACAAAGAATCTCAAGTCTG
CATATTGATTTTGTTCATCTGTTGTTGTTGCCCATTGGCCTGGACTTGGGGATGCATGAA
AAGGGAATATGTTTCTTGGAGGCCTCAACATATTTCATGGTAACTCAAGACATGATTGTG
AAATTACCAAATATGATCACCAAACAAGCCACCTTTTTGGTAAAAATGTAG
>09390-023_TRINITY_DN18163_c0_g1::09390-023_TRINITY_DN18163_c0_g1_i1::g.794::m.794 type:complete len:115 09390-023_TRINITY_DN18163_c0_g1_i1:355-11(-)
ATGATCCGGCGTGTTGAGATCTTCGTTCTAATGAGACGAGTAAGGAGGTTCAAGAATAAA
TTCCAAATTTGTGATCATAAAATTATGTCCCGTTTGGTTGGTGAGAAAATGGGAGAAAAA
ATGACGAATTTTATATTTCAAGAACGAAGCCTATGCATACAACTACTATTTTGTTTTCAT
CTTTTCTTTCTTCCCGTCCTCCAATTCTCAGAAACCGAGACAAAAAATAAAAATCGAAAA
CCGGTGAGATGTTCGTGTCTCAGAAGGCTAACCTTGTGGTCGGATGACAGAGGAATGGCG
ACGCCATTACGGCAAAGAACGGCGCGGGAATCACCACAAGCCTGA
>09390-023_TRINITY_DN18117_c0_g1::09390-023_TRINITY_DN18117_c0_g1_i2::g.796::m.796 type:complete len:142 09390-023_TRINITY_DN18117_c0_g1_i2:500-75(-)
ATGGGCAGCACTAATCCCTTAGCTTACTGTGCCACAAACCCCATCATGCTTTCTGCATTG
GAAGATACAGTTCGAATTCTGGTGGGAGTTCTTCTTCCAAGTAAAGGGGGTCAGAGAAAT
AAATCCTTCTCAGCGGGCAATTTGCATGAACTTGAACTGACAATGTCTCAACATAGACGG
TTCCATATGCTCTTCTGGCAAAATCAGCAAGATTCTACTAGATTGTATTCCATCCCTCAT
CCATCCTCAATGGCATACTTCTCCTCATGCAAAGGGGATGTGAGTCATCATGAAGACTAT
CTTCTCCCTTGTTCTGCAAGCAACTATAATTCAAGCCACAAAAGCATCTTTTTGGTTTTC
CCCTGGAAAAGAATATCAAGGTGCAATTCTTTGAGACCCTGTAAAATAAAAAATGCTGCA
GCTTAA
>09390-023_TRINITY_DN18174_c0_g1::09390-023_TRINITY_DN18174_c0_g1_i1::g.798::m.798 type:complete len:100 09390-023_TRINITY_DN18174_c0_g1_i1:429-130(-)
ATGAACAAAAAACCTAATTACATCCAAAAACAGGAGTCATCTGCCTTCTTGGACCTCCGC
AGCCCCAAGGATACGTTCAAAACGGTGACTGTCACAAGAATGAAGGATACAAGAAACCCA
TATCCTATTTTTCCGCCCCGAGCCTGCTTCTGTCACAATATTCAGAGCTCCCAAGATGAG
AGCAAATCTCCCTACCAAGTGATGTTACTAGTTCCAGTACTTGCGCTGTTTGGATGTCTT
GTCCGGCCTGAAGAATGCCAAGGAAAAACACCAAGGATCCGAGGGGTCTGTGAATCTTGA
>09390-023_TRINITY_DN4795_c0_g1::09390-023_TRINITY_DN4795_c0_g1_i1::g.809::m.809 type:complete len:164 09390-023_TRINITY_DN4795_c0_g1_i1:582-91(-)
ATGTTAATCTCTTCTTTCTATCGATTCCTTGTTCTCTCTGGTAATGAGATGAGGACCTTC
CAGCTACTTGGTACTAAGATATTGGTGCTGGATGAAGGAGAAGCAATGCGGCATACCCTT
GAACGCATGGGGGGGCATGACCTGGCTTGGGCGATGAGCAAGACAATCACAGCATCCGAT
ACGAAGAAGGGTAAGAGTAGGCTTCTCATCCCCAAAGAGAAGGGGCTGTGGGACCAGTTG
TCGGAGGAGGAGCAGATGGAGCTGCGGAGAAGAGGCTACGTTGAAGTTGAAGTGGTGGAT
CCGAGAGGGAACAGGCATGAGATGAAGTTGAGTCAATGGCCTAGTGTGCCTTACCTTGTG
TTGAATTCTGGATGGAACAACCTTGTGAGGGATAATAACCTGGAAGCGAGGATCCATTGT
ATGCTGTGGCGTTTTAGAATGGGTTCAAAGCTGTGCTTTGCTTTGGGTGTCGAGAGACAA
AACAATCCGTGA
>09390-023_TRINITY_DN379_c0_g1::09390-023_TRINITY_DN379_c0_g1_i1::g.811::m.811 type:complete len:121 09390-023_TRINITY_DN379_c0_g1_i1:554-192(-)
ATGGAAATGGACAGAAAGAAGAGACCAGCCTGTCTGGAAGAAGAACAAGGACAGGATGAG
GAGGAGAAGATTGAGATGTTCTTCGCAATAATCAGAAGGTTCCATGATGCTTGCGGCCAA
TCAATGAACAGTTTGCATGAACCTAAGGAGACAACAAATGCACAACAGGTGAGAAAGAAG
CCGAAGATTCAACATGAATCTGTTTGGACTCCTTCATTTGAATGGGAAGATTTTGCAGGG
CTCGAGTTAAAAAATGCCTGCATAACCTACTCAAGCATCACCACAAATGAACCTGTGAAG
AAAGAGAAAGAGAAGAATCAAGAATGGAAAGGGTTGGACCTCAATCTACCATGTAATTCC
TAG
>09390-023_TRINITY_DN13986_c0_g1::09390-023_TRINITY_DN13986_c0_g1_i1::g.813::m.813 type:complete len:135 09390-023_TRINITY_DN13986_c0_g1_i1:194-598(+)
ATGGTCCGTTGTAAGCAGAAATGGGCCCTCACCAGCAATTCATCATCAGGATACATGATA
CACACCCTTCAATTCATAAGCCCACCCCATTCCAAATCCGTGCTTCGCAGCTCATCATCC
TTTCGTCATGATTCCCAAGAGTCAGATCCTTATCAGATAATACTTCACTCAGCTGAGAGA
TTTGAATACTACAAGGATTTCCATCTCGAAGAAGAGATGAATGCGGCTGTTAACCAACCT
GCTTCCCCCTTTCATTCTATGAATAATGCATTCTCATACATATCATGTACAAACTATAAA
CAACTCCTGCAAATTCACAATCTTCAGGTGCAGCATCATAACCGACTCCGAACTAATCCA
ATCAGTATCAGTCCATTCAGACTGGGAAGGCCTTCCCCAGCTTAG
>07712-06_TRINITY_DN15895_c0_g1::07712-06_TRINITY_DN15895_c0_g1_i1::g.824::m.824 type:complete len:124 07712-06_TRINITY_DN15895_c0_g1_i1:148-519(+)
ATGAGACCACCACCCGGGCCACCAGGGCCACCCGGTCCACCTAGTCCACCTGGTCCACCC
GGTCCATTATTTCCAGGGGGCTTTCTCGGTGGTTTTGTTAATGGCTTGTGCTCCACTGTA
TCTTCTTGCTTCTACTTCTTGTGCTGTTGCTGCCTACTGCAAGACTGCTTCGGTGGTCCT
CCCCAGCCGGCTGGGCCACCTGGGCCACCTGGGCCTCCTCCCCCACCCCCTTCTGCACCT
CCTCCGCTAGCACCTGGGCCTCCTCTTCCGCCTGGTCCGCCTCTGGGACCTTTTTTCGGT
CCACCAGACCCACCAGGTTCTCCTGGACCACCTGGTTTCCCACCAGGACCTCCTGGCCCA
CCTGGATGGTGA
>07712-06_TRINITY_DN15803_c0_g1::07712-06_TRINITY_DN15803_c0_g1_i3::g.827::m.827 type:complete len:181 07712-06_TRINITY_DN15803_c0_g1_i3:545-1087(+)
ATGCAAAAGCCTCACATCTGGCGTGCCCATCAAGCTCTCTGTGAGAACCCCAAACCGAAA
TTAAATTTTTTTCACAATATACTAGTAGGAAACTGTCTTCTTAGGAATGAATCTCATTTC
TCTAGAAACTTGCTCCAAAACCCAACAGTAATATTCTCTTATAATTGTAAGGAAATCCAT
TTCCTTCCAGGAATGCTTCCAAAAAGCTGGTCAAGACCACTATTTTTTTTTCCCAGAAAA
TTGTTTATTGCAGCTTTCAGAAGCTTGCCAAGCTTCATTTGTATTTGCAACTTGCAGATA
AAACTTCTTAAACCTAGTACTTGTTCAAACTTTTCTTGCCATTGCAGTCTTTCAACTTTG
TTTCTCATCAGGTTTAAAATTTCTCAGTCATCCCCATATTGTTTTCCAGAATCATGTTTC
CCATACTGTATTGGTAGAAATTTTCACTCTCTCCCACCCATGTCATTTTTCTTTTCTTTT
TCCCAAAGTGATAAAAAGTGCAGAGGATGTCACCTTATTTTCTGGATAGACTTTCTCCTG
TGA
>07712-06_TRINITY_DN15432_c0_g1::07712-06_TRINITY_DN15432_c0_g1_i1::g.837::m.837 type:complete len:101 07712-06_TRINITY_DN15432_c0_g1_i1:279-581(+)
ATGGAGATTCAAATCATCCTTTGCTCTTCCTCCTTTGTTATCCATTTTTCTATCATGGGG
TTCTTCCCTTCATCCCAGAAGAAAATCAATCCAAAAGCAAAAGTGGATCTCATTTCAAGA
TTTTTGCTCTCTTCTTCCTGTGCTCTGTTGCAGGTGTGTGTGTCATTGCCACTGCATTTG
CCCTCATCCACTGTTCCTGCATGCGTGCAGTACCTTCTGCTAGAGCTTGGTCCTCTTCAT
GAGTGTAGCAGTAATCAATACTCTTTGATTCTAAGTCCTCATTCGAGCAGTCACTGCTAC
TGA
>07712-06_TRINITY_DN15403_c0_g1::07712-06_TRINITY_DN15403_c0_g1_i1::g.839::m.839 type:complete len:104 07712-06_TRINITY_DN15403_c0_g1_i1:983-1294(+)
ATGGCAGAATGGTTGATCCTAATCCCAGTCGAAGAGAAAAGTGTAAAATCCCCTTTCTTG
CTATCAAGTTTCTCCAAGAAATTGGCTAAACTGTCAAACAACATTGAGGCATTAGACACA
GCCCAAGTTGCCAGAACGGCAGCAGAGAAGTCCTGGAACACATTATTAGGTAATAACATA
ATTGCTCCAACAAGCTCCGATGTGGGCATGCAACAACTGCACAGCATTAGAAGGCCTTCA
ACTGCAATGGAAGCTGAATTTGGATCTAAAACACCCGAGCAGAAAATTTCCAAAATCAAC
TTCTCTACTTGA
>07712-06_TRINITY_DN18819_c0_g1::07712-06_TRINITY_DN18819_c0_g1_i1::g.846::m.846 type:complete len:103 07712-06_TRINITY_DN18819_c0_g1_i1:616-308(-)
ATGTTGTGGAAGGGAGCAAACACGTCCATCCATTTTTACCCTTTCCCCACTTTTTATTTT
TTCTTCTTTTTTTTTTTTAAATTTATTTCTTTGGCCGATTTCATATTTTGGGTATCTGCC
CTTTTTACTTACCTGTTGTATTGTAGTGTATATAAAATCACCAATTGTGAGCTATTAGCA
GGAAATTTTTTGTCCATTGCTTTTTCCCATCACAATTTATTTCCCTGCTACCTGGCTGTC
TCTGTGCATATGAAATTCGGTATCCATGATCCTCAAGACGGAGCACCAGTGATGGTCTTT
GGAGCGTAA
>07712-06_TRINITY_DN578_c0_g1::07712-06_TRINITY_DN578_c0_g1_i1::g.847::m.847 type:complete len:104 07712-06_TRINITY_DN578_c0_g1_i1:552-241(-)
ATGGTGAAGAAAGCCATTATTGCCCTAGGGGCTGATTCCCTAATAGCTGAAATGAACTTG
GCATGTATAAAACATTTCCACCCCTTCTTCCTCTGGACCTCTTACCATCCCTTTGCTACC
TTGAGTGCATTCTCAAAACCCTCTTCATCCTCTTTCTTCTCTGCCATGCCTTATTCTATG
GCTGCACGACAACCTCTTCAACTCTTTTCAATCCTCAGCATTTCTAATTCACTTTCCATA
ATCCTAATGCTTAGAACCCAATCAAATACAACCAAAGACACCATCTTCTCAATTTCAAGC
AATTTCCAATGA
>07712-06_TRINITY_DN14097_c0_g1::07712-06_TRINITY_DN14097_c0_g1_i1::g.849::m.849 type:complete len:113 07712-06_TRINITY_DN14097_c0_g1_i1:146-484(+)
ATGAAAAACATGGAACAACCAAGGAGAAGAATGTCAGATGCCGAGATAAGTCCCTCCTGC
CTTGCCATGCACTTGGTGAATATGATTGATTTTAGGGATCGATCAGCTTGCATGCACAAC
CTGTTCGAACTTGGAAGACTCTGGTCCCCATCAATAAACTGCATGAAAGATCAAGTGAAC
ATTGCATCATCAAGTGAATCCACTTTAAATTCCTGCCCATGCCACAAATCTCATTTAAAT
TTATTTTCCCTTTTTGACTTCCCCGAGTTCCAAATTAGAAGACGATATCTCTCTCCAGTC
CCAGGATCTGTCGCCATCATGCAGAAGATTTCACAATGA
>07712-06_TRINITY_DN14097_c0_g1::07712-06_TRINITY_DN14097_c0_g1_i2::g.850::m.850 type:complete len:106 07712-06_TRINITY_DN14097_c0_g1_i2:146-463(+)
ATGAAAAACATGGAACAACCAAGGAGAAGAATGTCAGATGCCGAGATAAGTCCCTCCTGC
CTTGCCATGCACTTGGTGAATATGATTGATTTTAGGGATCGATCAGCTTGCATGCACAAC
CTGTTCGAACTTGGAAGACTCTGGTCCCCATCAATAAACTGCATGAAAGATCAAGTGAAC
ATTGCATCATCAAGTGAATCCACTTTAAATTCCTGCCCATGCCACAAATCTCATTTAAAT
TTATTTTCCCTTTTTGACTTCCCCGAGTTCCAAATTAGAAGACGATATCTCTCTCCTGTA
CAAAAGGGCAAAATATAG
>07712-06_TRINITY_DN16631_c0_g1::07712-06_TRINITY_DN16631_c0_g1_i1::g.855::m.855 type:complete len:505 07712-06_TRINITY_DN16631_c0_g1_i1:925-2439(+)
ATGGAGGTTAGATCTGAGGGTAGTTTACAGGTGAGGTGCGATAAGCTTCCAGCTCCGGTG
ATTCCAAGGACTCGTCTTCAGGTGTGGTTTATTCGTGTGTGCTCCAGCATTTTGCTATGG
ACGTGTCTGGTGCAGTTGGTTGCAGTGGGGGAGCTATGGCATCCGCGTTTGCTAACTGGA
ATATCATCCCACTTATCTCGGATAACTCCGTATCCTTTGCACGTCGAAAAGGCTATTTTA
TCGCCTCCTCCTCGTCCTCTCCCTGCAAGGAGCTACCAAAGCAATGGTTTTCTTAGAGTT
TCTTGCAATGGGGGCTTGAACCAAATGCGGGCTGCGATCTGTGACATGGTCACTGTTGCT
CGGTTTTTGAATCTCACTCTAGTAGTCCCAGAACTTGATAAGACATCTTTCTGGTCTGAC
CCTAGTAATTTTGAGGATATCTTTGATGTGAGACACTTCATTGACTCACTAAGAGATGAA
GTTCGCATTGTCAAAAGGCTGCCTAAGAGGTTCAGCAGGAAGTATGGATACAAGCAACTT
GCCATGCCCCCTGTCAGCTGGTCAAATGAAAAATATTACTCTGAACAGATTCTGCCACTT
TTCAGTAAATACAAGGTGATACAATTCAACAAAACAGATACACGCTTGGCAAACAATGGG
CTCCCACTTGATCTTCAGAAACTCAGGTGTCGTGTTAATTTCCAGGCACTGAAATTCACT
CCTCAAATTGAGGCTTTGGGGCACAAATTGGTTCATATTCTTCAGGAAAAGGGACCTTTT
GTAGCTTTGCATTTAAGATACGAGATGGACATGCTGGCTTTCTCAGGTTGTACTCATGGC
TGCACTGAGGAAGAAGCTGAGGAACTCAAGCAGATGAGGTATGCATATCCTTGGTGGAGA
GAGAAAGAGATAGTGTCTGAAGAGAGGAGATTACAAGGTTTGTGCCCTCTCACACCAGAG
GAGGTGGCTTTAGTTATGCAAGCACTGGGTTTTGATAAGGGCATACAGATCTATATTGCA
TCTGGTGAGATTTATGGCAGTGAACAGAGACTGGCAGCACTAAGAGCAGCATTTCCAAAG
ATTGTGAAAAAGGAAATGCTGCTAGGCCCAGAAGAATTGCAGCAATTCCAGAATCATTCC
TCTCAAATGGCAGCCCTGGATTTCATGGTTTCTATTTCCAGTAATATTTTCATCCCCACC
TATGATGGGAACATGGCAAAACTTGTGGAAGGCCACCGCAGGTACCTTGGATTTAGAAAA
TCCATCCTACTAGATCGAAAAGCACTTGTGGAATTGCTAGATTTGCATCAGAATGGGACT
CTTTCGTGGAGTGAGTTTGAAGTTTCTGTCCAGCGGGCACATGACAAAAGGATGGGACAA
CCAACTCGTCGAAGAGTTATTCCAGACAAGCGCAAGGAGGAAGATTATTTTTATGCAAAT
CCTCAAGAGTGCCTCTGCGAGAGAGCAAATTGTGATGACCTACTAGGCCCTAGCAACCTA
AGTACAGTGCGGTGA
>07712-06_TRINITY_DN16647_c0_g1::07712-06_TRINITY_DN16647_c0_g1_i1::g.858::m.858 type:complete len:125 07712-06_TRINITY_DN16647_c0_g1_i1:878-504(-)
ATGGAACAATGTAGGCAAGGGAAGTCGGCAAAATGGATCCGTAACCTCGGGAAAAGGATT
GGCTCTGAGGGCTGGGCACGGGGGTCCCAGTCCCGAACCCGTCGGCTGTCGGTGGACTGC
TCGAGCTGCTCCCGCGGCGAGAGCGGGTCGCCGCGTGCCGGCCGGGGGACGGACTGGGAA
CGGCTCCCTCGGGGGCCTTCCCCGGGCGTCGAACAGTCGACTCAGAACTGGTACGGACAA
GGGGAATCCGACTGTTTAATTAAAACAAAGCATTGCGATGGTCCTTGCGGATGCTCACGC
AATGTGATTTCTGCCCAGTGCTCTGAATGTCAAAGTGAAGAAATTCAACCAAGCGCGGGT
AAACGGCGGGAGTAA
>07712-06_TRINITY_DN16647_c0_g4::07712-06_TRINITY_DN16647_c0_g4_i1::g.862::m.862 type:complete len:159 07712-06_TRINITY_DN16647_c0_g4_i1:2471-2947(+)
ATGACTACAGCCCGGGCTTGGGCCGCCGCCCCGAACCGCGTCGGTCCACGCCCCGAGTCG
ATCGGCGGACCGGCTCGTCGCCGTTCCACATCCGACCGGGGCGCATCGCCGGCCCCCATC
CGCTTCCCTCCCGACAATTTCAAGCACTCTTTGACTCTCTTTTCAAAGTCCTTTTCATCT
TTCCCTCGCGGTACTTGTTTGCTATCGGTCTCTCGCCCGTATTTAGCCTTGGACGGAATT
TACCGCCCGATTGGGGCTGCATTCCCAAACAACCCGACTCGCCGACAGCGCCTCGTGGTG
CGACAGGGTCCGGGCACGACGGGGCTCTCACCCTCTCCGGCGCCCCCTTCCAGGGGACTT
GGGCCCGGTCCGCCGCTGAGGACGCTTCTCCAGACTACAATTCGGACGGCGGGGCCGCCC
GATTCTCAAGCTGGGCTCTTCCCGGTTCGCTCGCCGTTACTAGGGGAATCCTTGTAA
>07712-06_TRINITY_DN16641_c3_g3::07712-06_TRINITY_DN16641_c3_g3_i1::g.866::m.866 type:complete len:138 07712-06_TRINITY_DN16641_c3_g3_i1:467-54(-)
ATGTTCACTTACAGACACTACAAAAAGAGTGTTTCAAACCTGAACTATCAAAGAAAGGTT
CCACACTGTGAGTTGAATGCAGACATCACGAAGAAGGTTCTGAGAATGCTTCTGTTTAGT
TTTTCTGTGAAGATGAACCCGTTTCCAACGAAATCTTCACAGAGGTCCACATATCCACTT
GCAGAATCCAAAGAAAGAGAGTTTCAAAACTGCTCCATCAGCAGGATTGTTCACCTCTGT
GAGTTGAATGCAGTCATCACAGGAAACATTCTGAGAATGCTTCTGTCTAGGTTTGATGTG
AAGATATACCCGTTTCGAAGGAAGGCCACAAAGTGGTCCAAATATCCACTTGCAGATTCT
ACAAAAAGTGTGGTTCAAAACTGCTGTATCAAAAGAATGGATCAACACTGTTAG
>07712-06_TRINITY_DN16607_c0_g1::07712-06_TRINITY_DN16607_c0_g1_i1::g.870::m.870 type:complete len:151 07712-06_TRINITY_DN16607_c0_g1_i1:674-222(-)
ATGAATTGGTACAAGGATAAGGGGTTTCTTGGATTTGCTTTATGTACGGTCTATGTTCAA
CTGGATGCTGAATCTTGCCATGAATTTGAGAAGCAATCTGAGAATAAGTTTAATGATAAA
TCTCAGAAGGAATATGCTCATACACCTAAGAATGAATCTGATGATGAATTTGACAGTTCC
CCAATTGATGCAACATGCACTTACCGTTTAGAATGTAAATTGACTGATCAAATTGGAGGG
GTAGATTTTCTTGCATTTGCACCACCCCTTTGTGAATGCTACTTTAATGGTGGTTCATCC
AAGCAAGTGTGGATAAGGTATTATCCAAAGTTTGCTCTTAAAAAGAAGTACCTCTCCAAT
GAATGGGGTCACTTGACTGCTTCATTTAAAGGCTATCACAGTGGTATACCTCTAAAGGTG
AAAGAATGTGGAGTTCATCTTATATATGCTTGA
>07712-06_TRINITY_DN28250_c0_g1::07712-06_TRINITY_DN28250_c0_g1_i1::g.875::m.875 type:complete len:106 07712-06_TRINITY_DN28250_c0_g1_i1:471-788(+)
ATGCATCAAACTAGATACCAACAATGTCATTGGGCAGCCTCTCCTCCCGCTGCCAAATGG
GACAAAATTGATGTTTTTTCTTTAGTTTTTGCTCAAAATCCACTTGTTCTTTCGAGGAAA
CCAAGAACACCTCTAGTGGAACTCATTATGATCATCGCATTTCTCACGGTCTTTCATGCT
AGCATAGAGATTGATTGCTACTGCAGTTTTTTTAGTTATATTGAATCAACTAATTATACA
ATTTTCCAGTGTTTCTCCTTGGCACAGGTCAAGGAAGGTACAGTCTTAAGTGTTTCTTTC
ACAACTGCTTGCAAGTAG
>07712-06_TRINITY_DN28341_c0_g1::07712-06_TRINITY_DN28341_c0_g1_i1::g.880::m.880 type:complete len:104 07712-06_TRINITY_DN28341_c0_g1_i1:421-110(-)
ATGCTGTGTAGTTCCTACCATCTTCCTCATTTTTTCAAGGAAATGCATGCATGGTCCATC
TCGAAGGCCAAGCCGCGTACAAAACGAGTGTTTGTTGATTTTCAAGCACCCATGGCCACC
GTACAGGATGATGCCTCCCTGTTTCGCAGTAGCAGTGTAATTACACTGCAGTTTCACTGG
CCTTTCCCACACGTCTTTAGATCAAGTGGGCATCGCTGTATAAGAGTTCTCTCCCCACTT
CTACATCCCTCAACCTCTACATTCTCCATCTATACAATCCATTTCTCCAGAAAGGGAGTG
CCGGTAAATTAG
>07712-06_TRINITY_DN3967_c0_g1::07712-06_TRINITY_DN3967_c0_g1_i1::g.882::m.882 type:complete len:343 07712-06_TRINITY_DN3967_c0_g1_i1:1059-31(-)
ATGGATCACTCCTCTCTCACAGAAGCGTACCAGCAGCAACAGTACCAAGAACATCAACAA
GCGGAACTAGCGCAACAGCATCAACAACAGCTGCAGCTGTATCAGCAACATCAAAATCAA
GATTACTCTTCGCAACCGTACGATCCCTCTCAGGTTCAGGCGTATGATCAATCGGCACAG
GCTTATGATCAATCGGCGCAGGCGTATAATCAATCGGCGCAGGTGTATAATCAATCTGCA
CAGGCGTATAATCAATCTACACAGGCGTATTACCCTTATTATCAATACCAACAACCGCAA
CAATCTCAGCACCCGCAGCAACATCAACAGCAACAGCAATACCAGTATTATCAGCCGGAT
TACGGCAATGCGTATCAGCAACCGGCGCATCAGCAGCAGCCGCAGCCGCAGCAGGAATTG
GGGTCGGTGCAGCCGCCGGGGGTTCCGGTTTCGCACGAAGCACCTCCACCTCCGAACGTG
GAGGGTGGTGGGGCTGGATCGGGGCATGGGCAGGTGCATGTGCAGCACCAGCAGAATGCA
TATTATCCACAGGGGGGTGGTGAGCAGCAAAGCTCAGGGTTCCCACTTACTCCGGGGCTG
AACCCGGCCGCGGCAGCCGCAGTGGCAGCATTGTCGCAATTGACGCAGTTTGCGGGGACT
ATGGATGCGGCTGAGAGAGCTATGGCAGGGTTGCAGGCGCGGCAGTGGCATGGAAAGGGT
GGGGGTTATCGGCCCATGATGGGGCCAGGGCATGGACCTGGTGCATTTCATGGACATGGG
CCAATGCACCATGGTCGGGGTCCGATGCGTCCACCGGCTGGGCGATCTCCTTACAGGGGT
GGTGGTAGAAGGGGTGGTGGTGGTGGTGGTGGTGGTTGTGGTGGGGGTGGGGATGGTGGG
TTTCACCATCCATTTTCGTTCCTTTTCTCTTCTTCCAAACAGACCCCTCAGCGAAGCTCA
TGTGTCCTCCGCAGACGCTGTGAAGATGCTTCTGGCACTGGCCTCAAGTGTCTGTGTCCT
TACAATTAG
>07712-06_TRINITY_DN3995_c0_g1::07712-06_TRINITY_DN3995_c0_g1_i1::g.887::m.887 type:complete len:410 07712-06_TRINITY_DN3995_c0_g1_i1:1461-232(-)
ATGGTGAGACTAGCGGAGGAGATTATTGAGGAGATACTGCTGAGACTACCAGTGAAATCT
CTGCTACGGTTCAGGTGCGTATGCAAAGCCTGGTGCACTTTAATCTCCCAACCCCAATTC
ACTAAAGCCCACCTCTGTCGACAACGTACACATCCCATTACTCAAATCCTTGTTCCCCCC
TCCGTGGACTCACAACCGAATGATGGTTTTTCGGTGGATCTTGAATTTCCCTTGGGTCTT
TCTAGCTCTAAAGGCAGTACAGCAATTCTGGATTCTTGTCACGGGTTGCTGTGTTTAGTT
GATGGCTTTTATGGCTTTCATATCCATCAGCCCCCTCATGAACTCGTCTTATGGAACCCA
TCTACCAGACAGTCCAACCATTTGCCATTCCCTAGTTTTGTTAATTACAGTAGCTGCTTG
TATGGTTTCGGCTATGATTCTTACTCCGATGACTACAAGATTGTTAGGGTTTTCAGCTTA
AGCGCTACTCATAGAACCGGAATCGATGTTTTCAGTCTGAAAACCAATAATTGGAGAAGA
GTTCAGGCGACCCATTCAAGTGTAATTGAATATGAGTTAGCAACTTTTTTCAAAGGGAGT
GTCCATTGGCTAGCGCGGCGCCCGAATGGTGCCGGCAAACGTTGTGTAATAGTTGCTTTC
AGCTTCAGAGAGGAGAAAGTCCAGGAGATGGAATTGCCTAGTAAAAGTGTTTTCTTTGGT
TTGAGGGTTCTAGGGGAATGCCTCTGTGTGGCTGGTTTATGTTCTTATGATTTAGATTCT
GATGAGATGTGGGTGATGGAAGAATACGGCAAGAAGGAGTCTTGGAAAAGGTTAATCACT
TTTCCATATGGAACTGGAGATGATTCAAATGGGCATTTCCCCCGTGTGTTGCGATTTTTG
GAGAATGGTCCTCTACTGGTGGTTCATGCAGAGAAGTTGGTGCTCTGTGATCCTAAAGAA
AACACATGGAAGAATATCACAACTTATAAATGGACTAAGTTTCTTCAGTTGGATGTGGCT
TTATACGTAGAGACTCTAGTTTCACCCTATGGCAAGAATGGGACAGTGATCACTGTGCCT
AACACACTGGAAATTAGTAAGAAGGAAATGAAGGGTACAAGGAGGGAGGTGGAGGCCGAT
GGGATGCTAATGTCTTTGCCTAACAGAAGGGGAATCAATGAACAGGAGGAGAGGGAAACC
AATAAGGAGGAAGAAGAGGAGGATAAGTAA
>07712-06_TRINITY_DN6271_c0_g1::07712-06_TRINITY_DN6271_c0_g1_i1::g.891::m.891 type:complete len:105 07712-06_TRINITY_DN6271_c0_g1_i1:319-633(+)
ATGAATCCTCTGGACTCATCCCCATCAACTGCACCGGCATGTCAGGTATTTGTTTCCGAA
AGTTCTGTCAAACAGAAGAGAACTGTGGGTGAAGGTTTTTCTAGCCAGCCAAACTCAGAT
CTCATGGTCGGAGATCCAGAGCAACGGAGTAAGTTTGATCAAGATATCACCCCCGATCTG
CTGGCCGGCATGGTTCCACCAGCTCCCGGCCAGATGTTTGGGGAGCCCAAGATTCCCCTT
TTCAGGAATCTGCTACTTCAGTCAACTGCAAATTTGACAATACCTTCATGGACAGGCTCG
TCAACGACCTGGTAA
>07712-06_TRINITY_DN6242_c0_g1::07712-06_TRINITY_DN6242_c0_g1_i1::g.892::m.892 type:complete len:135 07712-06_TRINITY_DN6242_c0_g1_i1:39-443(+)
ATGGAGACCGGCTCTCATGACGACCTCATCCAAAACGACGATGGACTCTACACTTCCCTC
GTCTGCCTCCAACAAACTGAGAAGTCATCAGAGGCCTCATCTCTCGCAATTTCCTCAATC
GCAACAATCTTAACCAGCCTAGATCTCCACAACACCAGCATCCACAGTCTATCTCTGGTC
AGTCGCTTGAGTTCCGCCAACTCAACCACACCAAGCCAGCCCACCGGAGAAATAGCCACC
ACGACAAAGCAAGACTTTCCGGTGCCATCGTTCCGGGGACTGCCGGCAATGAACCTTCCT
GAGTGGAAGCAAGCTTGTTGGAAATCAAGCCCACGTCGCCTTCCTGCCTGTGCATGTTCC
TCCCCATATTTAGCATCCTCTGTTTACTTCCCTGAATTAGTGTAA
>07712-06_TRINITY_DN4051_c0_g1::07712-06_TRINITY_DN4051_c0_g1_i1::g.895::m.895 type:complete len:133 07712-06_TRINITY_DN4051_c0_g1_i1:528-130(-)
ATGCCCACTATAGACACCACTACTCTCCGCGTTTCTGTTGTCTCTCCAGCCTCAACAAGC
AATTCCTTTACAGATTTCACATCTGTTTCGAACCCCACCACATCAATTTCTTCAACAACG
GGGAGCGTTTTCTCCTTACATGGCACTTCATTGGAGGAGCTCCAAGCTTCAGAAGTGCTG
GGATTTTCAATGCCGTACCTTTTTTTATTGGCCAAGATCTTCTCGATGGTGATATTGATC
TCGGTTATACGATCGTTGAGCTCTTGGATAAATGGTAGCTTGTCAGCGACGCTAACACAT
GAAGGTAAGAATCTGAGGAACTTGAGTCTATGGAGTCTCTGCTGGCGCTTGTGTTCCACC
TTGAACATGAATTCATCGAGGACATCTTCGGCATCATGA
>07712-06_TRINITY_DN4973_c0_g1::07712-06_TRINITY_DN4973_c0_g1_i1::g.900::m.900 type:complete len:110 07712-06_TRINITY_DN4973_c0_g1_i1:5-334(+)
ATGGTGCCACCGATCCCTAAAACCAGAAAAAAAAGAAGAAAAAAACCCAGAATCCAAATT
ACAAAAGAAAGAAGAAGAATGAAAGAATTGATGATTATACAAAAGTGCTGCAAATTTGTA
AAGGAGATCCTCTTAAAAAAACACAGGCTCCAAGTTTCACCAAAAGTCATGAATCTTTGT
CGTCTCTCTTATCACAGGGAAACCTCACAAATTTGCCAATCAAATGAACCAAAAAATCAT
CATGGGGACGTTGTTGTTGACTCAAAGCTGTTGCCCTTGCAGTACCTGAGCTCCATTGAA
ACCTGTCTCTCCATCTGGAGTTGTCGATAG
>07712-06_TRINITY_DN11850_c0_g1::07712-06_TRINITY_DN11850_c0_g1_i1::g.905::m.905 type:complete len:106 07712-06_TRINITY_DN11850_c0_g1_i1:1421-1104(-)
ATGCAACCGGAGAAGGCCCCCACAAATCAGTGTGTGCTAGTTCCAATTTTTCAGCCTTCG
GTGTCCTGCCAGTTTTCAAGAAGCTCACCTTTTTTTGCTTTCCTAAGATGCAACTTTCAC
ACATGTCAAAATCAATGGACTTCAATTCTGGTAGTTTTCCTTTTGACAGCAACATCTTCA
TCCCTTTCTCACTCATGTGACCAAGTCTGCGGTGCCATAGGCTTGTATCAGTACTTGCAT
CAGCAACTGCAATTGTGTCTCTTGGACATGAGGTCATATACAGAGTGCCAGTCTTCTTTC
CACGAGCCAATACCCTAG
>07712-06_TRINITY_DN33318_c0_g1::07712-06_TRINITY_DN33318_c0_g1_i1::g.911::m.911 type:complete len:109 07712-06_TRINITY_DN33318_c0_g1_i1:408-82(-)
ATGTGCCTTTCTATTTTATTTATTTATTTATTTGTGGAAAACAAACTTTATAATGGAAAG
GAGAGGAGAAAATACATGGTGAGAAGATCCTCTCACAAAATGAAAGCAAAAAAGCAGAAC
AATATCAAAAAACAGAACAGAGAAAAAGATAGAGCACTCAGGGGTTTCCCTGAAGTACAA
CCAAGAATGAATCTACAAAAAGGGATGTCAGTGCAAATGGCTTCTAAGGTGCTTTCTCTC
TTAGCCAAGAATTCAGAGTTTGTTTTCTGTTCTGCATTTTGTTGCCTCCATTCTGCACCT
AACATCCCTGAAGTACAACAGAGATGA
>07712-06_TRINITY_DN13230_c0_g2::07712-06_TRINITY_DN13230_c0_g2_i3::g.922::m.922 type:complete len:127 07712-06_TRINITY_DN13230_c0_g2_i3:20-400(+)
ATGTCAGATTTGCAAGAAGGGCTACTCATGGGGTTTCAACTTTCATTTCTGTTTACCATC
TGCACCAGAGAATGCGAAGCGAAAGGGCTATTCTGTCATCTGAATTTCAGCAGCAATACT
TTCAAATGCACCGGAGAATGTGGGCATTACTACTTCTGCTTAATGCCAAAATGGATCCGG
ACATTGATTAACAATCTGCTTTCCATTATTGGATACATAGTGTATCCCCCAAATTTTACA
ATTGGAGGACTTAAACGAGGTCTTCGGGACGACTACTTAGAAAATGACATTGAGGCCATT
GGAGCCTGGATATTACAAAAGATTGGTGAGACTTCCCGTTCCCAACTATTAATTCTTTGT
GCAATAATATGTATAATGTAG
>07712-06_TRINITY_DN13260_c0_g1::07712-06_TRINITY_DN13260_c0_g1_i2::g.925::m.925 type:complete len:127 07712-06_TRINITY_DN13260_c0_g1_i2:137-517(+)
ATGAATGTTGTCGAATGCAAAAGAAGAATACTACTTCTCTTGAATACTGGTATGTTTTTT
GTCTCTCTCTCACATCATTGTCAAGAGATGTCTTACCTCATGCTTAAACACCTTGGTATT
TATGATTGTGGGAAACATGTTTTGTTTTTGAAGTTTATGTGTCATGTTCCACTTCCAATG
CTGACATTTGTTTGTGAACTAGTTTTGGTGGCTGCCCACTTGGCCTTTTTCAATTCTTTG
TTTACTGGCAATATTCCAAAGCTTAATTCTCTTCCTAAATCACATGTTAGAGTACAAGTG
ATAGAATTAGACATTGTTGGTTGCAAGGAAATCATTTGTTTGTGTCAAGGGGAATGGAGA
TTGGATAACCAAATAATCTAA
>07712-06_TRINITY_DN25119_c0_g1::07712-06_TRINITY_DN25119_c0_g1_i1::g.929::m.929 type:complete len:152 07712-06_TRINITY_DN25119_c0_g1_i1:565-110(-)
ATGGCGTCGATATTGTTCTCGGGAGAGTGGAGCTCGAATAACTGCCAGCTCCATGGCGGC
GTCACGCCTCCGTGCTTGGTCGGAGAGTCCAGTCCTCCTTTGGATACCACCGACCGGCAG
GCCACCAGAACGAAGATGACCCTTCCCCCCGGACGTCGGCGTCGACAGCAGCCGGACGTG
GAAGCCCCCCACGAGCGCGTCAGGATGGCTCGTCGCGGATGGCCTATCACTTCCTCAATC
GCCGCCGTTTGCTTCGTCACCACGCAGCCACGCGCTTCTGCCGCCGGCACCGCCGTCGTC
AATGGTCTTTCTCCTCGAGATGGGCGCGCCATCCCCTCCAGCCGGAAAGCTATGAAGTGG
GTGCGCAAGGACCAGGCCTGCTGGAGACATGCATGCATGCACGCGTGGAGGGCCCAATAC
CCATGGGCCTCACCTGAAGGATCTCTTCCACCTTAG
>07712-06_TRINITY_DN16350_c0_g1::07712-06_TRINITY_DN16350_c0_g1_i5::g.932::m.932 type:complete len:129 07712-06_TRINITY_DN16350_c0_g1_i5:961-575(-)
ATGACTCAAGTACCTTTCGAATGGGCAAGGCTGATTTCTGATTTTCTCTTACATAAGCAT
ACATGGGCACATTTATGGTCAGAGAAATATTTTAATTCCTTTGGCCCATTTTCTGAGGGT
ACAACAGAGAAGACGCTCTTCGTAATCTGCAAAATACAAGTTGTTCTTACATCATTTTGT
GGGTTGTATGAGGTTGAAATGTGTGATATCTTATACCTAACCAGAAAGAAACAGGTTGCT
GGGGATGGAAGGTGGAGTGAGGAAGGTTCTGCTCTTTCAGTGCCTGAAAACTTAATTGAT
ATTAAACAGAGAGATGACAAGTACACTACTACAATGGCTTCTATGTTTCTAGTACTGAAT
TGGTCAAGTCAGGTCATGTTTGGCTGA
>07712-06_TRINITY_DN16290_c0_g1::07712-06_TRINITY_DN16290_c0_g1_i2::g.944::m.944 type:complete len:204 07712-06_TRINITY_DN16290_c0_g1_i2:932-321(-)
ATGCAGACAGCTGTTGGAGTATTTGGTGGTGAGGGCTACAAAGATAGGATGGATGTGCTG
CCACTGATGGTGGCAAATGCAGGGGAATGTAACCGATCTGCAATTTCAAGTTTGGACTCC
CCCCCATTCCTTGCAGTAGAACTTTGTCGCGAACATTTGGGAGTTCATCCTTGTGATAAG
AGGAGAAGCATCAGCGACTATCAGTTTCTTTTCCCTGCCATTGATTTTTCACTGATAGAA
AGTGACGAGGACATATTGTGGAAGGCCAATGTTAGAGAAACCAATGAAGAAGTTGCAGCT
AGGGGATTGAAGTTCATGAATTGGTTGTGGACACGGAAAGAAAAGGAAATAGCAATTGTC
ACCCATAGTGGATTCTTGTTTCATACACTAAATGCATTTGGAAATGACTGTCACCCTCTG
GTGAAAACCGAAATATGCAAGCACTTTGCAAATTGCGAACTCCGATCGATGATCATTGTG
GACAGAAGTATGGCAGGGTCAGATTCATCAACAACTAATTATCCCGGAAAAATTCCTCCT
GGGCTTGACCTCCCTAGTGGTATTGCTGATGGAAAGCTTGAAAACGAAGCACGTAATTCT
GGATTGACATAG
>07712-06_TRINITY_DN16235_c0_g1::07712-06_TRINITY_DN16235_c0_g1_i1::g.948::m.948 type:complete len:139 07712-06_TRINITY_DN16235_c0_g1_i1:1033-1449(+)
ATGGAGACAAAGTTAGTCAAGGTGGAGCTAGTTATGGCAAATACTCAGGAGGGGTTAGAC
TTAATCAAGCAAGGCATGGAGAAGGGTGTAGAGGATCTTAAGGAACATATCCAAGACTTT
CGTGAGGGGATGCTAGTCTCTCAAGTTCAACCAATGTCATATGAGGAGTTTGTGTCCTTC
CAAGAGAAAGTCTTGAGCATATTTGCTAGCATGGAGTCAAGGATGGAGGCCTTGACCACC
CGAATGGAGTCTCGAGACCAAGAGGTTAGGCAAGAGTTGGCCATTTACAAGGTTGTTATC
TCGGCGCGGGTCATGGCCACACGGGAGGCATCTAAGGTGGAGGTGCCGAAGCCACAAGAG
TTTAGTGGCAAGCAAGACGCCAAGGAGTTGGAAAACTTCTTATGGCATATGGAGTGA
>07712-06_TRINITY_DN16274_c0_g1::07712-06_TRINITY_DN16274_c0_g1_i2::g.951::m.951 type:complete len:110 07712-06_TRINITY_DN16274_c0_g1_i2:419-90(-)
ATGTTTGTTTTTGTAATCCAGGCTGAGATAGAGAGAGGTGAAAGCACAAACTCAATCTCT
TGTTACATGAATCAAACGGGTCTTTTTGAGGATCGTGCTCGTGAACACATGAATATTTTA
ATTGATGAAAGCTGGAAGAAGATGAACAAAGTTCGAGCAGTGGATTCCAGTTCTCCTTTT
GAAAAACCTTTTGTAGAAACGGCTATTAATCTTGCTCGAATTGCGCAGTGCACATACCAG
TATGGAGATTCGCATAGTGCCCCAGATGATGGATCAAAGAAGCGAGTCTTGTCAGTGATC
ATTGAACCAATTCCATTAATGGAGAGATAA
>07712-06_TRINITY_DN14359_c0_g1::07712-06_TRINITY_DN14359_c0_g1_i2::g.954::m.954 type:complete len:121 07712-06_TRINITY_DN14359_c0_g1_i2:230-592(+)
ATGAAGCTTGAGAGATGGTGCTTTCAAATTTTATTTATAAAAAAAAAAAAAAAAAAAAAA
AAATCCCTTTTCCTCCGTTTGGCCACTGAGAAAATGGAAGAAAATAATAAAACAGAGTGT
TGGGTACAGAAAATAGAAAACCCAGTTCGGCTCAGCCTAATAGTTGCATACGCCCATGCG
GGTTTTTTGTTTTCTCATGTCCCAAGCAAGACCCAGTCAAAATTTCTATGTTTTTCGTTT
TTCCTGCAGTTTCTTAGCATCCAAACAGGGGTTGCAGACACTAGAGTAACGTTTTCCCGC
CATTTCACAGAGCTTCAAATTTTCTCGACTGATCGTCTTGATGAGTCCAGGGATTGCTCG
TGA
>07712-06_TRINITY_DN17119_c0_g1::07712-06_TRINITY_DN17119_c0_g1_i1::g.956::m.956 type:complete len:102 07712-06_TRINITY_DN17119_c0_g1_i1:752-447(-)
ATGACGCTTTCTCACCTTGTTCTTCCTCTGAATCAGATAGTGCTTCACTCTTTCTGTGGA
TTGTGGCTTTCTTACTTTGATCAACCTCTGAATCAGATAGAATCTGACTCTCTCTGTGGA
TTGTTGTTTTCCTACCTTGCTCAACCTCTGAATCAAATAGAGTCTGGTTCTCACTGTGGA
TTGCGGTTTTCATACTTTTCTCAACCTCTGAATCAGATAATGTCTCACTCTCTCTGTGGA
TTGTGGCATCTGTACCTTGCTCTTCCTCTGAATCAGATGGTGTCTGAACTTCTGCATGGA
TTGTGA
>07712-06_TRINITY_DN17178_c0_g1::07712-06_TRINITY_DN17178_c0_g1_i1::g.957::m.957 type:complete len:165 07712-06_TRINITY_DN17178_c0_g1_i1:161-655(+)
ATGAAGCCATCTGGGTTATCTTCACTTGTGTGTCTTCTTCTATGTGTGGCTACTGTTTTG
ATCAGTTGCACATTTTTCTTGTTGGTTTCGGCCTCTCAGCATCATAATCTTCACAGCTTT
TCATATGATTTAATGGAAAAGATGAATTCTAGTTCAGTGTTTGTGTTTTTAATCTTGAAC
TTGATTATTGCTGCGATCCTCATTGAAAGCCCTAGTGCCTGTCTGGCTTCTCTTGGTGGA
GTGAAGGAAGCGAAAGTGGAGGAGAAAGATATCCATGGTGATGTGGAAGATGGTGCTAGC
AGTGATCTTGATAGAGAAAATCATAACCATGGAGAGGATGGACACAAAGAAGAAGATGAA
AATGGTAACAAGCTGGAAGAAGACACTGATTTGGAAAGGAGGATTGAGGAGTTCATAGCC
AAGGTCAACAGAAGGTGGAGGGAAGAGTTGCTCATGGAGAAACTGATCATGGCCATGGAG
TATCAACCTTCTTAA
>07712-06_TRINITY_DN22612_c0_g1::07712-06_TRINITY_DN22612_c0_g1_i1::g.962::m.962 type:complete len:109 07712-06_TRINITY_DN22612_c0_g1_i1:63-389(+)
ATGGTAAAAATAGTACTGACAATTACTTACTCCACAGTAAACATTTCCCGCCTCACCAAC
CAATGCAAATTGCAAAACGCTACATTTACACTACCTTCTTTTTCACACAAACTCGCAGGA
AAATTTTCTTGCTGGAGAAAATCATGGGAAAATTTGCTGAGAAAAGCCACACCCAGATGT
ACAATCTCTGGTACACATTTATGTATAATGCATGCCCAAGTTGGTAGAAGAAAACCATTC
CTCACATGCAATGTTTTTCTCGTCTTCCCCCACTTGTCAGGATTTGGTGAAGCATGCCAG
AAACTGTTGGCCCTTCAGTCCTTGTGA
>07712-06_TRINITY_DN26582_c0_g1::07712-06_TRINITY_DN26582_c0_g1_i1::g.965::m.965 type:complete len:109 07712-06_TRINITY_DN26582_c0_g1_i1:589-263(-)
ATGAAAATCATTCCAAAACTATCAACCTTCTTCTTCGAAGATTCGGGCTTATCTACTTCC
TTTGTTGCCTTGGCACTAGTATCCTCTAGTGTTTTCTTTTTACTTGTTTTCTTCGTCTTC
ATGACCTTTTTCTTTTTTGTAGAATTCCTTTCTACTTTTCCTCCACTTTTTGCTTCTTTA
CTCATTCTCATATCAGTTTTGACCTTTTTTTTTGCATTTTCTTCCTTACTGTCCCTTTCT
TTTGTTACTTCCTCCTTATTCTTGTTGTTTGGAACAACAATAGCTTCTTCAACATTAGTC
TCCATTGTCTCAAAAGTAGTCGCCTGA
>07712-06_TRINITY_DN26529_c0_g1::07712-06_TRINITY_DN26529_c0_g1_i1::g.967::m.967 type:complete len:101 07712-06_TRINITY_DN26529_c0_g1_i1:376-74(-)
ATGAGAGTTAAGAGCTTTGTTTGGAGTCTCAATAGGTGGAGCCATTACTTCAATTACCAA
ACCTCTGGTTCCTGCACGAAGCTTAACCAAAGTACGGTTCGAAACCAGAAACACAGATCT
CAAGAACAGAGAGAAGAGAGGAGAAGGGCGAGAGAGAATGGAGAGAGAGGACACTTTAAG
AAGAGGAAGAGTGGAGGTGAACGCGTTCCCGCTCTGTTTCCTCTTTCTTCATTTAAAGGC
ACCGGAAAGGGCAAAAAAAATAATAAACAAAAAAAGGAAGAAAAGGGAAGACTCCTTCCG
TGA
>07712-06_TRINITY_DN7694_c0_g1::07712-06_TRINITY_DN7694_c0_g1_i1::g.975::m.975 type:complete len:138 07712-06_TRINITY_DN7694_c0_g1_i1:142-555(+)
ATGACCAACAAGGCCAGACACAAGAGGGAATCTCTATGTGAGAAATCCATGGATTTGATT
ATGAACATCATCAAACTATCATCTCTATCTCTTGCAAGGAAGAGTTTTAGAACAGCCAGG
CTGCCAGCCAAGAGAAACCGGGTGCCGGTGACTGGTGCAGTCACGGTATCCATACCCCAT
CAACTTCCTGCAAGTCAGGCGTTACAGGAGCCAGAGAATGGCTCTAAGTCTTATTCCTAC
TTGATTGAGATAGAAAGAAAGAGCCCCTCCTACATGATCCCCGAAATTGAGAACGTTGAT
GACAGAGCTTCAGATTATATCAGGGGGTTTCATGCAAAGAACCGGCATGATTCCAGTACT
GCATCTAAACAGTTATCATATATATTGTCTCCCCCACCTCCATTTTATAAGTAG
>07712-06_TRINITY_DN19077_c0_g1::07712-06_TRINITY_DN19077_c0_g1_i1::g.977::m.977 type:complete len:113 07712-06_TRINITY_DN19077_c0_g1_i1:248-586(+)
ATGGTAACAGTATCCCCAAGGTGGTCAATCCTTTGGGAATCTGAGTATCAACCCATCTTA
CTGGAATCAACTGTTGGAGGATATAAAGGAAGAAAAAGTCAAATTAACTTCTGTCTTGAG
CCTTGTGGTTGCCTTCTTCTGTTCAAAATATGGATTGAGATGAACCATACAGTACTGAGC
CATTTTCATGGCCATGGTGAGTCAAAACGAAGGGGAACCTTACCTATCAAAAAAACAAAG
GGGACCTTGGATAAACAACTAACATCTAGGAAACGACTCATGAGAATATTGCCATTATTC
AGAGGAACTCTGGCTTCAGGTCCTTTAACATGGAAATAA
>07712-06_TRINITY_DN19032_c0_g1::07712-06_TRINITY_DN19032_c0_g1_i1::g.978::m.978 type:complete len:112 07712-06_TRINITY_DN19032_c0_g1_i1:43-378(+)
ATGAGATACAGTGAAAAAACTAAAACCTTACAACTCATTTCCACCAAAAGAAAGGATCAA
AACAAAGTCATTGGCATAGGATGGGGAAAAGAAAACAAGAACATCCTCAACAGCAGCAGC
TTTCCCATTAACACATTTGCAGAAGACATGAAGATGAGAATTTTTTCAGGGAGAAAGCTT
TCAGAGTCATCAATTTACAGAAGAACCAGCTTTTTCTCTTTCAAGATGTTCACTCCTACA
CCTGCAGGCAGGTCATACAAAAGATCTAAATACATAGACTACACCATTAACTACATATTC
CTGGATTACCAAGCAAAATGCCCTGTGCTCTTCTGA
>07712-06_TRINITY_DN13014_c0_g1::07712-06_TRINITY_DN13014_c0_g1_i1::g.985::m.985 type:complete len:110 07712-06_TRINITY_DN13014_c0_g1_i1:865-536(-)
ATGGATGATGCCAAACACACTAAATGCTTGAGAGAAAGCCAGGTACCTTCAGCTGACAAT
TTAATTCCAGCACCTCCCAATTATAATTTAAGGCATTTGAATCCCCTCTCCCGATACCAG
TCGCAAGATCCTTCTTCCCTAGGCGAATCACCGACGGCACACAGCAACTGCTTTATTGTG
CCCCCCTCTAGGCGAACAAATACAAGTCCTGTTAAATGGGGTTGTACTTCAGAAAGTTCT
GGTATCATTCAGCGGAATCCTTTTATGGCTTCATCGTCCTCAACTGGTCATCTGAGATCC
GACTTGTATTATTCTCCAAGCTTGTCATAG
>07712-06_TRINITY_DN14662_c0_g1::07712-06_TRINITY_DN14662_c0_g1_i1::g.995::m.995 type:complete len:109 07712-06_TRINITY_DN14662_c0_g1_i1:1683-1357(-)
ATGATGTACAGAGGAGCCCTAAAGCAGCCTCAGCAAGGGGCATTAGCCGGAAAAGAAGGG
GAAAAGAGATTGATGAAGGAACTTCCTACAAGAAAAAGAGGCACAAGAAACAACTTTTTC
CAACTGCTACTTCTGTTGCTCAAGTTTCTATACACAATAGTTTTGCTTCCCAAGAGAGCA
TGGATCAAGCCGATATGGCCGTTGCAAGATTTATGTATGAGGCTGGTGTACCATTTAGTG
CTGCAAATTCTTATTATTTTCAACAGATGGCTGATGCTATTGCTGCTGTTGGCCCTGGTT
ATAAGATGCCTTCTTGTCACTCTTTGA
>07712-06_TRINITY_DN11704_c0_g1::07712-06_TRINITY_DN11704_c0_g1_i1::g.1001::m.1001 type:complete len:101 07712-06_TRINITY_DN11704_c0_g1_i1:153-455(+)
ATGTGTCAATTTGAGCTCATGGATCCAACAGAGACGCAGATGGGGAAAGCTGATTACATC
AGAGTACTTACTCCTCAAGAACCACCCAAGTTTGTTAGAATCCTTCATCCCTTACCAGAA
GTCACCAAAACTTTGAATAATAAAGAGCCATGGAAAATGCCAAAAGAGGACAGAATGCAT
TTTGGGGTTCAACACCAGCACTGCAGTCTCAATCGCACCTCCAGACTCCACTCCATCACG
GCAACCTTACTACAAGCATCTTCTCCCCTACTTGCCTCTTTGATTGGGAATTTACTGTTT
TAA
>07712-06_TRINITY_DN15952_c0_g1::07712-06_TRINITY_DN15952_c0_g1_i1::g.1008::m.1008 type:complete len:107 07712-06_TRINITY_DN15952_c0_g1_i1:404-84(-)
ATGCATATACAAGTTAAGAAGCTATCTTTCCTGCAATATCATCCAACATCCCTCTTCTCT
TCTCTCGGGAGAAGCTCAGCCACCAAGATTTTGTACCCAAGGAAAGCAAACAGTTTTGAT
ACCTTTTCGCCCTGCTGTTTGCATTGTTTTTGCAACAAGTTTAGACATGAATTACAAACT
TCTGCATCTCGGGCTTCTGCTTCAACTTGCACCTGTTGGCTCCTTGTTAGCCAGCCAAGG
CCGAGGACGAGAACTAAGGAGAGACAACTTGATTTATCTTCAAGAATAGACAGGGACATG
CTATTAATAATGAATTATTAG
>07712-06_TRINITY_DN15962_c0_g1::07712-06_TRINITY_DN15962_c0_g1_i1::g.1010::m.1010 type:complete len:317 07712-06_TRINITY_DN15962_c0_g1_i1:190-1140(+)
ATGGCGACTCTGACAGTCCCCCAATCGGTTCCTTCAGCAGCCGAGGATTGTGAGCAACTC
AGAAAAGCCTTTGCAGGGTGGGGGACAAATGAGGCTTTGATCATATCCATATTGGCTCAT
AGGAATGCAGCACAGCGCAAGTTAATTCAAGAAACTTACAATCAATCTTATGGAGAAGAT
CTCCTCAAAGCCCTTGACAAAGAACTCTCTAGTGACTTTGAGAGGGCAGTACTGCTATGG
ACACCGGTCCCTGCAGAGCGGGATGCGTTTTTGGCAAATGAAGCTACAAAGATGTTGACT
GCAAGCAATTGGGTTATTATGGAAATAGGTTGCACTAGATCCTCCCATGACCTGTTCTTG
GTGAGGCAAGCCTATCATGCTCGCTATAAGAGATCCCTTGAAGAAGATGTTGCATACCAT
ACATCTGGGGATTTCCGCAAGCTTCTAGTTCCTCTTGTGAGTGCATTCCGATACGAGGGA
CCTGAGGTAAACACGAGATTGGCAAGAACAGAGGCTAAGATACTTCACCAGAAGATATCA
GAGAAGGCTTACAATGATGATGAACTCATTAGGATTGTCACTACAAGGAGCAAACCACAG
CTTAATGCAACACTCAACCACTACAACAATGAATTTGGAAATGCTATCAATAAGGATCTG
AAGGCCAATCCTGAGGATGAATTCCTCAAATTACTGAGGGCTGCAATTAAGTGCTTGACA
TTCCCCGAGAAATATTTTGAGAAGCTTCTCCGTTTGGCTATCAACAAGATGGGGACAGAC
GAATGGGCTCTTACTAGGGTGGTTACTACTCGGGCCGAGGTTGACATGCAGCGTATTAAA
GAGGAGTACCATCGCAGGAACAGTGTCCCTCTGGATCGGGCAATTTCTGTGGACACTTCC
GGAGACTATGAAAAAATGCTTCTTGCCTTGATAGGTCATGGGAATGCTTGA
>07712-06_TRINITY_DN15936_c0_g1::07712-06_TRINITY_DN15936_c0_g1_i1::g.1011::m.1011 type:complete len:160 07712-06_TRINITY_DN15936_c0_g1_i1:672-193(-)
ATGGCTTTGACATCTGTGGGTATATTTCTCACCATCCTTCAATCCTCATTCCTATTAGAA
GACTTCGAGAAACATCTTTTTAAGAAGCTGATACATGGAATTATATGTTTGACGCTCTCG
GTCTTAATGATGGCGGTGGCATTTGGAGCAACAATCATCCTGATAATGAAACATAATTGG
AAAAAGGCTGTTTGGCATGTTGTTGCATTCCTTCCTGTGCCCATTTTTTTCCTCTCATAT
TCACCTCTACGTTCAGCAGTCCTGCGAACTGAGATAAAAAAATTGTTCAAAAAAGTTTTA
AAATCCATCAAAGTTGTTGCTCTTGTGGCTCTAATAATCCTTCTTGGCGTCATTATTCGT
ATCTATATAGCTTGCATGGAACTGTTCAAGACTGTAGCAAAGGCTTGTGAGTTTATTATA
TGTAAACCTGTTCGTTGGATATGTTATCAGCAAACTGCAGCTCCAGGTGCTGAAGTTTGA
>07712-06_TRINITY_DN7960_c0_g1::07712-06_TRINITY_DN7960_c0_g1_i1::g.1022::m.1022 type:complete len:132 07712-06_TRINITY_DN7960_c0_g1_i1:90-485(+)
ATGGTGGTTCTCGTGATGAGCCTTTGCTCTATTGACTTCGTCACTACTCTTCATGTCTTC
GGTGAAATATATCGCCATAGGATCTGGTGGAGTGGCTTGATCAAGGACCTCTTCAGCGTC
TTTTCTAACACTGTGGCATGTCTCAGTGTTTTGGACCTGTTTCTTACCGAGCACTTGGAG
GTATTGACTAAGCTTGGCGATTATGGTGAGTACAGTGGCAGTGAACTTGAGGCCACGTGC
TCTCACCCACTTTTTCTTCCCGTGATTTTCAATATAATCTTCCTTAATATCATTTTCTTT
AATAATTCCTCCAATCGTTTTTTTTTTTTTATAATGACAAATTTCCAAATTCTTCATCTT
TGTTTTGTTTTCTTAATTGTTTTCTCACATTCATAG
>07712-06_TRINITY_DN11683_c0_g1::07712-06_TRINITY_DN11683_c0_g1_i2::g.1026::m.1026 type:complete len:100 07712-06_TRINITY_DN11683_c0_g1_i2:346-47(-)
ATGATATTCAAAGCTAAGAAATGGGAAAGCAGAAATGTTATCTTTACATTTCGGAAAGAG
AATCAAACTTGTTTAACAAACACAAAAATTGTTTACATCAATAAAAATTTTGCAGCACTG
TATCCTTCTTTTTCTTCCCTTGGTAAGGAGTGCATTCACTTTTCCCCAATTTTCTGTATC
TATATTTCTTCTTGTGTCTATTTTTTGGGTTTTTGTTTTCTTTTCTCGTGGCAATTCAAG
AGTTTCTATCCTATTTGTCACCCTAATCATCCCAATTATCTTCCCATCCATCCTTGCTAG
>07712-06_TRINITY_DN12748_c0_g1::07712-06_TRINITY_DN12748_c0_g1_i1::g.1029::m.1029 type:complete len:106 07712-06_TRINITY_DN12748_c0_g1_i1:557-240(-)
ATGAAAGATAGGAGGCTGAAAGTGATGAAGAAGGCTCCAAGTTCGCCAATGCAGGGTCGG
AGAAAAGGAATTGAACCACAAAAACGAAGCATGTTTTTTTGTTTTTTTCCCAGAGACTCC
CAACAAACCCTTAGAGAAACCAGGAATAGCAACCAAATGAGTGTTTACTATTCCTACTTT
TGCTTCGTTCATGGAACACCTTCACATGAATATATATATATATATATCTGTAATACCCAA
ATAACTAAAATTTCATATCCATCTCCAAAACTTACAAAAATAATATACAATCCCCAACCA
TATGTTATCAAATCCTAA
>07712-06_TRINITY_DN16189_c0_g1::07712-06_TRINITY_DN16189_c0_g1_i1::g.1033::m.1033 type:complete len:365 07712-06_TRINITY_DN16189_c0_g1_i1:1351-257(-)
ATGGAGAGGGTGCAGATTTGGAGGAATGCTCTCACTCAAGTTGCCAATTTATCTGGTTGG
GATTCAAGGAATTACAAGAATGAGGCTATGCTTATTGAGGACATTATCCAGAGCATTTTG
GAAGGCATGCATAAGGATGGGAGAAAATCGGGCCCAATGATACCATTTGGTGCAATAATG
GCTTGTATTCAATTAAGTCATCGCCATGATGATCTTATCGTGAATATTTTGAAAGGAACA
GCTATTTCAACAAGGGCTTATATGCGATCAGGTAAAGCTATCACGGGAGATTTGAGCTCT
GATAAAATGAGGAATCTTATAGAATCTACCGCGAGAGATTTGATACAATTAACTCGTCAA
AAGAAGGCTGCCGCGAGAGATTTGATACGATTAACTCGTGAAATGGAGGCTGTTGTGAGA
GATTTGATACAAGTAACTCCTCAAACGATGGCTTTCATGAGAGATTTGATGCTAGTAGCT
TATGAAATGATTCAATTAACTGATGAAATGATACAATCAACTTGTGAAATGGAGGCTGTC
GTGAGAGATTTGATACTAAAAACTCGTAAAATGGAGGCGCTTACACATTCACCTCGTCCC
ATTGATGTGGCACCTTCGCCAGTAGATAAAAAGTTTTTTCGGAGTCGCACGAAGGAAGTA
CGTTCCATCTCTTCTGACCATGTTGGAAAAGATTCGAAGGGACAAGGAAAACTATCAACA
ATATCAGGGTGTAAAAATCTAAGTATAAAATTCCGCACTTCTATAAAGGCAAGACTTCTG
GGTTTAACATGGAGCACTACGATAAAGGCAAGACTTCGTGCTGAACAAGTCCTTATTGTT
CTTCATTACGTAAATGATTCAATAGTCAGCAGCTATACCAGTGCCTCCGTATTGATTTTA
GTAGTAGGTTCTTGCAATCTCCTGTATGTGCTGTTTTTGCAATCCTGTGAGGATGTGTTC
CATGGCAGCCCTGTTGCTATATTTTGTGAATTGAAGTTGAGTGATCTTCGGTCCTGTGAG
GTTGGCTGCTTCGCCAATCCCCTGAACTGGGGTGATGGAGTGGTGAGGGGGATCATTCCA
GCGGAAGTTGAATGA
>07712-06_TRINITY_DN9080_c0_g1::07712-06_TRINITY_DN9080_c0_g1_i1::g.1034::m.1034 type:complete len:102 07712-06_TRINITY_DN9080_c0_g1_i1:410-105(-)
ATGTCCTTCTTGGAGTCCCCCTTTTTTTTTTCTTTTTTTTTCTTTTTTTTTTCCTTTTCT
GAAGTTTATGCTCATGTACTCTTCCTCCATCCATGGCGGAATATTTACAGCAGGGAAGTA
AAGAGGATCCCAAAGAAAAAAAGGGAAAAAAAACATACAGAAGAAGCCCTTCAATGGGCT
CTCTTCTTTCAGAAATGGAAATCAAGAAGCAATGCAGACGCAAATTCCCTCTTTCACCCC
CCACAGAAGCAAAAAAGGGGAAAAAAATTTACAATCGGGACAACAAAAAGTAAAGCATTA
GAATGA
>07712-06_TRINITY_DN5463_c0_g1::07712-06_TRINITY_DN5463_c0_g1_i1::g.1040::m.1040 type:complete len:114 07712-06_TRINITY_DN5463_c0_g1_i1:596-255(-)
ATGTTTAGGACATTTCTTTTGAGATATGTGGGTAACATAAGTATAGGAAATAAAAAAGAA
ATAAGTAAATTAATTTGGAAAGATGGCAACTATGAGCAAAAACGTACCAAATTGAGAGTG
TGTGTTCAAGCTGCTGGTACAAGATGCATTTGCATCCATGAAATGATCATAGAGTACGCA
CCTGCATTATTTGTCTTGGCTGACCTAAATTTAATCAAACACATCGACCTTGAACAGCAA
AAGGAGCATAATCAACTTTCCCCGGATTGCCTAACACCATATCAACAACCATTTCAGCAG
TTCCCAAAGCCATTGAAAGTCCCCCTCCTTCATGTCCAGTAG
>07712-06_TRINITY_DN32710_c0_g1::07712-06_TRINITY_DN32710_c0_g1_i1::g.1052::m.1052 type:complete len:128 07712-06_TRINITY_DN32710_c0_g1_i1:578-195(-)
ATGCTTTTCTCTTGTTTTCCTATTGATGCTTTCGACTCATCGCATTCAAAACCCCCTTTT
CCTGTGGTTGTTTTGAATCAATGCAAGTGCCTCCAGAGGAGCAATTTGTTAAATGAGAAA
TTCTTTTGCAACATTCAGATTCTTTTTGCACATATCCTTGTCAACTTTTCACAAGTTTTC
CCACTGGGTTCCTCTTCAAATTTCGATCACCCCAACTTCTCTTTAACTCTCTGTTTTTCA
TACTCCTATACCCTTTATTTTAAATGTGGGATTCAATTGAGAATGAAGTATACTCATATG
ATGGCATGCATAGAGCTTCCTTGTATGAAAATCAGGGACATTCAAAAAAGTATTAACATC
TTCAAAAGCAAACTTGTGTACTGA
>07712-06_TRINITY_DN14403_c0_g1::07712-06_TRINITY_DN14403_c0_g1_i1::g.1058::m.1058 type:complete len:107 07712-06_TRINITY_DN14403_c0_g1_i1:344-24(-)
ATGGAGGGGAACAGGAAGAGCTCAAACCAGATGCTCAGTCAAACACCATTATCGGGTATC
TTCACGTACTCCTCCATGCAAAGAGTTCCTCTGCCTGCTCTTATTCAAAGACAACTCAGA
AACATCTTGAATCATCCGAATCTTCATCTAAGGGAGTCACCGAGTCAAATAAAATTAGAA
TCGCCCCATCTCTGTACCACTCAGTCAACTGGGACTTATGGTATGGACAAACCAAAACAC
CCTATTACGGTGAGTGCCGCCCAAGAGCTAAAAGAATCCCCTTTAATAACGAGAGCTTCC
TACTCATGGAAATCCTCGTAA
>07712-06_TRINITY_DN14489_c0_g1::07712-06_TRINITY_DN14489_c0_g1_i1::g.1059::m.1059 type:complete len:140 07712-06_TRINITY_DN14489_c0_g1_i1:730-311(-)
ATGGTTTTGTTCCTCCATGAATATGGGAACAGACTTTTTCAATCTGATCGCCCAAAAACC
TGGGGAAGTTACATCTCTCTTTCTCTCTCTCTCTCTCACTCACTCACTCACATACACACG
CTCTTTCTGAGACGAAGTATGAGATCATCAAGGAGCAGTTCTTCACTCCATTGGAGAAGA
GGAGTGGTGCATATGAGATCATCAGTAAGGAAAAGGATGAAGCTTTCTTCCATTCAGAAA
GCAAAGGCTGTTAGAAGTATTACTCCTCTGCAAAGGAAGCTTAGGCAACTGCAGAAGATC
ATCCCAGGGTCTGATGATATGGATGTTGACAGCTTGTTTCAAACCACTGCAAGTTACATC
TTTTTACTGGAATCCCAAGTGAGTTTTCTCAGGAAACTGTCCAGTTTTTATGGGATTTAA
>07712-06_TRINITY_DN17719_c0_g1::07712-06_TRINITY_DN17719_c0_g1_i1::g.1062::m.1062 type:complete len:109 07712-06_TRINITY_DN17719_c0_g1_i1:117-443(+)
ATGACAAAGAAGTTAATCATATGCAAGTATGATTCAACTTGGACTTTCTGGGCTCGATAT
CTAGAAAGCCTTAAGAGTGTGCTCTATCATGCCAACCCCATCAAAGGATTTGTTTCCAAT
GGGAAGACTAATTCTAAGGGCAGTAGGAATGCCCCCCATGTGAAAAACTTGCCATTCTGG
GTACTTAATTTACTTTCCAGAAAGAGGAATAGAAGAAATTTGAATGTTGAAAAGTGGCTC
AAGAAGTCTGTCCATCATTGTATCTATGTGTCTCTATTGCATGGAACTTTTTCACTGATT
CTTTCTCTGAGTTCCTTGAATTCATAG
>07712-06_TRINITY_DN221_c0_g1::07712-06_TRINITY_DN221_c0_g1_i1::g.1066::m.1066 type:complete len:257 07712-06_TRINITY_DN221_c0_g1_i1:352-1122(+)
ATGGTTTCTCTCTCTGATACCATGGATATTCCGCTGCCATTGGAAAAATTATCTTTGGAA
TCCATAGATGAAGACAGATCTCTGGAGACTACCAATAGGGAGAAGATGTATGTAGCTCTA
GTAGCAACTGGAAGTTTCAATCCTCCTACTAATATGCATTTACGCATGTTTGAGCTAGCA
AGAGATGCATTGAGGTCAGAAGGTTATTGTGTTATTGGGGGTTATATGTCACCAGTGAAT
GATGCATACAAGAAAAGGGGCCTGATATCTGCTGAACATCGTATTCAGATGTGTGATCTT
GCCTGCAAAAGTTCTGAATTCATAATGGTGGATCCTTGGGAGGCAAATCAGAGTACCTTC
CAACGTACATTGACGGTCTTATCTAGAATTAAGTGTTCTTTGTGTGAGAATGGACTTATA
CCCAGAGAATCTCTCAAGGTCATGCTTGTCTGTGGTTCTGATCTGCTCGAGTCTTTTGGC
ATTCCTGGATTTTGGATTACTGAGCAGGTAATGGCTATCTGTAGAGACTATGGTGTGGTG
TGCATTCGCCGAGAAGGGCAAGATGTTGAGAAAATTATATCTGATAACAATATCTTGAAT
GAAAATAAGGGAAACATCATAGTTGTGGATGATCTTGTGCCAAACCAGATCAGCTCGACG
AGAGTAAGGGAATGCATTTCAAGGCAGTTGTCAGTGAAATATCTGATGGAAGATAGAGTG
ATTGATTATATCAAACGACATCATCTTTACTCCAACTCATCAGAAAGGTAA
>07712-06_TRINITY_DN10759_c0_g1::07712-06_TRINITY_DN10759_c0_g1_i1::g.1075::m.1075 type:complete len:102 07712-06_TRINITY_DN10759_c0_g1_i1:460-155(-)
ATGAATCAGAATCCGTGGAAGTCTGTTCCAGTTACCGTTCCATTCTCCTTCCTTCCTCTG
GTAAATCAAGTCGCTTTGCTTTCGGTGGTTCCTTTGCTTCACTTTTTTTCTCTTTTGTTT
TCTTTCCATATCTCTTCTGTAGTTTCCTTCCCACTTCCTCTAAAGCATACCTTAAAGGCT
AGCGAGAAAGATGTTTTTGGAAACAGGTACCTTGAAATATGTGAAAAGAAAATTGCAACG
AGAAGAGAAGTCCCACACATTCCACATTCCCCACACCCACTTAACAATGTTAGCTTTGTC
TACTAA
>07712-06_TRINITY_DN2183_c0_g1::07712-06_TRINITY_DN2183_c0_g1_i1::g.1080::m.1080 type:complete len:148 07712-06_TRINITY_DN2183_c0_g1_i1:456-13(-)
ATGTGGAATTTTACAAGGGCTGGAAGATCTCAGGAGAGGAGAGGAGAGGAGAGGGAGAAA
AAGAAAACCCAAGCGAAAGTTTTTAAAATATATCAGAAAAGGAGAAAAAGCCTGCCTCTT
TCTTTCTCTCTCTGTCATTTCATTGCCTACTTAAATCTTTGCTACTGCTCTGCATTTTGC
TGCTCACCCTTCTTCAACCCTGACTCACTAATTGGAAAAGCAAAAAGGGGGGGCAGACTC
CACCAGACACCGCCCCCCTGTCTTCTTAACTGTGGAGTGGGTGGGGTGCTTCCGCTTTGC
TTTCTCTTTCTACAAATTGAAATCCTCTCTCCCTCTCTCTATCTGTCTCTCAAAAAAACA
GGGGACTCTTCTTCTCTTCTCTTGCCTTCTTCTTTGTATTATTCAGGATGCCTAGGCCAG
GCCCAAGGCCTTATGAGTGTGTGA
>07712-06_TRINITY_DN2510_c0_g1::07712-06_TRINITY_DN2510_c0_g1_i1::g.1082::m.1082 type:complete len:115 07712-06_TRINITY_DN2510_c0_g1_i1:348-4(-)
ATGAACGACCGATACGGTCAATATTTGTGGGTCAAAAAGATGCTTGAAACCACCATTACA
ATCACCCCCTCTGGGTTCTGCGTCATCAAGGCTTCCTGCAACACTGAATCATTCACATCT
TCCTGGACACTGCTTCTTTCGGCTTCTCCCGATTGGGTGGTCTTCTCCCGATTCATGGAA
ATCATCAAGGTCTCTTCCACTAGGATTCCCATCATCAATGTAGGAACAATCCTCATCACG
GCTACTTCTAATGAACACAGGACAAACTCCACAATGCCTCACAATGCAGGACTCGCTGTT
TGTATCAATTTCTCAGGAGCGAAGCCGAGAAATGATGGTACATAG
>07712-06_TRINITY_DN5342_c0_g1::07712-06_TRINITY_DN5342_c0_g1_i1::g.1083::m.1083 type:complete len:104 07712-06_TRINITY_DN5342_c0_g1_i1:103-414(+)
ATGTCCGTTAAAGTGCGAGTGTCCCGAGGAAGTTCAAGGTGCCTACACCTTCTCGCCGGC
TTCCATTACTGCCCTCTGCCCCTTACGGTGGCCGTGTCAATATATAGACACAGCATTCAA
TGGAGAGAACCAGTCAACCACCCCAACTCTTCTCCAACAATCCTTCTATATATATATTCT
TTGAGGGAACCCCTCTTCTTCATTCATCACATTGAGCTTGTTCTTCAAGTACCCAAATTG
AGAAAACACCTCAGGGACCTGTTTCAGTGCCATCTGAGATACACCCAGATTCTGAAAGGT
TGTTTTTGTTGA
>07712-06_TRINITY_DN33288_c0_g1::07712-06_TRINITY_DN33288_c0_g1_i1::g.1092::m.1092 type:complete len:100 07712-06_TRINITY_DN33288_c0_g1_i1:78-377(+)
ATGCCCAGTTTGTCGAGTTCCCCACGAATAAGAGCACTGGTGTTGTATTCTTCGAATCTG
AGCTCCGGGTTTTCATGGATTTTCCTCCTTACTGAGACCAACCATTCTCTGTCTTTCTTG
GCTGAGCTCAAAATTTGGGTTGCAGAGCTTTCCTCCCTTGAGCAGAGGCATGGCCCCAAC
AGAAGCAAAAGCAGCACAACATGGGCAATCGAATCACAACCCATCTTCTTTTCTTTTAAT
CTCCTTAGGGCAACAACTATGAACCAGAATCAAAACAAAGAAGAGTGGACCGGCGATTGA
>07712-06_TRINITY_DN28662_c0_g1::07712-06_TRINITY_DN28662_c0_g1_i1::g.1104::m.1104 type:complete len:463 07712-06_TRINITY_DN28662_c0_g1_i1:1607-219(-)
ATGGAGGAAGGTGTAGTCGTTGGGGAGGGGACGACGAAGGCGGCGTGGGGAACGTGGGAG
GAGCTCCTTCTTGGCGGCGCTGTGCTGCGGCACGGCGCCGATGACTGGGACGCCGTCTCC
TCGGAGCTCCGAGCTAGAACGGCTTGTCCGTTCAGTTTCACGGCCGAGGTGTGTAAAGCC
AAATACGAGGACTTGCAACAGCGATATTCTGGCTGCAGGGCCTGGTTTGAAGAGTTACGA
AAGCAGCGGATGGCAGAGTTGAAGCTGGCATTGGAAAAATCTGAGGACTCAATCGGGTCT
CTGGAATCAAAGCTCGAAAGTCTCAAAGCTGAGAAAGGGATTGCTTGTGAGTTGGATAAT
GACTCCAGCCAGACGGAATCGCCTATTCCCTTCCAAAAATCAATGGAAGTTGAGTCTTCC
AGGAAAGAGACATCTAAGGATGGACTTTCTGCTGGTAGTTTCACGCAGGACACTCGGACA
AACTGGTCACCTGAATGTCAGATTCCAGCTGCAGTATCATCTGAAGATATGGAGGCTAAG
CCAGAAATCTCAGAGTCCTCCAAACAAGAGAAAATTTCAAGCTCAGAAAAGCTGGGAGAA
ACAAGCAGTGGGCGAGGAGGACGCGTCAGGGGGAGGAGAGGGAAGAGGAAGAGGAAGGAC
TGCACGAGGGATGTAAAAGAAGGAAGTGTTGGAGAAAGCGACTTCTTGGGTTCAACTGAT
GTTGCATCAGCCTCCCAATGCAAGGAAATTTCTATGGGTGACCATGGTCAAGTTGTTGTA
TCTTCTGGTATTGATGATTGCAACAAGGGCTGCTCTAGTAGGGAGGAAATTGATGATCTG
ATGGGGATTTTTTATTCCATCATGGAGAATGAAAATGCCCCAGTATTCCGTGGGCGGCAT
GATAGCCAGAGGAGAGCAAGATACAAGAAACTGGTCCGGCAGCATATGGATTTCGACACC
ATAAGGTCAAGAATAAACAGCCACTTAATCACAACGTCAAGAGAACTCTTTAGAGATCTG
CTTCTGCTAGCCAACAATGCATTAGTCTTTTACTCGAAGAAGTCACGAGAACACAAAAGC
GCAGTGCTCCTGAGAGATCTTGTATCCCGAAGATTAAAGCAGCATTACAAGGACTCCAGA
GCAAAGGCCGCAGTTTCAGTCCTCTCTACATCACCAATTCAAAACCCTCCTGTAAAACCC
CGAAGCATCCGCCCATCTAAGCAAAAAACAGCTAATGCTGGGAAAGTCATTACTGGGACT
CCACCTCCTCAGTCGGAGTCCAAGAAAAGCTTTCCTCTGCAAGGAAAAGTGAAGACTACC
AAACGTGTGACCGGGCCGCAACCTCCTCAAACTGCTTCAAGGGGAAGAAAGAAAGCTCGT
GTAAGGTGA
>07712-06_TRINITY_DN23725_c0_g1::07712-06_TRINITY_DN23725_c0_g1_i1::g.1106::m.1106 type:complete len:107 07712-06_TRINITY_DN23725_c0_g1_i1:325-5(-)
ATGGATATGAAAAATAGAATGAATAGGACAAAATACAGAGAAGAGAAGATGCATCCGGAA
TCGTGTTTGGGCGGTGACTGGATCATCTTAATAATAGGTAAATTTGCTATGAACTCAAAC
CTCTATTACAACACTCGGAAACAATCACCAGAAAAGAAGAGGGGAAATCAAAGGGAGAAA
GGTAATTATCCATTGGCTCTTTACAACAAAGGCCGAATAATAATATCCGCAGCTGTCATG
GCAAAACAGTGGAGTAAACAAAATGGTTTTGCTGCTGACACTACAAGGTTGCCAGTAACA
TTGCCCGAATTTTGGCTCTAA
>07712-06_TRINITY_DN28146_c0_g1::07712-06_TRINITY_DN28146_c0_g1_i1::g.1114::m.1114 type:complete len:306 07712-06_TRINITY_DN28146_c0_g1_i1:481-1398(+)
ATGACAATTCAAACCACCATGTTTGAATGCGGAGGACTAGTGATTGGAGTATGCATTTCC
CACACCCTTGTTGATGGATTCACGACGTCTAAATTCATTAGTACATGGGCAACTGCAAGC
AGCGAAGGGATAAATGAAGCAATTTTGCCATGTTTCAATTTGGCTTCTCTCTTGCCTGCA
AAAGACTTACCAACGCTCAAGTCCCCGCCTCCCCCAAAAATCCATGGAGCAAAAAAGTTT
GTGACCATGAGGTTCATGTTTGATGGGGCCAACATATCGTCGCTCAAAGCCAAAGCCAAA
GCCAATTCTGAGACTAGTACTCCTGGTCCCGGCTTGAAGCCTCAAGTTTCACGAGTTGAG
GTGGTGACAGCACTCATATGGAGAGCTCTCATTGGGGTAAGTCAAGGAAAACATGGACGC
CTGAGGACTTCCCTCGCGGTCCATTCTGCTAACTTGCGTGGGAAAATTGTTCCAGCTTTA
CCAGACAATTGTTGTGGGAACCTTTATAGACTAGCGGCTGCCAGATTTGTAGCGGACGAT
AGCAAAATGGAGTTGCCCAGTTTGGCAGATCTGGTGGGCTTAGTAAGTGGCGCAATATGG
ACAGAAACACTAAGTCGGGAGGATGTGTTCCTAACTGCGATAAAATCCTTTAATGAGGTA
AACGAAGAATTGGGTAAAGAAGAGGTAGATGTGCGAATGTTCACTAGCTGGTGCAGGTTC
CCTCTTAATGAAGTTGATTTTGGGTGGGGGAAGCCCTGTTGGGTGAGTAGATGTGCTACT
CCTATAGAAATGGTTAGCCTGCAGGACACAGAATGCGGTGATGGAGTTGAAGCGTGGGTG
AGCCTCAAAGAACATGACATGCTTCAATTCCAGAGTGATGCGAACCTTACGACCTTTACT
TCTTGTGGACCAGCATGA
>07712-06_TRINITY_DN12537_c0_g1::07712-06_TRINITY_DN12537_c0_g1_i1::g.1120::m.1120 type:complete len:244 07712-06_TRINITY_DN12537_c0_g1_i1:104-835(+)
ATGCCCATTTTCGTCTTATCTTCCCACTTTCTCCCTCCTCTCTCCAGCCCATCAATCATG
ATGAACCCGCCGGACTTCTTCTCTTCCGGCGGTGACGGCCCTTCCCCGCAGCGAAGAGAG
CTCCAAATCCAAGGCCCTCGTCCGGCGCCGCTCAAAGTCAGCAAGGAATCCCACAAGATC
AAGAAGCCGCCGACTGCTCCTCTTCCCGCGCATCGACAAACTGCTCCACCGCCGCTAGAG
AATCAAAACCGCGAACCGGTGATCATCTACACCATCTCGCCCAAGGTCATCCACACCACC
GTCAACGACTTCCTATCAGTAGTCCAGCGCCTGACCGGGAACTACGCCACGTCGCCCTCC
GCTAGTGACCTCGCAGCCTCCGGCGCCGGCGATCTTTCCCCTGCTGCGCGTCTGGCTTCG
ATAGAGAAGACTAGCCCCCCGAAAGAGAGAGATCGAGGGGGTGGCGGGGGCGTCGGCGTT
ATGGGTTTGGTGGAAGGGGTTGAGGTGGGTCAAATTCCGGGGATTTTGTCTCCGGCGCCG
GCGACACTCCCTCCGATCCCTCCAGGGTTCTTCTCTCCGGCACCGGACCCACAAACCCTC
TCGGTATTGCAAGATTTAAACTATTTCTTACAGGGAAGTAGCTTCATTTCAAGCCCTTCG
AATTTGCTCTCAGCTCCGATAATTTCGCCGACCCTATCACCAGACTTTCTCAGCCAGTTC
TTGGACTTTTAG
>07712-06_TRINITY_DN1707_c0_g1::07712-06_TRINITY_DN1707_c0_g1_i1::g.1127::m.1127 type:complete len:116 07712-06_TRINITY_DN1707_c0_g1_i1:357-10(-)
ATGTCAATTGTGAGCCCTTGCGTACGTCCCCTCAATTCATTCAAAGCATTCCTCCATTCA
CAAATATCATACACACCCCTCATGCTTTTGGCTGTTGTGACAATGGCAAGAGGTAAACCG
GCACATTTCTTGACAATATCTTTAGCTATTTCTTCTTCTTCTCCTTTAAGTGCACTGTAT
CGCCCAAGCGTCTTGTTGAAGAGCTCCCATGATTCCTCTGTACAAAGCGACTCAACTTTG
ATAATTTCTTCGCACCCCATTCTTGAGCAGATATTTCTTGACCTGGTGGTTATGATCAGT
TTTCCTCCATCAACTCTAAGAGGAATTCCAACCTGTTCAGGTTCATGA
>07712-06_TRINITY_DN13579_c0_g1::07712-06_TRINITY_DN13579_c0_g1_i1::g.1133::m.1133 type:complete len:108 07712-06_TRINITY_DN13579_c0_g1_i1:888-1211(+)
ATGTTCCCGGCATGGCCGTTACCCTCACCTTTCTTCCCCATCACCTTTTCTTCCTCTAGT
CGCCATACCCATTTCCGCAAGGGCTCCCAAAGCCACTCTTCTGCACGCGTGGGATCCAAG
CAGGCAAGCTGCCTCCGCCATCTCCCTCCTCATTATTCGCCATCGCCCTCGCCGTCTCCA
TCGGCGGCACGTCTGCCAGAGGCCCGGAGAGCTTCGCAACTTTCCATGCACGCCGGCCTT
CCCTCCCTGCGTCTTCTTGCTGTGCGCACCACGTCGGCGAGGCGCTGGCTCGCCTCACCA
ACCGCCATCACCCGCTCCGGCTAG
>07712-06_TRINITY_DN16029_c0_g1::07712-06_TRINITY_DN16029_c0_g1_i1::g.1142::m.1142 type:complete len:283 07712-06_TRINITY_DN16029_c0_g1_i1:964-116(-)
ATGAAATATGGCTTGTATTTCGTCATGAAGGTATTGCATCCATCAAAATGGTGGCGTTGG
TTGAAGACAACAGAAGCAGGACAAGAGGAAATGCGCAATCTTATATGGCAGTTGTTAATG
GCGCTCAAGTCATGTCATGATCGCAACATTACCCACAGGGATATTAAACCTGAGAACATG
GTGATATGCTTTGAAGATCGGGACACTGGGGGATGCATGAAAGGAACTCCAAGTGAAGAT
AAGAAATATACCACCAAAATGCGCATCATAGATTTTGGCAGTGCAATTGATGAGTTCACA
TTGAAACATTTGTATGCTTCAGTTGGACCTTCCAGGGCTGAACAAACTTATGAATACGCT
CCTCCAGAGGCTTTTCTGAATGCCAGTTGGTACAAGGGGTTAACAAGCACAACACTGAAG
TATGATACATGGAGTGTGGGTGTTGTGTTCTTAGAGTTGATCTTAGGATCACCAAATGTT
TTTCAGATAAATGCTTTGACACGTGCTCTTTTAGATCAGCATCTTAAGGGTTGGAATGAG
GAATTAAAGGAACTTGCATATAAACTAAGATCATTCATGGAAATGTGCATCTTAATCCCT
GGGAGTTCCTCAAAACACCTTCATCTTGGGTTAACAAAGGGTCGAGGTGGAGTTTCACCT
GCATCGTGGAAATGCTCAGAAGAGTTTTTTTCCCATCAAATAAAGAGTAGAGATCCTCTG
AAATTAGGGTTTCCAAATGTGTGGGCACTGCGGTTAGTGCGTCAACTATTGCTCTGGGAT
CCAGATGAACGGTTGAGTGTTGATGATGCATTGCAGCATCCTTATTTTCAACACCCTCCC
AAAAGGTGA
>07712-06_TRINITY_DN16053_c0_g1::07712-06_TRINITY_DN16053_c0_g1_i1::g.1145::m.1145 type:complete len:103 07712-06_TRINITY_DN16053_c0_g1_i1:724-416(-)
ATGTCGGCCTTTGTAGGAAAGTATGCAGGTACTCTCTTCCTCCCTGGCTTGCCTCCCTTG
TTCTCGTTGAGGATGAATAACCAGCCTTCTTCTCTAGCTAGTCTCTTTTTCACTGCATCG
CATCACTTGTATATTTGGCATCCCCTAATCTATAAATATGATTTCTTAAATTGCCATTTA
TTCTACACCTGCTCACATGCAAACTTCAGCTTAAAACTTCCTTTATTCATGTTATTTGAT
TTCAGTCTCCAACAGCATGACTCCTATATTACCAGTCGCCTTCTGGGGAAGTTGTTCATA
AAAATGTAA
>07712-06_TRINITY_DN16052_c0_g1::07712-06_TRINITY_DN16052_c0_g1_i2::g.1146::m.1146 type:complete len:170 07712-06_TRINITY_DN16052_c0_g1_i2:882-373(-)
ATGCCTAAAACATGTAGATATTCAAAGAAAACTAGGAGGGACATGAAGGTTAAGCCAATT
ATAACACTATTAACTCTTGAGACCAACTGTGTTCATTACGGCAAGTGCTTGTATTCTTTA
TTGCAGGCTACAGGTCGAGCCTGCCTGATAGCAACTCAATCAAAATGCAGCACCAAAACA
AATATTCACCAGAAGAACCATTTTTTGGTGGTTGACCTCACTGTCAGGCTGGAGAAGGCT
GCTACCTATGAGCAAGTTAAAGCTGCCATCAAGGAAGAGTCAGAGGGAAAAATGAAGGGA
ATCTTGGGTTACACTGAAGATGATGTTGTTTCCACAGACTTCATCGGTGACAACAGGTAT
GGATGGCTCCTTTTTGTGCTTGGTTTTGTTTTCCTTGTCTGCTTTTTCTTGGTGGTTTAT
TCACATTCTGAATATGAGCTGACTTGGATGTGCAACCTCTTGTGCTGCTCATGCTTTCAC
AATCCACAACAATCCATTCAAATGTTTTAA
>07712-06_TRINITY_DN31599_c0_g1::07712-06_TRINITY_DN31599_c0_g1_i1::g.1157::m.1157 type:complete len:112 07712-06_TRINITY_DN31599_c0_g1_i1:659-994(+)
ATGCTCAGCAAGAATGGAAATATGAAGAATGGTGGTTCCATCCATCCTCCGAAAAAAGGC
ATCAATCCGATGTTCTTCAGTCATTCTTGCGCAGACCTTATCAACTTCTGTTGCCAGAAA
CTCAAAAACCCTAGTTTTCCCATAGCGTGCTGCTCTAAAGATAGGGGTCTCTCCGAGGAA
ATTGCTCAAACTCAGCAGTTCTGGTGCCTTGTTAAGCATTTCCCTAGCGGCATTAGTTGT
GCTGTTGGAAGTGGCTGCTTCATGGAGTATAGTGTTTCCAGCGTCATTTTGAAGGGTGAG
CTTGTTGAGATGAGTCTCCGGCAAATTTTCAAGTAA
>07712-06_TRINITY_DN31589_c0_g1::07712-06_TRINITY_DN31589_c0_g1_i1::g.1158::m.1158 type:complete len:169 07712-06_TRINITY_DN31589_c0_g1_i1:123-629(+)
ATGAATTCAAATGAAAGAGTAGAGTCGTTAAAATTGATAGCAAAAGCCCCTCCCTGTATG
CGGATGGAAGAGCCGCTTACAGAGAACTACAACCATAAGCCCACCACTGCCCACATCTCT
CCTCCTCATTACCCCATAATGCCAAAACATTTATTCAGTTTTAGCTATAGCGAACATATC
AATAAAATTTTCCCTCAGAAAATCAAACACTACACCAATGTTTTATACCCTATTTCCACA
TTGTACATGCACCCTGTAGTGCACATAACAGCAACCCACATCAAATTATCTTCACATAAT
CTTCTGCTCAATAGACAAAAATTTCCCAACTGGAAGTGGGTGTACTTCTCTCTCTTGCCC
AGACTCCAGAGCCGCTGGCTACTTACAAGCAAAATTAGCTGGATCATGCTTCAAATGAAT
GATGTAAAAATTTTCTTCAAATCAAGACATCAGCCACCACTTCCCACTTATGAACTAAAC
TACGACCACCCAAAAGAAACCACTTAA
>07712-06_TRINITY_DN31595_c0_g1::07712-06_TRINITY_DN31595_c0_g1_i1::g.1160::m.1160 type:complete len:101 07712-06_TRINITY_DN31595_c0_g1_i1:396-94(-)
ATGCTTGAAGGCAAAGTAACAAAGTGGTTTCCGTTCAAATTTAAGGATTTCAGAGAAGAT
AAGAAGCCAAGATTACCGAGATTTGCGCCATCTGATATAAAGCAGTTTGTTAGGTTTAGT
TTTGTTAAGGAACATAAAACTGGGAAAGGAGGCAACATGAAACAAATGGAATTTGAACTC
CTTGGCATCAAGTGTGAGGCAGATGGTGTTCCCTTGTCTGCACAGAGCTCCTTTAGCCAT
TTTAAGTTCACACAATCTGAGCAACCAGAAACATCAAAGGTTTCGAGAGATTTTAGATTA
TAA
>07712-06_TRINITY_DN16511_c0_g1::07712-06_TRINITY_DN16511_c0_g1_i4::g.1161::m.1161 type:complete len:111 07712-06_TRINITY_DN16511_c0_g1_i4:174-506(+)
ATGGTAGTCGATAAACCAAATGCATGCATGTATCAGCAGAAAAAGGGTCTTCTCTTAGTG
TCTATGATGTATGTACCACTGGGAGATATCAACTCGTCTGTGGTGTTCCTTTCTTTCTTT
TCTTCAATGTCCTTTCTGGGAATAAGTAACAGATTTTTTTATAGGTTCTACCTGAACTCT
TGTAAATTTTGCGCACTTAACACTAGTATGCTTTTACACTTTAGCAGCTTTCAGGTAATG
CAAGGCTGGCACGCAATAAGGCATTATTACCATGATTTTGTTCATCCCCTCTGTAGAGGT
TCCATCTGGTTTGAAGTATTTGTTGTTTTTTAA
>07712-06_TRINITY_DN16505_c0_g1::07712-06_TRINITY_DN16505_c0_g1_i1::g.1163::m.1163 type:complete len:106 07712-06_TRINITY_DN16505_c0_g1_i1:901-584(-)
ATGATGGAGAAGGAAGAGTTACATAATTACACTGCCACCTCTAATCTTAATCTTATCATC
AAACACAATCTAACTGCACAAAACCTGCATAATTACCTTGCTATCTCCAACCTCAACCTC
ATTCTCTCAGCCCTTGGCCCTCAGCCATTACTTAGAAGAAATGGCCTGCCTTCCTCCTGG
TTTTTGCCAGTACATCACGTAGATATAGCTTCTGGGTTGGAGAGGAATAAATCTGAAGTT
TCTCTGGGCAGAGAGCAAGCACTTCCTTTCCAATTCCTAGAACAGTTGATTCATTTCTGT
TGGCCGATAAACGATTGA
>07712-06_TRINITY_DN16505_c0_g1::07712-06_TRINITY_DN16505_c0_g1_i3::g.1164::m.1164 type:complete len:133 07712-06_TRINITY_DN16505_c0_g1_i3:982-584(-)
ATGATGGAGAAGGAAGAGTTACATAATTACACTGCCACCTCTAATCTTAATCTTATCATC
AAACACAATCTAACTGCACAAAACCTGCATAATTACCTTGCTATCTCCAACCTCAACCTC
ATTCTCTCAGCCCTTGGCCCTCAGCCATTACTTAGAAGAAATGGCCTGCCTTCCTCCTGG
TTTTTGCCAGTACATCACGTAGATATAGCTTCTGGGTTGGAGAGGAATAAATCTGAAGTT
TCTCTGGGCAGAGAGCAAGCACTTCCTTTCCAACTGCAGAAAGGAAAATGTTTAGAGAAC
CTCCATCTCATTTCCAGATACATGCATTTAAAAAATATAGCATCTGACTCATACTTCCTA
GAACAGTTGATTCATTTCTGTTGGCCGATAAACGATTGA
>07712-06_TRINITY_DN16542_c0_g1::07712-06_TRINITY_DN16542_c0_g1_i1::g.1169::m.1169 type:complete len:106 07712-06_TRINITY_DN16542_c0_g1_i1:447-764(+)
ATGACCACAAGTTGGGTGAAAATGCTTGCAAATTGGAGAATGGCAATTAAAAACAAAACA
GCATGCCCTCTAACCAATTGGCTTGGAAGTAGGAAGATGATTAATTGCATGTTCTCCAAA
ATTCATAGTATTTCTTTTTTAATACAGAGGAAAAAGAAAATTTGTGCATTTTTTGGAATA
CCACTTGAAACATGTAACATGCAGAAACAATTGAATATGAAAAATACAAAATATAAAGCC
TACCCATCTGGTTGGAAGCAACTCCATATCCAGTTGAATGAATTATATTACAGAAGTAGT
TACAACTTACCTGGCTAG
>07712-06_TRINITY_DN16585_c0_g1::07712-06_TRINITY_DN16585_c0_g1_i1::g.1170::m.1170 type:complete len:207 07712-06_TRINITY_DN16585_c0_g1_i1:1-621(+)
ATGGGAATGGCTGTTTGTGCTGTTGTGGGCGCCAAGGGTGTCATTGACCCCACCACTGAG
GAGTACGGGCCTTCTATAGATTTTGCTTGTTCTTGTGCGGGTGATGGTACCACTGTCATT
AGTGATTCAATGAAAGATGACCAAATGTGGTTTGGGTATCGATCACTTTTTCTCCTGCTT
GGCTATGGTAATTCCTTCAGAAAGAACAGAGGCTCCATGGTGGTTTCATTTAGAATACGA
GGCCGGAGGGTAATAGGAGGCTGGGAGGACATGTTAGAGGTGAAGAAGTGTGGGGTTCGT
CTTGTATACGAGGGAGAGGAGAAAGATAGCCATTGCAGCTTTCCTTGTGGTGCCATGTGG
CCGGAAGAAAGAGAGGAGACAGAGTGTGAATGCAGCTTTCCAGGAGAAGGAGATGAATCA
GATTCAGGATCAGAAGACCTTAGACAATCAAATTCAGATTCAGAATCAAAAGAACTTAGG
CAAACTTGTTCCCCCTGTAACCTTCTTACAAACTTTTTCATGTTGCTGAAGCAGATCTGT
GTTACCAGTAAGGAGAAAGCTGACCTTTCCCAATCAAATTCAGTCTGTTCAGAGTCAGAA
TCAGATTCTTTTTCAGATTAA
>07712-06_TRINITY_DN28896_c0_g1::07712-06_TRINITY_DN28896_c0_g1_i1::g.1172::m.1172 type:complete len:117 07712-06_TRINITY_DN28896_c0_g1_i1:387-737(+)
ATGATTCTTGTTTGGTTCCCGGATTTCTTGGCGGCTATCTTGCCTATTTTCCTTGTGATG
ATTCGAGAGCAAAACGGCTCCGTTTTAGCTTCATTATCATCATGTTTGTTTTTGCTTTCA
TTTCCATGGGATGCACTTAGTTCATATCTACTTCTAAGCCAGGGAACCAAAAACACAAAA
TGTGGCATTCACTGGTTCATCTTGGTTTCATCCTCCATACTCTGTTTTTCTTGGTTGCTG
TCCTCTGTTCTTTGTCGGTACTTTGGATGTGTGGCATTATATGCATCATTCGTTGATAAT
GTTGGAGATTGGTTCTTGGATGTTGACGGAACTTGGTACCTGAGCTTGTGA
>07712-06_TRINITY_DN4861_c0_g1::07712-06_TRINITY_DN4861_c0_g1_i1::g.1175::m.1175 type:complete len:108 07712-06_TRINITY_DN4861_c0_g1_i1:17-340(+)
ATGTATAATGGACTGAATGGCTCTACAATAATTTTGTTTGAAATTTTTTCTGGAAGGCAT
GGGGGTGTGGTGGCATTGCAGTGGAATTTACCAGTTTCAAAAGTTGAGGTAAATAAATAT
ATGTATAATCACATGAAAAGCATGTGGAAAAGAGCAATCCTTTTGCTTTTTCAAGGCCAC
CCCTCTCCCATCCACATGCTTACCTTGCTTGTTTCTTATTCTGTTTCCCTTTTCTTTTCT
TTTTTTCTTTTTTTTCTTGTTCCTTACAAAAAAAAAAAAAAAAAAATTAAATTAAAAACC
TCTCATCCCCCTCACGGAAAATGA
>07712-06_TRINITY_DN13379_c0_g1::07712-06_TRINITY_DN13379_c0_g1_i1::g.1181::m.1181 type:complete len:171 07712-06_TRINITY_DN13379_c0_g1_i1:949-437(-)
ATGGATTACGGATCAATCCACCAAATCCTTCATTCTCCCTCTATTTTGTTGTTTGTGTGC
TGTTATTTAATTCAACTTTTCTTTTGCTGCTTCTTCTGGATCATCCGATTCCGCAGATAT
TGCAGCAATCTTTATCCAAAGGCCGAGTCCTACCGAGTCTGCAATTGGTGTCTGAATCAG
AAGGACGACACACCAGAAAAAACCCAGAACTCATCCAATTCCTCATCATCAAACAAAAAC
AACGAAGAAAACGACGGCAAGATTAAGAAAAAGAAGATTGGCAGCGGCAGTCATGCGAAG
GCTCAAAGAGGCAGTTTGCAACTCCCAGTCAACGGACCCATCAAGAAACAAAAGTCGCCG
GAGAGATCGCCGACGACCCGGAAGAGGATCATCGCAAGCGGCTGCATGGAGGAGAGGCTG
ACAAGGACAAATTCAGAGGGCAGTGGGATCACAAAACATGTGTTCAGAAACAAGGTGAGA
AGGTACAAGCTGTTGGATGAGGTGTCCAGCTAA
>07712-06_TRINITY_DN13384_c1_g1::07712-06_TRINITY_DN13384_c1_g1_i1::g.1184::m.1184 type:complete len:245 07712-06_TRINITY_DN13384_c1_g1_i1:874-1608(+)
ATGTCCATCTTTAGAATGCCTAAATCTGTGGTTAAAAGGCTGGAGAAACTTCAAAGAGAT
TTTCTTTGGGGAGGGGGAAACACGGGTAGGAAAATCCATTTAGTCAATTGGAAGGTGGTG
TGTACGCAAAGGGAGAAGGGGGGTCTTGGCATAAGGAGGATGGGGTCTTTGAACAAGGCC
TTATTGGGAAAGTGGATTTGGAGATTTGCCGTAGAGAAGGATGTCTTGTGGAAGAAGGTA
ATTGGGGTGAAGCATGGGTTGGAGGGCGGTGGCTGGAAATCTAAGGAAGCCCGGGGGCCT
TTTGGAGTGGGAGTTTGGAAGGAGATTCTAAAGGAAATGGGCTGGTGCTGGAACAACATG
AAGTTCAAAGCGGGGAGGGGGAATAAGATTATGTTCTGGACTGATCATTGGTGCGGTAAT
GAAGCGCTATCCCAAGCGTTTCCCCAGATTTTCGCCTTGGCAGCATGCAGAAATGTATCG
GTGAATGAGGTGTGGGACCCAAGGCTTGGCCAAGGAGGGTGGAATCTCAGATTGGTTAGA
GATTCTAATGATTGGGAGCTGGGGCTGATAGAGGATCTGCTGTTTTTGCTAAGGGACATC
AGAGTTACCACTGAGGAGGACTCCGTGCTTTGGAAAGGGGGGGATTCTGATAGTTTTCGG
ATTCGGAGGGCTTACAATCTGCTGGCAGCCCCTAATCCTCTTGTTTTTCCGGGAAAAAAA
TATTTGGGTGGATAA
>07712-06_TRINITY_DN32248_c0_g1::07712-06_TRINITY_DN32248_c0_g1_i1::g.1193::m.1193 type:complete len:101 07712-06_TRINITY_DN32248_c0_g1_i1:1-303(+)
ATGAGCCTTCTGTCCAGCCTCCTGCTGAACTTTCTAGCCAAGCTGTCTAGGGGTTGGAAG
ACTGAAATCTTGAATGGATATTGCATCGGTGCACGTTTTTGGGCTTGCTGTCAAGTTTTG
ATCATTAATTTATCTTTACCATCACAACTCATCTTTTCTTCCTTTTTTTGTGGGGTTTGT
GATTCAACCCTTCTTACCATACCATGCTTTTTATTATTTATAGCTAGATGTTTCACTTGT
TTGCAAAATGCAAGCAACACTTGCTACTTCAACTCAGGATTTGAGCTCTTGGAACACTGT
TAA
>07712-06_TRINITY_DN12107_c0_g1::07712-06_TRINITY_DN12107_c0_g1_i1::g.1201::m.1201 type:complete len:124 07712-06_TRINITY_DN12107_c0_g1_i1:80-451(+)
ATGGATTTTTTAAATTCATTCAAAGGAGCTAGGGCTCTGTTCCTCTGGTTGTACGCCGCG
CTCGTTGAGAGAGAGAGAGAGAGAGAGAGGGGGGAGAGGTGGGTGGTCACGAGTGGATCA
AGCAGGCATTATATATCACAGACACCGAGGATACATAGAGAATCGTACCTCGCGACTCAC
CCAAATGATTACTCCACAAAGGGACATGTCCGGATCCACGTGTCCGTCGCCGTCCATAGT
TCTTCCCCAATCCTCGATTTTGCAGACACCTGTTTTCTCAATCCATGTTTTATTTTTTTC
AATGTTTTCAAGGACCCATTTCGTCCTTTGGCCAGAAAATTAATCTCTTTGGTTGATCGA
GTATTGATTTGA
>07712-06_TRINITY_DN15011_c0_g1::07712-06_TRINITY_DN15011_c0_g1_i1::g.1216::m.1216 type:complete len:116 07712-06_TRINITY_DN15011_c0_g1_i1:359-12(-)
ATGGTTAAAAGTTTTTGGCAGGAGGAAGTTATACTACAAGACAAATCCTCACAAAGATGC
AGTAGTATTAACTTGGTAGTTCCAAAGCAAAGCTATGATGGTGTTTTTGTTGATGAACAG
AAAGAAGGCATAATTTGGAAAACAGCAAACACCAACCCTCCCAACAACAACATGGGCAAT
AACAGCACTAGGTACCTGCACCAAGGGAGAAAGCAGTCCTCCTCCTTTGGCCTTGGGACT
CTGAAATTCTGTTTCAGTTTGTTAGCCAGGTCCAACTTTAGGGATGTCGTAATGCTCGCT
CATGTTTGCCAGGTATTGGTTAAAGTCCTGGATCCGATCCCTGTGTGA
>07712-06_TRINITY_DN15244_c0_g1::07712-06_TRINITY_DN15244_c0_g1_i2::g.1222::m.1222 type:complete len:151 07712-06_TRINITY_DN15244_c0_g1_i2:230-682(+)
ATGCTGCAACCCGTTGATCATAGTAACACACTTAAGACACAAAGGGATGACTTATTTTGC
AAAGTCTGTCAAGTCCCCTGCTCAGGTGCCAATAGTCTCAAGCAACACTTACTAGGTCAA
AAGCACAAGGATAGACTACAAAACTTGACACCTAGTATGAACATTGGAGAAGAGGGAGCA
AAACAACGATTATGGTGCGAATTGTGTAAAATTTGGTGCATGAATAAAAACTCATTCAAA
GATCACTTAAAAGGTAAGAAGCACCAGTCCAGAGCACAAGCTGTGGAACTACATGGGACA
GATGGTGGAGAAATAGCGAACCAGATGAATAAGTACTGCAAAGTGTGTAAAATTTGGTGC
ATGGACGCATTCAATCAGCATCTTGAAAGCAAAAGGCATATCCTTAACCTTCATGCTGCC
AAGGGAAAAAAGATGGTGTTGGAGGACAATTAG
>07712-06_TRINITY_DN15245_c0_g1::07712-06_TRINITY_DN15245_c0_g1_i1::g.1224::m.1224 type:complete len:109 07712-06_TRINITY_DN15245_c0_g1_i1:213-539(+)
ATGCAAACGGTTCAGACCAAGCAATCAGAAAATACACAAACCCTAACTCAAAGCCGTCAG
AAAAACCCCTCAAAAACCCCTCCAAACAAACAACAAAGTACCAACATTAAACAAACAATT
TCAAGCGACTTGTCCAAAACAAAGCTAGGAACCAAGTTTAAAGAACCGGCAAACGCAACC
AAAGGAATGACAGTAGCAAAGAGGTATGTACCAAATAGAGCTCTGAAGAAGAAGAACGGT
TACTCTCTCGGTATAAAATCACCGGCAACAAACAAACGAGGTCGTTCGAAGTTTTTCTCA
GAAAAGCAAAGGACGCAGAAAAAGTAA
>07712-06_TRINITY_DN15293_c0_g1::07712-06_TRINITY_DN15293_c0_g1_i1::g.1226::m.1226 type:complete len:139 07712-06_TRINITY_DN15293_c0_g1_i1:510-94(-)
ATGCTATCTTCGCAGGGCTGCGAAGTTGGCTTCCACCTTGAGGTTCCCAGCTTCCCTCTC
GCGGTATATGTCGGGCAACTTCAGAAGGAAATACACCCTACTGTACAAAAAGGCTGCGGA
ATCACTTCGCAACAAAAGGGTGATTTCGCAGCGCTGTGCAAAATTCTTCCTTCAGCTTGG
AGTGATCGGCTTGCAATGGCTGTAACTCCTTCATTTCAACTCCGAATTGCGCACCGTTTG
AAGCATTGGATTGTTGACTTCCTGAGCTTTGAAATGGTATATAGCATGCATCAATTGGAC
CTCAGAAAGTGCTCCAAAAGTGGCTACTACGACTATCATCAAGAATATGCTTCTTGGAAG
ATTCTCTTTACTTTTTCTCCTTGCAATCCGAATTTACTCTTGGCAAATGACTTCTAA
>07712-06_TRINITY_DN12066_c0_g1::07712-06_TRINITY_DN12066_c0_g1_i1::g.1232::m.1232 type:complete len:134 07712-06_TRINITY_DN12066_c0_g1_i1:738-337(-)
ATGTTAATGGGCCCGACAAGTTCCAGGCAGGCGCTGGACATTATGCCTAACCCCATGAAT
CCTTCAACTTGGACAACTTGTTTCCCAACTGGACAATTAAGCGTTTTCATTTCAGTGGAT
TCACAATTGGCTGTAAGATGTCACCGAAAGAGCACAGCCTGCTCAGTTATGCCAGAAACT
GCAGCACCTGCAGAAGAACCCACCCACAAATCCTATTCATATACAGGCTTTGAGAAACTT
TCTTGTGGATCTGCAACGACCCTCATGTCCAAGGTAACAGCTCTAAAACCATGTATTGAT
AATCCAAAATCTGCGACGACTCTCATGTCAAAGGTAACAGCTCTAAATCCATGTTTTGAT
AATCCGAAAGCAACACCCACCAAGTGGCCTGGAAGGCTATGA
>07712-06_TRINITY_DN33183_c0_g1::07712-06_TRINITY_DN33183_c0_g1_i1::g.1236::m.1236 type:complete len:104 07712-06_TRINITY_DN33183_c0_g1_i1:94-405(+)
ATGAATTTGCTTGCTTTTGCCCGGATATGCCTTATCCCTCCACTTGTCCAAACAATACGA
ACACGGGATTGTGTGAGGCCTGTGTTGCATCCGGTGGGCGCTGCGACTACAACTGGACTT
CCAACGAATTCACATGCAATTGCTCTGGTATTCCTTATGCCGTCACTTGTCCAAACAATA
CAAACACATCATTGTGTGAGGCATGTGTTGCATCCGGTGGGCGGTGCGCCTATAATCAGA
CTGTATTCTCATGCTTGTGTCGGGGTATGCTTCATCCATCCATCTGTCCAAAAGATGCAG
CCAAGGGCTTAA
>07712-06_TRINITY_DN7344_c0_g1::07712-06_TRINITY_DN7344_c0_g1_i1::g.1237::m.1237 type:complete len:106 07712-06_TRINITY_DN7344_c0_g1_i1:721-404(-)
ATGCTCGCTCTCATGGCTGAACCCGCCGATCTGGCCGACCCCTCCGCTGAGACGGACCAG
AAAATCGCCGGCCGCCACGCACACCCTACAATCCATATCCCCACCCTCAAGGACGTCGCT
TTCAAGCTCCCAATTCCCCAGGTTTCCTCACCCGTCCTCCCCCAATTTCAACAAAAACAA
AAATTCAATCCCAGAAACCCAGGAACCCTAGAGCCTCAAAGACAAAGCATTCCCCTTCGT
GAGACGATCGAATTCACAAGCAATTTTCAATTTTTGATCGAAATTGAATTACGTTGCCAT
CGGTGGGTTGAATGGTAA
>07712-06_TRINITY_DN25458_c0_g1::07712-06_TRINITY_DN25458_c0_g1_i1::g.1242::m.1242 type:complete len:125 07712-06_TRINITY_DN25458_c0_g1_i1:143-517(+)
ATGTCTCTGACAAAATTGACAAGAACTTGTATTTTGTTCCAGCAGTACTTGAATGGTCAG
TTGGGAAAGTCTCTTGCTCTGAAGCAGTCAGAAGAAAAAACTATGCTTGCGGCCAGAATA
CTCACTGCATTAACTCCACCAAGGGCCAGGGGTATAAGTGTCGCTGCTTTAAGGGCTACC
AAGGGAACCCCTACCTCGCAAATGGCTGCAAAGATATTAACGAGTGCAACGACCCAGACA
AAAAATTTTGCCACAAGAAAGCTCTTTGCACTAACATTCATGGCAGCTACTTATGTGCTT
GCCCAGATGGTTATCATGGAGATGGCAAGAAAGATGGAACTGGGTGCATACCTGGAAAAC
ATACACATGTGCTAG
>07712-06_TRINITY_DN18275_c0_g1::07712-06_TRINITY_DN18275_c0_g1_i1::g.1243::m.1243 type:complete len:103 07712-06_TRINITY_DN18275_c0_g1_i1:10-318(+)
ATGTCTCAAAGTTATTCGAGTAATAGTCTCTTAACCTTCATGGCTATAATTCTTAAGGTT
TCTTCTTACTTCCTTTATGCTCCTAACAAGTCCTCTACCATGTCCAAGTTCTTCCTATAC
AAGAAAGCACACTTGAGTGCCATGCAAGACATAAAAAATGAGAAGTCCACCCAATGCCCA
TACCATCCATATAGTTTTCTGTCTTGGTGGTTCCACATCAGCTTTTCCAACACCAACCTC
CATTCTAATATCAAAATAACCAAGAAACAAGCATCCACAAAGTGCAGTCACATGTTGAAA
ACCATATGA
>07712-06_TRINITY_DN15746_c0_g1::07712-06_TRINITY_DN15746_c0_g1_i1::g.1251::m.1251 type:complete len:103 07712-06_TRINITY_DN15746_c0_g1_i1:393-701(+)
ATGCACCAATTGAAATCACCTGCCAGGTGCAATTTATATGGCTGTTTTATGCATTGGTAT
GGATGTGGAAAATGTGAAGTTCTTATGCTATTATTCATCAATAATGGTAAATTACAGTCA
CCAGAGCACAAAAATTGTAGCAGAATTGAGGGGTGGGTAATCATTTCTGCTATTTTTTTT
CTTTGCCAATGTATGTTTTTGTTTTCTAACATGAAAAATGCATTGATTTGCAGAAAAAAT
GGTTTTGTTGCTTGCAAGCCCCCCGTGCAGAATCTTGACAAGAACTGTGGTGTTGTGGGG
AAAGAGTAA
>07712-06_TRINITY_DN15748_c0_g1::07712-06_TRINITY_DN15748_c0_g1_i1::g.1252::m.1252 type:complete len:105 07712-06_TRINITY_DN15748_c0_g1_i1:805-491(-)
ATGACTATGGTGTGCCTAATATGTGAAAGAAGCCTCCACTTTAGTGGCTTTCATGTTGTT
CTTCTCAAGAACTACCTTAGATTCTGTAAATCGTGCTTCTGCAAGAAAATGTTTAGAAAG
AGTCCAATTAATGAACTTATCAAATATCGAAGGGATGTTGGAGTCAGTTTTGGAACCAAT
CACCAAAATATCTGCATGCAAAAGCGCTATGCTATCTTTTCTAGTAGTGGAAGCTATGTA
TTATATCCACAATATGTAATGTGCCTCATTCTTTCTTTCCTTTTTTTTCCTGGTGGCTCA
TATGTGAGCTTGTAA
>07712-06_TRINITY_DN29412_c0_g1::07712-06_TRINITY_DN29412_c0_g1_i1::g.1259::m.1259 type:complete len:107 07712-06_TRINITY_DN29412_c0_g1_i1:577-257(-)
ATGTTGCTACTATTGTTATGCTACAAATGCACATTTTGTAAGACTTTCAACATTGTATTG
TGCGATGCATCTCCTTGGGTACTGTTGGTCATGCTTCATTTAAAGCACACATTTCCTCTC
TGTAACCTTTTTGTATGCAATAGATGGGGGATATTCAATACTGACAATATTTCAAATCAT
CAGCATGGATATACTTCCATCTTTGTTCTTAATCTTGAAAACAAGCCATTTTTTGTATTT
GAACAATGGGAAAAGTTGGGTTACTATATTATGCTCATCTGTGTTGGGTTCAGGTGGGAT
GTGTGCTTATCCCAATTGTGA
>07712-06_TRINITY_DN15645_c0_g1::07712-06_TRINITY_DN15645_c0_g1_i1::g.1260::m.1260 type:complete len:120 07712-06_TRINITY_DN15645_c0_g1_i1:263-622(+)
ATGTCTGAGGGGATTTTAACCCTTGATAAAAGTTTCATACGACACCTACTCTCGCCACTG
GGGCAAGTTTGCCCTTTTATAATATGGGCCAAATATATATATATATATATATATTTGGCC
CATATTATAAAAGGGCAAACTTGCCCCAGTGGCGAGAGTAGGTGTCGTATGAAACTTTTA
TCAAGGGTTAAAATCCCCTCAGACATCAAAATAATAGCTTATTATTCAGTTTTATATCCT
TGGGATATATCAAGGCCCATCGGTACACAATATTTCTTCGAAGTATCACAATATTTTAAT
CCCTGTCACAGTGACTTTTTCGAGTTGGATATCAAATTGGTCCCGATCCCTCCCTCGTGA
>07712-06_TRINITY_DN1410_c0_g1::07712-06_TRINITY_DN1410_c0_g1_i1::g.1266::m.1266 type:complete len:170 07712-06_TRINITY_DN1410_c0_g1_i1:600-91(-)
ATGCCCAGCAACAGCCACAATGAAGATCCCAGCGTTGAAAGACATGAGGGCAAGCATCAC
CATGTAGGCAAGCCCCACCCTGACCCCATGAATAATGGTCTCGGCAGCGCCACCCAGAAG
GCTGTTTGTAGAGGATTTGATGAGTTGGGAATGAGAGAGCATTTCAACAAGCACAGAGAC
GACGAAGACGAAGACCAGGGACAAGACGTACATGCCGGTGCGAGTGCCGGGCCAGCCGGA
GAAGAGGATCTCGGCGTTCTTCCCCCAGAAGAAGGTGGGGTGCATCACCACGCGGTGCAG
CTTGTGGTGGTGGATGTTCATGGGCGGCGGCGGTGGTGGTCCTGGCGGTGCTGCGATTTC
ACCACCCACGCCTGGCATTTCATCACTGCTGTTCATGGGACTTCCTCTGAACACTCTCTT
CTCTTTCTCTCTCTGTTTCTCTCCCCTCTCCTGTGTTTTCTTTTTCTCTCTCTTCACTGT
TTCTATGGAAGTGATCCTACGTTGAAGTAA
>07712-06_TRINITY_DN14241_c0_g1::07712-06_TRINITY_DN14241_c0_g1_i2::g.1281::m.1281 type:complete len:100 07712-06_TRINITY_DN14241_c0_g1_i2:400-101(-)
ATGTTCATTTTCAAGCATCCTCCCATCCAGAAAAATGTCGAGGGGGTACATTATTGTTCC
TACCACATGCGCCTTACAATTATTTTATGGGATCAAATAAATGTGATCGAGGAATCAACA
TGTGTGGGTCAGCCTACCTACGGATTCTTCAACTTTCTTTCTGCCTTGCATCAAGTATTG
ATGATGTTTTCACAAGGATGGGATAGTGTTTGTTTGGTTGATTTGGTTGATGTTCCATTG
TACGTTTCCCTTTTTTGTTCTTTTTCTATTGTTGGTATATATTTTTACTTTCTTACATGA
>07712-06_TRINITY_DN3482_c0_g1::07712-06_TRINITY_DN3482_c0_g1_i1::g.1285::m.1285 type:complete len:143 07712-06_TRINITY_DN3482_c0_g1_i1:617-189(-)
ATGGGATTTGGACCGCTTGGAACTTCATGGACACTGGCATTGAAGACCCTTTGTCGCCAA
GAAGGTGAGCGTTCTGTCCTTGCAGCCGGTGGAGGAATTTGGATTGCATTATTGTGGGGG
GTTGTTCGTCTGCTTCGTCTTGTGGGAGTGGGGTCCATACCACTATTGACCATCATCGTG
GATGCATCTGTTGAGGTAGCAGGCGGTGTGAAGCTGCTGTTCTCCTTGTGGCCCGTGGTG
ATGGGTACCGCCATAAGAAGAAAGAAGAAGAAGGTCACTGAAGCATTGTATGGAGAGATT
GAAGTTGAGGTCTTTCTAGTAACACTAGCAGTAGCAGTAGTAGTACCAATTCCATCACAA
GCCATGCAAATTAACCAAGTATGTGAATCATCTAATAGGCCTCAGAAATCATCATCAACA
TACATATAA
>07712-06_TRINITY_DN14151_c0_g1::07712-06_TRINITY_DN14151_c0_g1_i1::g.1292::m.1292 type:complete len:125 07712-06_TRINITY_DN14151_c0_g1_i1:402-776(+)
ATGGATGGGAAAATTCTTCTTGAGAATCATAGAGAATTCCTTAAAAAGAGGGGCCGGATT
CTAGCTAATAGATGCTTCCTTTGCTGTGAGGAAGAAGAGACTATTGATCATATTCTTATT
CATTGCACCAGGTCTAGAGTTTTATGGGAGTTATTGTTTGCTCTTTTTGGCGTTGCTTGG
GTCATCTCTTTTTCGGTTAGAGATACCCTTCTTGGATGGCGTGGCTTTTACTTGGGCAAG
AAGCGTAGAAAGGTGTGGAAGACAGCCCCTTTGTGTATTTTTTGGGTGGTTTGGAAGGAA
AGAAATATGATTGCTTTTGATAATGAGGAGCTTTCGATTCATACGTTGAAAAATTCTTTT
GTATGTAATCTTTGA
>07712-06_TRINITY_DN14191_c0_g1::07712-06_TRINITY_DN14191_c0_g1_i2::g.1293::m.1293 type:complete len:117 07712-06_TRINITY_DN14191_c0_g1_i2:171-521(+)
ATGATGGGGCTGCACTTGGTGGCTCTGGCGAAGCTGAACCTGCTGGCATCGAGTTCCCAG
AGCTTGAGTCCGTTGGTGGGGGGTCTGATGTTCCCCTTCTTGGTGAAACTGCTGCTGAGC
TTGCGGTTCGTGCGTGGGGCATACGGCGATGTGGTGTATGCATGGAGGCTCTTCTTCTTC
CAACTGGGCCGGATCACATCTGAGAATGAGGTGGGGAATCCGGCGAATGGGAGCAGGTGG
GAGAGAGCAGTGCGGTTAGTCCACGGGAGGCTGACACGCGCCGCACGTTCACCGGCTCAG
ACGTTGGAGGATGAGGATAGCCTGCACACTCTCTCTATGCTGGCACTCTAG
>07712-06_TRINITY_DN16767_c1_g2::07712-06_TRINITY_DN16767_c1_g2_i2::g.1302::m.1302 type:complete len:100 07712-06_TRINITY_DN16767_c1_g2_i2:396-97(-)
ATGGAAAGTGGGGTTTGTTTATGGTTGATTAATATGTGGTGGGGTGTAATCCTTTTGTGG
GAATTTGCAGAGAGAAGATATGGGAAACGGCTCCTACGACGAGGCTGTGGAAGGTCTCAG
GAAGCTTCTCCGGTACACACTCGATCTCATCCATACAGTTGTTTTGCAATTTGTCCCTGG
TCACTGCTCTTCACTCATCTCCAAATATTCTTCGTGCCACTGATAAAAGAAAACCCAGTC
CCTTTGTCTTCTCTTCTCTTCTATTCATGCAAATTCTCAAATTTTGTACAAAATAGATAG
>07712-06_TRINITY_DN16749_c2_g1::07712-06_TRINITY_DN16749_c2_g1_i2::g.1306::m.1306 type:complete len:120 07712-06_TRINITY_DN16749_c2_g1_i2:420-61(-)
ATGCTAGTGCAACTACAACATGAGTTCAGCATTACTTCGGTGAAAATCAAGGATGAAAGT
TTCCATTTTTTTCGCCGAAATTTCGGGTTTCAGTGGCCGGCGATACGAAGAGGGGCGCGA
AATGCCGATGGGAGAAATTTCGCCAAATTTCGGTTAAAAGCGGCGAGAAATCGGCTGCAG
GCGAAAAAGCGGCGAAATCTTCAAAAACCCAGTCGCTGCAATTTATCGGCGAAATTTCGG
TTTGTATCGCCGATTTTTCGGGAAATTTCCCGATATTTCCTATCAGTCCAGCCCGCGCAC
AGGATACAAAATCTGTCCATTTTTTTTATGAAAAAAATAAGATGCTATTTGGTAATCTGA
>07712-06_TRINITY_DN16761_c1_g2::07712-06_TRINITY_DN16761_c1_g2_i2::g.1311::m.1311 type:complete len:115 07712-06_TRINITY_DN16761_c1_g2_i2:921-577(-)
ATGCTTTATCAATTGCCTCAAACAAGCGTCTCGATACGACACTTATCCCGTTACCCCTTC
TTAAAGGCAACGAAGATAAGATTTCGACTCTGGACGATGGAATATTCAGCACATGCACGT
GCCAATGGTTGTTATCGCAGACGGGAAAGAAAAGCAGCTCGCAACTTGAGAAATCATGGC
CCACATATTCAGCATCAAGGAACATCCGACACCGGTCCCTTATTTCATGCTTTTTTGCCT
TTGTCGTCAGGCTGGCCAGCACCACAGAGAATGATGGGTCAAAATAGTGTGCACGCGGTG
GTCTTTCTTGTTCTACATTTAGCATTCGACACACAACCCCTATAA
>07712-06_TRINITY_DN16706_c0_g1::07712-06_TRINITY_DN16706_c0_g1_i1::g.1315::m.1315 type:complete len:104 07712-06_TRINITY_DN16706_c0_g1_i1:980-1291(+)
ATGACTTATCATGTCTCAAGAACTCATATCTACTATTCTCAAATAGCTAATGCACAAAGA
ACACGTTCTCTCTTTTCAATTCAAGTGTGCTATCCACAATGCATCTTTTCAGGTTTGCTA
TGTCAACTTCTTTTACTTCTTTTGATGGTTACTTCATATCTTATTTTACAATCAATCTCT
TCCAATTCTTATTTTTCAAGTTATGTACGAGTGTTGCATATGGAATGCATCAGCTCACTT
ACATCATTGTGTCTATTATTTAGGTATGTCGATCCAACCTCTCCTCCCATCTCTAAACTC
TTTATAGCTTAG
>07712-06_TRINITY_DN16701_c0_g1::07712-06_TRINITY_DN16701_c0_g1_i1::g.1317::m.1317 type:complete len:222 07712-06_TRINITY_DN16701_c0_g1_i1:1195-530(-)
ATGAATAATTTAGTTAAAGCATTATCAGCTTTTGAGTTTATAGGTGTTTTCAGTGTGCTC
AAATTTCCGGTTGTTATACATAGTGTGCCTGGCAGTGGTAAGAGTAGTTTAATAAGGGAG
TTAATCTCAGAGGACGAGAGTTTCGTGGCTTTCACGGCAGGTGTTCCAGACAGTCCTAAT
CTCACAGGAAGGTACATCAAGGCTTACTCTCCAGGATGCGCAGTGCAGGGGAAAGTGAAT
ATACTTGATGAGTATTTGTCCGTTCAAGACATTTCGGGTTTTGATGTACTGTTCTCAGAT
CCGTACCAGAATACCAGTATTCCCAAAGAGGCGCATTTCATTAAGTCCAAGACTCGCAGG
TTTGGTTCAAACACTTGCAAATACCTTTCCTCTTTCGGTTTCAAAGTTAGCAGCGACGGG
TTGGATGAAGTTATCGTGGGGTCACCCTTCACTCTAGATGTTGAGGGGGTGCTGATATGT
TTTGGCAAGGAGGCGGTAGATCTTGCTGTTGCGCACAACTCTGATTTCAAGTTGCCGTGT
GAAGTTCGAGGTTCAACTTTCAATGTGGTAACCCTCTTGAAATCAAGGGATCCAACCCCA
GAGGACAGACACTGGTTTTACATCGCTGCCACTAGGCACAGGAAGAAATTGGTCATTATG
CAGTAA
>07712-06_TRINITY_DN16721_c2_g1::07712-06_TRINITY_DN16721_c2_g1_i9::g.1320::m.1320 type:complete len:138 07712-06_TRINITY_DN16721_c2_g1_i9:2324-1911(-)
ATGACCAAGGCCTACCCCTTCTTCCAATGTATCTCATGTATATTTTCATGTAAAGATTCC
AAAATCCATGACTTCCCTACATCACCAAGACCTCACCTAAGCTCCAGTGTTGTTTGGCAA
CTGAAGGAGAACCCTGCCATGGTTTCAGAGCTATGCATCAGAGACACAACTTCTAAATCC
AATGATGAGACATCAGTTCAAGATTGCCCACATCTCCTATTTGGAAATAGATGGAGAGAT
TCATCTTTGATCCATAATAGTTTGGATTCCAAAAATGGAAGCACGTGGAGTTCACCCAAT
TCTATCCATATATTCAGTGTACTTACATGCCAATTAGATATCTGGAATTTATATGTTGTA
ATGAATGAGAAGCTACCAAGAGGGTGCATAACTTCAAGCCTCCTAGTGAGTTAA
>07712-06_TRINITY_DN16721_c2_g1::07712-06_TRINITY_DN16721_c2_g1_i10::g.1321::m.1321 type:complete len:108 07712-06_TRINITY_DN16721_c2_g1_i10:2229-1906(-)
ATGACCAAGGCCTACCCCTTCTTCCAATGTATCTCATGTATATTTTCATGTAAAGATTCC
AAAATCCATGACTTCCCTACATCACCAAGACCTCACCTAAGCTCCAGTGTTGTTTGGCAA
CTGAAGGAGAACCCTGCCATGGTTTCAGAGCTATGCATCAGAGACACAACTTCTAAATCC
AATGATGAGACATCAGTTCAAGATTGCCCACATCTCCTATTTGGAAATAGATGGAGAGAT
TCATCTTTGATCCATAATAGTTGGGATTCCAAAAATGGAAGCAGGGTGCAGCTTCTGACA
GCAGTTACAAGCTTTAAGGCTTGA
>07712-06_TRINITY_DN10215_c0_g1::07712-06_TRINITY_DN10215_c0_g1_i1::g.1327::m.1327 type:complete len:446 07712-06_TRINITY_DN10215_c0_g1_i1:49-1386(+)
ATGGCCGCTACTCAGGACGCTATTCTCTCAGAGGAGATGCATGCATCGACAAACTTGGTA
AGAAAAGAAACCATTCAGGCATGCGGGAGCAGTGATGACCAACATACAATTAACATCAAG
GAAGAGGAAGACGGCAAAATTAATCAACCACCTCAGAGTCCAAAGATATCCAAAGTTCCA
AAGAAACTGCGAGGTAGAAAGGATTTCAGGAAACACTTCCAACCAAGAAAGATTTCGGTG
GGTCCTTATCACCATGGAAAAAAAAATCTTGAACAAATACAAGAGTTAAAGCCCCGATGG
GAAGAACTGTTCATCAAAGGCAGTAGCCAGAAGAATAAGGCTTTGCATGGTAAGATTTTG
AGTGAGATCTCACAACTGAAGGAATACTACAAAGCTCCATATGGATTCTATGATGATGAT
GCACTGGCCGGGATGATGCTGCAGGATGGGTGTTCCGTGCTTTTTTTCATTTTCAACGCC
ATGCACGGTAAGTTTAGGGAATTGAATATTGGTCATCGAAGAGTAGAGATTATCATGCAG
GACTTGTTCTTGCTGGAGAATCAACTTCCCTTTCCGGTTCTGGAGCTGTTGCTGGAATCA
AGAAAAACAAAGGATGTAAGTATGCAAACGATTGAAGAGTTAATCAGTTGGATAGCCGGA
GTTGAGCCACGGCCGGCTGTAAGACCTGTCACCAAGGAAGAAAAGCCTTCTCATCTCCTT
GACCTCCTGCGTACACGACTCCTAGGCAAACCAGCAAGCACTAACAAAAGAGGAAATAAT
GATAGCTACTTCTGTCGCAATGTTAAAAAGCTTATGGCAAATGGGATCCGGTTTAGGCCT
AGCAAGACGAGTGAATTGAGAGATGTTTCTTTCAACTCTTATGGTGTCACTGGCTATCTG
AACCTTCCTCCATTAGCCATTGACCGCTTTACGGTGCCAGTGCTGTGGAATTTGATAGCC
TATGAAAGGTGTCCAAGTATCACCCCTGGTTCTGGCGTCACCTCCTTCTTATCCTTCCTC
GATTTACTCATTGATTATCCCGAGGACGTCGACCTGCTGGAGTCCGCCCAGGTGCTCCAA
ATCTCTTTCGCCAGCAGTGAAGCAGTGGCTCACTTTTTCAACTCCATTTCTGTCAACTTG
ACAGTAGAAGACTTTGGCTTTTACTCGCAAGTCCTGGCAGACATTCGAAGTCACCAAAGC
AAGAAAACGTACATTTGGACATCTCAACTCTTGGACACCTATTGCAGTAGCCCCTGGAAA
GTCATAGCTCTGTTTGCTACAATTGTAGTTATATTCCTTACTGGCACTCAGACTTACTTC
ACAGTCTTCCCTCATTAA
>07712-06_TRINITY_DN10525_c0_g1::07712-06_TRINITY_DN10525_c0_g1_i1::g.1335::m.1335 type:complete len:108 07712-06_TRINITY_DN10525_c0_g1_i1:1534-1857(+)
ATGGCACTTTCGCTTTTTTCATCAGCTCCAAATATTTCCTCTTTATCAAGGACGGCCACC
AGCCACTCCACAAATACAAGCACAGCCGGTAAAATGGGGCAATCATTGACAGGGTTTCCC
GTCAAACATCTATCAGTAAAACAACCCATGCAAATGAATGTAGCAGCCAATGCCAACTGT
GTCAAGGCAGGTTGCTGCATATTATTTTTGGCTTTTGGATCCTTTTGTTCTGGGTTTTTA
GTTAGGTTTTCAATGATGAAGATGAGCACAGAAACAACTTGGATGGCTCGAAAAGGACCT
GTTCTCCCAGCATCTGTACGCTGA
>07712-06_TRINITY_DN5124_c0_g1::07712-06_TRINITY_DN5124_c0_g1_i1::g.1337::m.1337 type:complete len:107 07712-06_TRINITY_DN5124_c0_g1_i1:339-659(+)
ATGAGAAAAGGGGGAAGACTCCATGGAAACAAAGACTTTTTTTTAGTGGAAAAAGAAAGA
GAAGAAAATACAAGAGAAAATGAGAAGAGAAAAAACATCAACAACAACGAGGACATGCAT
GAGTCCAGGCTCACTTTTTTGTTATGTCACTTCCGACATGCAGTGGACTGGACCCCCCAC
CAGCTTCGGCTTCTCTCAAGGCCCTTTTCTGTCTATCTCTCTGAGCTTCTTCCTGAGTTG
AAACGGAAACCTTGTTTTCCACCGAGTCCAACTCGGTCCAAACTGGATATTCTGTGGTTT
AGTTTGGACCCATGTTTGTGA
>07712-06_TRINITY_DN32494_c0_g1::07712-06_TRINITY_DN32494_c0_g1_i1::g.1342::m.1342 type:complete len:109 07712-06_TRINITY_DN32494_c0_g1_i1:333-7(-)
ATGATATCCTCACCGTTTCTTCCACTGAGGGATTTAAATCTGATCATGAGCTTCGCGCTA
TCACTGCTGCCTGCCCGAAACTTCATGAGTTTCTTGTTACATGTATGCTTTGATCAGAGA
AACACTGGTTTTGTACTTAGCAATGAAACTCTACGAGCTCTTGCTTCAAACTGTCCTCAT
CTTCCCCTCCTCTGTCTCGCTGATATTCCTTCCCTATCAGATGCTAGGGCTGATCCAGAT
GAAAACGTGTACGCTCCCGGAGAAGCTATCATCAGTCATACCACAACCAGTGACCCTTTT
GCAAGGCTGCCAATGCTGAAGAATTGA
>07712-06_TRINITY_DN11939_c0_g1::07712-06_TRINITY_DN11939_c0_g1_i1::g.1344::m.1344 type:complete len:161 07712-06_TRINITY_DN11939_c0_g1_i1:1085-603(-)
ATGACGGGTCATCGACGTCGCCGGAGATCCATCCGAGAAGCGACTGCTCATGGCCCGGCG
AAGCGGCTGCCGATTCCGATAACATGCTCTCCCAATCCTCCAGCCCAAGACCAAGACCAC
CACATCTCTCTTCTCCGGCTCCGCCGGCAACAAGCTCCACCAGTCCACTCGTTATGGGCT
GGAGCTCCGCCGCCCACTCGTCCTTCCGGCTACCACCACCACAAACGCCGCCGGGATCAG
GTGGGTTGGTCTCCAGCGGCAAAGAAACAGGCCATTTTTGAAGACAGTTGTCAGAAACCA
GCGGCCCTGCTGCCACGCCGGGTGTGTTGTCGGCCGAACCACCACCACCAACACCAACAC
TACCAGTACTTCCTCCTCCTCCGGCGAAAGACGAAGCCAGCGTCGATGTGGATGTCGATG
TCGGAGGGCTTGGGCTTCTTCGCGTATCCAAAACAGAGGTGGGTTCGTTGCTCAGAAAGC
TAA
>07712-06_TRINITY_DN11986_c0_g2::07712-06_TRINITY_DN11986_c0_g2_i1::g.1345::m.1345 type:complete len:114 07712-06_TRINITY_DN11986_c0_g2_i1:588-247(-)
ATGCAGAGTCCGCTGAGGGAGTCAATCACGCACTATAAGAGGGGCCTTCTCTTACACGCG
AATATGATTTTCTTCACAGCCACCCTCACAGCCACACAGTCTGCATCATTAGAGATCCCT
CCTAGCATCACACACCAAGGAAAGGGACCATCAATTCTAGAAGCATCACAGCACACCATT
GGAAAGTTGGAGTCCACCAATTGCGGCTGCAAGAGGCACACACAGAAGAGGCAACCACGC
ACCGCAGTTTGGGTGGCATCTTCCACAACAAGCAGCTGCACGGGACTCCGTTGGAGAGAA
TTCTCCACACACGGCCACATAAAGACTTCCATACATAGTTGA
>07712-06_TRINITY_DN26667_c0_g1::07712-06_TRINITY_DN26667_c0_g1_i1::g.1351::m.1351 type:complete len:117 07712-06_TRINITY_DN26667_c0_g1_i1:438-788(+)
ATGTTTAACCGTTCCTCATCTTATAAACCAATCAACTACGATGAGAAATGGGAAGTGCAG
CATTTTGGCATTGAGCACTTGAAGTGCCCAACCTATGCTGATAAGAGTGTATATCCATGT
AAACCCACAACGTCCTGGTCAAAGAGACACCAATTAGATTGGTTCTTGACTGGATGGGCT
TGTAACCCATGCAATCTGTCTGCCTTCATTTCTCTCTCTATGAGTTATTGCTTTTATTGT
CAAGTACTTTTGCAATTTCATTGCCTTTTATTTCAAACTGATGGACCAGAAACCCCGAAA
TGCATCCCTGAAGCATCTTTTTGCTCATCAGTTTGGAATCCTAATGAATAA
>07712-06_TRINITY_DN14875_c0_g1::07712-06_TRINITY_DN14875_c0_g1_i1::g.1353::m.1353 type:complete len:665 07712-06_TRINITY_DN14875_c0_g1_i1:287-2281(+)
ATGTTTCGATTCAACGAAATGTTTTGTCACGTCTATGTCTCATCATCAAGTGAAGTTGTT
GAAGCGTGTATATCATCAACTAGTGCCCCTACTCCTATTGTTGGTTCAAATTCGGCACAC
GTACTTTCCTCCGGTGGTGATCTGCCAATTGATATTTGTAATGACTCTCTTAAAATTGAG
TCATATGGGTTTTCCCAAAGATGTGCGGAATCAAATATACTCAAACGTGACTCAAGGCGG
TTTGAAAATTCCATTATGGGTAGTGGACATACCTTCCCCAATGCTGCCAAGTTTCGTGAT
GCCGTGTATTTGATGTCAATTGCTGGTAGATTCCGTTATTGCTTCAAGAGGAATAGTACG
AAACACATGACAGTTGTTTGCACAGTTAATGAATGCCCTTGGAAAGTCACAGCTCGTGCA
ATTGGGGAATCGAACATCGTTCAGGTTCACACTTTTCAAAACCGCCATAATCATAGTTTG
GAAGATGTTGCCGCATGCCAACCTTTAGTGAGATCCAATCGTGCTTCATTGCTTATTGAT
GATGTCATACGGTCCACTCCCGATTACCAACCCCGTCAAATTTGTAAGGACTTTCAAAGG
CAACATGGGATGCAATTGACGTATCTTCAAGCATGGAATATCAAGGAGAAGGCAAATGAG
CGCATTTATGGAGAACCAAAAAATTATTACAAATTGTTGCCTTGGATGTGTGAGAAAATG
GTTGCAACAAATCCGGGGAGCATTGTTGAGTTGAGACATTCAAGTGATGGACATTTTGAG
CAACTCTTTGTTGCTCATTCGATATCTATCCAAGGGTTTGCAATGGGGTGCCGGCCAATC
ATTGCTATTGACTCCGCGCATATGAGTGGGCCATATAGGGGTGCGTTATTTTCGGCCACC
GCATATGATGCTAATGACTCTATGTTCCCCTTAGCTTTTGGTGTGATGAGCTTAGAAAAT
TACGATGATTGGTCTTGGTTTTTGCAAAACTTGAAGAAGGTTGTTGGAGATAAGGAAGTC
GTTATTATCTCGGATAGACGTCCTGCTCTTCTTCGTAGTGTTCCCGAAGTGTTTGGCCTT
GAAAACCATGCCTATTGTTACCGTCACTTGAAGGAAAATTTCAGCTCTTTTTTGAGCAAA
CATAACACAAAAGGGAACAAAGGTAAAGAAAATGCACTCCAATTGCTTGATAGTATTGCC
TATGCAAGGTTAGAGCACGATTACAATGTTTCCATGTTTGAACTACGGAAATACAATGAC
ACTTTGGCTACATGGGTTGAAGAAAATGCACCCGAACATTGGGCTATGTCAAAATTCCCA
AAACAAAGATGGGATAAAATGACCACAAACCCTGCCGAGTCGTTTAATGCTTGGTTAAGG
AATGAAAGACATCACTCCGTTTATAACTTTCTAATGGAGCATATGGCTAAGTTAGGTTCT
ATGCTTGTCAAACATAAAGAGGAATCGAACAATTGGAAGGGATGTATAGGGCCAAAAATT
GAAGACAAAGTGCAGCAGAAAATTGCCAAGGGTGAGGTGTATCCGGTCACTCCTTTCATG
AACGGAACATTTGGGGTTTCTATCGGAAGCACCTTCTTGAATGTGGACATTATGAAGCGT
ACTTGCACATGTAGGGGTTGGGAAATGTCGGGAATCCCTTGTGAACATGCGGCGGCCGTT
ATTCTTTCCATTGGTCAGAATGTTGTTGATTTTGTTCAAGATTGGTACAAATTCCCAATG
CAAGAGTTGATTTACTCGGGCTCCTTCTCCGGTATAGAGACCCATGACATGCCAATCGTG
GATAATGATGGTTTGGTTCGATCTATCACCGGTGAAGTTTTCTTCTCTCTTAACCCTCCC
CATTCCAAAAGCCCTCCCGGAAGACCAAGGAAGAAGCGCCTTGAGTCCCAATTTCAAGAT
AAACGGACTGTCTATTGCTCAAGATGTCATACTTCCGGGCACAACAGGAAAACGTGCAAG
AATCCTTTGTCTTAA
>07712-06_TRINITY_DN31750_c0_g1::07712-06_TRINITY_DN31750_c0_g1_i1::g.1360::m.1360 type:complete len:108 07712-06_TRINITY_DN31750_c0_g1_i1:391-68(-)
ATGTATCTTCACTTACATATGTCTGTCCACGTTGAAGCTGTCCACCATCTAGAACCCAAA
CGGGTTCAGACCGAGGATCGTAAGGGCAGCAAAGGCCACCCTAGCGACTTCTACACCTCC
AATCCCGCCGTGTCGCTGTTGTTGCGGCAGCTGCGGCTGCATTGCATAGCCGTAATATGG
TGGATGGTAAGGTGGGTAATAACCTGGATAATAAGGAGGGGGAGGGGGCGGGTAGACCCA
TTGAGCGGGAGGTGGATAGGGCCACGAGTAGGGTGGAGCCGCCGGGTACTTGTTGCCGCC
ACCTGGTGGCGGTGGTGGTGGTGA
>07712-06_TRINITY_DN15123_c0_g1::07712-06_TRINITY_DN15123_c0_g1_i1::g.1364::m.1364 type:complete len:117 07712-06_TRINITY_DN15123_c0_g1_i1:212-562(+)
ATGAAGTTCTTCTCGGAACTGGGGTCGTGCTGCCGAGCTCCAGCGCCGGAGCCGGAGACA
GAGGTCTCGTCAGGGCTGCTGACAAACGTGGGTCGTGTGTCGGGCCCGAAAAGCAGCACT
AGAAGGCGCTCCTCTGGGCAGTGGAGGCCGGGGCTTTCAATGATTTCGGAAGACGGCGTC
GCTTCGGCGGCGGAGAGAAGGCGCGAGAGGGTGGCGGGATCTGAGAAGAAGGCGTCTCGG
GAAGGTGGATCGAGGGGCAGGGTTCGCCGGACTAGCGACAGCGAGGAGTACAGTAAATTG
CAGCTCCAGATGATCATTCCGGCTTTCTCGCCAACGCCATTCTTGTTTTGA
>07712-06_TRINITY_DN15126_c0_g1::07712-06_TRINITY_DN15126_c0_g1_i1::g.1366::m.1366 type:complete len:123 07712-06_TRINITY_DN15126_c0_g1_i1:799-431(-)
ATGGACATGGAAAAAAGAGATGGGAAGGACTCACAAAGAGGCCCATCACCACACCACTTG
TCTTTCCAAAATTTCACTCTTTGCCCATTACCCAAATGGAAAGCTACCCTGCCATCAAAC
AGCCCCCACTTCTTCCTAATTGCTTTCCAAAGACCAACACCGTTTCTTCCCATCACATCC
CGAGTACACCAGCCCCCCTCCTCTTCGCCATACTTGAGGCTAATTACACTCCTCCACAAC
GCATCTCTCTCACTAGCAAACCTCCAATTCCACTTACACAAAAGGGCGTTATTCATCAAA
GATAAATTTCTCACCCCTAGTCCACCTTTTCTTTTCTCCAAGCATACCAAGTTCCATCTT
ACCAGGTGA
>07712-06_TRINITY_DN15591_c0_g1::07712-06_TRINITY_DN15591_c0_g1_i1::g.1372::m.1372 type:complete len:926 07712-06_TRINITY_DN15591_c0_g1_i1:353-3130(+)
ATGGCGGAGAGCAGTATCTCGTTTTTCGTAGAGAAGCTGTATGACTTGGTTTCACAACAA
GTCTCGCTCTATGGGGCAGTAGAAGGGCAGGTCAGGCTGCTCCGAAACGAGCTGGAGTGG
ATCCGCCAGTTCCTAGAATGTGCGGATGCAGAGCGTAGATACGACAAAATGTTCAAGCTG
TGGGTGAATCAGATCAGGGATGCCGCCTATGATGCCGAAGATGCCATTGATGAATTCATA
TTCAAAGTGGAACGCAAACGACAGCAGAGATTCAATAATCTCAAGTTCCGCAACTTGTTA
CCCGCATGCGTGGTCTTGCCTGACAAGTTACGGCTTATGAATGAGCTCAATGGGCGTATC
AGTGAGACCAATATCACACTTGAGAAGATTTTGATTAATAAACGGAGGTACGGCATGGAA
GATCTGAGAGCTTATGAACCTGGGAGCCCTTCCGGTATTGTAACTACTTCTGAACGGTAC
TCCAATCAAATGGTGGCCAGGAAAGAGAAGAGGCTTCCCGCTGTTGAAAAAACCAACGTA
GTGGGGATGAAAAATGATGTGGAAGCTGTAAAGGGAAAGCTGTTAGGGGGAGCAATGGAA
AGAGTAGTGGTGGCCATCTGGGGAATGGGTGGCCTTGGCAAAACCACTCTTGCCAAGAAA
GTTTCCAACGACACCGATGTTCAGCACGACTTTAGTTGCCGTGCTTGGGTTTATGTATCT
CAAGAGTACAATATCCGGGAGCTTTTGCTCGGGATCGCCAATTGTGTCACGACTCTCACG
GATGAACAAAAACGTAAAAATGAAAATGAGTTGGGAGAAGAGGTTAAAAAATGTCTCCAG
GGAAAAAGGTACTTGATAGTACTTGATGATGTATGGTTCACCGATGTTTGGCAGAGCTTG
AGCCAATATTTGCCTGAAGAATTAAATAAGAGCAGAGTGTTGATCACTACTCGCAATCAA
GGAATTGCTCTTTATGCTCATTCAGATTGCCATGAACTTCAAACTTTGGGTGAAAAGGAA
AGCTGGGAGCTGTTTCTCAACAAAGTAGGGAGTGCAGCAGTACTGACATGGCCAGGATTG
GAGGAATTCAAAAAGGAGATTGTAGCAAAATGCAAAGGTTTACCTCTTACAATTGTGGTG
CTTGGAGGACTTTTATCACTGAAAGATCTGACACGAGACTCATGGCTGAAAGTGCTTAAA
AGCATGGATTGGCATCTAAGTCAAGGTCCCGACTCCTGTTTGGGGATTCTTGCACTGAGC
TATAACGACTTACCCTCTTACTTGAAGCCCTGCTTTCTTTACTGTGGGGTTTTTCCGGAG
GACTCAGAAATCAAAGCAAGTAAGTTGATTCGCTTGTGGGTTGCTGAAGGATTTGTACAA
AAAAGGGGAAAAGAAACGCTGGAAGACATTGCAGAAGACTACCTATACGAGTTGATTCAG
AGAAGCATGATTCAGGTGGCTGATACGAGAGCCGATGGAAGGGTGAAGTCTTGCCGTATA
CACGACCTGCTTCGAGATCTAGCCATTTCAGAAGCTAAAGAAGAAAAACTTTTTGAGGTA
GATGAAAACATTGATGTGGACGTGCCTCCTACTAGTGTTCGTCGACTCTCTATTTATCAG
AACATCTCTCCGCATTTGCAAAATTCTAATCTCCGATCTTTGATCCTCAATAAATCCATT
GATGAAGGAGATGAGGTATGTTTACATAAATACCCTAAATTGCTCCGGGTCCTGCACGTG
GACTCGGTGCAGGATAGAGGACTTTATGGTCTCAAACTATCAGGAAAAATAGGAGAACTC
ATCCACCTAAAATATTTATGCTTAAGCGGAATTGAGGGGACAATAAGGCTTCCACCATCA
ATCGGTGGGCTTGTTAATTTACAAACCCTTGATTCAGGAGAGGAGTTCATCCGCATACCC
CATACAATTTGGAAATTGAAGCAAATGAGACATCTAAATTGTTGGAGAGGTAGGATCTCA
TCAAGGCAGTCAATAAGAGAGAGGTGGGTGGAAGGCCATTTGGGTGTCCATCAAATGACC
AACCTTCAGACATTATATTTAGAGGGTGGCGATTGGTTGAAGGATAACAACTTGGGAAAA
CTGGCCCACCACCTAAAGCAATTGAAGCTAAACCTTTATTTTCACCCAAAGTTGAAGGAG
GGGTCGTTCCGATCTATAGCCCAATTAACTGGGCTGCAAAAGCTGAAGTTGGTTACTGAT
AATTTTATAGAAAGCGAGGGATTGCCAACATCAAATGCTGAAGTTGAATCTACAATAATT
CTATTCCCAGGTCTGGAGTGCCTCTACAAATTGCATCTAGCTGGAACCATCCGAAAACTA
CCCATGGAAACAACACTCTATCCTCCGAATCTCATGCAACTCAAACTGCATCATACTAAA
ATGGAGGAAGATCCAATGCCAATACTAGGGAGGCTGCCAAACTTGAGGATTCTCACATTA
TTACTAGATTCTTATAAGGGCACGGGAATGAATTGTCCTCATGGAGGGTTCCTTCGACTT
GAATTCCTACAAATGCAGGACCTGCACTTTCTAGAAGTGTTGTCAGTGGAGGAAGGAGCA
ATGCCTAATCTGAAGACATTGAAAATTGAGTTTTGTAGAGAAGTGAGGAAGTTCCCACAT
GGATTATTGCAGCTGAAAAAGCTCCAAAGACTAAACCTCTATGAGGTATCCAACGAATTG
ATGAGTGAGGTTTTAGAGACACAAGGAGAAGATTGGAATAGGATCCATCGTATAATCACC
TCCCAGGTACCTCGCTGA
>07712-06_TRINITY_DN9176_c0_g1::07712-06_TRINITY_DN9176_c0_g1_i1::g.1376::m.1376 type:complete len:104 07712-06_TRINITY_DN9176_c0_g1_i1:74-385(+)
ATGAGTATATTAAAAAGAAAAATAATTAAGAGGAAACAAACAAAAAAGCTGGCACTACCC
ACCTTACTCAACAGAGTCTGGCATCAGCTTTTTTTTGCGCTTTTGCTTTCCCCTTTGCTT
TCTTTTACTCACCAGTCACCACTCAATTACTGTGTTTGGCAAAAAAGTCTGCATCTGGGT
CCACCACCATCAATGATTCCTTCAAGTTCAAGCCCTCGGCAAAAGAGACAGTCTTTACTC
TTTACTTTGTTGTTTGCTGCTGTGATTCTGCATTCCGCTTACCTTCATTTTTCCTGTATT
CAATCTCGCTGA
>07712-06_TRINITY_DN1119_c0_g1::07712-06_TRINITY_DN1119_c0_g1_i1::g.1380::m.1380 type:complete len:102 07712-06_TRINITY_DN1119_c0_g1_i1:512-207(-)
ATGTGTGAAGGGCAAAGTGTACCACAAAAAAGGGGAAGCAAGGATGAGTCCCCACCACCC
CACTACCTCAATTATCACAAAACAGATGGTACCTCTCTTGCACATCTTTTGATCCGAAAC
CAACTTTTCTCATGCACATGGGTTCACTGCCATCACATGTACCCAACTTTCTCACTCCAC
TCAATTATTTTACTCCACGATAGAATTTTCTCTCATTATCATGGTAATATTCATGAATTG
ACACTGGCTGAGCCAGAATTCTCTGGAGGAAAAGAATACAAGCAATTTTTCTTTTTTCTT
TTTTAA
>07712-06_TRINITY_DN1533_c0_g1::07712-06_TRINITY_DN1533_c0_g1_i1::g.1386::m.1386 type:complete len:117 07712-06_TRINITY_DN1533_c0_g1_i1:495-145(-)
ATGAATCTCAAACATCAAGAACAAAATGTTGAGCATGAAGGTGGACTTCTAAGACGAAAA
AAAGCTATTTTTCCTGAGAAAATTTGTGGATTGAAGCTTGAAACAGTCACAAAAACTCCA
ACCCAGAAGACAAAAGTAGAAAATCTTTCAAGCTATGAGCAAGAAACTGAAAATTTTGCA
AGAGAACTAAAAACTGGAGCAGCAAAACAAACCAACCCAGAAACCAAGAACCATAGAAGA
TTGACTATGGATCCAATACAATACCCTGGAAGAAAAAACAGACGAAATACATCTATGATG
AAGACTGGTAAGGGACTGGTGGTGGAGGAGGAGGAGGAGGTGGTGTGGTGA
>07712-06_TRINITY_DN16443_c0_g1::07712-06_TRINITY_DN16443_c0_g1_i3::g.1391::m.1391 type:complete len:550 07712-06_TRINITY_DN16443_c0_g1_i3:155-1804(+)
ATGGAAGAACTGAACCCAAGCCCTGCAAATTCATCACCTCTCACCACTTTAAGCTTCCTC
GACAGAGCTGCTACTGTTTATGGCGATTGCCCTTCTGTTGTATATAACTCCACCACCTAC
ACCTGGTCTCAAACCCATCATCGATGCCTCCAAGTGGCCTCTTCCATCAAATCTCTCGGC
ATCGGCAGGGGCCAGGTGGTGTCAGTAGTGGCCCCCAACATCCCCGCCATGTACGAGCTC
CACTTCGCTGTACCCATGGCCGGCGCCGTCCTCAACACCATCAACACCCGCCTCGACGCC
AGAACTGTTTCCGTGCTACTCCGCCACAGCGAATCAAAGCTCATCTTCGTTGACTACCAG
TCTCGCCCTCTCATCCTTGAATCCCTTTCCTTATTCCCTCCTAGCTCTCAACGCCCCCTT
CTCGTTCTCATCACCGATGATGAGGACTCGCCACCCTCCACCGTTGATTTCCTCTGCACT
TACGAGGATATGGTCGGGAGGGGCGATCCTGAGTTCAAGTGGATACGACCGGAGAGTGAG
TGGAACCCAATGATTCTCAATTACACATCTGGAACGACGTCGTCTCCAAAGGGCGTGGTC
CACTGCCACAGGGGAATCTTCATCGTCACCGTTGATTCTCTGATCGATTGGTGTGTGCCG
AAGCAGCCTGTGTACCTGTGGACCCTGCCCATGTTCCACGCGAATGGTTGGAGCTTCCCC
TGGGGAATGGCAGCAGTGGGCGGTACCAACGTCTGTCTGCGCAAATTCGACGCTAGTGTC
ATCTACGAGGCGATCAGAGTCCACCGCGTGACCCACATGTGCGGCGCACCAGTCGTTCTC
AACATGCTCTCCAACTGGCCTGGCACCGAACCGCTCAAGAACCCGGTTCAGATCCTCACC
GCCGGAGCTCCTCCCCCGGCCGCCATACTGCTCCGGACCGAGTCTCGAGGTTTTATTGTG
AGTCATGGGTATGGATTGACCGAAACAGGGGGGTTGGTGGTGTCATGCGTGTGGAAGCAG
AAGTGGAACCGATTGCCAGCGACGGAGAGGGCGAGGTTGAAGTCGAGGCAAGGGGTGAGG
ACCGTTGGGATGACAGAGGTGGACGTGTTGGACCCCGGGTCTGGACTCAGCGTGAAGAGA
GACGGGTCTTCACTCGGCGAAATCGTGCTGAGAGGTGGGTGCATCATGTTGGGTTACCTG
AAAGACCCAAAGGGAACCTCCAAGTCCCTGACCGATGATGGGTGGTTCTTCACCGGAGAC
GTCGGAGTGATGCACTCAGACGGGTACTTAGAGATCAAGGACCGATCCAAGGATGTGATC
ATCAGCGGCGGCGAGAACTTGAGCAGCGTGGAGGTTGAGTCGGTGCTCTACACCCACCCA
GCGGTGAACGAGGCGGCAGTGGTGGCTCGCCCCGACGATTTCTGGGGCGAGACCCCATGC
GCCTTTGTGAGCTTAAAGCCAGAGCGGACGGAGCAGCCTACGGAGAAAGAAATCATGGAA
TACTGTAGGGCTAGGATGCCGCACTACATGGTGCCAAAGACAGTGGTGTTCGAGGAAGAG
CTGCCTAAGACTTCAACGGGGAAGATTCAGAAATTTGTGCTGAGAGAAACTGCCAAAGCT
ATGGGTTCGTCCCGAGTGAGTCGCATGTAG
>07712-06_TRINITY_DN16483_c0_g1::07712-06_TRINITY_DN16483_c0_g1_i4::g.1393::m.1393 type:complete len:176 07712-06_TRINITY_DN16483_c0_g1_i4:531-4(-)
ATGGCGACGTACTTTCATGGGAATTCAGAAATCCAAGCTGATGGGTTACAGACTCTCATT
CTCATGAACCCTGCCTACGTTGGATACTCGGACGCGCCACCGCCCCCTCCGCTGCACCCC
AATTTCGTCTTCCTCAATTCTGCCGCAGCTTCACTCGCTCCCTCCAACCTTTCCCACGCG
CCGCCGCCTCAGACCCAGCAGTTCGTCTCCATCCCACTATCGGCCACTGCCCCCTCCGCC
TCATCGGATCCCAGTCCTCCATCCGTGCACGCCCACCATGAGATCCCAGGGCTTCCTGGC
TTCATCCAGCGCCCTCACTACAATCTCTGGAGCTCAATTGATACCACTGCGGCGGCGCGT
GATACTCCACGCTCCCAGCAGGGTCTCTCCCTAAGCCTCTCTTCGCAACAACCGCCGGCC
TATGGTTCCTACGGGAATGAGCGCGAGGTCCCTCCTCAGCATGCGACGGCGATATCACCG
GTGAGCGACGACATGCGAATTTCGGGGGCGTCATCGTCGTCGGCGTAG
>07712-06_TRINITY_DN31939_c0_g1::07712-06_TRINITY_DN31939_c0_g1_i1::g.1395::m.1395 type:complete len:119 07712-06_TRINITY_DN31939_c0_g1_i1:653-297(-)
ATGTTAACGAAGACATGTGTTGTGGCCTGCCATACACACCCTTGGGTTGATGCATCCAAG
ACTTCTTCAAATTCCATTTTCAAATCACTTCAAAAGAGCCAAATTGGGTTACTTGTCAAA
GGTTCTCTACGAGACTCCACTCATGACAAATGTGCACAAGATTTTTGGGGATATTCTCGT
CTCATCTTTTCAAAAGACCGTCACCTACTCAACCATCTCAAAACCCGGGGAATAGGTAAC
CTCACATTTCAAACTGATGACAATGAGGACAACTGTATGAAAAAAGTTCATTGCAATGAC
ATGTTGTTGAACAACTCAAACCACTTTTCAAAACTATGGATCATTTCGATGGGCTGA
>07712-06_TRINITY_DN31482_c0_g1::07712-06_TRINITY_DN31482_c0_g1_i1::g.1397::m.1397 type:complete len:111 07712-06_TRINITY_DN31482_c0_g1_i1:471-139(-)
ATGGAGATAACTCCTTATTCAAGTGGAGAAAACTCTGTTTTCTGGGGAGCCACCATGACG
GCGCCTATTAGCAGAAGAGGACAAGAGGATGTGTGCCAAGAAGCAAAGCAGAAGGGTGTT
TGCCGAGGATCTACCTATCATGTCGCCTTCCATTGTCACCAACGGCGGTCCTCCAGCCGA
GGAATTCCACCATCAGTCGTTTCATGGCGGTGTACTGTGAAGTTCGGAAGAGCTGCTTCA
ACTATTCGCTTCCTCTGCCTTCGGTTCTCAAGAGCACCCCCCCTTCATGATAGTCGATGG
CCCTTCGAGCTCCGTCGTCGGCAATCCAGGTGA
>07712-06_TRINITY_DN5719_c0_g1::07712-06_TRINITY_DN5719_c0_g1_i1::g.1403::m.1403 type:complete len:102 07712-06_TRINITY_DN5719_c0_g1_i1:706-401(-)
ATGTTGCACCCAATGTTTCTATTTAGACACAAATCCACCCTCTTGCTGAGACAAGTTCTC
CCTTTTGCCCATTCAAACTTGTGGTTAGGGAGAAAATATGGGCCTAAATTTGTATTGAAA
CTCCTGCACACAGAATATATCACTTTCCAGATACTTGATCAACTTCATTCTTATCATCTG
TTGTCCCAGCCACATCGGTGCTTAAATTCTCAGATTTTTTTTCATTGCTTTCTACCGCAT
CCCCATTGGAGGAATGGTTCTTCAGAACCATTGAAATGTCAGCCTCAGAAGCTCCAGCAA
GCTTAA
>07712-06_TRINITY_DN22058_c0_g1::07712-06_TRINITY_DN22058_c0_g1_i1::g.1407::m.1407 type:complete len:104 07712-06_TRINITY_DN22058_c0_g1_i1:411-100(-)
ATGGAGAGGAGAGGCGCCAGCTCTTCCATGGCGAAGGTACAGCTACTTTTAAAGGCCTTC
ATGGACATCTTGTGTTGGGTCCCTATGCTTTGCTCTTCTGTCTGCTCAGCTGCCCCTCCA
CACGTGACAACCAATGCTCATTCTTTCTTTTTCCTTCTGTATAAGACTGAAACTGGGAAA
ACAGCAGGGACTCGAAGAATGGGTAAAATAACAGTTTTGTCAAAGTCAACAATAGTGGAT
CCATGGTGCTATTGGGATATTTCTTTGGATTTCCCCCAACACATAATGTGTACTTTCCTC
CTTTGGAGCTGA
>07712-06_TRINITY_DN22051_c0_g1::07712-06_TRINITY_DN22051_c0_g1_i1::g.1408::m.1408 type:complete len:139 07712-06_TRINITY_DN22051_c0_g1_i1:1-417(+)
ATGATCCAATTCAATTCTCTCTTCTCTACTCCTCCTCCTAAGAAGTCAACGCTTGTCCTC
AAAGAAATCTATGCGGGAGAACCCATTGCATGTGAGAGCCTTGATGATGACTTAGAATCA
GAATCAGAATCAGAATCAGAGAATCCTGATTACTCCAATGACGACGAGGGGAAGGCCAGT
GAAAGTGAATCAGAATTACAAGGCACCATAAGCCTTCACGAGGGTGAACCCAGTGGAAGT
AGATGCTCTGATTATAACGACTCCCATAGCTGCCATGGATCAGAATCAGAGGAGACAAAA
GATCTTCAAATCACACCTAATCTTCCTTGGAATCCCCCTTTGCCATCTGGATTGGTTTTC
TTGCTGGGAATGGGAATAGGAATGTTAGTGTCCTTTTGGATGAAGGAAATCGCCTAA
>07712-06_TRINITY_DN13863_c0_g1::07712-06_TRINITY_DN13863_c0_g1_i1::g.1416::m.1416 type:complete len:228 07712-06_TRINITY_DN13863_c0_g1_i1:844-161(-)
ATGAGGGAACGCGAGAGAGAGAGAGAGCGAGAGAGCGGAGGGGATGAGGGAGATGAGAGC
GCGACGAAGCGAAGGAAAAGGGAGAGAATCAGCTTCGTCGTGGAATCCAAGATTTTTGAA
ATCGATGCAGAAGAGAAAAAGGGAAAAATACAGGTCGCGATCTGGGAGAAAAAGAAAGGG
ATTTCTTCTTGGGTTAGACTGGGATCGGCGAGTCTAGGGTTTCTCTTGGAGAGCCTAGAC
CATTGTATAAAGAACGGGAAAGGAGGTAAATGGGAAAGGGAGTGGAAAGAAAGTGGGAGA
TCCTACTCCCTGTTGCGGAATGAGAACAAAGCGGGGCTGTTCCTCAGGCTGGGGGTGGTC
GATCTGGAGAAGAAACGGCATAGCATTATTATTCCGAAAGGGAAGGGGGAGAAAGGGGGA
TGGGTGATCATGGCGGAGAAACTACAGCAAATGGGAGGCCTCATGAGAAGGAAGGAGCAA
AAGCAGTCAGAGTGGGGTGGGGGGAACCTTGCTATGGAAAGATCGTATGCGGAGGTGGTG
ATGAAACAGAAGAACAGTGACAAAAACGTAGTGAGAATGGAGGTAAGAAAGGAGGAAATA
CAAAACAACTTGCGAAAATTGGCTCACTGTATTATAGGGACTTGGGACCCTATAATATTC
CAATTCTACTCTCTGAAGGATTGA
>07712-06_TRINITY_DN20302_c0_g1::07712-06_TRINITY_DN20302_c0_g1_i1::g.1419::m.1419 type:complete len:106 07712-06_TRINITY_DN20302_c0_g1_i1:379-62(-)
ATGGTCCAGCTTCTTCAGATTCGCGTTTACATCGTTGCTATCCACTTTCACCCTCACCAC
CCCTTCTCCAGTGCTGCATTTTTGCTTGACCACCTCCGCGAAGGATTTTCCCACCAAGGG
TATCCAAGGTTTGTCCCTGTTCTCCTGTCTCATTTGCCCATCTGGACTGGATTCTATCTC
TCGCAGCGCCTCCGTCAAAAGGATCCAGCCCCCTTTTGCTCCTCTGCCTCTGGGAACGAA
GATGCTAAATCTCTTCTTTTCTCGATCTGTGACCCCCAGGCGAAGGAAGCAACCCCCTTT
GTTTTCGCCTTGCACTAA
>07712-06_TRINITY_DN28748_c0_g1::07712-06_TRINITY_DN28748_c0_g1_i1::g.1435::m.1435 type:complete len:106 07712-06_TRINITY_DN28748_c0_g1_i1:322-5(-)
ATGCAAGAGGGACAGGCCTATTTTTCTGGACAACGAGATTTATTCATCCACCATTTGTTG
ATAAAAGTTTGTATCTTAAAGATTCAAGGAAGATTATCAATGATAGGGCTACTTTCACCC
AAAGAGATAATCTCTTTCTTGGACTTGGAATTAAAATTAATTATCAATAAGATATGTGTT
GCCACTAGAACCCCTGCAGATGTAGATTGGCCAGGAAAACAAAAACACCATGTAATGAAT
GCCTTTGGTAGAAAGCATGTATGGCATAGCAGATGGCTTAATCACCTTCAGTTGAACAGA
GCTGAGAGACGAGCTTAA
>07712-06_TRINITY_DN10884_c0_g1::07712-06_TRINITY_DN10884_c0_g1_i1::g.1447::m.1447 type:complete len:122 07712-06_TRINITY_DN10884_c0_g1_i1:174-539(+)
ATGTTTATGTGCCTGTTCAAAACTAAAGAGCTTACCACCAACACCAGGAAGATGGAATAT
TTAAAAGATCTTTATCTGGATGAGACAGCTATAAAAGAGCTACCTACATCAATTGGATAT
CTGGAAGAGCTTGAACATTTGGATTTGTCATTTTGCAATGATCTTGTGAGTTTTCCTGCT
ATTAACAGTCAACTTTGTGGGCTAAGATTCCTTGGTTTGAGTCACTGCAACAGGCTTCAA
AGCCACCCTGAGCTTCTATCAAGTATAGAGTATGCAGATGCACACCATTGCACCTGCTTG
AAGACTTTGCCGTTTCCATCATTGTCGCCATGGAAGAGGCAGACATGGCCTTCTGTGTTC
AATTAA
>07712-06_TRINITY_DN18765_c0_g1::07712-06_TRINITY_DN18765_c0_g1_i1::g.1456::m.1456 type:complete len:536 07712-06_TRINITY_DN18765_c0_g1_i1:2-1609(+)
ATGTGTAGAAATATCAATTTATATCTACGAAGTGGTAAAGGACATGGTGAAGAAAATGGA
TTAATATCGGAGGTGTTAGCTTTAAGCTATTATGATTTGCCATATCAATTAAAACCATGC
TTTCTTTATCTGGGTCTTTTCCCAAAGGATACTGAAGTATCCACCAAGAAATTGATACAA
ATGTGGGTGGCTGAAGGAATAGTTACATCTATGAATGAAGAAAAGGCAGAGGATATTGCA
GAGCGTTACTTGGGTGAACTGATTGATAGGTGTATGGTTGAAGTAGGGGCAAGGAGCCTA
ACTGGAAGAGTCAAAACTTGTCGACTCCATGATCTCATGCGAGATTTATGCTTGTTAAAG
GCGAAAGAGCAATCCTTCCTTCAAGGTATTCATCTTGGGCATGAGAAGGAGCCAATAACA
GTTTTTTCTTCTTCCATGGTACCTGTAATGCCAACGGGTAAACTTCGCAGATTATCCATA
TTTTTAGGTGAACATGTTGATGGATTTGTCCCACCTAAAAATGAAAATTTTTCGCGCCTT
CGATCACTTTTATTTTTCAATGCAAAAGATTGTAGGATAAGAGATTGGCAGTGGGCGAAA
CCCGTGCTTGAGGAATTCAAATTACTTAGAGTTTTACATCTTGAAGGATTTAAAACTGAA
GGAGAGTTGCCTAAGACAATAGGGAGTCTCATCCACTTAAGATACTTGAGTTTAAAGAGT
AGTAGCATACGATCCTTGCCATCATCCATAGGGAATTTGGGATGTTTGCGTACCCTTGAT
TTATCATTTGCTTTAGAAGGATATGTGCCAAAAATCCCAAATGTGATGTTGAAGATGCTA
CAGTTGAGACATCTATATCTTCCTTCAAAATTTACAGTAATCGGTGCTACCAAGTTGCGA
TTATCTGATTTGTGTCACCTAGAGACTTTGAGCTTTCTTGATGCAAGAAAATCTAATGTA
AAAGACCTTGTCAAATTAACTAGTCTCCGCAAATTAGAGATTGTTTCATTGGAAAGCTTT
GAAGAGTTGGAGGTGATTTTCAATTCTCCAAGTCCCATCTTGAACAGCCTTCGGTCCTTG
TCTGTGGAGATCTTGGATGATAGAGTTGAAGAAGGAAATTTGACACAATTTCTGCAGGCT
TGTCACAATGACTTTTATAGATTGTCTATAGATGGTGCACTAAGCAAGTTACCAGATCCC
AGCAAATTCAAGCCAAACCTATCCAAGTTAAGATTATCCAGATCTAAACTTTTGAATGAT
CCAATGGCAACATTGGGGAAGCTACCTAACCTAAAAGTTCTTGAACTATGGGATGCATAT
GATGGAAAGAAAATGGTTTGCAGCTGTGAAGACTTTCCTCAACTTAATTCTCTTTTTATT
TCTGACTTTCCCAAGTTAGAGGAGTGGACGATAAATGCAGGATCCTTGCCCAATCTCTTC
AATTTAAAGATTAGACAGTGTGAACAAATGGAAAGAATTCCAAATGGATTGAATTTGATC
GCCACCCTCCAAAAACTGGAGATTATATGGATGCCAGATGCATTTGTGAACATGATTAAA
GTTGAAGTCCAACATGTGCATTCCATCTCTCTCTCTATTGTTGAATGA
>07712-06_TRINITY_DN22168_c0_g1::07712-06_TRINITY_DN22168_c0_g1_i1::g.1459::m.1459 type:complete len:143 07712-06_TRINITY_DN22168_c0_g1_i1:435-7(-)
ATGGACCTTGGACCTGGTGAGAGGGTTGAGGAGAAAGATTTCAGGAGCTTCGTCGAGAAT
AAGAAGCCAACCGTGGGAGGAGCCGCGGCGGCGACGGCGGTGGGACGCTTCAGGAAGGTG
GAGGAAGTGGAATTTGTTGAGGGAGAGGCTGAAGAAGGGGCGGTGAGTGTGGTGAGGTTG
GGATTGAGGAAGCATGAGCCATGGGAGTTGAGTGGGGAGGTGGTGCGGCGTTTTGGGGAC
AGAGGCTCGCCAGTTGTGGCACACGGCTCGGAAGCGGACATAGTCCGTGTAGATTTTAAA
CTTTTTGGCAATGAAGTCAAGGAGCTCGGGGTGGAGTTGAGACCAGTCCGCCATGCCTGT
TTCCGTTTGGTTCAGGAGACCGGAAATAGTTGCCACTTGCCAGATGGCCCTGAGCCCCCA
ATGCTTTAG
>07712-06_TRINITY_DN22108_c0_g1::07712-06_TRINITY_DN22108_c0_g1_i1::g.1463::m.1463 type:complete len:104 07712-06_TRINITY_DN22108_c0_g1_i1:596-285(-)
ATGAAAGAGGAAGAGAAAACCAATCATTGCCCACAATTCCCCACAACCACACATCCCCAA
GGAGAGAGACAGAGGAGAAGCCAGCCCATGCTCCAAAGGCCAAGAAAAAGGCCTTTTAAA
TCTTGCAAACACCACAACAAACACATCTTTCAGGACATCCTTGTGGTCCTTTTCAGTGAA
ATGATGGAATTGACTTCACAAGAAAGCAAAACACTAGTGTCTCTGTCTCTCTATGAAATT
GCCTTCCACGGAATCACGGTTTCACCTAAGACATGCAAAAACCCAAAACCAAGTAATTTG
ATTGAGAAATAG
>07712-06_TRINITY_DN31261_c0_g1::07712-06_TRINITY_DN31261_c0_g1_i1::g.1466::m.1466 type:complete len:245 07712-06_TRINITY_DN31261_c0_g1_i1:926-192(-)
ATGGAGCCCCACACACGGAAGCTACTGCTGGACGACGCTGGACATGGAGGCACCCTCGCA
TATCCCCCTGGGCCTTTCTCAGGGCCAATCAACCCTTCTTCCTCATCCACTTCTGGGTTT
AAAAGATCCCTTAACAGACAACCCAATACCCCCTTCGACTCCTCGATGGCCTTGACCGTC
ATCGTCCTTCTCACTGCTCTCTTCTTCATGGGCTTCTTCTCCGTGTACATCCGCCGCTTC
GCCGAAGACAACGCCGTCGAAATGTCCCGCCGCCGCCGCCACCCAAACCCCCCCGCTTCT
TCCTCCTCTAGGTCCCCAACCCCCTCCAAAGGCCTGGACGCCTCCACCGTGAGCTCACTA
CCGCTCTTTTCTTACCACGGTGATGCCAAGGAGACATTGGATTGTCCAGTTTGCTTGACC
CAGTTCGAAGACAAGGACACTGTTAAGATCATCCCCTACTGCCGTCACGTGTTTCATCCG
CCTTGTATTGACACGTGGCTGTCTTCTCACGTGTCTTGCCCCGTTTGCCGGTCGACCCAG
CTTTTTCCGGCCAAGGATGGACGCTGCAGTGTGGTGCAAGAGGGGTCTGATGAGGGTGGG
AGCCAGTCACATGAGAGATTAACGGCGGACGATGGGGACACGTATGTAGAGGTAGAATCG
TTAGCTGTGAGAAGGACGACCAGTTGCTCGAGCCTGGGAGAGCGGGCGCTGCTGCACAGG
ACTTCCAGTTTCTAA
>07712-06_TRINITY_DN16986_c0_g1::07712-06_TRINITY_DN16986_c0_g1_i1::g.1472::m.1472 type:complete len:673 07712-06_TRINITY_DN16986_c0_g1_i1:204-2222(+)
ATGGTCCGAGGAAGAGATGCCTGTTGGGAGCACTGTGTCCTTGTTGATGCAACAAGACAG
AAGGTTAGATGTAATTATTGTCATCGGGAGTTCAGTGGGGGGGTTTACAGGATGAAGTTT
CATTTAGCTCAAATTAAAAACAAAGACATAGTTTCCTGTACCGAAGTCCCAAATGATGTA
CGGGATCAGATACAAAGTATATTGAGCACCCCCAAGAAACAGAAAACTCCCAAGAAAACA
AAGGTGGATCGAGCAGCCAATGGTCAACAAAATAGCTCTTCTGCTAGTGGTGACTTTCAT
CCTAACCATGGTTCTAGTGGACAGCATGGAAGCACCTGTCCTTTGTTATTTCCACGCCCT
TCACCAAGTGAACAACCAGCAGTGGATGATGAACAAAAGCAAAAGCAGGATGATGCTGAT
AAAAAGGTTGCTGTATTTTTCTTTCATAATTCTGTTCCTTTTAGTGCTGCTAAATCCATG
TACTATCAGGAAATGGTGGATGCTATAGCTGAGTGTGGGGTGGGCTATAAAGCCCCAAGT
TATGAAAAGTTGAGGTCTACTCTCATGGAAAAGGTGAAATGTGATGTAAATGATTGTTGC
AAGAAACTTAGAGATGGGTGGAGAGCAACAGGTTGCACAATCTTGTGTGATTGCTGGTCT
GATGGTAGGACCAAATCACTTGTGGTATTTTCAGTAACATGCCCAAAAGGGACGCTATTT
CTTAAGTCAGTTGATATATCAGGGCATGCAGATGATGCACACTACTTGTTTGAATTGCTT
GAGTCAGTTGTTTTGGAGGTTGGTCTGGAAAATGTTGTTCAAGTAATAACTGACAGTGCT
GCTAGCTATGTTTATGCAGGAAGGCTTCTGATGGCCAAGTACACAACATTGTTCTGGTCT
CCTTGTGCTTCATTTTGTATTGACAAGATGTTGGAAGATATCAGTAAGCAAGAGTGGGTG
AGTACAGTCTTGGAGGAGGCAAAGACCATCACACATTACATATATAGTCATGCATGGATT
TTGAATATGATGAGAAAGTTCACTGGTGGAAGAGAGTTGATCCGCCCAAGAATTACAAGA
TTTGTGACCAATTTCCTCTCTTTGAGGTCCATTGTGGTTCAGGAAGACAATCTGAAACTC
ATGTTCTCTCATATGGACTGGATGTCATCTGTTTACAGTAGACGTCCTGATTCACAGAAT
GTGAAGTCCTTGTTGTATTTGGAGAGATTTTGGAAGTCTGCACATGAGGCTGTGAGCGTG
TCTGAACCACTCGTTAAGGTTCTAAGGATTGTAGATGGGGACATGCCTGCTATGGGATAT
ATATATGAGGGAATAGAGAGGGCAAAGATTGCAATCAAAGCATATTATAACAGTATTGAA
GAGAAATATATGCCGATTTGGGATATAATTGATAGAAGATGGAATGTGCAGCTTCACTCG
CCATTGCATGCAGCAGCAGCTTTCCTTAATCCATCCATTTTTTATGGCCCAAACTTTAAG
GTTGATTTGAGGATGCGGAATGGGTTTCAAGAAGCCATGAGGAAGATGGCCACTGAAGAT
AGAGATAAAATAGAAATCACTAAAGAACATCCTATATATATAAATGCACAAGGTGCTCTT
GGTACTGAGTTTGCAATCATGGGAAGGACATTGAATGCTGCAGGTGATTGGTGGGCAGGA
TATGGCTATGAAATCCCAACACTGCAGAGGGCTGCAATCCGGATATTGAGCCAACCTTGC
AGTTCTCATTGGTGCGGGTGGAACTGGAGCTCCTTTGAGGCCCTGCATACCAAGAAACGC
AACAGAATGGAGCTGGAGAAACTCAATGATTTGGTTCTGGTGCATTGCAATCTCCATTTA
CAAGCCATTATTCAGAGTAGGGATGGAAAATGTAAACCTATTATTTTTGATGAAATAGAT
GTTGGTTCTGAATGGCCCACTGAAATGGAATCTCCATCCCCTCTCTTGGATGATTCATGG
TTGGACAATCTACCCCTTGAATGCAAAGGTAGTCCTTGA
>07712-06_TRINITY_DN13947_c0_g1::07712-06_TRINITY_DN13947_c0_g1_i2::g.1478::m.1478 type:complete len:100 07712-06_TRINITY_DN13947_c0_g1_i2:226-525(+)
ATGAATGTGTTCAGCTTTGGATCCCAGAGTCACCCCATGGCATCGCCTGCCACCACTGGT
GGCACCTCCACTGCAGCTGCTGCAGTTGATGGTGCTCCAGGCAGCAAGTTGGGTGAGTCC
TCTCAAGCTCAGGCCGGTCTTTTGACATTACACCCATTGCATATGATCAACAAAACAACA
ATTCCCTCAATAAAGCAACCACGGATTTTGAAACTAAAGAAGGAATATTCCCTTAAAAAA
ATATTCAAAACCACCCCAAAGTTAAGTCCTTTGAGTACAAACTTGGACCAAACAAAATGA
>07712-06_TRINITY_DN12410_c0_g1::07712-06_TRINITY_DN12410_c0_g1_i1::g.1486::m.1486 type:complete len:129 07712-06_TRINITY_DN12410_c0_g1_i1:790-404(-)
ATGGGCAGTATCTGTGGTTTATGGGCATTGAGCCTATCCAATAGAACACCAACTTTTTTC
ACCTACCTAATAGAATTTACTCTTTCTGATGTTTCGGTATCAAGAAACTGTGCAGCACTT
ACAACTTGTGGCTTTAAAGGGCAGCCCTATAGATTCAAACCCTTGACACCCCTTCCAATG
ACTGCCCCACCCTGCCACCATCCCCAAACACTGCCTCCACCACCTCCAACTGCCACGCCA
CAACCCCCACCTTCCCTCCTCCCCAGATTGACTGCCTCATGTTGGATCAGTTCCAATAAG
TTTTTGTGGAAGAAGCTTCTATCTATGAGATACAAGGCAACTAATTCAAGGAAGCTAATT
TTGAGGGAAGTGCAGGTATGTGATTAA
>13353-55_TRINITY_DN12279_c1_g1::13353-55_TRINITY_DN12279_c1_g1_i1::g.1497::m.1497 type:complete len:163 13353-55_TRINITY_DN12279_c1_g1_i1:822-334(-)
ATGAGTCCTTCAATGAAAGCTGACCACATGTGGTTTGGGTATCGATCACTTATTATTAAC
CTGTCAGCTTGTGGTAATGCCTTCAGAATGAACAGAGGCTCTATGGTGGTTTCATTTGAT
ATAGCAAGGGGGGAGAAGATGTTAGAGGTGAAGGAGTGTGGGGTTCGTCTTGTATACGAG
GGAGAGGAGAAAGATAGCCATTGCAGCTTTCCTTGCGGTGCCATGTTGCCGGAAGAAAGA
GAGAAGACAGATAGTGAATGCAGCTTTCCAGGAGAAGGAGATGAATCAGATTCAGGACCA
AAAGACCTTAGACAATCAAATTCAGATTCAGAATCAAAAGAACTTAGGCAAACTTGTTCC
CCCTGTAACCTTCTTACAAACTTTTTCATGTTGCTGAAGCAGATCTGTGTTACCAGTAAG
GAGAAAGCTGACATTTCCCAATCAAATTCAGTCTATTCAGAGTCAGAATCAGATTCTTTT
TCAGATTAA
>13353-55_TRINITY_DN12273_c0_g1::13353-55_TRINITY_DN12273_c0_g1_i1::g.1499::m.1499 type:complete len:148 13353-55_TRINITY_DN12273_c0_g1_i1:741-298(-)
ATGTTTGGATGCTATCGCCCAAACTGGGACTGGGTCTTTCCACCTTTATTATTCTTCTTC
AGCAATTTTGGTCTCGCTTGGATTGTCCAGTGGGATTATTTAATCATAGCAGATGAATCA
GCAGCCTTTCCAACCATCGGAAGGACTTTTAAGACAAAATGGTGGGACGCATCTCTTAAT
GCAGTTAAGCAGTACTTTCTCAAGCACCCCACACAAGCCTCAACTAATGATGAAATGTCA
CAATTTCTGCTTAAGAAGCAACAGCTCCAAGCCATGCTAGCAGCCGCAAAAACCCCTCAA
GAATTCCAAAAAATCCTGGATGAAGGAAGCTCAAGCTTTTCACAAGACAACTCATATGCA
GAATCTAATGATTCAACAAGTTACCTTCCTGACAATGGGGATGACTGTGAAGGTATTCTC
CCACCAGTAAGAAAATACAAGTAA
>13353-55_TRINITY_DN18811_c0_g1::13353-55_TRINITY_DN18811_c0_g1_i1::g.1504::m.1504 type:complete len:110 13353-55_TRINITY_DN18811_c0_g1_i1:332-661(+)
ATGCCGTCGAGAAGTAGTAAGTGCAAGCAATTGGCATTGTTCTCATCCGGTATCCAGAAT
ACCACATTTGCGCAGAATTTGGCCATGAGGATTGATCGGAAACTTACTGTTCTGAATTTG
AGTCAGCAAAGTGATGTGGCAGATTCGTTAGGGTGGAATTATCAAATCATCTCTCTTTGG
CTACTCCTCGAACCCCATGCTGTCGTTCACCTGCATCCAAACCTCCACCAATTTACCTCC
GCTGGTCCACTGCTGCATGGCTTGCATGGCCACCTTTGGGCCACGTGTCCCCTTCCCTCT
GTTTCATCCTTGTTAGGTTTTTATAAATAA
>13353-55_TRINITY_DN14093_c0_g1::13353-55_TRINITY_DN14093_c0_g1_i1::g.1506::m.1506 type:complete len:131 13353-55_TRINITY_DN14093_c0_g1_i1:809-1201(+)
ATGGAAGAAGAGCAGGGAAGATTGGCTTGTGGTAGCTATTGTTCTAAGAATACTTATTCA
ATTAACAAGGTTTATACTGCCATTTGTCATATTTCTAAGACTTATTTTGTGAATCTTGAG
AGGGCTTTTTTCCCTTTAACTATTTCTCTTATATTGCTTCGATTCTTTCTGGATGCAACT
CTCTTTCCAGTGTTCCAAAGCAGGTGCACCAAGCAGCCCTATAGATTCGTTTACTTGTTT
AGCATTCTTTGCATATATATATATATATATATATATGCAAAGAATGCTAAACAAGTAAAC
GAATCTATAGGGCTGCTTGGTGCACCTGCTTTGGAACACTGGAAAGAGAGTTGCATCCAG
AAAGAATCGAAGCAATATAAGAGAAATAGTTAA
>13353-55_TRINITY_DN28348_c0_g1::13353-55_TRINITY_DN28348_c0_g1_i1::g.1511::m.1511 type:complete len:184 13353-55_TRINITY_DN28348_c0_g1_i1:79-630(+)
ATGATGAGCAAACAACTCACCGCGCAAGCACCTGTTGATCCCATCGTTTTGGGAAAAATG
GGTTCGTCTTACGGTATTCGTGGGTGGCTCAGAGTGTTTTCTTCCACCGAAGACGCCGAA
AGCATTTTTGACTATCAGCCCTGGTTTATCCAGAAGGCGGGTCAGTGGCAGCAAGTCCAG
CTGGAAAGCTGGAAGCACCACAATCAGGACATGATCATCAAGCTGAAAGGCGTTGACGAT
CGTGATGCGGCGAACCTGCTGACGAATTGTGAAATTGTCGTGGATTCATCGCAGCTGCCT
CAGCTTGAAGAGGGGGACTACTACTGGAAAGACCTGATGGGCTGCCAGGTAGTAACCACT
GAAGGCTACGATCTCGGTAAAGTCGTCGATATGATGGAAACCGGATCTAATGACGTTCTC
GTCATTAAGGCAAACCTGAAAGATGCGTTTGGTATCAAGGAACGTCTCGTACCGTTCCTC
GATGGGCAGGTTATCAAGAAAGTCGATCTCACTACTCGTTCAATCGAAGTAGATTGGGAT
CCTGGTTTTTAA
>13353-55_TRINITY_DN24199_c0_g1::13353-55_TRINITY_DN24199_c0_g1_i1::g.1518::m.1518 type:complete len:119 13353-55_TRINITY_DN24199_c0_g1_i1:369-13(-)
ATGGAAGAAAATATCGCAATATGTCGGCGATATATCGTGTATCGGAGGGTATGGATACGA
TATTTTGTGGAGAAATATCGTTTTGGCGAAATTTCGGGAGAAATGGTAAAAAATCAGCGA
TATTTCTTGATACATCGGCGGTATTTCCCGATACATCGGCGATATGGCGATAAATCGCCA
ATTTTTCGTGATATATCGAACAGTCAACGCGGGGGTCAACGCGCTACAGTGCAACTACAG
TGCTCCCCCGCTATAGTGCTGCTACAGTGCACCCTCAAAAATGTCTTTTTTTTCTTGCTG
TTGAAGGGACTTGAACCCCAAACAAAAGGTTTGGGGTTCAGCTCATCTTACCACTGA
>13353-55_TRINITY_DN4033_c0_g1::13353-55_TRINITY_DN4033_c0_g1_i1::g.1519::m.1519 type:complete len:266 13353-55_TRINITY_DN4033_c0_g1_i1:867-70(-)
ATGAGCCCACCTGTGTCAGCCACTACAGTTAGGATGCAGCCTATTCGAGGCCAAGGGAGA
GGTAGTAGACGAGATGATGGGCGAGCTGGTCGACAGCCTCGACGATCTATGCATCCACCT
GAGACTATGTTAGCACCATCCACATCATCTACCCCATTTGCACCTGAGGCTTCCACACTT
CCCTCTTCACCCCTACCATCACCTTCACCTAGACTTTCTCCCTTAGGGCATGTCGTATCA
GATACCACTCTACCATCACCTATATTTCCTACCACAGAGGCCACTATACCTGATGTCACT
ATACCAGAGACTACCCCACTATCTACTAGTCTACCATCACCTCTACCTTCTCTCGAGGAG
ACCACTACACCACATGTCACCTCACCATCATCACTTATATCTCCTCTGCTCGAGTCCACT
ATACCAGATTTTATTGCACCAGCTACCATTACAACAGATGTCATTATCCCATCTCCTATA
TCACCTCTTCTAGATGTTACCATATCAGATATCACTGTACCTGAGATCACCCCACCATCT
ACCACTTTACCATCACCTACACGTCTTCTCATAGAGACTACCATGCATCATACCTTTACA
CATGTTACACAGCTAGATGTATGTCCACCTAGGAGACGTCGTGGTCCACATAGACGTCGA
GCCTTGCCTCCATCAGCTCCATCTCAACCTATACATACTGAGACATGGCAGATTGCACAG
ATAGATTCCATAGAGATGTCTCTTTATCATAGGCGTCCGCAGAGAAAGAGGAAGACCCCA
TCATGTGGCACTCATTGA
>13353-55_TRINITY_DN21832_c0_g1::13353-55_TRINITY_DN21832_c0_g1_i1::g.1525::m.1525 type:complete len:303 13353-55_TRINITY_DN21832_c0_g1_i1:298-1206(+)
ATGGACTTCCACCCTCTGCAAGTTTCACCACTGCCAAGGAAAGGTCAAGATCTCCAAGAA
TACATCAACGTAGTACCAGAAGCATATGTGGCCGTTGAAGACCACTTGGAGAATCCCAAT
TTTCAACTTCACGTCCGTGAAATCATAAAGAGAAAGGTGGAAGATGCGGAAGAAAATCTC
AAACCATTTGCTATCTGCTTTCTGAAAATTGCTTCAAGGATGGGGGACGACACCTTCTTG
GTGCATAGATTCTTGATGGAACCCAAACTCGGAACTTGCATAAGAAAGATACTTCAAACG
GAGCTTCAGATTCCCAGAGGACTGAAATGGCCAGTTCAAGATGTTTCAAGCGATGTGGGG
TTGACCATGTTGAGACCATCCAAAATACCAGCATCACTACTTCTTGATGCCCACCCCAAG
ATGTCGCCCCTGCTGCAACCCTCTCAATCCACTGGAGCAATTCCTTCTTCTGGATCCATT
CTCCAGCAACCAAATGGGACATATCAGGACGGTGGACTTCAATGCCTGGAGGAACTAGGG
GCACAATACACAGGGGAGGAGGTGATGAGCTCAGAGGCATCAAAGCCAGACTCTCCACAA
CCTAGTGGTCCACCGAGACTCACCCCACCGAGGGTAGGTAGGATGAGGAATGAACCATAT
CCTCAACCATATTCACCTAGACCAAACAGAAAGGCACCACCAAGCTCAGGGGGGGCAGCG
GGTGAAGGAACATCAGGCTCAGGGACACAGGGAGAGGGTACAGGACCAACAGACCCAGGG
ACACAGGAAGGGGGTGAAGGACCACCAGGCTCAGGCCCACCGGGTTCAACGGGAGAGGCG
GAAGGCCCAAGCAATGACCCAGAAACTCCAAAAGGGGTTTGTAGTTGCAAAAATTGCTGC
ATAATATAG
>13353-55_TRINITY_DN3876_c0_g1::13353-55_TRINITY_DN3876_c0_g1_i1::g.1537::m.1537 type:complete len:157 13353-55_TRINITY_DN3876_c0_g1_i1:103-573(+)
ATGACGAGAACAGGAGGGACTCTGAACGCAACGGCGGCAACGCCGGCCGCGTCGGTGCAG
CCGCACTCGCCCTGGCACTCGCCGGTGCCGTACCTCTTCGGGGGCTTGGCGGCCATGCTG
GGTCTCATAGCTTTTGCACTCTTGATCCTCGCCTGCTCCTACTGGAAGCTCTCTGGCTAC
CTGGAGGGTGAAGACGACTCCGCCGCCCGTGATGCCGAGGCAGGAGACGGAGCGGGTGGA
GACGCCGTGAAGCCTCCGATGGCGTTTGAGGAGAAGATTTTGGTGATAATGGCCGGAGAT
GTGAAGCCCACGTACCTGGCGACGCCCATGTCCAGCAGGGCTTCCTCGTTCGGAGAACGC
AGCAGTAACAACAGCGAAATGACCGAGAAATCAGAGGCAGTTGCAGAATCGCCGAAACAG
GGGAGTGAGAATCAGGTACAAACAGGAAACCGGGAGGCCCGTGAAACATGA
>13353-55_TRINITY_DN3841_c0_g1::13353-55_TRINITY_DN3841_c0_g1_i1::g.1539::m.1539 type:complete len:122 13353-55_TRINITY_DN3841_c0_g1_i1:592-227(-)
ATGCTATCAGGCCTGAACATGATAGGCAAAAACATGCATCAAAGATCTAAACAGAAAGGA
TGGCATCATAAAGCTTACAGCTATCAGACCATAGAAAACACTCAATCCTGTGTGCCTAGC
TTCAAAAATCTACTGACCATGCTTCCAGCAGGTGCCAAGTTTACAACTATCATTATACTC
GAATTTAGTTTGCCAAAATCTATCCAGAAATGGCAGGATCGACCAAAACTGATACAAGAA
ATCAAGCAGACTGCTCGCTATGGTGTTACAGGTCATGCTCCGCTTCCCTGCCTAATGCAC
GCAATTGCATACAATGGACTCCATAGACTACGTACCAGATGTGAAGGTGTGGTATCCTTG
AGATAA
>13353-55_TRINITY_DN24793_c0_g1::13353-55_TRINITY_DN24793_c0_g1_i1::g.1547::m.1547 type:complete len:215 13353-55_TRINITY_DN24793_c0_g1_i1:278-922(+)
ATGCATAATGTAGTAGTGGTGAAGGGAAGGGGGAAAATTACAGGATTATGCGATGACTGT
GAAGGAAAAAATCTTCAGGTTATCCGACTTGAAATTGCAAGTGTGTTAGAAAACATTTTC
AGCCGCTGCTATGGGCTTGAAATAACTCAAATTGAAGATTTCAGATCCCTTATTGTTGTT
TTAAGGAAATCAGACCTACCTCATGACCATGTTTTCAGGATCATACACAGGCATCCCTTG
CTTTTGACCCATTCTTCCCGTGTTGCTTTTCGATTGCTTGCCTACACATCTATACTTAGA
TATAATTCCAATTACCGAACATCACAATTTGTTGGAGACTATGATAATTTTTTGTCTGCT
TGTTCTTTAAGTCGTCCGTGTATTAGCACTTCATGGACCCAATGGGTAAAATATAATAAC
AGACCAAACTACTATAGCCAAGAATTGAAGAGGGCTTTGGCATTGCCGTCTACTCCGTAT
TCAGATTCCCCTTGGTCTTTTTTTAAGTTCATGAGAAATCTTGTAGCTCGTGTGGGAAAT
GCTGAAGATTTAGACAAAGAGTTAAACTTCATTTGGCCTGGTTTTCTCGGGATGATATTT
GAAATGCTACTAGAATTTCAAGTAGTTTTGATTGATAGTGTCTGA
>13353-55_TRINITY_DN902_c0_g1::13353-55_TRINITY_DN902_c0_g1_i1::g.1551::m.1551 type:complete len:751 13353-55_TRINITY_DN902_c0_g1_i1:73-2325(+)
ATGCGAAGACCCAATTCCAGACCCCAAAAACGACAATTTGTCAAGCAAAAGCGCCTTACT
GAGCTCCAAGAAATCGAGCTCCTCGAATCATGGATAGAGTTTGGCAAACCCGATTCGGGC
TCCAATCCTCTGTCGCTCGCTCCACCGCCCTCCAATGCACCCATCGGCAGAATCGACGGG
GATTCGTTCTCTCCGTACGCCGGCTGTGATAGGTTCGATCGTCTGCCGTTGTCGCAGAAG
ACCATAGATGGGTTGAAGAAATCAGAGTACGTGACTATGACTGAGATTCAGAGAGCTTCG
CTGCCGCACTCACTTTGCGGCCGAGATATTCTCGGTGCGGCAAAAACTGGGTCCGGAAAG
ACTCTGGCGTTTCTGATTCCGGTTCTGGAGAAGTTATACAGATTGAGATGGGGTCCAGAG
GATGGAGTTGGAAGCATCATTATATCACCCACAAGGGAATTAACTGGTCAACTTTTTGAT
GTATTGAAGTCTGTTGGAAAGTACCATTCTTTTAGTGCTGGCCTGCTAATTGGTGGCCGC
AAAGATGTTGGCATGGAGAAAGAACATGTAAATGAACTGAACATCTTGGTCTGCACTCCT
GGGAGGCTTCTTCAGCACATGGATGAAACTCCAAATTTTGATTGTTCACAACTTCAGGTT
TTGGTCCTTGATGAGGCAGATCGAATTCTTGATGTAGGCTTTAAGAAGGCCCTAAATGCA
ATTATTTCACAGTTGCCAAAACATCGTCAAACCTTGCTTTTCTCAGCTACCCAAACAAAA
TCGGTTCAGGATCTTGCAAGGCTCAGTTTGAAGGACCCAGAGTATCTTAGTGTTCATGAG
GAGTCTGCTACAGCTACCCCCAATCGCCTGCAGCAAACTGCAATGATTGTTCCTCTTGAC
CAGAAGTTAGACATGTTGTGGAGCTTCATAAAGGCGCATCTTAATTCCAGAATTCTGGTT
TTTTTTGCAAGTCGTAAGCAGGTAAAATTCGTATTTGAAGCATTCAAGAAACTGCGTCCA
GGAATCCCATTGAAGTGTCTTCATGGGAAGATGAATCAACAGAAAAGGATGGGAATATAT
TCCCAGTTCTGTGAGAGTCGTTCAGTACTCTTCTCAACTGATGTTGCTTCAAGAGGTCTT
GATTTCAATAAGGGAGTTGACTGGGTCATTCAGGTAGATTGTCCAGAAGATGTTGCAGCT
TACATACATAGAGTTGGTCGCACTGCTCGCTACCATTCTGAAGGAAGGTCAGTTTTATTC
CTGGTGCCTTCAGAGACAGAAATGCTGAAAAAATTAGAAGTGGCAAAAATACCGATTCAC
CTTATCAAGGCTAACACAAAACGACTGCAACAGGTGTCTAGATTATTACAAGATTTACTA
GTTAAGTATGATGATATGCGACATCTGGCACAAAAAGCCTTCATCACATATTTGAGGTCC
ATTCATAAGCAAGGAGACAAAGAGGTCTTTGATGTGATGAAACTACCAGTTGAGGAGTTC
TCTGTATCATTGGGTTTACCAATGACCCCAAAAGTTCGCTTTCTAAATCAGAAAACCAAG
AGCAAATTAATGCCAGCAGAAACCTCTCTTCATCTACCTGAAATTTCTGACGAGGAGAAT
TTGTCAGAGATTCCTAGAAGTAAAGAAGTTACTGTGGGATCCAAGGAGCTGGAGGTGGAT
AAAGGTTTTCTTTTAACAGAGTCCCCTGATGAAGCTGAAGGACAAGCAACAGAAATTGAA
GCTGTTGGCCTAGGAACTAGGGTTACAAAGAAAAAGAAGCTGAAGATCAATGTTCATAGA
CCAGTGGGGTCTAGGGTAGTTTTTGACGAAGAAGGCAACACACTTCCTCCATTAGCAAAA
ATTGCTGACAGGGACAGTGGCAACGACTTGCTTCAACTTGACAAAGTGAAAGAAAGATAT
GCAAAGCTAAGGGAAGAGATGAAACCACGAGACAAAGAAGACAAGCTTCTGCACCGTCAG
CGTCTCAAAGATAAGCGAATGAAGGAGAAGATGAAGATGAAGAGCAGGAGGAGCGAAGAA
GAGTATGAAGAGGACGAGGAAGATCTTTCTGGGTCAGACGCAGAAGCAGCCGCAGCTAGA
AAGAGTAAAAGGTCAAAAATATATTTTGACAGCGATAATGGTGAAAGTGAGGGAGAAGGA
AATGAGGGTAAAGTTAAATTCAGTGCTGAGTCAATTTCTTTGGCAGAGCAAGAAGCCCTG
GCTCTGAAGCTGCTGAATTCAATGCACTCTTAA
>13353-55_TRINITY_DN2472_c0_g1::13353-55_TRINITY_DN2472_c0_g1_i1::g.1558::m.1558 type:complete len:139 13353-55_TRINITY_DN2472_c0_g1_i1:421-5(-)
ATGGCCGAAGTCCCCTCTCTGATGTCTCTATGCATGAAAAAAGTTGGAAAAGATATTCTT
CGAGATGATTTTGGGAATGATCTTTCGTCCGCTATATATGAACTTCCATCGGACCTGTTT
GATGGCCTGTTGATGCATTTGCCTCCATTAGCCTTGCAAAAGTTACAAGAAGAAATGCCA
TTGAGGTGCTGGAATGGCCATGAATCCACCAACATTTGCTTCAGAAATGGAAGAAAACGT
GGAAGTTGCGGGAACTTCAATACAGCATGGAAGGCATTATTTAAGTCACGTTGGCCTGAT
CTTGCTAGGAAGATCCAACGAGTGGATTGGTCAGCAGGTGTTGCAAAATATGAATCAATA
ATTGACTGGCAGCAGATGTATTGGGAAACACACTTGCAGAAACAGTTGCATAGATGA
>13353-55_TRINITY_DN14597_c0_g1::13353-55_TRINITY_DN14597_c0_g1_i1::g.1560::m.1560 type:complete len:209 13353-55_TRINITY_DN14597_c0_g1_i1:490-1116(+)
ATGAAATTATTAATGTCATTTCAAGTTATAACGAGAATCCATCAGTACACGCATTTGGAT
CAGGAGAAGATTGTGAATGCTGTGAGTCTAGAAAAAGATGTGGATGGCTTCCATCCCACT
AATATCGGGAATCTTGCCATGAGGGGAAGAGAGCCCTTATTCATCCCTTGTGCTCCTATG
GTCTGCATTGAGTTGTTGCTCAGATCTGGTGTGGAGATCATTGGAAAGAAAGCAGTGGTA
ATTGGGAGAAGCCGGATTGCAGGGTTGCCGACTTCTTTGTTATTGCAGAGACACAATGCA
ACAGTCAGCACTGTACATGCATTCACAAAGAACCCGGAACAGATTACCTCTCAAGCAGAC
ATTGTGGTCACAGATGTGGGAGTTCCCAACATGGTTCGAGGCCATTGGCTAAAACAAGGA
GCAGTTGTGGTTGATATGGGGACTAATCTAGTAAAGGATCTAAGTTGTAGGCAAGGTTAC
AGTGTCACCGGAGACGTATGCTTCGAAGAAGCAATAGGAGTGGTGTCAGCCATTACCCCT
GTTCCTGGAGGGGTGGGACCTGTTACAATCTCTATGCTCCTTTCCAACACTCTCGACTCT
GCTAAGCGCGCATACGGGTTCACTTGA
>13353-55_TRINITY_DN14501_c0_g1::13353-55_TRINITY_DN14501_c0_g1_i2::g.1565::m.1565 type:complete len:206 13353-55_TRINITY_DN14501_c0_g1_i2:167-784(+)
ATGTTGGACTGGAATACGCGGTGCAAAATAATTGAGGGGATTGCACAAGGACTTGATTAC
TTGCACAGACATTCAATATTAAACATGGTTCATAGAGATCTAAAAGCAAGTAATATCCTA
CTCGATCATGACATGAACCCCAAAATTTCTGATTTTGGTACTGCCAGAATTTTTGAGCGA
AATGCATCAGAAGCACATACTCGTAAACTTGTTGGAACCTTTGGTTACATGCCACCTGAG
TATGTCCTGGGGGGAGCTTATTCAGAGAAAACAGATGTTTATAGCTTTGGGGTCCTGCTG
TTGGAGATTGTGAGCGGCCAGAGGATTATTCCCCCTGATTCTAAGGGTGGCAACTTAAGT
CTTATACGAAATGCTTGGAAGTTATGGGGAGAAGGCAATAGCTTGAAACTAGTGGATCCA
GCGGTGGTGGGTCCCCACTCAACAACCCAAATAGTGAGATGGATTCGTGTTGCTCTCTTG
TGTATACAGAAGCATGAAGAGAGGCCTACAATGTCAGAAGTTTGCTCCATGCTTAACAGA
AGGAAGCTACCCAAGCCAAATCCACCCGCAATTTTGCGCCCAGATGAGCCAAGGAGTTGT
TCTAATATGCAAGTGTAA
>13353-55_TRINITY_DN1621_c0_g1::13353-55_TRINITY_DN1621_c0_g1_i1::g.1566::m.1566 type:complete len:116 13353-55_TRINITY_DN1621_c0_g1_i1:246-593(+)
ATGAATAAAGGGGCAGCAAAATCAATGGAGGAAGAACAGACACAAAAGGACAGTTATAAC
CGACCAAATAAGACCAGATCTTTTATAGATCCCTTGTTCCTCTCCAATTTGACTCCCAAA
GTCTCATGCACAAATTCCAAGAGCCTGTGGTGGATCAACCCTAGTCCTACAAACATTACC
ATTCTGAACAAATATTTATATATATGTAATGTATGTAAAAAAAATAATCCCATGTATGTC
CTTCCATGCATTATAAATTTCATTCATTATGGTTCTGTTATTACAGTTATCTTTACAGTT
ACATTCCCTCCTCCTTTCTTCATTTATGTCCACTGTGGAGAGAAGTGA
>13353-55_TRINITY_DN14683_c0_g1::13353-55_TRINITY_DN14683_c0_g1_i1::g.1587::m.1587 type:complete len:115 13353-55_TRINITY_DN14683_c0_g1_i1:125-469(+)
ATGGTCACCCTCTCTATCTCCTCCCTACTGAATCTCTTCACGGAACCATTCTTCTTGTCA
GGCTCATTCGGAACGACGGAGATCCCTGACTCACATCCACCCATATGGTCTTCGATGACA
ACTCGATTCCGCCTACGTCTCAGTTTGAATCTGAGAAACTTGAGGAAACCCATGACGAAG
AGCAAGATGAGAAAGGCAGCTGACACGCACAGAGCTGCTACGATTCTGGGGTCAGCGAGG
GTGTCGGTGCTCTGGGTGTCTCCTCCCCCTCTGGTTTTAAAAAGTGGCGTCGGTGGAACG
GCACGGGTGGTTGGGGAGTCGGAAGCCACGCAGAAGGCGAGCTGA
>13353-55_TRINITY_DN11705_c0_g1::13353-55_TRINITY_DN11705_c0_g1_i1::g.1594::m.1594 type:complete len:106 13353-55_TRINITY_DN11705_c0_g1_i1:264-581(+)
ATGGCGCAGAAGTACTTGGTCTTGGTTTTGCGGGAGACAGGGACACAACACACATGTAAA
TTGCAGTCAAGATGCGTTGCAACAACAGGGCCTCCACAGCAAGGGCACACAGCCCCGGCT
CCTTCTCTTTTGATCACCTTTTCTCTCATATCAAACACTTGGAATATACTCATGTTTCTC
CTCCTGCTGCTACTGCTGCTTCTGCTTCTTTGTTTTTCCACCGCTTGGTTTCTGTCTTTT
TCTGGGATTTTCTTGGATGGTGTTTGGGATTGTTTCGGGGTTTCATTTGGTGGGTTTGGC
TCCCTTCCCTATTTATAG
>13353-55_TRINITY_DN9941_c0_g1::13353-55_TRINITY_DN9941_c0_g1_i1::g.1602::m.1602 type:complete len:108 13353-55_TRINITY_DN9941_c0_g1_i1:392-715(+)
ATGATCTATCTATGGATTTATAAGAGCAGAGGTCTTCACTTAGGGGAAGCCCCTCTGTCA
GGCTCAAGTCTCTGCAAAACTCTTACCTCAGCGCCCAAAAGGCCAAAACCCCGAAGAAAT
AAAGAAAAAGAAGGGGTTAAAAAGTCTTATAGCAGAAAAGATGCCCATCTTTACTCGGCT
CATTATCCACACATTTTTCTCCTTTTTCTTTTGCTTGGAGAGAAAAAGAACCCAAAAAAA
CCAATTCGAAAACATATAAAAGAAACATACAGTGAATTTGATGATCATGACATGCATGTA
AGCATTATGGTGTTTGGGGTTTGA
>13353-55_TRINITY_DN24056_c0_g1::13353-55_TRINITY_DN24056_c0_g1_i1::g.1606::m.1606 type:complete len:207 13353-55_TRINITY_DN24056_c0_g1_i1:491-1111(+)
ATGGCAAGATATTTGGGTCCTAAGCTCAAGCTGAGCCGTCGTGAGGGCACCGACTTATTC
CTTAAGTCTGGCGTTCGCGCGATCGATACCAAGTGTAAAATTGAACAAGCTCCTGGCCAG
CACGGTGCGCGTAAACCGCGTCTGTCTGACTATGGTGTGCAGTTGCGTGAAAAGCAAAAA
GTTCGCCGTATCTATGGTGTGCTGGAGCGTCAGTTCCGTAACTACTACAAAGAAGCAGCA
CGTCTGAAAGGCAACACCGGTGAAAACCTGTTGGCTCTGCTGGAAGGTCGTCTGGACAAC
GTTGTATACCGTATGGGCTTCGGTGCCACTCGTGCAGAAGCACGTCAGCTGGTTAGCCAT
AAAGCAATTATGGTAAACGGTCGTGTTGTTAACATCGCTTCTTATCAGGTTAGTCCGAAT
GACGTTGTAAGCATTCGTGAGAAAGCGAAGAAGCAGTCTCGCGTGAAAGCCGCTCTGGAG
CTGGCTGAGCAGCGTGAAAAGCCAACCTGGCTGGAAGTTGATGCTGGCAAGATGGAAGGT
ACGTTTAAGCGTAAGCCGGAGCGTTCTGATCTGTCTGCGGACATTAACGAACACCTGATC
GTCGAGCTTTACTCCAAGTAA
>13353-55_TRINITY_DN24046_c0_g1::13353-55_TRINITY_DN24046_c0_g1_i1::g.1611::m.1611 type:complete len:154 13353-55_TRINITY_DN24046_c0_g1_i1:168-629(+)
ATGTCCTCCCAAGACACCTCCCACCTCCGCTGGCGCTACACGGAGTTCGACGACCAAAGC
TTCGAAATCCGCGGCAGAACTCTCTTCTTCATCATCGTCCTCTTCTCCTTCATCCTCATC
ATAACCCTCCTCTTCCTCTACGCTCGCTGGGTCTGCCGCTACAACCGCCAAGTCCCAGCC
ACCTCCGTCAGGCCCGCCCCCACTCCTCCGCCGCCGCAGGGCCTCGACCCGGCCATCATT
AGCAGCTTGCCAATTGTCCTACACCAGCAGTCGCCATCCCCGGCGGGTTCTTCCATCGAA
GACTGCTGTATATGCCTCGGTATATTCCAAGAAGGGGATAAGGTTAAAATCTTACCTCAA
TGTCACCATTATTATCATTCTGAGTGTGTGGACCGGTGGCTCGGTACTCACACGAGTTGT
CCACTCTGCCGCGCTTCTGTCCGAGTCCACTCGCTCCCTTGA
>13353-55_TRINITY_DN31397_c0_g1::13353-55_TRINITY_DN31397_c0_g1_i1::g.1617::m.1617 type:complete len:113 13353-55_TRINITY_DN31397_c0_g1_i1:361-23(-)
ATGGTACAACAAAGGAAAAAAAATGAACAAATTCATATAAACATTGTTAGTTATATGATT
TTGAGTTCCCTTCAGTGCAAACCAAGCAAGTTGCATGTTTTTCCTAACATAAAAGAAAAG
ACTCACAAGTTTCAGATAGAGACCAAAAACAAAAGAAAGACAAAAAAGACAAAAATCAAA
TGTTCTTTGATATCAGATGGTTGTGAAATAAAAAGATGCATCTTGCATGACCAAAACAAA
CTACAGGACCTCACTAATAACTGTAGGACTTCTTACCGGGAAGAAGTCTGTTTTGTATGC
AGGTATATTGCAGACGCAAGCTTTCGGAAGTCATCATGA
>13353-55_TRINITY_DN11667_c0_g1::13353-55_TRINITY_DN11667_c0_g1_i1::g.1618::m.1618 type:complete len:133 13353-55_TRINITY_DN11667_c0_g1_i1:703-305(-)
ATGGAGATGGAAGACCCACACACTAACCCGTCGCCTTCTTCTCTCAAAGACAAGCTCAAG
TCCTCCCTCTGTCTCTCATGTTGCTTCCGCACAAACCCTCGCCAGAACCTGGAATCCGAC
GAGAAGTCCATCAAACCTTCCTGCGTTTGGCTCAAGTCCAGAGCCCAGGACCTGCCGGAG
ATCAAAGAGAAGTTGGTCTCCCAATTCCGAGGCCGCCGCCACTCCTCGCAGTTCAGGTAC
GACCCTCTCAGCTACTCTCTCAATTTCGACCAAGGCATCGACGAGAACCACGTCGATCAG
ATTCAATTCAGGAACTTTGCCGCCAGATTGCCGCCGACGCCGCCGCGGACGGCGGAGCCG
GTGATGGTTGATTCCAGAGAAGTGCGTGTAGTTAGTTAG
>13353-55_TRINITY_DN6959_c0_g1::13353-55_TRINITY_DN6959_c0_g1_i1::g.1628::m.1628 type:complete len:124 13353-55_TRINITY_DN6959_c0_g1_i1:651-280(-)
ATGAATTTTATGTTAGAATTGCTCTCCAAAATAGCAATGGTACAAAAAATCATTCACAAT
ATTGTTGAGTATATGCAGCTTCTCTTTCTCCTTGTTGGGAAGTGGAAATTCAGAAGCTTG
GATGCCCCCTTTTCAGTAGAGGAAGTCTTGTCTGCTCTTTCCAGTTTGTGTGGGGGCAAA
GCTCCAGGACAGCATGCATTTACTTTGGCCTTTTGGCAGCATTGCTGGGATCGTTTGGGT
TTCTTTGGAGAATTCTATGAGCAATGCTCTTTTGAAAGAAGTCTAAATGCTACATTTATT
GTAATTCCTAAGAAACAGGATGCAAAGGACTTGAAAACTTTTAGACTCAAGCTTGGTTGT
AGGTCTATATAA
>13353-55_TRINITY_DN5458_c0_g1::13353-55_TRINITY_DN5458_c0_g1_i2::g.1630::m.1630 type:complete len:102 13353-55_TRINITY_DN5458_c0_g1_i2:472-167(-)
ATGCCTAAAGAAGTACACCTGAAAGTATACACAATGTATAAATTTGCATTTGCAGTTAGC
CGTACTCTTTTTAACATGCTAATTAGATTTTTGTGTGCAGTAGTGTGTTTTGAAAATGTA
CTGGCTCGAAGCCTCAAGTCTACTTTCAGAACTAAGATGAGCTGGTTAGTCACCCATTAC
ATGTTCTGCTCCTGCATCCCACTTCCTTTACCAATCCCAATACCACACAACTCCCTCTCA
CAAAACAGAAGCAACCCCACACACTGTGTGCACGTGTACACACAAAAGCTACACTACCAG
GGTTGA
>13353-55_TRINITY_DN14953_c0_g1::13353-55_TRINITY_DN14953_c0_g1_i1::g.1635::m.1635 type:complete len:121 13353-55_TRINITY_DN14953_c0_g1_i1:319-681(+)
ATGGGATTCTTCACTGGTTTGCAACCTGGAACCAAATCCAACGAGATTTTGGAGATTATG
GATGGTGTAAATGATTGGGTTTGGGAAAATAATGAAACTAACCCAACTGAATATGGATTA
GATTTGGCTTGGGACATAATGGGATGGACATGGACTAAGAAAGAAGTAATCTGGTCAATG
GTGGTAGCAGCCACTGACCAGGGATACTGTTTCTTGTTCCAAGGAAACATCCCACACTGT
TGCAGGAGGAATCCAACTGTTATTGACTTGCTCCATGGAGCTCCTTACACCCAACAGATT
GCTGGTTGCTGCAAGGGTGGTGTTCTGGCATTACAGGGACATGATCCCAGAGCTGCAGTC
TGA
>13353-55_TRINITY_DN14931_c0_g1::13353-55_TRINITY_DN14931_c0_g1_i12::g.1636::m.1636 type:complete len:113 13353-55_TRINITY_DN14931_c0_g1_i12:439-101(-)
ATGCACACAACACAAGGAAGTTACTGGGAATTCTTCTGTCTAGCCTTATATGAAAAAAAC
CCGTTTCCAACGAAGGCCTCAAAGAGGTCTGAATATCCACTTGCAGACTTTACAAACAGA
GTGTTTCCAAACTGCTCTATGAAAAGAAAGGTTAAACTCTGTGAGTTGAACGCACACATC
ACAAAGGAGTTTCTGAGAATCATTCTGTCTAGTTTTTATACGAAGATATTTCCTTTTCTG
CCTTTGGCCTCAAAGCGCTTGAAATCTCCAGCTGCAAATTCCACAAAAAGGGTGTTTAAC
ATCTGCTCTTCTAAAGGAAAGTTCAACTCTATGAGTTGA
>13353-55_TRINITY_DN14992_c0_g1::13353-55_TRINITY_DN14992_c0_g1_i1::g.1638::m.1638 type:complete len:106 13353-55_TRINITY_DN14992_c0_g1_i1:86-403(+)
ATGATGGTCCATGTATTGACCACGACACATTCCCACCTTCACAAAAGAGTGCTGCATTGC
AATCACTTGAAGGGGTGCAAATTGGAGTTCAAGAAGGCTGTGGCAGCAAAGAGCCTTCTC
CTACCCCTAGGTGGAGAGTTAAACACACAGCGAAAAGGCTTGTCAAGCCAGCCACCATTT
GCAAATCCCCTTTCGTCTCGCAATGTGTTCAACTATTTCCTAAAATCAGCCAACAAGAAA
GGTTGGTTGCGGATTATGCGTTGTCAGAAGACAGTGAGCCAAGTGAGATCTTGTGCGAGA
TGCATGACACATATATAA
>13353-55_TRINITY_DN14949_c0_g1::13353-55_TRINITY_DN14949_c0_g1_i2::g.1642::m.1642 type:complete len:111 13353-55_TRINITY_DN14949_c0_g1_i2:639-971(+)
ATGCCTAGCGAAACTTCAATTAGTTTAGAAGAAGATGATGATTTGCCAAGAAATACTAAT
GATGAAGCAGAAGGTTCTAAGAAAAAACAGAAGAAAGGAAAGAAAGAGCAAACTCAAGAA
GAAATGAATAAAATAGTGAATATGTTGGAGAATTTTGAAGGACCCTCAGTCAAAGAATGC
ATGAAGATTTTGAAGAGGCTCTTGACTTATGAGGATCCATTATACTATGTAGCAATTAAT
GGATTTTGCAAGAAGAAAGAGTATAGAGAGGTGTGGGTGGAGATGGAAAGTGATGAAGAG
CGAATGGGATGGATTCAAAGCTTGCGAAAATAA
>13353-55_TRINITY_DN14478_c0_g2::13353-55_TRINITY_DN14478_c0_g2_i1::g.1645::m.1645 type:complete len:256 13353-55_TRINITY_DN14478_c0_g2_i1:333-1100(+)
ATGGAGTTGAAATTGTTTGATTCCAAGTCAGTGTCCGTCTCTGATGTTGACCTAGTTGGA
AGGCCGTGTTCTAGCATGCTTTCGAATTCAAGGGGTGGTAGAATCTTTCCATGGTTCTGC
TCTTATAGAGGGGTTTCTCCAAAGGTTTCTTATTCAAATACTTCAAGTAAAGCAATCCAG
TCAGTTGGGCAAGAGAAGCTTGGAGTGGAAACCTTTTCATATCGGTTTAATGGAACCAAT
GGGACAAGGTCAACTCTGTTTTCCAGAGAGATGAGAGTACTTGATGCCATTGATGATGAG
TATGGAGGAGTCGTTGTTGATCCACAAAGATTACCAGTTAATCCAAGTTCTTTTGCTACG
GTTCTCCATTCCTCTCTTTCCCATTGGAAAATGCAGGGAAAGAAGGGGGTTTGGCTTAAG
TTGCCAGCAGAACGGTCAGAACTTGTTCCTATCGCAGTGAAGGAAGGTTTCCAATACCAT
CATGCTGAGCAAGGATATGTGATGTTGACATACTGGATTCCTGAAGGACCCTGCATGCTT
CCTTCAAATGCTTCCCACCATGTGGGGGTTGGAGGATTTGTGATTAATGACAACAATGAG
GTGCTTGTGGTACAAGAAAAACACTATGCTCCAGCGCTTGTTGGTCTTTGGAAAATACCA
ACTGGTTTCATTCTAGAGGCAGAAGAGATCTCCACAGGAGTTGTAAGAGAAATCAAGGAG
GAAACTGGCATTGATACCGAATTTGTGGAGGTTATTGCCTTCAGGTAA
>13353-55_TRINITY_DN17788_c0_g1::13353-55_TRINITY_DN17788_c0_g1_i1::g.1651::m.1651 type:complete len:100 13353-55_TRINITY_DN17788_c0_g1_i1:184-483(+)
ATGACCATAGAAAAGGGCGTTGACGACGACTGCAAAGAGGAACTGCTTGCGCTAGCATGC
GCTGATTTTTCCGAGGCATCTGCCATTAACATTCTGATCTGTTCCCTCGGTAGCTTCGTC
TTCATAGCAAAAGGAGATAGAGAGAGTTCAAGAATGAAGGAGGTGGAAGAGAACAATGGA
TTTAATGACAACTTCAGTGAGCACGAGGGATGGGGAAGTAATGAACTTGACCAGCGTGAA
GAATGTAGATGTAGGATGGTGGTGACAGGAATACGAAGATGGGTATGGACATGGAATTAA
>13353-55_TRINITY_DN201_c0_g1::13353-55_TRINITY_DN201_c0_g1_i1::g.1654::m.1654 type:complete len:125 13353-55_TRINITY_DN201_c0_g1_i1:565-939(+)
ATGCATTCTGATCTCCTTGACCAAACCTGGAAAATATATTGGAAACGCTATCCTCACCAA
ACCAGGGTGAAATTGTACATGAGCATCAAGTTTTTCAGTCTCATGCTCCTGTTGAAGAAA
TCAAATATTGTGATGCCAATTGTTAGGGATACTTGGTGTTCAATACCTACACTATTCACT
CCCAGGTTCCATCTGCTTCCAAATTCAGCATCTGAAAACAGTCTGGCACTTCTGCTTATC
AAAATCATGAAGCAACCACTGCAATATTCTTATCTTCTACTGGACGTCAAAGATGTTCTA
AAAATAAGATCACATTTGTGGGAAGAATTTGAATTTCTTTGGGAGCTATTAACATTCCTT
CAAAATTTTCAATGA
>13353-55_TRINITY_DN9651_c0_g1::13353-55_TRINITY_DN9651_c0_g1_i1::g.1656::m.1656 type:complete len:231 13353-55_TRINITY_DN9651_c0_g1_i1:163-855(+)
ATGTTCGATCCTAATCGCCAGCCTTTCGTTATCGAAATCACAATTGTATCAGCAGAGGGC
CTCAAGAACACCTCCACCTTCTTCTCTAAACGCATCCGCCCGTTCATCACTCTCACCACT
GCCCCACCCACGCCCTACAAGCCCACTGGCGCCGATAAACAGAGCCAGGTGTACATGACA
AGGGTGGACGACGAGGGGGGAATCAATCCCACCTGGGGTGACAAGTTCCGGCTGCCCATG
GAAGCCACCTTCTTCTCCCACAGATACTCCGCCATTTACCTCCACATCTACACCAAGCGT
CTCATGAAGGGCAAGATTCAGCTGGGTTGGTGTCAGATTCCGGCCGGGGATATTCTAGAA
GGGTTCTCTCCGGCGGGGACTCTGCGGCACCTAAGCTACCGTCTCCGGGACAGAGACGGT
ACGAGAGGGCATGGGATTGTGAATGTTGCCGTGAGGTTAGAAGGGTCATTTCCAGTTTTC
CAGCAGAGGCCGGCGGACCCTGGCCACACGCAGTTGCCGGCGGTGGACCCATCTCAGATG
GCAATTGGCATTCCGGTGACTCTGTTTCCGGGTAGTGTAGTGCCGTTGGGAGGTGGGTGT
AGAGGAGGGAAGCGGCCGACAAGTGGAAGAGAAGGAAGAGAAGTCGGTAATGATGTGATT
GAACAAAATCAATGGTTTGAATGTCGGCTGTGA
>13353-55_TRINITY_DN1808_c0_g1::13353-55_TRINITY_DN1808_c0_g1_i1::g.1659::m.1659 type:complete len:113 13353-55_TRINITY_DN1808_c0_g1_i1:590-252(-)
ATGGACATGAGTGTGGTCAAGAATGGCATGCTGCCTAAAATTGTTTTGATAATGGCTGTA
AAGCTTCCTCCCTTGAAAAGTAAATCATACAAAAGATTCCCGGATGACCATGGCTTCAAG
GTTTCCAGTGACAAGACAAGGAAGAAACATTGTTTTGCTGGGTATCAGGCCTTACCTCAG
GACTTTGTGCTCGACCACTTGGGCTTCGTACTACCTATGGGGTCAGTCTGCAGCAACTGG
GCATGCAGTAGCAGAACAGAAATTGGAAATAGCAGGGACGAGGCCAGTGACAACGAAGGC
AAAGATAACAAAGTAAGCTCTCGCTCACATAAAACTTAA
>13353-55_TRINITY_DN5327_c0_g1::13353-55_TRINITY_DN5327_c0_g1_i1::g.1660::m.1660 type:complete len:112 13353-55_TRINITY_DN5327_c0_g1_i1:561-226(-)
ATGTGCAACTCCACCAGCCTTCTAATCAAAGCATTGAACAGTAGCAACCATAGTATGCAT
CAAACTGGATTCCGACAATGTCCCTGGGCAGCCTCTCCCACCGCCAAATGGGACAAAATT
GATGTTTTTACTTTAGTTTTTGTTCAAAATCCACTTGTTCTTTTGAGGAAGCCAAGAACA
CCTCTAGTGGAACTCATTAGGATCATCCCATTTCTCATGGTCTTTCATGCTAGCATAGAG
TTTGATTGCTACTGTAGTTTTTTCAGGTATATATCAACTAATTATACAATTTTGCAGTGT
TTCTCCTTGTCACAGGTTATGGAAGGTACAGTCTAA
>13353-55_TRINITY_DN7444_c0_g1::13353-55_TRINITY_DN7444_c0_g1_i1::g.1664::m.1664 type:complete len:144 13353-55_TRINITY_DN7444_c0_g1_i1:372-803(+)
ATGGTTCAACTAAGTTGTTGGTCTCATCAACATCAACACAAGCTTCAGAATGAGGCTCTC
CAGTCATCGACATTGGATCATAACCATTGGAGGGAGGTGAAACATCCTCAAAGTCCATGC
TTCCCAGTTTGGCAAATTCAAGCTCAACCTGCGCTTCTGATTGATCAACAACAACAGAGC
AATCAGAACCCGATTCACCAGAAAATGCATCCCCAGCCTTCTGGTTCAAATCCATATCGA
ATTCTTCACAGTGGCCTTGATTTGCTACCTTGCCATCATCATCATCATCATCGTCAGGCT
CTCCTTCACTGGCCACATTCATTTCAGAGTCCATGCTCACTGGGTTTTGGCATACAACTT
CATCAGCAAAGGCACTCAAACTCAACTCTGGTTTCTCAGAATCATCAACAGAAGCTTGTA
GTGGAGCAGTAA
>13353-55_TRINITY_DN20755_c0_g1::13353-55_TRINITY_DN20755_c0_g1_i1::g.1666::m.1666 type:complete len:103 13353-55_TRINITY_DN20755_c0_g1_i1:71-379(+)
ATGACCCCATCCAAGAATACAATCAAAATACAAATACACAAGGAACTAAGCATAATGGTT
TATTTCCTTATAAATCTATGTTACATTTACAGAATGTTTCAGGTGTTTTCTGCAAGCCAA
AGTTGGTTTTACTTCATGTTAGCTTCCAACTGTGCATTCCATATTGCGGCTCCGAGTGTT
ATTGTTGCTAATGGTTTGAATTTGCTTGCAGGAGCTGGTACAGTTGAAAGCAGACTAATG
TTACAGATGCCAGAGACATTCATCGTGATTATCAGACAGCTTTTGAATTCTAACACTGTA
GGGAAGTGA
>13353-55_TRINITY_DN20752_c0_g1::13353-55_TRINITY_DN20752_c0_g1_i1::g.1670::m.1670 type:complete len:135 13353-55_TRINITY_DN20752_c0_g1_i1:22-426(+)
ATGACGAAGTTGGAAATCCCGATCCACGAATTGCTGCTCATGCTCGAGAATTTGGAGTTA
ATGTTGAACGTGTGTTGTTCGAAGAAGTTCACTCTGAAAGTTTTAGCAAAGATACTGATG
ATTCCCACCAAGAGATTGACTCCACAAGTGCTGGCCATAGTAGTAGACCTAGTGCTGCAG
GTACTTCTGCTTCTGGTTACGATGGTTCAAGAGGTGGAACTGATGATGGAGGTGATAATG
CGGGAGGAGATATTAATGAACGTCAACATAGTCAATATCCAGTCAGCCAATTCACCTGTG
AAAATACTTTCACACACTGCACACAGGATGAAGACCATGGCTCTAGAAGAGCTGGTCCAG
GCATGGGAGCTATTGGGAAGCCTTATAGAGGAAGAGAACGAATGA
>13353-55_TRINITY_DN22700_c0_g1::13353-55_TRINITY_DN22700_c0_g1_i1::g.1673::m.1673 type:complete len:114 13353-55_TRINITY_DN22700_c0_g1_i1:486-145(-)
ATGTATTCCCAATTTGGGTCTTTTCTCAAATGGAAAGCTTCAATGGAAATGCTAGTAGGT
GTTCTCACAACTGTTGAAAGATCCCAGAATGATTCTGATGGAGATTCATATACAGTTGTT
CTGATAATCAGAGTAGCTCTGCTTCAATCTGAGAGTCGTATGTGTGCTGCAGCAGGTGCT
ACAGTTTTTGACTTTGAACTTGAGATGAACAGACCCCTTTTTTGTACCAATGGATTATTC
ATTTTCTTGCTTCCATATGACATGATAATTTTAAGATGTGTGTTGCTCATTCCTAAATTA
AGAATTATTTTTAGTTTGTTTCATGGTATGTGTACCAGATAA
>13353-55_TRINITY_DN15342_c0_g1::13353-55_TRINITY_DN15342_c0_g1_i1::g.1683::m.1683 type:complete len:102 13353-55_TRINITY_DN15342_c0_g1_i1:199-504(+)
ATGCTGCTCCAGCATACGCTGCACCTCTTGCTGCCACTTACAGTCACACCATCCACGCTG
CTCCAGCATACGCTGCCCCAATCGCCAGCTACGCCGCTCCTTATGCTGCTGCTCCTTATG
CCGCTAAAGTTCTTGCCCCCGCATACGCTCCATACGCCGCATACGCATCACCAGCTTTCG
CTCCATACGCTAAGGTCTTATCTGCTCCAGCTCTTGCCCCAGCTCTTGCCCCAATCTACG
GTGCCCCAATCGCCACCATCCTCAAGAAGTAAATGCATTGATTCGATCAATTCAAACAAG
TGTTAA
>13353-55_TRINITY_DN15320_c0_g1::13353-55_TRINITY_DN15320_c0_g1_i1::g.1684::m.1684 type:complete len:136 13353-55_TRINITY_DN15320_c0_g1_i1:500-93(-)
ATGAATCAAGCGCCGAGAATCGTAACCGGCATTCAACGGAAGCCATCTTCTCCGACGAAT
TTGAATTCAGATCCCAGCTTTGTTGTGCAATCGATCTCGCAATACTCACACCAACCCCAG
ATTCGCCCATACCTCAATCCACATATTCCTTATCTCGTTTCAGCAGCGATTTTGGAATCG
AAAGATTGGGGCTTTGAAAAAGAAACCCTAGGAGAGAGATGGAGAGAGAGGGAGGAAGAG
GGAAAGAGAGAATTTCCAAATGCAAAACGCAGCGTTTCAGCACAAATCCGGATCGGAGAC
GGATATGGAAGACCAACTCACCACCTCATCAACCACTGGCGTATACCACGCGCATGTGGC
GGCGTGCGGGACAAGGAGAGGGGAATGGCCCGAATGGGCAGCAGGTAA
>13353-55_TRINITY_DN15338_c0_g1::13353-55_TRINITY_DN15338_c0_g1_i1::g.1685::m.1685 type:complete len:156 13353-55_TRINITY_DN15338_c0_g1_i1:819-352(-)
ATGAAAGAAGCAAAGATACTTATATATCAATCTGTAAAACACAACACTCTAGGGACCAAA
GCAGAGGCACTATTCCCCAGTGTTCTGAACCACCAAAGGCCAACCAATCCAAACAATAAG
CAACAGCAGCAGGCAGCATACATTGTAGAGAATTCCCCAGGACCAAAACCTACTTCTAAC
TTTCTGAAAGAATCAATTTGGATAAAGCTTCTACAGTCACTTAATCAAATGCATCATCAT
CATCATCAGGAAGGGGCTGTGCTGCAGCTGCCATTAATTCAGCTTCATGCCTGCAAAAAA
TACCAAATGTTACAACTAATTATCTTGGAGGAAATACAGTTCAATGTGATTTCTCATCTT
TGTACATTCAAAATATGTTCTTCCACAAATATTGTTTGCACATATAATCAAAATCCTGTA
TCAATTCTGAAAAACAACCTTTTTTTCTCAATCAATTTAATATTATAG
>13353-55_TRINITY_DN28946_c0_g1::13353-55_TRINITY_DN28946_c0_g1_i1::g.1690::m.1690 type:complete len:110 13353-55_TRINITY_DN28946_c0_g1_i1:105-434(+)
ATGCATAAGCACGCCTCAAAAATAATGATTGATCACTCAACCAAATGTCTAGAGAAAAGG
AAGAAAAGGCAGAGAAGAGCAGAATGTAATGTAAATGGTTTTGATGTATTCAATTTCTAT
ACCACCTTATCTATTCACATACCAACACGAATCCTCTATATCAGCAAATGCACCATATCA
ATAAGAACCAAACTCATAAGAGAAACAGCTCAATTCCCGGGTGCTTTTAGTATGACAACC
CTATACCCACTGCCAATTCTACGAAAAAAGAACCTAAGAGTAACTGAACACGCAAGACAT
GTGAAAGAGGATGGACCAGACATACTATAG
>13353-55_TRINITY_DN13591_c0_g1::13353-55_TRINITY_DN13591_c0_g1_i1::g.1701::m.1701 type:complete len:171 13353-55_TRINITY_DN13591_c0_g1_i1:233-745(+)
ATGTCTTTAGCTCCTAGTAGTTATGCATCTCTCTATTCTTCGCCACCATTGCCTAGAACA
GTACCCATGAGGCAGAGCTCATTTTGTAAGCTTCCTTGTTCCAACCATTCTTCAATCCCC
ACTGGTTTGATCAGTTTTTGCAATACCCACTTGGTGAAACCCTCCATTTTGGTGGTTAGA
GCATCAGAGACTGAGCCTTCACAGACCTCCAAATCTGAGAGTGAGGAAGAGAAGTATGAA
GAGTATGAGGTGGAATTGGTGCAGCCTTATGGGTTGAAGTTTGCAAAGGGCAGAGATGGT
GGGACTTATATTGATGCCATTGCTCCTGGGGGATCTGCTGACAAGACTGAGATGTTCACT
GTTGGAGATAAAGTACTTGCCACCAGGTTTTGTTTTTCCTCTCTTGCCATTTCAATTCAT
TCTTTCAAAAGCTATAAAATGGTTCAAAAATTGTCTAAAATTGGCTTCAAAATGAGCATA
AAAAGGGATCCTTTAGACAATGGAGAGGAATGA
>13353-55_TRINITY_DN9793_c0_g1::13353-55_TRINITY_DN9793_c0_g1_i1::g.1705::m.1705 type:complete len:114 13353-55_TRINITY_DN9793_c0_g1_i1:163-504(+)
ATGATCCCAGATCCAAGAACCTTGCCAGTCTTATCAAAGGGTGTTCTCAGAAGAGGAGTG
CAGATAAGTTTAGGTAATATCATCAGCACAAGAGAACAAGTAGGGAAATTATCCACACAT
TCGGTGGAGGCAGCATACTTGATAGTTATCCTAACTCCTGAGTCTCTATCGTACCGGTGC
TCTCGTTTTCCACCAAATAAAATGCTATTGCTCGGCTCCACTGAGCCAACTGGCTGTATT
AAGATCTGTCAAATGTTGGCTTCTGCTTTCTCGCAATCCAGATGCGGAGAAACCAATGGT
TCACCTTTTTTTCTTTTTTCCTCTGGTTATTTTTCTACTTGA
>13353-55_TRINITY_DN9724_c0_g1::13353-55_TRINITY_DN9724_c0_g1_i1::g.1706::m.1706 type:complete len:107 13353-55_TRINITY_DN9724_c0_g1_i1:382-62(-)
ATGTTCGAGTGTTTATTTAAAGTGTACATGAAGGCAATCCCACATCTTAGTTTGAGAGAA
AGCAAAGCCTTATTTCATGATGGTGCCTCCATCGATCCACTATCAAAGTTAGCAAAGTGG
GCTTGGGCGTGGGCTTTTCTGGCTGACTGGATTAAGATTGACTCTTGCTCCACCAACAAA
AATATCCAGAGCTTCAGCCACACCCTTTCTACCCTTCAAATCAAACTTCGTAGGTGTATC
TTATTCTACATTTCTATCTTCTCTCTCTTTTTCTTCTTTTTCTATTTTTTCCTTTTCGTC
TCTCTTATTTTATTCACTTAA
>13353-55_TRINITY_DN498_c0_g1::13353-55_TRINITY_DN498_c0_g1_i1::g.1710::m.1710 type:complete len:284 13353-55_TRINITY_DN498_c0_g1_i1:443-1294(+)
ATGGGCAATGAGTTTCGATGTATTGGGTGTATCCGTATTTATAGAAGCTTTAATTTTCGT
GCTTATCCTAATTGTTGGTTTAGTTTATGCATGGCGAAAAGGAGCATTGGAATGGTCTTA
GCTCCTGAATATTCAGACAATAAAAAGGGAAAAAAAAATAACATTGAGACAGTTATGAAT
TCTATTGAGTTTCCCTTACTTGATCGAACAACCCAAAATTCAGTTATTTCAACTACATTA
AACGATCTTTCAAATTGGTCAAGACTCTCCAGCTTATGGCCGCTTCTCTATGGTACCAGT
TGTTGCTTCATTGAATTTGCTTCATTAATAGGATCGCGATTCGACTTTGATCGTTATGGA
CTGGTACCAAGGTCGAGTCCTAGACAAGCGGACCTAATTTTAACAGCTGGTACAGTAACA
ATGAAAATGGCTCCTTCTTTAGTGAGATTATATGAGCAAATGCCTGAACCAAAATATGTT
ATTGCTATGGGAGCATGCACAATTACAGGGGGGATGTTCAGTACAGATTCTTATAGTACT
GTTCGGGGAGTCGATAAGCTTATTCCTGTGGATGTCTATTTGCCGGGCTGTCCACCTAAA
CCGGAGGCTGTTATAGATGCTATAACAAAACTTCGTAAGAAAATATCTCGAGAAATCTAT
GAAGATAGAATCAGGTCTCAACAAGAGAATCGGTGTTTTACTACCAATCACAAGTTTCAT
GTTGGACGCAGTACTCATACTGGAAATTATGATCAAAGGTTACTCTATCAATCCCCATCT
ACTTCAGAGATCCCTCTTGAAACATTTTTCAAATACAAAAGTTCAGTATCTTCCCCCGAA
TTTGTGAATTAG
>13353-55_TRINITY_DN13675_c0_g1::13353-55_TRINITY_DN13675_c0_g1_i1::g.1713::m.1713 type:complete len:105 13353-55_TRINITY_DN13675_c0_g1_i1:256-570(+)
ATGGACAGACAACAGGATCTACACAGCTTCATGGACAGACAACGTGAGCAAGATCAAGGA
TCAAGTGAATCCCTTGAGATCCAAGTTTTTTTCGGCTACCTTTCAATATTGGGTGTCCTC
CTCTCAGTGAAATATCAAGGCATCAGCATTTCCCTACTTGAGGAACATAAAGGGATTATA
TATATTTTTGTTATTGTTATTTCAATCTATGTTGGAACAATTATTGTTGGTAAAAAGCTT
GGGCCCATTCGACTCCTCTCTGCCACAATTGCCCCAATCTTAATCTTCTTCAATTTAGTT
CCAGAATTAGGATAG
>13353-55_TRINITY_DN13699_c0_g1::13353-55_TRINITY_DN13699_c0_g1_i1::g.1716::m.1716 type:complete len:100 13353-55_TRINITY_DN13699_c0_g1_i1:404-105(-)
ATGCACTTACAGACCCACCTACGCCTAGCTACATATGAATTGCGCCATCATCTTTCATAC
CCCTTAGCTTGCTTTCTGAAATCTTTACGATCAAAACAATGTACACAAGTAAAACAGTTT
TCTTTTTTTAAGCTAAAACGATGTAGTAGACAGAATCACCAATTTCCAGTTAAGCCGAAC
AGCCACTATATATATGCATACATCTTCGCAGGGCGAGAAAACAGCCAATTAGGCCAGAAT
GCCTCATTGATAGAGACCCCAAGAGGCCACCTTCATTGCTTCACCTCCATCATCAGCTAG
>13353-55_TRINITY_DN30114_c0_g1::13353-55_TRINITY_DN30114_c0_g1_i1::g.1718::m.1718 type:complete len:114 13353-55_TRINITY_DN30114_c0_g1_i1:706-365(-)
ATGATTTACTATCTTACAATTTATGGGGCATCTCAACTTGGAATGGTTATGCAGTCAGGA
ATTCCCACAATATGTGCTATGATTACGATGCGGATTGGGCATCTTGCCCTGATGATAGAC
GTAGCACCAGTGGCTACTGCATATTTTTTGGAGGCAATCTGGTCTCTTGGTCAGCCTCTA
AACAAAAGGTGGTTTCTCGCTCCAGTATTGAATCCGAATATAGGGGCTTGGCTAACGCAG
CAGCTGAACTCACTTGGATCTAGTCCTTGCTTAAAGAACTCTTTGTTCCCCTGTTTCAGC
CTCCTGTTCTTTATTGTGATAATCTCAGCACTACTTATTTAG
>13353-55_TRINITY_DN8545_c0_g1::13353-55_TRINITY_DN8545_c0_g1_i1::g.1722::m.1722 type:complete len:133 13353-55_TRINITY_DN8545_c0_g1_i1:642-244(-)
ATGCAGCAAATCATCCTGAGAAATGAGGGGGTAATCAGAAGCCTCAAGATTGACAAACCA
ATCCCAATCGCTGCAATATCTCAGCAAAATGGCGGCACCGCGAAGCAGCGAAGCAATGGG
CGTGGAGCCGTCGAGATTCACCGCATCAGCGCTCCCAACAACATTAACATTCTCTGCAGC
GGCGAAGACTGCAACAGACCCAACAGAGGCGGAAAGCTCCACCCTCTCTTGCGGGGTTGC
GCGGCGGTCGAGGTGGAGGAGGTACTGGTTGTTGGGGTGGTAGAGGGCCCGGAGCAGCCG
GAGGAGGCGGGGGGAGTCGCCGTGTGTACCGGAGATGAAGTAGGCGAGCTTGGGGGGAGG
TGGGAGGGGGTTGGAAGGGAAGTGGCGGTGGAGGGTTAG
>13353-55_TRINITY_DN16545_c0_g1::13353-55_TRINITY_DN16545_c0_g1_i1::g.1724::m.1724 type:complete len:184 13353-55_TRINITY_DN16545_c0_g1_i1:637-86(-)
ATGCCGGGGATATGGGCCCCATCCGTTTTTAGCAAATCTGATACTGCCACGTATCTTTTT
AAAGCCTCCATTTTCAGCTCGGCTCCTCCCCTACCCTTCTTCAACTCCGCTGGTACAGGC
TTAGCCTCGGCTCTAGCCGAAGGACATTTTTCGCCGAAAACAGTTCCCTTAGTGAGGAAC
TCGTGGGCCAGGTATCCAGCTAAGAGCCTATTGTGCGAAGCCGGCTCCAGGGATTTTGGG
GAGGCGGTGACGGTGGCGGCTTGGGGAGTTGTGAACTTGGGTATTTTAGGAATTTCATGG
GCGTCAAAACCGTCCCTCTCTTTTCGCTTATTTGACGCGCCGAGCGTCGAGAATCGACGA
GGTGGTGGTTTCAGCTTTGTACTCATTGCTCATTGGCCATATGCCACGTCAGAAATAGCA
AAAAACTGGAGAAAAAAGGGTCTGGAGGTGGAGACCGGCGGAGCCGGAAACTGGTTGGTA
GAGAGAAGATCAGGAATAGGGTGGCAGAGGTGGTGTCTGGGTGACCGGAATCTGCCACAC
ACGGCTGTTTAA
>13353-55_TRINITY_DN17296_c0_g1::13353-55_TRINITY_DN17296_c0_g1_i1::g.1736::m.1736 type:complete len:105 13353-55_TRINITY_DN17296_c0_g1_i1:571-257(-)
ATGGGTTTCAAGCGAACCCGCTCAAATTCCGTATATGCACAGAGATCAAAGAAGCTTAAG
ATGCGAACCCCAGCTCAAAACTGCAAAATCTACTCAATCGCTCACCATGCACAAAAGCAA
AGGTATGATTTTTCAGATGGGTTTTGCAAAAGCCACACAAAATATGTTAATTTCAATCGA
AACGAAGAAACCCGAATTGAAAGTGGTTGTTCATGTGGTCGTAATGTAACGTGTAGACAA
ATTCAGTTCTACCGGCAAAATTTATTGAGCAATAAACTGAAACTGAGGTTTATCCATAAA
TGTTATCAGATCTAA
>13353-55_TRINITY_DN18373_c0_g1::13353-55_TRINITY_DN18373_c0_g1_i1::g.1742::m.1742 type:complete len:138 13353-55_TRINITY_DN18373_c0_g1_i1:601-188(-)
ATGACCAACAAGGCCAGACACAAGAGGGAATCTCTATGTGAGAAATCCATGGATTTGATT
ATGAACATCATCAAACTATCATCTCTATCTCTTGCAAGGAAGAGTTTTAGAACAGCCAGG
CTGCCAGCCAAGAGAAACCGGGTGCCGGTGACTGGTGCAGTCACGGTATCCATACCCCAT
CAACTTCCTGCAAGTCAGGCGTTACAGGAGCCAGAGAATGGCTCTAAGTCTTATTCCTAC
TTGATTGAGATAGAAAGAAAGAGCCCCTCCTACATGATCCCCGAAATTGAGAACGTTGAT
GACAGAGCTTCAGATTATATCAGGGGGTTTCATGCAAAGAACCGGCATGATTCCAGTACT
GCATCTAAACATTTATCATATATATTGTCTCCCCCACCTCCATTTTATAAGTAG
>13353-55_TRINITY_DN14799_c0_g1::13353-55_TRINITY_DN14799_c0_g1_i1::g.1743::m.1743 type:complete len:111 13353-55_TRINITY_DN14799_c0_g1_i1:973-1305(+)
ATGGATGTACCTTATCCAACAACATATCCAATTTGTATGGAATGGATAGTGAGTTTTTAC
GAAAATTCTTTGGGCATTGATGGATTTTCTGATCTATCAGCTCTGAATTCTACAGTGTGT
TTCCCAGATTTGCTCAGACAACATAATGAAAAAGTGTCCAGCTTACTTGGGAATCTCCAA
AATGTTGCAAGGGCTTTATTCAAGAAAACCATTTTGTCAATGCTGATCACCTACCATCTT
CTTCTGCCTCGATCAGGTCACAAGGTGTTCATTCCTTATCATTCTCACCTTGATTACAAA
GTTCAATATTTTTCTGGACTGCTTTTACATTAG
>13353-55_TRINITY_DN11028_c0_g1::13353-55_TRINITY_DN11028_c0_g1_i1::g.1754::m.1754 type:complete len:136 13353-55_TRINITY_DN11028_c0_g1_i1:416-9(-)
ATGGCGTGGAACGTCTTCAAATTCTGTACGGCACTGCGTGGCCTCGGCTCTGTCATGATC
TTCATAGTCCTGGGCGTCGTGGGTGTCACCTATTATGCTCTCGTTGTTGTCAATTACGGC
CCTTCTCTCTTTCATGGTGACCTTGATTTGCTCATTGCTCTTGCAGTCTTGTTGCTGTTT
CATTCTTTGTTGGTGATGCTGCTGTGGAGCTACTTTTCTGTTGTTTCCACGGATCCGGGT
GGTGTTCCACTGAATTGGAAGCCCATGGTGGACGAGGAGAAAGGAGATGTTGATCCATTG
CTGGGTTCAGAACATACTGGTGTAGGCTTAGGTGTGGACCAGGAAAATATGGTTGCTAAC
CCAGCAAGTGAAGCAGTCCGGTTTTGTCGGAAGTGCAACCTATTTTAA
>13353-55_TRINITY_DN15073_c0_g2::13353-55_TRINITY_DN15073_c0_g2_i1::g.1761::m.1761 type:complete len:188 13353-55_TRINITY_DN15073_c0_g2_i1:816-253(-)
ATGGATAGTGGAGGCGTAGCGCCACAGCTGTCAGAGGAGGCAACTCATCATCTGCAACAA
GGCATAGTAATGCTTCTGTCGCAGTGGTCTGCTCTCCAGATGGCCGTCCATAACGAGTGG
GGTGGTCGTCAGTCTAGCCAGCTTGCCGACCAACTCGCCCTCGACATCTTCTCCTGGTTC
ACACACTCCAGGGAGCCGCTTTACATTGATGATTTGGAAAATATACTTGATGAAGCTATG
CTTTCGCTCAACACCATGACTGAGGACGGCAGCATTGAGGAGGTAGCTGAAAAATTAATG
ACTATGCATGAAGAATGTTTGGAAGGTAATTATCAGTCAATTGAAAAACTAAGGGAAGCC
AGTTCCCGGCCTGCTGTTCATCATATTAGACAGGCTGTTAATGAGGACAATGATGATGAT
GATGATGATAGGACAAAGAGTAGCCATATTTTACAAGCTTATACTCCGCATAATCACATC
ACTCTTCTTAAAACTGTCAACATTTCTGATTCTAACAATAGTTCAACTTCTGATATACAT
CACACAAGGCTAAAGAGCAAATGA
>13353-55_TRINITY_DN15038_c0_g1::13353-55_TRINITY_DN15038_c0_g1_i1::g.1763::m.1763 type:complete len:253 13353-55_TRINITY_DN15038_c0_g1_i1:175-933(+)
ATGTCCAATTCCTCCACCACCTCCACCTCCTCCGCCGCCGCCACCTCCGAATCCACCACC
GAACCCACCTCCGGAGCCTCCTCCAACTCCTCCACCTTTGCCAAATCCCCCACCGATTCC
ACCACCGGATCCACCTCCGATTCCACCACCAATGCCACCGCCTTTTCCGAAACCACCACC
GATGCCGCCACCTTTTCCGAAGCCTCCGCCACCACCAATGCCTCCCCCACCACCCTTGCC
AAAGCCTCCACCAGCACCTCCTCCAATGCCACCACCCTTTCCGATTCCTCCACCTGCCCC
GCCTCCTATTCCCCCACCTTTCCCGAATCCGCCTCCGGCACCACCACCAATGCCTCCACC
TTTACCAAACCCACCTCCGGCACCTCCTCCAACTCCGCCACCTTTTCCAAACCCACCACC
GGCTCCGCCACCAACTCCTCCACCTTTTCCAATCCCACCACCAATTCCTCCACCCTTGCC
AAATCCTCCGCCGGCGCCACCTCCAACTCCACCACCTTTTCCAAACCCACCGCCAGCACC
ACCTCCAATCCCTCCGCCCTTTCCAAATCCTCCACCGGCGCCGCCACCAACTCCACCACC
TTTGCCAAATCCTCCCCCGGCACCTCCACCTACACCGCCACCTTTGCCAAATCCACCACC
AGCTCCTCCGCCAAGCCCGCCACCTTTCCCAAATCCACCCCCAGCTCCACCTCCTACTCC
ACCACCTTTTCCAAAACCACCGCCAGCACCTCCACCTAG
>13353-55_TRINITY_DN15035_c0_g1::13353-55_TRINITY_DN15035_c0_g1_i1::g.1766::m.1766 type:complete len:115 13353-55_TRINITY_DN15035_c0_g1_i1:363-707(+)
ATGGCGGGCGCCCCTCCCCCAGCCTCGCTGCCGCCTTGCAGTTTGATCTCAGACTGCTGT
GCTAGCAATCAGCGAGACTCCGTGGGCGTAGGACCCTCCGAGCCAGGTGCGGGATATAAT
CTCCTGGTGTGCCGTTTGCTAAGACCATTGGAAAAGCACAGTATTAGGGTGGGAGTGACC
CGATTTTCCAGGTGCCGTCTGTCACCCCTTTCTTTGACTAGGAAAGGGAACTCCCTGACC
CCTTGCGCTTCCCAAGTGAGGCAATGCCTCACCCTGCTTCGGCTCGCGCACGGTGCGCAC
ACACACTGGCCTGCGCCCACTGTCTGGCACTCCCTAGTGAGATGA
>13353-55_TRINITY_DN15044_c1_g1::13353-55_TRINITY_DN15044_c1_g1_i1::g.1768::m.1768 type:complete len:139 13353-55_TRINITY_DN15044_c1_g1_i1:476-60(-)
ATGCTTAGACTCTTTCGAATGTCAGTGATCTTTGCTGTGACATCCAATCCTTCATCACTA
GAATTTTTCTCAAGAACAAAAGATTCAGCGTCACCAAATTTGATCACACCTCTACCATCC
TCCACATCAACCCTTTCTTCAAATACTACTTCATCTTCGATTCTTACGCTGCCAAACTCA
GTGGTGGTGACCGTGGCGGTGGCGGTGGGGGCGGGGGCGGGGGGGACCGCGGCGTGGTTC
TGGGACCTTGTTTTTCTCAAACCCACTTCCTCAATCTCCTCCTCCACTTCCTCCCACTGC
CTCGCTTGTTCCATTTCTTCCTCACTCAGCTGCTGTGGCATTCTCCATCATCTTTCATCT
TCCTCTCTCTCTCTCATAAAAATAGACCAAAGGTTGGTGTGGAGGAAAGCAGCATGA
>13353-55_TRINITY_DN15043_c0_g1::13353-55_TRINITY_DN15043_c0_g1_i1::g.1770::m.1770 type:complete len:102 13353-55_TRINITY_DN15043_c0_g1_i1:518-823(+)
ATGAGAATGAAGACGCATAAGTGGAACTCCCATTTTAAGCATACTATTTCCCATTTGGGT
TTGGGAAAACAGCTTTCCATGGGGTTTGGGAAAACAGCTTTCCATGGAAAGATCAATAGC
ACAGGCAGCTGGGTCAGGCAGATGGTCCTTGGAGGAAGCAGATTTCACTCAAAACAGTTT
TGCACCAAGATGAATTCTAGGGTTATGGGCAGTTTAGCACGACGCAAGTCGTGGAAATGC
CCATATATCATATGCTGTAATTATAAAAATAAATTTTGCTTTATTTTAATGATCACTTTA
GATTAA
>13353-55_TRINITY_DN21203_c0_g1::13353-55_TRINITY_DN21203_c0_g1_i1::g.1772::m.1772 type:complete len:110 13353-55_TRINITY_DN21203_c0_g1_i1:64-393(+)
ATGCCAAGTTCCCAACAAGTGAAGCCATGCCTCCTTGTCCAAAAATTTCCACATCCGAAT
AAAGAAACAGAGTGGCAGCGTATACGACAATTTGGGGCTCACAGGAATTTTGGCTTTTAC
AGATCCAATCAACACAAAACTCTTCCCCGTGGGAAGGGCCAGAAAGCGTGGGCAGTACCC
GACATTCATTACAACTCACCCCGTTGGCTTTCTTCACTTGTTTCTATTCCTGTAAACGCA
TCCCCTCACTCATTTTGTTTTTCCCCCTTCCTTTCCTCGCATCCAAACACGATTCTCCCG
CGGATCAATCAGCCCAATTGTGCATATTAA
>13353-55_TRINITY_DN15289_c2_g1::13353-55_TRINITY_DN15289_c2_g1_i6::g.1774::m.1774 type:complete len:110 13353-55_TRINITY_DN15289_c2_g1_i6:879-1208(+)
ATGGTAGAAGCCTTTGGCACTGTCTATAAAGGGATATTACCATCAGGTTCTGGAAATTCT
GTTGCTGAAAAGAAGTTGGAGAAGGTGGTGGGAGAAGATGAGAAAGAATTCAAAGCAGAA
GTGAATGTGATAGGCCAACTCACCATAAGAATCAAGGACACTTGCTGGGTTACTGTTGTG
AGGGTGAACACTGAATACTGGTGTTTTTTTTTTATGCACAATGGCTCTTTATCAAGCTTC
CTTTCTGGAGGCGCCCAAGGACTTGTGTACAGGCATCAGAGGGACTATGGGGTATATTCA
GACAACTCGGGCAGCCTATGTCTCTTATAA
>13353-55_TRINITY_DN15217_c0_g1::13353-55_TRINITY_DN15217_c0_g1_i1::g.1775::m.1775 type:complete len:103 13353-55_TRINITY_DN15217_c0_g1_i1:8-316(+)
ATGAAGTCTTGTGCCAGAGCTGGTGTTCTTCAGTCCCACCATCCATTTTCTGCTAAGGAA
AAGCTTAATTTGCCGACATGTAAAGGAGTCAAACCGTCCATTTTATCATTCTCCTCCTCA
CCTTCTTCCTTGGATTACTCCTTCCATCGCATCTGCCGCAAGTCCCGCATTGTCTGCAAA
GCTCGCGAGGCCGTAGATGAAGGTTGCTTAGCTTCTCCTCTCTCATATCTTTCTAATTTG
ATTCTGCATCTTTTTAGTATTCCTGGTAGTTTTTCCTTTTATGTATGCGTGATTCTCCTC
TATTGGTAA
>13353-55_TRINITY_DN15217_c0_g1::13353-55_TRINITY_DN15217_c0_g1_i4::g.1776::m.1776 type:complete len:113 13353-55_TRINITY_DN15217_c0_g1_i4:180-518(+)
ATGGCTCTGGAGAATTGTTTTCAAGTAAGCACAGTGTCTTGTGCCAGAGCTGGTGTTCTT
CAGTCCCACCATCCATTTTCTGCTAAGGAAAAGCTTAATTTGCCGACATGTAAAGGAGTC
AAACCGTCCATTTTATCATTCTCCTCCTCACCTTCTTCCTTGGATTACTCCTTCCATCGC
ATCTGCCGCAAGTCCCGCATTGTCTGCAAAGCTCGCGAGGCCGTAGATGAAGGTTGCTTA
GCTTCTCCTCTCTCATATCTTTCTAATTTGATTCTGCATCTTTTTAGTATTCCTGGTAGT
TTTTCCTTTTATGTATGCGTGATTCTCCTCTATTGGTAA
>13353-55_TRINITY_DN15264_c0_g1::13353-55_TRINITY_DN15264_c0_g1_i1::g.1777::m.1777 type:complete len:100 13353-55_TRINITY_DN15264_c0_g1_i1:1791-1492(-)
ATGATAACAATTACGGTTCACACTTTAAATGAACAAAGGGTGCGGCGTTTGAAGACAAGA
ATAAAACCAACAATTTCAACGGCTGTGATATTCAACAAAAATCCTGCTGCTGGTAACGCC
CTTCAGAAAAGTCAGCATGGGAGTAAAAAATCGCCTCCAGATGCAGGGCTGATCATGGAC
CTGTCGCCTCGTGGCACCCATTCGAAAGTCAGCTGCCTCCAAAGCATCCCATCCAGAAGA
AAATACAAACCGGATCTCCACGGAAGGATTACAAGCCAAATGATTCGGCGCTTCACATAA
>13353-55_TRINITY_DN15278_c0_g1::13353-55_TRINITY_DN15278_c0_g1_i5::g.1783::m.1783 type:complete len:115 13353-55_TRINITY_DN15278_c0_g1_i5:921-577(-)
ATGCTTGATCAATTGCATCAGACAAGCGTCTCGATACGGCACTTATCCCGTTACCCCTTC
TTAAAGGCAACGAAGATAAGATTTCGACTCTGGACGATGGAATATTCAGCACATGCACGT
GCCAATGGTTGTTATCGCAGACGGGAAAGAAAAGCAGCTCGCAACTTGAGAAATCATGGC
CCACATATTCAGCATCAAGGAACATCCGACACCGGTCCCTTATTTCATGCTTTTTTGCCT
TTGTCGTCAGGCTGGCCAGCACCACAGAGAATGATGGGTCAAAATAGTGTGCACGCGGTG
GTCTTTCTTGTTCTACATTTAGCATTCGACACACAACCCCTATAA
>13353-55_TRINITY_DN15235_c0_g1::13353-55_TRINITY_DN15235_c0_g1_i6::g.1788::m.1788 type:complete len:100 13353-55_TRINITY_DN15235_c0_g1_i6:185-484(+)
ATGCTTATTATTGATGTTAGAAAACAGAGACGGATCTCTACCGATTCTCTTTGCTTTCTG
TATTTTGCAGTAGCATTACTTTATCAGGTTTCATTGACAAAGACGGCTAGGCTATTTGTA
GTATTCAAGACATCAAGAGATGAAAGGAGGTTGTCATATTCCTCGTTCGTCAGGCTCCAT
AATCTGAAGCAGCGGAAGCTGCCTAGGTTCGGTAATCTGAAGCAGCGGAAGCTGCCTAGG
TTCGGTAATGGACATATATTCCTCTGGAGAGGACTTGATTATCAAGGTGATTTTACATAG
>13353-55_TRINITY_DN12085_c0_g1::13353-55_TRINITY_DN12085_c0_g1_i1::g.1799::m.1799 type:complete len:110 13353-55_TRINITY_DN12085_c0_g1_i1:215-544(+)
ATGTTGTTATCCCTTTCCCGGTTGTGTTTCCTTTTGTTCGGGTCATTACTTCTTCTTGAC
CTTGTAAGACCTTTTCTTGACCTTGTAAGACCCCGGGCAAAATCCGCTATCCTTATTATA
TCAGTCGAGAAGGACTTCCTATTAGACACTACTGATAAAGAGTTCAATAATCAATACTTG
ATGTCCCCAACCTACTCGTCATCTCCTTCATTGCCTATCCCTCCTGAGCTGTTTGAATTA
CACTACCAACTTGAAAAAACCCTTTCTAAGTTCTCATGGAAGGACTGCAACTCTTATTTG
ATTAGGGTCTTAAACATCTTATGCCTATAG
>13353-55_TRINITY_DN12000_c0_g1::13353-55_TRINITY_DN12000_c0_g1_i1::g.1800::m.1800 type:complete len:470 13353-55_TRINITY_DN12000_c0_g1_i1:1677-268(-)
ATGGATCCTCTCGCAAAATCCTTCAATCCAAACAAACATTTAAAAGAGCAATTTGTGAGC
AACTTGACAGGATCGTCCATTCTTGAAATCGTTGCACTTTCGACCATAGTCCCTAGTCTG
ATTGTTCTGCGACATTTGATTGCCTTCCATCGCCTATTTGATCCCTGGGCTACTGAGACC
TCATTGAAGAAAAGTGACAATGCAACTGTTGTTTCTAAGAATTCTTGGGCTTACATGGCT
ACAATGACAGTGGATTTTCTTGTCATTGTTCTTCCAATCCTTTTATTTTTAACTGTCCTA
GCAGAATGGACACAAATATGTGCAATTTTGTTGATGTTGGTGCTGCTCTTCTCTATTGCA
GCTAAAAGATTTATTTCTTCTCATTATTCTTTGGGGGGAGGGACCAATTCCCTTAGGACA
AATATTTCATCATACAGGGTTTCTATGATGATCGTAACTTGCTTGTGCATCTTGGCTGTT
GACTTTCAAATATTTCCTAGAAGATATGCTAAGACTGAGACTTATGGTACTAGTTTGATG
GATCTTGGAGTTGGCTCTTTTGTACTGGGCAATGCATTAGTTTCACACCAAGCACGGAAT
ATTGCTTCAATGAAATGGAAGACTGCACTTAAGTCTACTAGTCCACTAATCCTTCTGGGG
TTTGGTCGTCTGGTTTTTACCGCAGGTGTGGACTATCAGGTTCATGTGGGGGAATATGGA
GTGCAATGGAATTTCTTTTTCACACTTGCTGCTGTGTCAATTCTAACACCCATAGTTAAT
CTTCCCCCACAATATTGTGGAATTCTAGGATCCTTAATTCTAATAGGACACCAGAGTTGC
TTGATGAATGGATTAAACATGTATCTACTTTCAGACAAAAGGGGATTGGACTTCATTAGC
CAAAATAAGGAGGGATTTTTTAGCATATTTGGATATTGGGGTATATATCTGACTGGAGTC
CAATTGGGAAACTATCTTTTCTTTGGAAATCATTCCACTACTATGTGGAGAAGCAACAAA
TGGGCAAGGACTAGAGTCTGGATTCTTTCTCTTCTATTCTGGTTATTGACTGTGTTTCTT
GACAGGCATGTTGAAAGAGTTTCCCGTAGAATGTGCAACTTGGCTTATGTTACTTTGGTG
TTGGCACAAAACCTACAGGTCTTGGGAATATTAATGCTCTCCGATTACATCCCCGCAAGT
GAAACTTCAGTACTTGAAAAAGCATTTGATCGAAATTTACTGGGGTCATTTCTTCTGGCA
AACATCCTCACTGGGCTGGTAAACTTGTATGCGGATACCCTGTTTGCCTCATCAGCCAGA
GCTCTAGTTATCTTGGTGATCTATTCATTCACTTTATCTGCTGTCACTGGACTCATGGAT
TTGTATGGCATTAGGTTGAAGTTTTGGTAG
>13353-55_TRINITY_DN7360_c0_g1::13353-55_TRINITY_DN7360_c0_g1_i1::g.1802::m.1802 type:complete len:132 13353-55_TRINITY_DN7360_c0_g1_i1:282-677(+)
ATGAGTATTCATCACCACTATATTCAAAGGAGGGAGGCTAGGTACGATCATCTTGCTAGA
GCTGAGGCAGCATATACTTCATACAAGTATAACCACCCATATATGGTGTGGTATCGTGCG
ATCACTCGCATTTTTCTGACTCCACATGGATCTTTGTGGGAGATAGTGGTAATTATAATG
TCTTTTTATTTATTACTAGAAGTGGAGGTGTTCGCACTAGAGGTGGAGGTGTACGAACAC
GTGGAGGCCATATTTATGATGATCCACACTTCCATATCGATGATGCATCTATACATTTTC
CACCATCAGCTCTACAACATTCTTATTTCAATTTGTCTACACCACTTGACCAGTCACTGC
CTTATTCATCAATTCCATCCATTGCTGAGGGGGTGA
>13353-55_TRINITY_DN15644_c0_g1::13353-55_TRINITY_DN15644_c0_g1_i1::g.1808::m.1808 type:complete len:113 13353-55_TRINITY_DN15644_c0_g1_i1:556-894(+)
ATGATAGTTGTGGTGTTGTCCATGTTATGGTTAGTATTTTTTTACCTGACCATCAAATAC
AACCTCATAATTGTTATGCACATGCACACAATAAAAAGCACATGCCTGGATATGTGTATT
CCACAAAGTACATGTATAGAACCATGTTCCCGTGCAGTTGCTTTCTTCCACACCCCATAT
AATTGTCTCCCGTATATGCATGCAAAGTCCAAATCTGGGCCTGTGACCACAATAATAGCT
TTAATTTGTGTTTTTCCTTTCAGTGTTTTGTGTTTTCTTCCTCACTACTCAAACAACGTG
TTAGAAAAAGTTCGGTGTGAGGTTTCCGGGACCATTTAG
>13353-55_TRINITY_DN11363_c0_g1::13353-55_TRINITY_DN11363_c0_g1_i3::g.1816::m.1816 type:complete len:106 13353-55_TRINITY_DN11363_c0_g1_i3:20-337(+)
ATGAAACAGCAAACATCAACACATTTTCCTGGGTATGTCTTGGAAAAATCACACCTTATG
TTTAATGACAAGAAAAATAAAATAAAAAACAACTTTCTTCATATTTTTATAGTTAAATCG
CTTGAATCCAACATGCAGGGAGTGGCTAACCGTGGTTGTTCAGTTCGTGTGGGGCGTGAC
ACTGAGAAGCAAGGCAAAGGTTATTTGGAAGATCGCCGTCCAGCTTCAAACATGGATCCT
TACATTGTGACCTCGTTACTAGCAAACATCAACACATTTTCCTGGGTATGTCTTGGAAAA
ATCACACCTTATGTTTAA
>13353-55_TRINITY_DN3486_c0_g1::13353-55_TRINITY_DN3486_c0_g1_i1::g.1820::m.1820 type:complete len:126 13353-55_TRINITY_DN3486_c0_g1_i1:691-314(-)
ATGATAGGAAGAGCCGACATCGAAGGATCAAAAAGCAACGTCGCTATGAACGCTTGGCTG
CCACAAGCCAGTTATCCCTGTGGTAACTTTTCTGACACCTCTAGCTTCAAATTCCGAAGG
TCTAAAGGATCGATAGGCCACGCTTTCACGGTTCGTATTCGTACTGGAAATCAGAATCAA
ACGAGCTTTTACCCTTTTGTTCCACACGAGATTTCTGTTCTCGTTGAGCTCATCTTAGGA
CACCTGCGTTATCTTTTAACAGATGTGCCGCCCCAGCCAAACTCCCCACCTGACAATGTC
TTCCGCCCGGATCGGCGCGCTGGGCGCGCCTTGGGTCCAAAAGGAGGGGATGATCCCCGC
CTCCGATTCACGGAATAA
>13353-55_TRINITY_DN27706_c0_g1::13353-55_TRINITY_DN27706_c0_g1_i1::g.1824::m.1824 type:complete len:149 13353-55_TRINITY_DN27706_c0_g1_i1:404-850(+)
ATGGCTAAAAGCCCAACACAACCACCCCAAAATCCAATTGAAATTATGTTGAAGAAAGAG
GGAACAGAAGCAGATGGTCCCCATTCAAACCGACTGAGACATGAGACCTCATCCCCAGCC
ATTCTCCCTAACAAACCCATGTTCTTCCGGCCTTGCCCCGGGTCACATCCCATCCTGCTC
CTATTCGAAACCATTAATTTCAGAACTAATCACAAGTGGGCCAACAGAAACTTACCTCCC
CATGCATGTTTTTCTGCTACAAAAACAGCGAATACCACTCATGCTGTCATGTGTCATGGG
GTCCCTGTTAGGAGGAGCTCGTGGATTGGAGGATTCAATGCGCTTTGGGGTCCCTTTCTG
TTTGCTCCATCCTCATCATCAACCAGCTGTGACACTTCAAAGTCGGGCCATTTAATTGGT
TTGATGTTTGACTTCGTCAGGAAATAG
>13353-55_TRINITY_DN14159_c0_g1::13353-55_TRINITY_DN14159_c0_g1_i1::g.1828::m.1828 type:complete len:151 13353-55_TRINITY_DN14159_c0_g1_i1:196-648(+)
ATGACATTGTTACCTCACAGGAAGTTGCAGTTCCAAGAGTCAATGACAGATCTTGTCATT
TTTAACCCCTGCTTTTTTACATGGGTGATAGATAAAATTCCACAGAAGCAGAAGCTTGCT
TTTCTACCAAGGCTGACTATAGATACAGAATTAGGAGTATTTTTCACACAAAGGTGCTGT
CCATCTCAGCTCAAAGATCACTTTGATCCAAACTTATTGTTGTATCGGGTGGCCACCATC
ACTTTAGTATCAATTAGAGATAGAATTCTTATCAAAGAATTAGAAACAATAAGAATTATC
TGTAAAGCGAGGACACATAGCTATCCATTTCTTCTCTCTCAGTTTTGTAAATTGCTCTTG
TTTGAATCTGAAGATTTGGTGCATTTGCAGGTTCCTGCCCAAGCATACAATGGATATGAG
CTAGACAATTCTATGACCCAAATATGTACTTGA
>13353-55_TRINITY_DN19300_c0_g1::13353-55_TRINITY_DN19300_c0_g1_i1::g.1835::m.1835 type:complete len:115 13353-55_TRINITY_DN19300_c0_g1_i1:231-575(+)
ATGCTGTGGGCTGTACTTCAAGGCTATGGTGATGTAGCAAATTCCATGTTTAATTCCTCT
TTCGTTATGGCAGCCCATATGCTTCCTCTCCTGAAACATGTTTCTTGTTACAAAAAAGGC
CCATTTCTTTTTAATGATGGATGCTTGGATAGGCAAACCGAATCTTATCCTCACTGTGTC
ATGGGGGTATGGGCAGGGCACAAAGTGATGGTGGTAATACTCGATTTGCGCTTTTTGTTT
TCTGTTTCACTATTTTCATTATCCATGTTCTGCCAGAATATGACACTAGGCCTCAACTCA
GAGCCATATGGTGGATTGCCTGCATATGTGGGGCCCACCCTCTAG
>13353-55_TRINITY_DN8836_c0_g1::13353-55_TRINITY_DN8836_c0_g1_i2::g.1838::m.1838 type:complete len:209 13353-55_TRINITY_DN8836_c0_g1_i2:843-217(-)
ATGAAGACAGATCTCTGGAGACTACCAAAGCTAGCAAGAGATGCATTGAGGTCAGAAGGT
TATTGTGTTATTGGGGGTTATATGTCACCAGTGAATGATGCATACAAGAAAAGGGGCCTG
ATATCTGCTGAACATCGAATTCAGATGTGTGATCTTGCCTGCAAAAGTTCTGAATTCATA
ATGGTGGATCCTTGGGAGGCAAATCAGAGTACCTTCCAACGTACATTGACGGTCTTATCT
AGAATTAAGTGTTCTTTGTGTGAGAATGGACTTATATCCAGAGAATCCCTCAAGGTCATG
CTTGTCTGTGGTTCTGATCTGCTCGAGTCTTTTGGCATTCCTGGATTTTGGATTACTGAG
CAGGTAACGGCTATCTGTAGAGACTATGGTGTGGTGTGCATTCGCCGAGAAGGGCAAGAT
GTTGAGAAAATTATATCTGATAACAATATCTTGAATGAAAATAAGGGAAACATCATAGTT
GTGGATGATCTTGTGCCAAACCAGATCAGCTCGACGAGAGTACGGGAATGCATTTCAAGG
CAGTTGTCAGTGAAATATCTGATGGAAGATAGAGTGATTGATTTTATCAAACGACATCAT
CTTTACTCCAACTCATCAGAAAGGTAA
>13353-55_TRINITY_DN14898_c0_g1::13353-55_TRINITY_DN14898_c0_g1_i1::g.1849::m.1849 type:complete len:261 13353-55_TRINITY_DN14898_c0_g1_i1:93-875(+)
ATGTGGACGTTGATGACCAGCTGGTGCACACCCACCACCCTCTTCGTTGTGTTGAACTTG
ATGATCGGCACCATCGCCGTCACTTCGCGTTTCAGTGGTCAGAGGAATGACCAGGCACCT
CAACTCCGCCGAGCTCCGTCTCTGCTGGAGAGAGTTAAATCGTTCGACTTCTCGGCTTAC
AGGTATGAGCAGCAGCCGTACTCGGAGCCCGAGGTTCACACCCAGCTCGTCCGGACTCCG
TCGCTGTTGGAACGGGTCAGATCTTTCAATTTCTCTCTCTACGGTGCCGACCAGCCCCAC
CAATCTGCAGAGGTTGGAGCCCAGGCAGAGATACACGAGGATGATCAGAGCGTGGAGACG
CAGCAACCCCAGCTCGCACGAACTCCGTCTCTGCTAGAACGTATGAGGTCCATCAAGCTC
TCCCTCCACAGATCCGACCCATTTCCCTCCGAACCAACATGTGGAACCCCAGATCGAAAC
ACGAGTCTGGGTCAGGACATGAAGACTGAGTCGGAGAAGAAACCGGCTCCGGCGAGGCGT
TCTCAGAAGATGAAGAAGTCAGTGAGCCAGAAGGTCGCGTCCGGGCGCGTCGAGAACGTG
GATGCCGTGGAGCTCCGGCGGCCGCAGACGGTGAGAGAGACGAAAAGCAAATTGAGTGAA
ACGATGTCGTTTGGGGACGACGAAGAAGTCGACGCAAAAGCCGATGACTTCATCAATCGA
TTTAAGCAGCAGTTAAAGCTGCAGAGGCTCGACTCTCTCTTGCGTTACAGCAGGAGCAGT
TGA
>13353-55_TRINITY_DN14858_c0_g1::13353-55_TRINITY_DN14858_c0_g1_i1::g.1851::m.1851 type:complete len:116 13353-55_TRINITY_DN14858_c0_g1_i1:933-586(-)
ATGATTTCATCTCCTCTCCTTTCAAAACTAGGACAGCTAAGGGGAATCTTTTCCCCTGAA
TGCTACGTGAGTGGACACCCACCTCAGTGTCCAAATTCGTGGCCCTCCTCGGCCAAGGCC
GTAAGGAGGATCTCTTTCTTCCCCCTCTTTTTTCTTCTTCTTTCTTCCTTTAGTTTTGTT
TTTATTTTTATTTTTCTCTTTCTTTTCTTGTACTTCTCTCCTTTCTTAGGTTGTATTAAT
TTCGTTAACCCCTCTTCAATTCCAGCTGTCGTGGGACACACCATATGCCTTATGGCTTAT
GGCTTCCTTCCATGTTCAATAAATTTCGGCAGAGGGGGGCTACCATGA
>13353-55_TRINITY_DN7101_c0_g1::13353-55_TRINITY_DN7101_c0_g1_i1::g.1852::m.1852 type:complete len:121 13353-55_TRINITY_DN7101_c0_g1_i1:501-139(-)
ATGTCTTCAAATGTCCTCCAACCAAACCCACCTCACAATACCAAAATAATAAGCCCACTC
TCTGCCCAAACTGCCCTTCTGCAACCCCCCAAAAAAAATCACATCTTCATCAATGTCTCT
AAAGACCATTTTTCCCGATTTATGTGGGCTTTTTTGGGTTTGTCTTGGTCAGACTTTCAC
AGAGAAAACAGGAAACAAGAACTTTCCCTCTCTCTCCCCCCTCTCCTTTTTCTTCTTCTA
TATCTCTCTCTATCTCTGTCTCTATCTCTACCGCTATACCTTCCTTGCCCTTCCTTTATT
ATTGTTTCTTCTCCTGCCTTTTTCTCCCTATCCTCATCTCTCATCTCCTCTCCTTCCGTC
TAG
>13353-55_TRINITY_DN15105_c0_g1::13353-55_TRINITY_DN15105_c0_g1_i1::g.1859::m.1859 type:complete len:295 13353-55_TRINITY_DN15105_c0_g1_i1:1341-457(-)
ATGGATTCCAATTCCAATCCGCCCCAGCAGGGTGCTAATAATCCTCCTCCAAAGCCTTGG
GAGCGAGCAGGGACCTCATCTGGCCCTGTGCCTTTTAAACCCTCATCGGCTGGTAATACT
AGTGATGTAGTTGAGGCTTCAGGAACAGCAAATCCAGGTGAAATCGGTTCCACCACAAAT
AGGAATACAGTTGTAAATAGAAATGCTCTTGGGAGGCCTCTACCAACGAGGCCCTGGGAG
CAGCAGACAACATATGGGAACAGTTATGGAGGTTATGGTTCTGGTATGAATTATAACTCA
GGGTTGGGTTCAGGATTCAGTTCATATGGTGGATATGGAGGGAATTATGGTGGTGGGCTA
TACGGTAACAACATGTATAGAGGTGGTTACAGCGGGCTTTATGGAGGGTCTGGCATGTAT
GGTGGAGGAATGTATGGTGGTGGTGGTCTTGGGGGTGGTCTTGGGGGTCCAATGGGTGGC
TTTGGAATGGGAATGGGGGGTCCTTATGGTGATCAGGATCCAAATAATCCATATGGTCCT
CCACCATCTCCACCAGGCTTTTGGATGTCCTTTCTCCGGGTGATGCAAGGTGTAGTAACC
TTTTTTGGCCGGATTTCAATTCTGATAGACCAGAATACCCAGGCATTCCACTTGTTCATG
TCTGCCCTTCTCCAGCTTTTTGATCGCTCGGGTATGCTATATGGAGAGCTAGCTAGATTT
GTATTCAGACTGCTGGGTATCAGAACCAAGTCCAAAAAGATTAATCCACCAGGCCCTGAT
GGACTTCCTGCTCCACACAATCCCCATGCGAGTCAGAACTATATTGAGGGACCTAAGGCT
GCTCCTGCGGGTGCCTGGGATAATGTGTGGGGAGATAGCAACTAG
>13353-55_TRINITY_DN15166_c0_g1::13353-55_TRINITY_DN15166_c0_g1_i1::g.1863::m.1863 type:complete len:124 13353-55_TRINITY_DN15166_c0_g1_i1:614-243(-)
ATGCTCAGCTGCAGCAGCCACAGCAGCAGAGCGACACTCTCTGCTTTTTCCCACTTTCTC
CCCACAACTTCCCCTTATTTCAATTTCTCATCCCTCTCCCCCAAAACCTTTTCACCCACG
CCCCTGAATTTCGGATGGCGCGCCGCCACCGCTCCTAAGCCCAGAATGGCCTCCACTTTC
CCCGCCAGAGCCTCCGCCCAGCCCCTCCAGAACGCCGATGAGCTCATCGACTCCGTCGAG
ACCTTTATCTTCGACTGTGACGGAGTCATATGGAAAGGGGATAGTCTGATAGATGGAGTC
CCAGAAACTCTTGATATGCTTCGGTCAAGGGTATGTGACTGTAGACCCATATGCATTTGG
ATATGCATATAA
>13353-55_TRINITY_DN15191_c0_g1::13353-55_TRINITY_DN15191_c0_g1_i3::g.1865::m.1865 type:complete len:110 13353-55_TRINITY_DN15191_c0_g1_i3:27-356(+)
ATGGCCTTGGTGCTGAGATTGTTGGCACCAAGGCCATCACCCTTGGTGCTGAGATTGTTG
GCACCTTCGTTCTTGTTTACACTGTCTTCTCTGCTACTGATGCCAAGAGAAACGCCAGAG
ACTCTCACGTCCCTGTATGTATTCTCTTATTTCTTTCTCAACTTCATGAGACCATCCTTG
TTTCATATTATGATTTTACTTTCCTTGGAATCTTATTTTTTGTTTTTTCTCATTATTTTT
GGGTTCTTGATTCTTGGGATGGGTGGTATCTTGTTTCACGATCCTTGCAAGTGGATTTTC
TTGGTATCTTTGCTTGATCTGTCTCTGTAG
>13353-55_TRINITY_DN15176_c0_g1::13353-55_TRINITY_DN15176_c0_g1_i1::g.1871::m.1871 type:complete len:123 13353-55_TRINITY_DN15176_c0_g1_i1:206-574(+)
ATGTATAAACCTTCACTACAACTATGGTATTTTTCTTTTCAAAAACAAATATCTAATGTC
TCTCCTGAGATAAACAATGAGAGCCTACATGGGCCTCCTGGTCCTGAAAAGTGGGGACAT
GACAGATGCCTCAGTGATCATTCCAACAACAGGATAATGTACATGGAAATTTCTGATTGT
AGCCAAGACCTTTGGGAAGTGGCCCAACTGTTGGAGTGGTATAAAAAAAGTGAACTCTCC
CTGTTTGCCAGTAGAACCACAATGAAGTCCGTCTCAGACTGGTCAATTCAGTTCATCTTT
ATCAAAAAGGCAACTATCAATAGAAATAGCACCTATGTGTTCAATAGGAAAAATTCATCC
AGGCACTAG
>13353-55_TRINITY_DN15171_c2_g2::13353-55_TRINITY_DN15171_c2_g2_i2::g.1881::m.1881 type:complete len:140 13353-55_TRINITY_DN15171_c2_g2_i2:836-1255(+)
ATGTACACACATGTGTATGAAAAGAAAGAAAAGAAAAGAAAGAGCGAAGGAAAAGGGCTG
TTGATGGGCGTAGTAGAAGTAATCATCGGCTCCGAAGACCATGAGATTCAGAGAGGGGCA
ACCACCCTTAGAAACTCCCCATCCCTCCGACACAGTCCCTGGAGCCTCAGTCTTAAACTA
ATGAGGTTTAGCCCTAACTTTTCCTCATCCTTTCCCTTTTATACTACTCCCTGTCTTCTT
CTTCTTTGCTTTTATTTTATTTTTTTGACCTTTCTACCCTCACTAAACCCTGTATCAAGG
ATTGAAATGTCGAATTTCGGGAAATTTCCCGATATTTCCTACCAGTCCAGCCCGCGCACA
GGATACAAAATCTGTCCATTTTTTTTTATGAAAAAAATAAGATGCTATTTGGTAATCTGA
>13353-55_TRINITY_DN15130_c0_g1::13353-55_TRINITY_DN15130_c0_g1_i1::g.1882::m.1882 type:complete len:120 13353-55_TRINITY_DN15130_c0_g1_i1:116-475(+)
ATGCTAGGGAATATATATAGAGAAGTTTTTCCAACCTTCCTAACTAAGAAATCTTATGAT
TGGTGGATTACAAGGAGAAGAATGGAAATTTATACAAAAATATCTAAAAGAAAATATCTC
GTGTGGAGTCGGCAAAAACAGAGGAAAATTCGCACCACGCATGGGCTGTGCGAATGTTGT
GCGAATTTCGCACAAGCTGAAGGTGTTGTGCGAATTTCAAGGTGTTGTGCGAATTTCGCA
CAAGCCTGGAGCAGTTATATTCTGAAGGCCATATCTTCCTCATTTCAGCTCCAAATCATA
CACGGTTTGAAGCGTTGGATTCTTGACTCCCTGAGCTTTGAAATGGTATATAGCATGTAG
>13353-55_TRINITY_DN15115_c0_g1::13353-55_TRINITY_DN15115_c0_g1_i1::g.1884::m.1884 type:complete len:113 13353-55_TRINITY_DN15115_c0_g1_i1:393-55(-)
ATGGAACCTTTGATGATCTCTACAAACTGGGGTGATGTAAAGGAGCAATTGGCAGTTACG
TCTCCATATTTGGTCAATATTTGCTGCCAAATCGACTCCCTGGTATTGGAAGTTACACCA
GATCCCTTAACCATCTCAAGAAGCCCTGCAGCAGCTGTTTTAGGATCTGTGAGAGTTTTG
TCTGTGTCCTCAGCTTCAGTTGGAGCGAAGGAAGTTTGGATCTCCTTGTCGGCTCCCGAA
ACACCTTCAAGTTCATCTGAAGGCCCATTCAGTTCATCTGAAAGCCCATTCAGTTCATCT
GAAGGCCCATTCAGTGTATCTAGGCATTGCAACTTGTGA
>13353-55_TRINITY_DN15154_c0_g1::13353-55_TRINITY_DN15154_c0_g1_i1::g.1885::m.1885 type:complete len:478 13353-55_TRINITY_DN15154_c0_g1_i1:1515-82(-)
ATGTTGACAGTTGATTTGGTGCTAGTAGATTCTTTGGATGGGCACTATGATATTGTCTAC
GGAACATATGATCCAAAATATTTTCCTGGTTGGTACTCAAAGAGGGACTTTGTCCTTGCA
AGGCAATGGTTTCGTGGACAAGATGGAACCTATACAATCTTGCAATTTCCTTCCACACAT
AAGAAGCGACCTCCAAGATCTGGATATCGACGAACAAAAATTAATCCTTCTACATGGGAA
ATCAGAAGGTTAAATACCCCTATGGCTTCAAACACTGCAAGATGTCTTGTGACACACACA
TTAGAGATGCCTTCTACTAGCTGGTTTACATGGAAGAATAATCACCATTCGAAATTTGAA
AATTCTGTTCCTTTTGTGTTACTATGCCAAGTAGCAGGTCTGAAGGAATATATTGGAGCC
AATCCTGCTCTAAAATTTGAAGCTTCCAGCACTGTTGTCCATTCTACTAGCTCTGAAGGT
TCTGTTTCCAATACCGAATATGAGGATACTGAAGTGCAGGATGAGTTCTATGATGCAATT
GCTGGTGATTCATTATCTGAAGATGAAGATAGTGACGATGACAATGATGCAGAACTTGAC
AAGAAGGATAAAAAAGTGAAGCTGAAGAATGTTTCATGGGCCATCACAAGCTTAGCTTTG
AAGAGAATTTCAGCTCTAGATGCAAATAAGGAACTTGATCCGAATGCATCTCCTGTCAAT
GTCGATCCAAGCCAATTCCACTGTTCAATGCACCAAGGGAAGGATAAAAAGGACACAAAT
TGCTGGACTACTCTGGATGGTGCAGGATTTATGATCAGAGGAAAGACTTACCTAGAAGAT
AATTATAAGGTAATGGGAGGAGATCCCCTTCTCAAGCTCATAGCAGTTGATTGGTTTAAA
GCTGATAATACAATGGATAAGATTGCATTGCATCCCAAATCTCTTGTTCAGTGCGAAGCT
GGAAAAAAGCTCCCATTTATTCTCATCATTAATCTTGAGATTCCAGCAAAACCAAACTAT
AGTCTGGTTCTCTACTATGCTGCTGACAGGCCAGTGAATAAAAATTCCTTATTGGGTAAA
TTTGTGGATGGAACTGACATGTTTCGAGATTCAAGGTTCAAACTCATTCCAAGTATCGTG
GAGGGTTATTGGATGGTCAAGCGCGCTGTTGGCACAAAAGCTTGCCTCTTGGGGAAAGCA
GTGACCTGCAAATACCTCAGACAAGACAATTTTCTGGAGATTGATGTAGATATTGGCTCA
TCATCAGTAGCAAGGAGTATCATTGGTCTTGTCCTGGGGTATGTCACAAGCATAGTGGTG
GATCTTGCAATTTTAATAGAGGCAAAAGAAGAGACAGAACTACCTGAGTACATTCTTGGC
ACTATTAGACTGAATCGTGTGAAGCTTGACTCTGCCATACCCTTACAGGGTTGA
>13353-55_TRINITY_DN15127_c0_g1::13353-55_TRINITY_DN15127_c0_g1_i1::g.1889::m.1889 type:complete len:100 13353-55_TRINITY_DN15127_c0_g1_i1:513-812(+)
ATGTTTGATATTGTTGCCAACAATAATGGATTTTCAACGCTTGTGTTATACTCGCTAGTC
AAAGTACTTCCTGGAGAGATTTTCCCTTCCTGTTTTTGGGACAATTCAGAGGTCGTTTCT
ACTGTGTTTTGGTCATCACCACTAGCATTCCATGAAGTATCCACCGCTACCAAAATCTGT
GCGAGTTTCTTACAATGCATTCTTCCTTCTTTTTGCTTCATTGCCTTCGCAATGGACCAA
CCAGAATCTCTGAGTTCCTTTATTGCTGCTCTTATTATGTCTATACATCCTTGTTTCTGA
>13353-55_TRINITY_DN15127_c0_g1::13353-55_TRINITY_DN15127_c0_g1_i5::g.1890::m.1890 type:complete len:172 13353-55_TRINITY_DN15127_c0_g1_i5:713-198(-)
ATGCATTGTAAGAAACTCGCACAGATTTTGGTAGCGGTGGATACTTCATGGAATGCTAGT
GGTGATGACCAAAACACAGTAGAAACGACCTCTGAATTGTCCCAAAAACAGGAAGGGAAA
ATCTCTCCAGGAAGTACTTTGACTAGCGAGTATAACACAAGCGTTGAAAATCCATTATTG
TTGGCAACAATATCAAACATTTCAGAGATTGTCAAAGCAATACTCGATCGCCATCCTCAA
ACCAACAAGAAGAGCCACGAAGATTTATTATTTTTGGCAACAATGTCTAACACTCCACAG
ATTGTCAGACAGATACTCATTCATCATCCTCAGGCCATTGAGCATACTAATAAGGAGGGA
ATGAATATATTACATGTGGCAATCCTTTACCGTCATGATCAAATTTTTGATATGGTGGTA
GAAGAGTTTGAAGTACTGTCAAGAAGGCTATTATCAGCTACAGATAATGAAGGGAACTCA
TTACTACATATGGTTGGCAAAAAAAAAAAAAAGTGA
>13353-55_TRINITY_DN9502_c0_g1::13353-55_TRINITY_DN9502_c0_g1_i1::g.1892::m.1892 type:complete len:126 13353-55_TRINITY_DN9502_c0_g1_i1:1336-959(-)
ATGAGTCTAAAGGAAAATGCAAGATTTGCATGTGAAAAAAGAAAAGAAAGGAAAAAAGAA
AGAAATTCTGGCTCATTGTCTAATCATGGGTCTCAATCTACATGCATTATTCTGTACCAA
AAGAGAACCAAGAGGTCCACCAGTGGGCTCGTGCTCTCTGTCCTTCACTGGAATGCTGGT
AGTTGTCTCTTAGGTGTATCCAACACAGGGACAAGTTGTGCCACTGGATTAGTACGTTGC
ATTTCTTCTTCAGTAACACTTAATTTTTGTGGCAATTCTTGCAATCCCAATCATAGTATG
TGGCACTGGTGTACTTTTGGATTGTTTTGTCTTTCAACTGATTACAAGGGTAGTTTAGTC
CTCGAAACAGTTATATGA
>13353-55_TRINITY_DN24449_c0_g1::13353-55_TRINITY_DN24449_c0_g1_i1::g.1901::m.1901 type:complete len:113 13353-55_TRINITY_DN24449_c0_g1_i1:85-423(+)
ATGACATGCCTTCTGAAAGAGGAACAGGGAAGCAGGTGGTGGCTTATAGGAGAAGACAGG
AACAGGAAGGAGAGATATTTAATTGAAACATTTTCCTTTGGCTTGGGGTGGGGGAAGCAA
ACGGATTTTCGGAGTTACTTTGAGAGGGAAAACAGAGGGAAGGCTAGGAGATGTTTTGGA
GTGAAGGTTTCTGAGGGATATTTTAAAGAGCAAGGGAGGAGTCGCTCAGGTTTGATCATC
TCGCAGCATAAGTTCTCCACTGTTGTCTTGTTTTACTTCATTTTTCAGTCATACCATGCT
TCTTTTTTGACATTTGGGATGTTTGTTTCAGTTATCTAA
>13353-55_TRINITY_DN20583_c0_g1::13353-55_TRINITY_DN20583_c0_g1_i1::g.1909::m.1909 type:complete len:108 13353-55_TRINITY_DN20583_c0_g1_i1:390-67(-)
ATGACTGTGCGAAAATTTTGCATGGTCATGCGAAATTGCTTTTTCACTTTTCCCTTAGTA
TGCTGTAGCCAAAACCCATTCTGTTTCATTTCACATGACTATGCGAAATTGAAAAACATG
CTTTTTCGACTCCTCTTTGCAATTTCTCCCATTTCTTCATTTTTAATCCACCTCCACCAC
CTTCAATTCAACTCTAAATCTCAATCCAAACCGATTGCATTGCTTATTTCATTATGCATT
TGGATCATCATCAACTTTATTTGTTTTCTTCAATTTGATTCATCTTTTTTGTCACCAATT
TATCAAAATCATACCTTGAAATGA
>13353-55_TRINITY_DN27422_c0_g1::13353-55_TRINITY_DN27422_c0_g1_i1::g.1913::m.1913 type:complete len:106 13353-55_TRINITY_DN27422_c0_g1_i1:362-679(+)
ATGTACACAGCATGTATGCAACTTACAAAAGGGGTAGGCCATGGGACACCCCAATCAATA
AGAAAAAGGACTCTTAGAAATAAAGGAAACCAATTCTACACTTCTAGCCCACCAGAAAAT
GACCACATGAGAAATGTCTTTCAAGTTATGCACATCCAAAAATGCATTTTGACCATGATG
CAAATAGAAGCATGCAACTTCCAAATTGCTGTCATACAACCAATCAACCAACCCACTTAT
TTGCCAAGTTTCTATTCAGCTGCCATGGAAGAATCCATTATCCCAGAAAGCAAAAAGATC
AAACTGCATATGTTTTAA
>13353-55_TRINITY_DN12320_c0_g1::13353-55_TRINITY_DN12320_c0_g1_i1::g.1924::m.1924 type:complete len:149 13353-55_TRINITY_DN12320_c0_g1_i1:1310-864(-)
ATGTCGGCTATAATAGGCAAACGAGTGAGTTACAGCCCAGTTGTTAGTCACCACACCATC
ATCACATACCAAAGACGACTCTTCGGTGAGAGAGGTGAGAAGCCAAAAGGGCCTGCTTCT
AAAAGAGGGTCTGCCTTGGATTGTAGAGCTGCTGAGGAGGCCAAAGGGGCTTCTGGGAAT
AACAGACTCAGGCTGTTCAAAGCACCAGTACTCTCACCCATGGGACTTCTCAAGCGCCTT
GGGGATAAGATGGCCACAGCCTTTCGGTTTGTGTTCACGAAGAAGAAGAAGAAGAGGCTT
TCAGCCAGGACTGCTTCATCAGGGAAATCCAAGAAATTCATCGCCCCTGATGATTCTCAC
AGAAGTGAAGCCATAGCTGATTGCATCGAGTTCATCAACTCCTCCGCTCTCAACAGATCA
AACTCTGTTTCTGCAAATTCTCACTAG
>13353-55_TRINITY_DN13881_c0_g1::13353-55_TRINITY_DN13881_c0_g1_i1::g.1931::m.1931 type:complete len:1336 13353-55_TRINITY_DN13881_c0_g1_i1:352-4359(+)
ATGTCTTGGATTCTTAATTCCATGGAGCGCAATATAGCTGAGATTTTCAGTTATTCTGAA
TCTTCTCTAGATCTCTGGGAAGCCCTTCGAGACATGTATGGAAATCAGAACAATTCGGCA
CGAATTTTTCAAATTCAACAAGAAGTTAATGCTCTTCGACAAGATGGAAGGCCATTCGTG
AGTTTGCTTGGCAATTTTAAGAGTCTGTGGAGCGAATTGGAGGTCTACAGGCCTCATACT
GTTGATCCAGTTGTTCTAAAGAAAAGAACAGAAGAAGACAGAGTTTTTCAGGTGCTGGCC
AGTCTCGGTTCGGAGTTTGAGGATCTCAGATGTCATATTCTAATGAGTCCAGAATTGCCC
TCCTTGAAGAGTGTCTGTTCAACTATTCAACGTGAAGAAGTCCGTAGAAAGGTGATGATT
CGTGAAACTGTGACTAATTCCTCAGACACACGAGCCTACATTGCTCATAAAAATTATGAA
GGTAAATCCATCAAAGGAAAACGATTGGATCTTAAGTGTGAACACTGTAATGCACCTGGG
CATACATCAGATCGTTGTTGGGTTCTCCATCCAGAACTCAAACCAAAATTCACAAAGGAC
AAGAGGGGTGGTGATCACAAACGTGGTTTCAACCACAAGGCTAATGTTGCAGCTCAAACA
ACTGATTCTTTTTTTTCTAATCCCATGGCACTCTTGAAGGATTTTACAACCTATCTACAA
GAGAAACGCGGTCAGGAATCTCTCAATGAGGCTGCTGGTCAGGATCAAGACAAGCCGACA
GCACTGTTGTCTAAATTTGCTGGATTTCTTGCTGATTCCAATCCAGAAAACAGCCAAGGT
ATCTTCACAGCTTTCACCACTGCACTAGAAATTAGTAATTTTCATGATTTATGGGTAGTT
GATTCAGGTGCCTCAAATCATATGTCAAATAAGTTAACCAATCTATATAACTTCCGTCCT
TGCTCTAGTTCTACCTTTGTTTCAGTAGCAGATGGTAAAGATGTTCCTGTTCAGGGTAAG
GGAAAAACTAAGTTGGTTTCTAAAACCATAGAATCAGAAGTCCTCTATGTTCCTTCATTT
CCTGTGCAATTACTTTCGGTTCAGCAATTAACCTCCACTCTTAACTGTGATGTTTTATTT
ACATCTGACAAGGTTTTGTTCCAGGACCGTATTACAAAGAAGACGATTGGTGAGGGTTTT
CAGTTACATGGGCTTTTCTATTTTTCCTCTGATGATCGACTTTGCAAGGGTTTCCAAGCT
TCTTTTTCTTCTACAAATAAACATTCATTATGGCATCAACGTCTAGGCCATCCTTCCGAG
TCAGTCTTTAACAAAATTCATCCTAGTCTTCCAAAGGGAACTGATGGCTGTGATATTTGT
CATTATTCAAAGTCTACAAGACTTCCTTTCAATTTATCTTTGTCTAAATCATCTGAGATG
TTTGAGCTTGTTCACTCAGATGTGTGGGGACCTTTTTCTTTGTCTATTGATGGTTTTAAA
TACTTTGTGACTTTCATTGATGATTTTTCAAAGGTCACTTGGGTTTATTTATTGAAATCA
AAGAGTGAAGTTTTTGAATGTTTCAAGGACTTTCATAGATTGGTGATAACTCATTTTTCG
GCTCATATTAAAACCTTGCGAACTGATAATGGCACTGAATATACCTCACATAACATGAAA
AATTACTTAATTTCACATGGTATAGTGCATCAAACAAGCTGTGTTAACACACCCCAACAA
AATGGAGTAGCAGAGCGAAAAAATCGTGATCTGTTAGAAAAGACTCGGGCTATAATGATG
CAAATGAATGTTCCAAAACATTTTTGGTCATATGGAGTTCTTACTGCTACATATCTAATT
AATCGCTTACCCAGTCGAGTACTGGACTTTCTTTGTCCTCTTGAAGTTTTACAGCAGAAA
AAACCAGATTTATCTCATCTCAAGGTTTTTGGCTGCACCTGCTTTGTGCATTTATCGGCA
ACTCAACGAAGAGATAAGCTCGATCCCAGGGCTATAAAATGTGTATTCCTGGGGTATTCT
CAAACACAAAAGGGCTATCGATGCTATGACACTACAGCCAAGAGACTTTTTGTCTCAAGA
GATGTTCAATTTGTGGAAACTAGTCCCATCTTTGAAAATTCCAATCAAGGGGAGATATTA
TCTGACTTTGTTCCACTGCCAGAGGTTGCTGCAAATATTGAACAACAATCTATTGCACCT
ACAATACAGCATCCAACTGAAGCATCTGTTGAAAGTACTATAAATCAAGTTGTTCAAGAA
TCAGCTCCCAACATTGATATATCTGAACAGACCACTCTTCCTCGACGCAACCCTCCACGG
GAACGTCATCCGCCGGCCAAATTTCACGATTATATTGCAGCTGCTGTCAGGTATCCTCCT
GAAAAATTCTTGAGTTATCAAAACTTATCTACTTCACATTTGGCTTATCTTACAGCAATC
TCAAGTGTCCATGAACCCAAGAATTTTCATGAGGCTAACTCTCAACCCATGTGGAGAAAA
TCTATGGATGATGAATTGAAAGCTCTAGAAGAAACTAACACCTGGAATATTGTGCATCTT
CCACCTGGAAAACATGTGGTTGGATGTCGCTGGGTGTACCGATTCAAGTTCAATCCTGAT
GGATCAATTGAAAGACCTAAGTCTCGTGTTGTTGCTCAAGGATTCACACAACATTTTGGT
GTAGATTATAAGGAGACATTTGCTCCTGTTGCCAAAATGTCCACTGTCAAGGTTTTGTTA
TCTGTTGCTGCAAATCATGGCTGGTCTTTATCACAAATGGATGTAAAGAATGCTTTTTTG
CACGGCGAACTTGAAGAAGAGGTGTACATGAAAATTCCTCCAGGACACCCTCTGTGTGGA
GATCCTTCTCGTGTGTGTAAGCTAAACAAGTCAATTTACGGACTGAAACAGAGTCCTCGA
GCATGGCATGCCAAGTTAAGTTCTACTCTGGAAGATCTTGGCTTTACAAGAAGTTCTGCA
GATTCCTCGTTATATGTTCAAACTGGACAAACTGAAAAGTTAATGGTGCTTATTTATGTG
GATGATCTCATTATAACTGGGAGTAATGCTGATTCTATTGCTGCACTGAAGAAGAAACTC
CAAGGTAAATTTCCTGTTAAGGATCTCGGCCCACTCAAGTATTTTCTTGGCATTGAGGTT
GCGACTTCTCGCAAAGGCTTATTTCTTAATCAGCGAAAATACACTATAGATTTGCTTCGT
GATTCTAATATGCTCAATTCCAAACCCGCCAACACTCCTTTTGATAGTAAACTCCAGCTT
GATAAATTGGGGGATCCTCTTGATTCTCCAAATTACTATCAAAAGCTTGTTGGGAAGCTT
ATTTATTTAACAATCACTAGACCTGACATTTCCTTCGCTGTGAGTTTGGTTAGTCAGTAT
ATGCATGCACCAACAGTTGTTCACTTGTGTATGGTAAAAAGGATTTTGAGATATTTGAAG
AAAACAATTGGGCGTGGCATTGTAATGAGAAGAAATGGGCACACTGACATCATTGGGTTC
TCGGATTCAGATTGGGCAGGCAATACAATTGATAGACCATCCACTACGGGCTATTGTATG
TTTGTTGGAGGGAATCTGGTGTCTTGGAAAAGTAAAAAGCAACCTGTTGTAGCACGTTCA
AGTGCTGAAGCTGAATACCGTGCAATGGCGGCAGCATCATGTGAGATGGTGTGGCTTAAA
AACCTGCTGACAGATCTTGGATTTTCTCCTACTAGTCCGATGAAATTGTTCTGCGACAAT
CAAGCAGCTATGCACATCGCCGCCAATCCTGTTTTTCATGAAAGAACAAAACATATTGAA
GTAGATTGTCACTTCATTCGGCAACAAGTTCAGTCCAAGGTGATCCAAACACACTATATC
AGATCCAGTGATCAGCTTGCAGATGCCTTCACTAAAGTTCTTTCTTCTACTGTTTTTCAT
CGCCTTATGTTCAAGCTTGGCTCCATTGATCCATTGGCGCCAGCTTGA
>13353-55_TRINITY_DN13881_c0_g1::13353-55_TRINITY_DN13881_c0_g1_i2::g.1932::m.1932 type:complete len:979 13353-55_TRINITY_DN13881_c0_g1_i2:1097-4033(+)
ATGAGGCTGCTGGTCAGGATCAAGACAAGCCGACAGCACTGTTGTCTAAATTTGCTGGAT
TTCTTGCTGATTCCAATCCAGAAAACAGCCAAGGACCGTATTACAAAGAAGACGATTGGT
GAGGGTTTTCAGTTACATGGGCTTTTCTATTTTTCCTCTGATGATCGACTTTGCAAGGGT
TTCCAAGCTTCTTTTTCTTCTACAAATAAACATTCATTATGGCATCAACGTCTAGGCCAT
CCTTCCGAGTCAGTCTTTAACAAAATTCATCCTAGTCTTCCAAAGGGAACTGATGGCTGT
GATATTTGTCATTATTCAAAGTCTACAAGACTTCCTTTCAATTTATCTTTGTCTAAATCA
TCTGAGATGTTTGAGCTTGTTCACTCAGATGTGTGGGGACCTTTTTCTTTGTCTATTGAT
GGTTTTAAATACTTTGTGACTTTCATTGATGATTTTTCAAAGGTCACTTGGGTTTATTTA
TTGAAATCAAAGAGTGAAGTTTTTGAATGTTTCAAGGACTTTCATAGATTGGTGATAACT
CATTTTTCGGCTCATATTAAAACCTTGCGAACTGATAATGGCACTGAATATACCTCACAT
AACATGAAAAATTACTTAATTTCACATGGTATAGTGCATCAAACAAGCTGTGTTAACACA
CCCCAACAAAATGGAGTAGCAGAGCGAAAAAATCGTGATCTGTTAGAAAAGACTCGGGCT
ATAATGATGCAAATGAATGTTCCAAAACATTTTTGGTCATATGGAGTTCTTACTGCTACA
TATCTAATTAATCGCTTACCCAGTCGAGTACTGGACTTTCTTTGTCCTCTTGAAGTTTTA
CAGCAGAAAAAACCAGATTTATCTCATCTCAAGGTTTTTGGCTGCACCTGCTTTGTGCAT
TTATCGGCAACTCAACGAAGAGATAAGCTCGATCCCAGGGCTATAAAATGTGTATTCCTG
GGGTATTCTCAAACACAAAAGGGCTATCGATGCTATGACACTACAGCCAAGAGACTTTTT
GTCTCAAGAGATGTTCAATTTGTGGAAACTAGTCCCATCTTTGAAAATTCCAATCAAGGG
GAGATATTATCTGACTTTGTTCCACTGCCAGAGGTTGCTGCAAATATTGAACAACAATCT
ATTGCACCTACAATACAGCATCCAACTGAAGCATCTGTTGAAAGTACTATAAATCAAGTT
GTTCAAGAATCAGCTCCCAACATTGATATATCTGAACAGACCACTCTTCCTCGACGCAAC
CCTCCACGGGAACGTCATCCGCCGGCCAAATTTCACGATTATATTGCAGCTGCTGTCAGG
TATCCTCCTGAAAAATTCTTGAGTTATCAAAACTTATCTACTTCACATTTGGCTTATCTT
ACAGCAATCTCAAGTGTCCATGAACCCAAGAATTTTCATGAGGCTAACTCTCAACCCATG
TGGAGAAAATCTATGGATGATGAATTGAAAGCTCTAGAAGAAACTAACACCTGGAATATT
GTGCATCTTCCACCTGGAAAACATGTGGTTGGATGTCGCTGGGTGTACCGATTCAAGTTC
AATCCTGATGGATCAATTGAAAGACCTAAGTCTCGTGTTGTTGCTCAAGGATTCACACAA
CATTTTGGTGTAGATTATAAGGAGACATTTGCTCCTGTTGCCAAAATGTCCACTGTCAAG
GTTTTGTTATCTGTTGCTGCAAATCATGGCTGGTCTTTATCACAAATGGATGTAAAGAAT
GCTTTTTTGCACGGCGAACTTGAAGAAGAGGTGTACATGAAAATTCCTCCAGGACACCCT
CTGTGTGGAGATCCTTCTCGTGTGTGTAAGCTAAACAAGTCAATTTACGGACTGAAACAG
AGTCCTCGAGCATGGCATGCCAAGTTAAGTTCTACTCTGGAAGATCTTGGCTTTACAAGA
AGTTCTGCAGATTCCTCGTTATATGTTCAAACTGGACAAACTGAAAAGTTAATGGTGCTT
ATTTATGTGGATGATCTCATTATAACTGGGAGTAATGCTGATTCTATTGCTGCACTGAAG
AAGAAACTCCAAGGTAAATTTCCTGTTAAGGATCTCGGCCCACTCAAGTATTTTCTTGGC
ATTGAGGTTGCGACTTCTCGCAAAGGCTTATTTCTTAATCAGCGAAAATACACTATAGAT
TTGCTTCGTGATTCTAATATGCTCAATTCCAAACCCGCCAACACTCCTTTTGATAGTAAA
CTCCAGCTTGATAAATTGGGGGATCCTCTTGATTCTCCAAATTACTATCAAAAGCTTGTT
GGGAAGCTTATTTATTTAACAATCACTAGACCTGACATTTCCTTCGCTGTGAGTTTGGTT
AGTCAGTATATGCATGCACCAACAGTTGTTCACTTGTGTATGGTAAAAAGGATTTTGAGA
TATTTGAAGAAAACAATTGGGCGTGGCATTGTAATGAGAAGAAATGGGCACACTGACATC
ATTGGGTTCTCGGATTCAGATTGGGCAGGCAATACAATTGATAGACCATCCACTACGGGC
TATTGTATGTTTGTTGGAGGGAATCTGGTGTCTTGGAAAAGTAAAAAGCAACCTGTTGTA
GCACGTTCAAGTGCTGAAGCTGAATACCGTGCAATGGCGGCAGCATCATGTGAGATGGTG
TGGCTTAAAAACCTGCTGACAGATCTTGGATTTTCTCCTACTAGTCCGATGAAATTGTTC
TGCGACAATCAAGCAGCTATGCACATCGCCGCCAATCCTGTTTTTCATGAAAGAACAAAA
CATATTGAAGTAGATTGTCACTTCATTCGGCAACAAGTTCAGTCCAAGGTGATCCAAACA
CACTATATCAGATCCAGTGATCAGCTTGCAGATGCCTTCACTAAAGTTCTTTCTTCTACT
GTTTTTCATCGCCTTATGTTCAAGCTTGGCTCCATTGATCCATTGGCGCCAGCTTGA
>13353-55_TRINITY_DN13886_c0_g1::13353-55_TRINITY_DN13886_c0_g1_i2::g.1934::m.1934 type:complete len:104 13353-55_TRINITY_DN13886_c0_g1_i2:247-558(+)
ATGCATTTACCATGTTTCAAATCCATGAAAGATGAATATCAGGAGGTGTCATGGAGCATC
ACAGTCAAACTACAGGCCTGCTTTTCAGTTGCTAATTATATAACTACACTTCTGTACCTT
GATCTGTTTTACAACATTGAAAGTGTAAATAATATGAATTCATGTTCTCTATCCTACGTT
TCTTTGTTGCATTTCTTCTGCCTAACTGCAAATGCACGGCAAGCCATTTACTTCAGAAGC
AAAATGCCCCTCTTTTTACGGGGCCAAATTCAAGTTTGCTCAGGCATGAAGAAGCTTTTA
CAGATGAATTAA
>13353-55_TRINITY_DN18531_c0_g1::13353-55_TRINITY_DN18531_c0_g1_i1::g.1944::m.1944 type:complete len:208 13353-55_TRINITY_DN18531_c0_g1_i1:180-803(+)
ATGGACGGTTTGGATCGAATCGGGAGGTGGAGGAGTATAAAGCGACGGCTGGGATTTAAG
AAGATGAGCTGCTGCGGCGCGTCCTGGGGTTTCAGGCCGTCGACGATGACCGTGAGAGAG
GATGACAATGACGACGACGATGGAGTCCAAGCCCAAGCCCAAGCCCAAGCGCAGTCCATG
GCTCAGGCCCAAGAGGAAGTGGGTCAGGCCTCGCCGGGGATCAGTCCGGACCGGGGCTGC
GTGGGCGAAGCTCCGGTGTCGCCGAGGATGAACCTGGCGACGGCGCTGGCGGCCGAGCGG
CAAATGAGGGCGGCGCAGGACGTGGCTACCGTGTCGGTGGGGCCCACGAATGGTGGGACA
AGTGAGGGTGCACCTGGGACGCCGCTGAGGGTGTCGCTGCTGAGACTGCTGGAGGAATCG
GACGGTGGGGATGGGGAGATGGAGAAGGAGAGAGGAGCGGGGAGTGATCAACTGTGCTGC
GTGTGCATGGGAAGAAAGAAAGGCGCAGCTTTCATACCATGTGGTCACACCTTTTGCAGG
GTGTGTTCGAGGGAGCTGTGGTTGAACCGAGGCTCTTGTCCCCTCTGCAACCGTTCGATT
CTCGAGATTCTGGACATATTCTGA
>13353-55_TRINITY_DN28710_c0_g1::13353-55_TRINITY_DN28710_c0_g1_i1::g.1947::m.1947 type:complete len:100 13353-55_TRINITY_DN28710_c0_g1_i1:524-225(-)
ATGTCCACACCAGTGTCAGTAGCACAAATGAAGATCTCACCATCGACCTGTCCTTCAGAA
TCTGGAATATCAATAGTTGAGGTAAAAATCTTAGCTGCAACATCACCTGATATCTATAAA
ATAGACATGGTCTCATGGGCTACTGTTGGTGCCCTAGTGTTAAAGCTAGAACCAATCACA
TATGTGCCACCGTCAATCTATAAGCTGGTATCAACTGGTGTAACAAAATTTTCCCTCTAT
CTAGATGGAATAACCAAGGAAGTAAGCCATTGTATAGAAAAAGTGAGGTCATCCATTTGA
>13353-55_TRINITY_DN7258_c0_g1::13353-55_TRINITY_DN7258_c0_g1_i1::g.1948::m.1948 type:complete len:110 13353-55_TRINITY_DN7258_c0_g1_i1:60-389(+)
ATGAGCGGGTTTATCCTGGTGGGGTTGAAACCTGGTAGTAGATCCCTGCAGCCAAAGATC
CCATTTTTTGGTTGGCAAGAGCTCCGCAGACATATGTACAGTATATTTTTGTTTCAAGAT
GGGGAATGGATGGTAGGTTATGGTTATTATGGGCTATTAATTGTTACTCTGATTGTTGTT
TATTATTCAAGGTTTTGTTTCTTGCTGTTACGGATTTGTGGGGTTTACCCTGTGCATCAT
CATATTTTATATTTTATTCTGATGGGAGTCAAAATTTTGTTCATTTCTCAGTTCTGTGAC
ACAGGCCTTGCTATTATGGCACTTGATTGA
>13353-55_TRINITY_DN8631_c0_g1::13353-55_TRINITY_DN8631_c0_g1_i1::g.1950::m.1950 type:complete len:118 13353-55_TRINITY_DN8631_c0_g1_i1:364-11(-)
ATGCTCGGAGCCCTTGGCTGCGTCTTCCCAGAGCTGCTGTCCAGGAATGGAGTCAAGTTC
GGTGAAGCCGTGTGGTTCAAGGCCGGTGCACAGATCTTCAGCGAGGGTGGACTTGACTAC
TTGGGCAACCCCAGCTTGATCCATGCTCAAAGCATTTTGGCCATCTGGGCCTGTCAAGTT
ATCTTGATGGGAGCCGTTGAGGGCTACCGCATTGCCGGTGGGCCACTTGGTGAGGTGACC
GACCCACTGTACCCCGGTGGCAGCTTCGACCCATTGGGGCTTGCTGATGACCCAGAGGCT
TTCGCTGAGCTGAAGGTGAAGGAGATCAAGAATGGGAGACTGGCCACTTGGTGA
>13353-55_TRINITY_DN8631_c0_g1::13353-55_TRINITY_DN8631_c0_g1_i3::g.1951::m.1951 type:complete len:161 13353-55_TRINITY_DN8631_c0_g1_i3:762-280(-)
ATGCTCGGAGCCCTTGGCTGCGTCTTCCCAGAGCTGCTGTCCAGGAATGGAGTCAAGTTC
GGTGAAGCCGTGTGGTTCAAGGCCGGTGCACAGATCTTCAGCGAGGGTGGACTTGACTAC
TTGGGCAACCCCAGCTTGATCCATGCTCAAAGCATTTTGGCCATCTGGGCCTGTCAAGTT
ATCTTGATGGGAGCCGTTGAGGGCTACCGCATTGCCGGTGGGCCACTTGGTGAGGTGACC
GACCCACTGTACCCCGGTGGCAGCTTCGACCCATTGGGGCTTGCTGATGACCCAGAGGCT
TTCGCTGAGCTGAAGGTGAAGGAGATCAAGAATGGGAGACTGGCCATGTTCTCCATGTTC
GGGTTCTTCGTTCAGGCCATTGTGACCGGAAAGGGACCCTTGGAGAACCTTGCTGACCAC
CTCGCCGATCCAGTCAACAACAACGCTTGGGCTTATGCAACAAACTTTGTTCCCGGAAAG
TGA
>13353-55_TRINITY_DN8656_c0_g1::13353-55_TRINITY_DN8656_c0_g1_i1::g.1954::m.1954 type:complete len:246 13353-55_TRINITY_DN8656_c0_g1_i1:785-48(-)
ATGGATAAAGATGATTTGGTTCAAAGGGCTAAGTTGGCCGAACAAGCTGAAAGGTATGAT
GACATGTCTCAGGCCATGAAACAAGTCACCGAGACAGGAGTTGAATTGAGCAATGAAGAG
AGGAACCTTTTATCCGTTGCCTACAAGAATGTTGTTGGTGCTCGCCGATCATCGTGGAGA
GTCATCTCAAGTATAGAACAAAAGACTGAGGGAAGTGAAAGAAAACAGCAGATGGCTCGA
GAATACCGAGGAAAAGTGGAGAAGGAATTGATAGAAATTTGCGACGAAGTCTTGGCTCTC
CTAGATAAATATTTAATAAGCAAGGCAAGTAATGCGGAGAGCAAAGTATTCTACTTAAAA
ATGAAAGGTGATTATTATCGGTATTTGGCAGAAGTAGCCACTGGAGATCAGAGAAACAAG
GTGGTGGAAGAATCTCAAAAAGCATACCAGGAAGCTTTTGATATAAGTAAGAGTAAAATG
CAACCAACACATCCCATTCGTCTGGGCCTTGCCCTTAACTTCTCCGTGTTTTACTACGAA
ATCCTCAATTCACCTGATAAGGCTTGTCAACTTGCGAAGCAGGCATTCGATGACGCCATT
GCCGAATTGGACACACTTAATGAAGACTCTTATAAAGATAGTACGCTCATAATGCAGCTC
CTCAGAGATAATCTTACGCTCTGGACATCAGATACACAAGGGGATGGAGATGAACAACAG
GAGGGTGAAGCCAATTGA
>13353-55_TRINITY_DN8628_c0_g1::13353-55_TRINITY_DN8628_c0_g1_i2::g.1956::m.1956 type:complete len:284 13353-55_TRINITY_DN8628_c0_g1_i2:39-890(+)
ATGAATTCAGCATCTTCTATATCTGCAAATGTTAATAACATTCCTGTGCTTAATGGCACA
AACTTCAAGAAATGGAAAGAGCACGTTATAATTGTGCTCGGGTGCATGGATTTAGACTTT
GCATTAAGGGAGGATCGCCCTTCAGATCTTACTAGTGCCAGCACTGCTGAGCAAAGGTCT
ACTATGGAAAAATGGGAGCGATCCAATCGCATGAGTCTAATGATTATGAAGCACTCAATT
CCAGAAGCAATAAGGGGTGCAATACCTGAGGAAACACAAGCCAAGGCATTCTTGGACCAA
ATAGCAAACCGATTCGCTGCAAACGAAAAGGTTGAGACAAGCACTATTCTTAGTAAGCTT
GTCTCTATGCGATATAAAGGGAAAGAGAATATCAGGGAGTACATTATGGAAATGTCTAAT
CTTGTGACGAGACTCAAGGCACTAAAGTTAGAGTTGTCGGAAGACATACTCGTGCACTTG
GTCTTGATCTCTCTGCCTACACAATTCAGTCCATTCAAAATCAGTTATAATACACAAAAA
GAAAAATGGACTTTGAATGAGCTTATTGCTCAATGTGTGCAAGAGGAAGAGAGATTGAAG
CAAGAAAAGATAGAAAGTGCTCACTTGGCTTCCACATCTCAGGGATTTGGTACCAACAAG
AAAAGAAAGAGGGACAATAAAGGAAAACAAACTGCAGTTTCTGGGACATCAAAGCAAAAG
GAGCAAAAGAAACAAGATAAGGAGATCACTTGTTTCTTTTGCAAGAAGGCTGGTCATATG
AAGAAGACATGTACCAAATACGCTGCTTGGCGTGAAAAGAAAGGGTTGCCTAAGGAGCCG
AATGCCAACTGA
>13353-55_TRINITY_DN7032_c0_g1::13353-55_TRINITY_DN7032_c0_g1_i1::g.1969::m.1969 type:complete len:117 13353-55_TRINITY_DN7032_c0_g1_i1:873-523(-)
ATGAAATGGCGATGCAGGATGTGCAAGCCCTGTTGGGTGCTGACCCGAATCATCGAGATG
CTTTGGAGATTGCCCGCAGGATTAGGACCGCCCTTGGGCCACGCCAAGAGGCTCAGCAGG
ACTTGCAGAGCCGCCCATCCCCGGCTGCCCTTGGGGCTTCAGCAGTTCGAGGAGCACCAA
TTGGTGGTCTTGGACCATGTTTACCAGCTCGGCCGGTGCAGAAAAAGGCAGTGCCGGCAG
CACAAGTGGGGTCAGTTGTGTCACCAAATAATAAGCCAGAGAAGGCTCAATCCAATTTTG
TTGCTGAATATGGTTCTGATACTAAGACCCAGCTTCCGAAACTTGTGTTGA
>13353-55_TRINITY_DN4747_c0_g1::13353-55_TRINITY_DN4747_c0_g1_i1::g.1989::m.1989 type:complete len:139 13353-55_TRINITY_DN4747_c0_g1_i1:464-48(-)
ATGACACTGCACATGAACACTACAGTACAGATGCACTGGCACACGAAAGATACACCAAAT
ACTGGAAAATCCCTTAATGCAACAAGAGGCATTACGAGACACGATAAAACAACCCACGAT
ACTGCCAACTTCTCTCCCCAACAATTGCTCTATAGCAGGCCCTTTTCCCTTTTTTTATTC
TTTTATACATTTACCAAGGAGAGCCAGTCCCGGCATCACATGGTTCACAGTTTACATAAA
AAGAATACACAACAGATCTTGTTGTTTACTTCTTCCTTCACATGCCATCTCTTTGTTCTA
GTCTTCAGCACTCAACCCACCGCCTCCTACAGCCCCCACCCAAGGGAAGAGCTTCTGTTG
TATAAAAACAAAGTGGGGTGTTTTTTTTGTTTTTGCCCCTTTAGGAAGCAATTTTAG
>13353-55_TRINITY_DN29162_c0_g1::13353-55_TRINITY_DN29162_c0_g1_i1::g.1993::m.1993 type:complete len:219 13353-55_TRINITY_DN29162_c0_g1_i1:1000-344(-)
ATGCAGCTAAGGGAGTCCATCCAAAAGACCAAGCGCTTCTTTCACATAACCCTCCAAAAT
CTCAAGGCCTTCCTCTTTAGAGGGTACCAAAAACTACCCAAAACCCCACCCTGCAACCCC
TTCTCTTGCAGCAGTTGCAAAAACCAGAAAAAACATCAGATAGATTATCTCTATGCAGAT
TTTTCTGATCAGTGGGAGTCAGACCAAGATAGGGATAAAAGCAGAAAGATGAAGGCTATA
ATGTCATCAAAAGAGCTGGTGAAGGAAGAAGACAATTGTAGTGGAAACTTTGTGAAGTTA
GCAAAGCAGAGTCCTGAGAATAACAAGCATGAAAAGGGAGGAAATGAGGAGATCAAGAAC
ATGGGAATCTCCCATCAAGGAAGAAGAGTACAGCCATCTTCTTATCTGGTTGCCAATGGA
GGGGGCTTTGCCTTATTACAGAAGATGAAAGAACTGGAGATGATGGATGCAGGTGATGTG
GATCATGCGTTGGACATAGAAGAGGTACTCCACCACTATTCTCGCCTTACATGCCCAATT
TATCTAGACATTGTTGACAGGTTTTTCATGGAGATGTATCGTGAATTCTTCCTTCCACGA
GCACCCTCTCTTCGCACTAACAGTTCAAGTAGGAGGCTTGGCCCACTGAAGTTGTAG
>13353-55_TRINITY_DN12495_c0_g1::13353-55_TRINITY_DN12495_c0_g1_i1::g.1995::m.1995 type:complete len:118 13353-55_TRINITY_DN12495_c0_g1_i1:474-121(-)
ATGGTGGTTTCTCAGAGATTTGATCTTTCACAGCTCAGATTTAGAGAGAGAAGAATGCAC
CCAAAACCCAAAATATACTGCAAACCCAAGAAAATTTTCTCTTTAATAACTCTCTTCTCT
CTCTTCTTTCTCTCTCTAAAAGTGTGGGCATTCGATCCATCTCTCAATTCAACAGATGCC
CTTCTCTCTCTCCCCACCATCCTTAGTTCAAAGATAGCCAAATTTTCATCTATTTCTCTC
TATTCCCTGTTCATTTTTCCTTTTTTTTCATCCATTTCTCTCACTTTTCCGTTCAAATTT
GATTGTTTTGACCCATTTCTCTTACTTTTCTGCCCATTTCTTTGGATTCCGTGA
>13353-33_TRINITY_DN15813_c0_g1::13353-33_TRINITY_DN15813_c0_g1_i2::g.2011::m.2011 type:complete len:100 13353-33_TRINITY_DN15813_c0_g1_i2:673-972(+)
ATGCATTTTGTGAATTTGTCTGGGACTGGATTCAGATTATATGACTCCCCACTAAAGTGG
CTTGTTGTCATGGACAATGGTGAGAGAAAAATGTTTGACAGTGGATTTTTAATTAAAATA
AAGCGGTTAGTTTCTAAGTGCATAGTGTATAAAGAAGAGGGAGAATCACTAGATCATTTA
TTCCTCTGCTATCAAGTGGATTTGAGTTTGTGGGCCTTCAACTTCTCTTTACTTGGCTGC
ACGGGGTTTTACCTCCAATCAGCTTTTGATTGGTTATTGGAGCTGGGTGCAAGAAAATAA
>13353-33_TRINITY_DN12240_c0_g1::13353-33_TRINITY_DN12240_c0_g1_i1::g.2013::m.2013 type:complete len:159 13353-33_TRINITY_DN12240_c0_g1_i1:707-231(-)
ATGAATGGGTATTCCAGAATCATCAATACTGGCCTGCAAAAATCAAGGTCCTCGGAATTT
TCAGGCCTGGTCTTCATCCCAAACCACACGGCCCCCAAGTCCCAACAGCCCACCCAAAAC
CCCGCCATGATCAACTGCAACACCCATGATTTGCATCAGAGCCAGGACCCTGAGGATGGG
GTTGGTGAGATATTTGGAGTGATTCTGGGGAGAAGGTACTCAGCCGCTTCTGCATCTTTT
CGTGGGCCGAGTGGCTGTGAGAAGCACAGTGAAGCAGCAGTACCAGCAGCAGCTGAGGGT
TGTGCTGTGAAGAGGGCATTTTCAATGAGGAGATCATCTTCAGTCTCAGACGGGTACTCA
AGGATTCATCATCAGTGTGGTTGTGATGATGGAGGAGGCTTGGGGGCACAGCAGAGAAGA
TCTAAGAAGAAGAAGAGCAAGATCCTTAAAGCCTGTAGGCGCCTCTTTGGATTTTAG
>13353-33_TRINITY_DN17002_c0_g1::13353-33_TRINITY_DN17002_c0_g1_i3::g.2015::m.2015 type:complete len:104 13353-33_TRINITY_DN17002_c0_g1_i3:890-579(-)
ATGTTGGAAGACTCCCACATGGGTTTTAATTTATTTTCCTGTCATCTCTGCCTGAAGTGT
TTGAAGCAGCTCTTCCACCACCCCCTTTTAGGTTTATATAAAAGAAGAATTTGGAGGAGG
GCGGGCGCATCACAGCTGAAGATTCTCATTCATTCACATACAGAAGAAGCATCTAGTGAT
CATGTAGCTTTGGCAGAGAGAGAGGGACCCACAATCAATTCAAAAATTGAAGATCCCAAA
AGCAGGGCAGCGAAGATCGCCAACCATAGGGGAGAGAGTGTAGTAGTAGTAGTAGATGCA
CAAAACCAATGA
>13353-33_TRINITY_DN17028_c0_g1::13353-33_TRINITY_DN17028_c0_g1_i1::g.2017::m.2017 type:complete len:230 13353-33_TRINITY_DN17028_c0_g1_i1:210-899(+)
ATGGCATCCTTATTTAGTTGTAAGTCATCTTCTAGTAAAGTTGTTGTAGATAGTGAAGAA
TATAGGGTCAGTGTTGAGAAGAATTTGCACAATTGGAACATCCCAAAAGAGAAAATCTAC
AAAACAGGATTCTTCAAATCCAACAAGTTAGTGAGAACTGAAAAACAAACAATGCCACTG
TCCACTGGAGATCAAATTATAAGATTACTTCCAGAAGAGCTTTTATACAGACTCCAAGAC
CACGATTGTTCCCTCCATGTAGGGTTGGTTCAACTAGCAGTTGGACCATTAACAAGGCAA
GGTATTAATGGAACCTCAGTTGTTTTATGTCTCCAAGATAATAGGCATAGCAAGTTTGAA
GACTCCTTGCTAGGAAAGCTTCAATTCAGTCTTTGTGATGGACCCATATATTTTAACTGC
TTCCCCAATTTTTTGGTGTCTCTAATGGATCCAAGTGTATTCGACTGCTTGAATTTAAGC
ATCAAAACAAATGGCTATAATATGGTACAAGGATCACTGCCGATAGCCCTTGAGTTCCGT
GTCGTTTACAAGCTAATGAAAAAAACCCCAGCTGTGCCAAAAGCCTTGGCAGAATACCCA
GGAGGAAGAGTCCTTTCAGAAGAAAAAATTGGAAGATCAAATGCTGTTTTTCCAGCATCA
GTCAAGTGGAGCGAAGTCGAAGATGCATAG
>13353-33_TRINITY_DN17016_c0_g1::13353-33_TRINITY_DN17016_c0_g1_i1::g.2021::m.2021 type:complete len:323 13353-33_TRINITY_DN17016_c0_g1_i1:306-1274(+)
ATGGCTGGAGTTTCTCAATTCAATCAAATTTTCTGCAAGACCTGCGCCGTGGCGGCACCT
CAGTTACAGTCTGGCGCTAAATTGGCTTTTTTTCCGGCCAATTCGGTGGGGGTGGTGGGG
AAGGCAGTGGGGAGAGTTAGGGTTTCGGCGGGGGAGGTGAATAGGGGAAGGCCGGTTGTT
TTGGTTCGGACGGCGTTGGATGATGAGTGGGGGCCGGAGAAGGTGGAGCCGGAGGGGGAA
GGGTCGACGGTGGCGGTGGTGGAGGAGGAGAAGTCGAAGGAGATTACTAGTTTGAAGAAG
GCGTTGGTGGATTCGTTTTACGGGACTGATCGGGGGTTGAAGGCGACGAGCGAGACTCGG
GCGGAGATTGTGGAGCTTATTACTCAATTGGAGGCGAAGAATCCGACTCCGGCGCCAACT
GAGGCGTTGACTCTGCTCAATGGGAAATGGATTCTAGCGTACACATCTTTTGCTGGTTTG
TTCCCCTTGTTGTCAAGGGGTACACTGCCACTGGTGAAGGTTGAGGAGATATCACAGACC
ATCGACTCGGAGAATTTCACAGTCCAGAATTCTGTCCAGTTTTCTGGGCCTCTGGCTACC
ACTTCCATCAGTACCAATGCTAAATTTGAAGTCAGAAGTCCCAAGCGTGTGCAGATCAAG
TTCCAAGAAGGCATCATTGGCACTCCACAGCTGACTGACTCCATCGAGTTACCAGAGAAT
GTGGAATTTCTGGGACAAAATATTGACTTGACGCCCTTCAAAGGCTTGATCACCTCAGTC
CAAGATACAGCTTCTTCTGTTGCCAAGACAATCTCCAGCCAACCACCATTGAAGTTCTCT
ATCCCAAACAGCAATGCTGAATCATGGCTGCTAACCACATACCTTGATGAAGATCTTCGA
ATCTCTAGGGGAGATGCTGGCAGTATCTTTGTGCTCATCAAGGAAGGCAGCTCCCTATTG
GTACCTTGA
>13353-33_TRINITY_DN17051_c0_g1::13353-33_TRINITY_DN17051_c0_g1_i1::g.2023::m.2023 type:complete len:112 13353-33_TRINITY_DN17051_c0_g1_i1:272-607(+)
ATGTCACTCTTTAGCCACCTTTGGGTAACATCCAGGGGCATAGTCTTCAGAAGGATTTTG
ACTGGGCTGCGATTATCTGCTCGGGCTGTGGATTCTGATCTTCAATGTCCAGGTTGGGCA
GTGGTGAATGATGAGATGATTTCTGATTCCGAGCATCTGCCCAGTATGTACAGTAACACA
GCCAATCGGTTCATAGGTCCCAGCGAAGGACAGAATATCAAAGGTGCCATAGAAGGCAGA
AGTATACAAACAGGTAGAGAGAAGAAAGAAATCGTACAAGCACACCAGGTCATACAAAAA
ATTATAGGAGGGAAGAAAATCCCAACCCCAACCTAG
>13353-33_TRINITY_DN13444_c0_g1::13353-33_TRINITY_DN13444_c0_g1_i1::g.2029::m.2029 type:complete len:106 13353-33_TRINITY_DN13444_c0_g1_i1:606-289(-)
ATGCTGACTTCAATGTTGGGAACAGTTGAATTATGGCTTGACAGGGTAACTTTTTGGAAG
ATGATATTGTTGAATGTGCTGTGTCATTTGAATGTGCCTGCATGCCTAACAGGATTTCTA
CATAATAATCTCGCTCATACCTCATATAATGCTTTCGCGAGAGGGGAGCTTTCCTGGGAG
GGGCAAATCCAAACTTTCTACATTATCAAGGATTGCTATTTGAATGTACTATTAGTACAT
TATCGCTGTTTCCCTTGTAATACACTTGATCTGAATGTGCTGTGTATATATACTACTTCC
TACACATGCAAATTTTGA
>13353-33_TRINITY_DN16686_c0_g1::13353-33_TRINITY_DN16686_c0_g1_i1::g.2034::m.2034 type:complete len:297 13353-33_TRINITY_DN16686_c0_g1_i1:136-1026(+)
ATGCTCACTGCTATTAACCTCACTTCTCCTACCTGCTGTAGCTTAATTCTCTTCTCTTCC
GCTTCCTCCAAATCCCCGTCGCCACCACGAGCTCGCGTCTCCGCTCTCTGCCGTTCCTCT
CTCTCCGTTGCAGATATGGACAGTGGTGCAGGTCCAAGTCTGTTTCCATTGCATCGTTGC
AAAACTCTTCACCTGGTTGATAATCTGCGTAAACATGTTCATGCATGTGGGCTCGCTAAG
AGGATTGAATTAGTTATTACATCTCCTTTGTTGAGGACCATGCAGACAGCTGTTGGAGTA
TTTGGTGGTGAGGGCTACAAAGATAGGATGGATGTGCTGCCACTGATGGTGGCAAATGCA
GGGGAATGTAACCGATCTGCAATTTCAAGTTTGGACTCCCCCCCATTCCTTGCAGTAGAA
CTTTGTCGCGAACATTTGGGAGTTCATCCTTGTGATAAGAGGAGAAGCATCAGCGACTAT
CAGTTTCTTTTCCCTGCCATTGATTTTTCACTGATAGAAAGTGACGAGGACATATTGTGG
AAGGCCAATGTTAGAGAAACCAATGAAGAAGTTGCGGCTAGGGGATTGAAGTTCATGAAT
TGGTTGTGGACACGGAAAGAAAAGGAAATAGCAATTGTCACCCATAGTGGATTCTTGTTT
CATACACTAAATGCATTTGGAAATGACTGTCACCCTCTGGTGAAAACCGAAATATGCAAG
CACTTTGCAAATTGTGAACTCCGATCGATGATCATTGTGGACAGAAGTATGGCAGGGTCA
GATTCATCAACAACTAATTATCCCGGAAAAATTCCTCCTGGGCTTGACCTCCCTAGTGAT
ATTGCTGATGGAAAGCTTGAAAACGAAGCACGTAATTCTGGATTGACATAG
>13353-33_TRINITY_DN16689_c0_g1::13353-33_TRINITY_DN16689_c0_g1_i6::g.2037::m.2037 type:complete len:137 13353-33_TRINITY_DN16689_c0_g1_i6:230-640(+)
ATGCTGACAAAACAACCCATTTCCGGCACCGATAACTTCGGATTCCGGCGAAATTACCGC
CCACACTGTAATAAGAAAGTGATAGTTGCCTCTGTTTTCGTCTTTGATCCCCTCTGTTTT
TTCTCTAATCTTAAAGAAAACTCAAGCGTCCTCTGCTTTGATCACCACTCAAGAAACAAA
GCACCTACACAAGCAAGTCACAACGATTCAGGATTCAAAGCTTCCAAGAAAATCAAGCAA
ACCCACAAACCAAAACCCAAGAAATTCAAAGAAAACCCCGCAATTCACGCGATATATGGA
CGAAAACCCCCCAGAATTCAAAGAGAAATTTGGGTTTTTTATTTTTTATTTTTCCCCTCC
TTTTCAACAGAACCCATGGTTTCCGGGAAAAGGATTGTTAGCACCCTGTAG
>13353-33_TRINITY_DN16670_c0_g1::13353-33_TRINITY_DN16670_c0_g1_i3::g.2038::m.2038 type:complete len:147 13353-33_TRINITY_DN16670_c0_g1_i3:787-347(-)
ATGACTTCTATTCATGCCTACACCAGTATAACAATCAATTATCCCCGTTCAAATTTATTT
TCAATGTGTAATGCTGGGACGATCACAACGAGGTCTCTTAAACTCACATGCTATCAACTT
CGCCAACCAGAAATGGCCTTAGGGACAAGTGTGATAGTATTTGAGGATGTTTCCAACCTG
CATCAGGAAGGTAACAGTATTGATACACAATTCCAGTGTTACACCAATACAGACAGAAAC
AGAGACACAGAAAATTCCATTGACACCAACATAAACAAACAGAAACAGACAAAAGCAGAG
AGAGAGAGAGAGAGAGTTGCAAATACTTGGTTTACAAATGGTTTCAGAAAAAGAATAGAG
CAACTACTTGAGAAAAGAGCTCCACCAAACAATATTCCCTCTCTGAATTCCCACGTCCAT
TCCCATTCCCATTGTGAGTGA
>13353-33_TRINITY_DN16670_c0_g1::13353-33_TRINITY_DN16670_c0_g1_i4::g.2039::m.2039 type:complete len:117 13353-33_TRINITY_DN16670_c0_g1_i4:697-347(-)
ATGACTTCTATTCATGCATGCTATCAACTTCGCCAACCAGAAATGGCCTTAGGGACAAGT
GTGATAGTATTTGAGGATGTTTCCAACCTGCATCAGGAAGGTAACAGTATTGATACACAA
TTCCAGTGTTACACCAATACAGACAGAAACAGAGACACAGAAAATTCCATTGACACCAAC
ATAAACAAACAGAAACAGACAAAAGCAGAGAGAGAGAGAGAGAGAGTTGCAAATACTTGG
TTTACAAATGGTTTCAGAAAAAGAATAGAGCAACTACTTGAGAAAAGAGCTCCACCAAAC
AATATTCCCTCTCTGAATTCCCACGTCCATTCCCATTCCCATTGTGAGTGA
>13353-33_TRINITY_DN28375_c0_g1::13353-33_TRINITY_DN28375_c0_g1_i1::g.2048::m.2048 type:complete len:108 13353-33_TRINITY_DN28375_c0_g1_i1:756-433(-)
ATGCCTTTCATTATAAACAATACCATTAGAGCCAAGGGTAATTGGATGATCACAGCAGTG
AACTTTAATAAAATGGTACATCATTGGGGGAACATTGTATCTCCCACTTCCTATCCTTCC
TCCTTCCACAGTTTATGGCACCCAAAATTATTGACTCAAAATTACAATATCATCAATAGT
ACTCGTCTCAAATGTATCTTCCTTTCCCTTTTCTTCAAAAAATTGGAACGGACCACACCA
TTACAGACTCTTCAAGAGGAACTCCATCACCCTACTCCATTTTTCCCAAAGATAATAATG
AATTCAAGGAAATCAACCCAATAG
>13353-33_TRINITY_DN4097_c0_g1::13353-33_TRINITY_DN4097_c0_g1_i1::g.2051::m.2051 type:complete len:123 13353-33_TRINITY_DN4097_c0_g1_i1:474-106(-)
ATGTTCAGGAAGGATCAGCACTCATCTCCCAAGGCTCCACAAACATTCAAGAAGGAACTG
CCCTTGTTTCCCGAGGCTATGATGCAAGGCAGAAGAAAGGAAGACCATGGTGTGATCATT
GCCGCAGACCAGGTCACACCAAAGAAACATGTTGGAAAATACACGGGAAGCCCACTGACT
GGAAGTCAAACAAGGAGAAGGAGTCACGAGCATTTGTGGCAGATCCTGAAGGGAAAGAAA
GAAGTACCAATGATTCTACTCTCTTTAGCAAAGAACAAGTGGATTGGCTGCAAAAGATGT
TTAGCCAAGGATCATCCACTAACCCCGTTATCTCAACCGGATCCGCTGCTCAGAGAGGTA
ACTTCCTAA
>13353-33_TRINITY_DN4323_c0_g1::13353-33_TRINITY_DN4323_c0_g1_i1::g.2052::m.2052 type:complete len:111 13353-33_TRINITY_DN4323_c0_g1_i1:381-49(-)
ATGTTTGACGCCAAAAATTGCGACGCCAGCTTTCTATTCATTGGGCAGTTTCTCCCCTAC
ACGCCTATTATTCCCTATTTTTCTCTTGTTTTCCCTTACAAGCAAAGTCGAAAACGGGTT
TCCCTTCAGATCTTTTGCCACCCTGTCCACGTTGAAGCGTTGATAGGCTGGCAGTTGAGC
CTCTATTGGGTTCATATCCACGGAGCTAGGTTTTGCAATGGGGCTTTTTGCGTAACCCGG
CCCGCCGCACATCTATTGGGTCAGGTACTTCACTGGGATTCCGAAGCAAGGATTGAAATG
TTGAAAATTTTCGGCGAGCTTATCGGTCGATAG
>13353-33_TRINITY_DN19576_c0_g1::13353-33_TRINITY_DN19576_c0_g1_i1::g.2056::m.2056 type:complete len:105 13353-33_TRINITY_DN19576_c0_g1_i1:383-69(-)
ATGCCTAATGCCTATTATCTAGTGCTAGAAGCTTCGCCAGAAGCAAGCAAGACGAGGTCG
CTCTGCTTCGTAGACAAGGCTCGTTCCGTACTTGACTTACGAGCTCGTGTAGTACTCGCC
CCTCTCTCTAAAGGGGCTTATGCACTCCACTCGCTGTCTACTAAACGAGCGTTAGAGCGA
GCGAGCGAAGCCTTCAATTTAGTGGCTTCCCCCCTTTTCCCTCACCCTACTCTTTCATTT
CCGCTTAAGCTTCCCCGGTTTGGTTGGTTTGGGGGATTAATTGATTGGATACCCAAGAAC
CATAATCTTTCCTAG
>13353-33_TRINITY_DN13285_c0_g1::13353-33_TRINITY_DN13285_c0_g1_i1::g.2064::m.2064 type:complete len:148 13353-33_TRINITY_DN13285_c0_g1_i1:444-1(-)
ATGCCAACCAAAACATACCTAATAACAAAATTTTTACATTACAAAACAAATCCCACCATA
ATACCCGGTTACAATTTTACACTAAACCAACATCCTGACCAAAAAGAACCCGACTGCCGG
GTTAACAAATACAGATACAATAACCCCATCCCAACAATATCTTCACTCTTCATCTTCATC
TTCATCTCCTCTTTTGTTCTACTAGTTTTTCTTTCAGAAATAAATTTACCTGGTGTTTGT
TGCAATATGAGACCTCAGTCCATGCCTTTACTGTTTCTCTCAGTCTTAGTGTTCTGGGCT
GAACAAGGATTTACCAAAATTTTCCGACCCACCAGTTTGTGCGGTTTGACTGCAGTTGAT
GTCAGGCTCCTGCTCCTGCTCCATTGCTTAGCTGAAGAGTCATTTTTATGTTCATGGCAG
CTAATTCTGCAGCCAACAATCTAA
>13353-33_TRINITY_DN10975_c0_g1::13353-33_TRINITY_DN10975_c0_g1_i1::g.2070::m.2070 type:complete len:103 13353-33_TRINITY_DN10975_c0_g1_i1:516-208(-)
ATGGAAGAAGCCAATGCGCTTGTTTGGATGAAAGGAGAAATGCTAAAATGCTCTAAGAAA
TTCACATATTCCACTTTAATTTGCTATGACTTGAAAATTTTCTCCGTATTTCTCCTAAAA
TGCTGTAAGCAGTTAACATATTCGACTTTAGTTTGGTATGATTTGAAAATTTTCTGTATT
CTCTTTTCAAACTTGTGTGTAGTAGCTCCATTTGGTAGATCTCTTTCTATTCAACCCCCC
CCCCCCCAGTCTAGCTGTCGATTTAGTACCATGGACCATGGTAGGAATCATAATCTGCTA
TTGTTATAA
>13353-33_TRINITY_DN16325_c0_g1::13353-33_TRINITY_DN16325_c0_g1_i2::g.2075::m.2075 type:complete len:130 13353-33_TRINITY_DN16325_c0_g1_i2:927-1316(+)
ATGAGGAAGATATGGCCTTCGCAAGACAACTGCATCCAGCTGAAGGACAAATTCGCATCT
TGCGAATTTAAAACTCCAATGTGCGAAAGTGATTTTGCTACTTGCGAACTTGGAGCTCAA
CGTGCGAAAATGAATTCCAAGTTGAGAAATCAACTTGTGAGATTTTCGCAAGTCACCATG
CAACGTGCGAAATCTACATGCGAACTGGGATATTTGTGCACCGACTCTTTTAGATCTTTT
CTTCAGATATTTTTGTATAATTTCCATTTTCTCCTTGTATTCAACCACTCATGTAATTCC
TTAGCTAGGAAGTATCCAAGGAAGGGTAAATTACCTTCCTATATAAACTCCCTTGCATCC
ACTGTAAAAGGAGGAGGACCATATATGTAA
>13353-33_TRINITY_DN16325_c0_g1::13353-33_TRINITY_DN16325_c0_g1_i4::g.2076::m.2076 type:complete len:102 13353-33_TRINITY_DN16325_c0_g1_i4:895-1200(+)
ATGCTTCAAACGGTGCACGATTCGGAGTTGAAACGAAGGAGTTACAGCCATTGCAAGCAG
ATCACTCCAAAGTGTTGCGAAATCAGCCTTTTGTTGCGAGAATTTCGCAGCCTTTTTGTA
CAGTGCTATGGAATTCCTCCTGAAGCTACCCGATACATGCCGCAAGCTGGAACGCTGAGA
ACCTCAAGGTGGAAGCCAATTTCGCAGCCCTGCGAGTTTAACTTGTTGTTGCGAAAATAT
TTCGCAGCCCTCTTGAGTGTCTGCGAAATCTCGCAGACACCATTTTCACCTGCGAAATGT
CCTTAG
>13353-33_TRINITY_DN16207_c0_g1::13353-33_TRINITY_DN16207_c0_g1_i1::g.2085::m.2085 type:complete len:102 13353-33_TRINITY_DN16207_c0_g1_i1:121-426(+)
ATGGCATCAATTCATACAGATACGAACCCAAAGAAAGAAAAAGAAAAAAAAAAAGGAAAA
AAGAAAAAAAAAGAAGCTTTTCAGGGGTATGATGTTGGATTGGATGGTGTTCCTGTGGGT
TTATTCTTGTTCTGTATAGATTTATATGTGTCTAAGAGTAATCCAAATTTTGATGTAATG
TTCTTGTATGATTATTTTCCATATGTAAAGGTTGCGTGTCTATGTTTTTTACATGTTTAC
TCAACTAATTTGATCACATGGGAAATGGTGGTAGATTGGTCTTATTCAGATAAATTTTCT
CCTTAA
>13353-33_TRINITY_DN16284_c0_g1::13353-33_TRINITY_DN16284_c0_g1_i1::g.2086::m.2086 type:complete len:117 13353-33_TRINITY_DN16284_c0_g1_i1:187-537(+)
ATGAAGATTGAGGAAGAAATTAATTATGATGAGAAAGATAAACAGAAGAAGATGGTGAAT
ACACGACAGCCTGTGGCTTGGTTAAAGCTCACCGAATCTTCATTGACTGTCTCCTGCTCC
GCATTTGCAGAAACTATGGTAGAATTACATATATTTACAATCAGAATTATATCAATTCTG
CTGTCTGTTGGTGCTGCTGCATTGTCTTCTAATTCATCTGTACCTCAGCAGCCTACAAAT
CAATGCCCCAGAAAAATTCACTCTTATATTTTGAACAAGCCGCAGGACCAAACAAGCTAC
AGAACCCAGATCAAAAATGGGCCATGCCAGAGAAAAGCAAACTCTTCATAA
>13353-33_TRINITY_DN16257_c0_g1::13353-33_TRINITY_DN16257_c0_g1_i2::g.2087::m.2087 type:complete len:117 13353-33_TRINITY_DN16257_c0_g1_i2:404-54(-)
ATGTGTCGTTCTTTTTCTTTTTGCAGCATCATCGCCGCGATTACTTGGATGATTACCATG
ATGAACTCTGATGATCATGCCCAAACACGAGCCTTTTTGAGATTTGCTCCCCCACAATCT
TCCCCTTCCAGCCTCAAGGTCAGAATAACGATGCCAAATCAGCATCATTTTACCAGTTGG
CAGTATGTTTTGACACCATTGTTGGTATCATTATATCATTCCTGGAAGTATTTCTTGGAT
GTCAATCTGTTGTTCTATGCATTTAACTTTCTATGTAACTACTGCTCTACAAATAATGTT
ATTTCCCCAATATACTTATCCAAAACAAGAAACAAAAATTATCCAAGTTAA
>13353-33_TRINITY_DN17133_c1_g1::13353-33_TRINITY_DN17133_c1_g1_i1::g.2091::m.2091 type:complete len:129 13353-33_TRINITY_DN17133_c1_g1_i1:139-525(+)
ATGGAAGTATATCTTGTGAAAAGCTGTATCAGAGGTTCTGCCCCCATAACTGCCCTACTC
ACTTTTTGCCATCTGGGGGATAGTCAACATTTGATCCTCCTCTCCAACTCCCCCCACTCA
GAAAGTACCTACATGATACTATTGGATTCATTGCCTTTTTCTCCTTTCTGTACAATCTTT
AGTCTTTGCCTTCTTAGGAGAGGGCAGGGCCAACATCCTGTCCAGTGCCATACTGCATTT
CCCACTCACATACATAGATACATATATATATACATATATATATATATATATATATATATA
TATATATGTATATATATATGTATCTATGTATGTGAGTGGGAAATGCAGTATGGCACTGGA
CAGGATGTTGGCCCTGCCCTCTCCTAA
>13353-33_TRINITY_DN17161_c0_g1::13353-33_TRINITY_DN17161_c0_g1_i1::g.2092::m.2092 type:complete len:341 13353-33_TRINITY_DN17161_c0_g1_i1:625-1647(+)
ATGCCAGGGTTTAGCAGGCAATTCTTGATGGATCAAGATATGATGAATAAGAAACCGAAC
ACAAAGAAACCTAGCATGTTAGAGGTTTCACAGCCGATGAGGAGAGTTCGAGTCACTTAC
TGTGATCCCGATGCCACCGATTCTTCCAGTGAAGATGAAGAATACAATGGCAAGAAGAAG
CAATTGCTGAGATCCAAACGCACTGTCAAGGAGTTGTTTGTTAATGGAATTCCATATGAA
TCATCAGCAGAGACTTCTCCCCATATCAGTAATAATGGGGGCAAACTTAGCACCAAGTTT
GACAGCAAAATTCAGAAAACCCCAAGATCATCCTCTATTTATAAAGGAGTTCGGCGCAGG
AAGTGGGGAAAATATGCAGCAGAGATCAGAGACCCAATTCGAGGGGTTAGAATGTGGCTT
GGTACTTATAATACTGCAGAAGAAGCTGCCAAAGCTTATCAAACGAAGAAGCTCGAGTTT
GATACCATTCTTGGATCGGAGAAGCTTAAGAATAAGCATTCATCACCTTCAAGTTCAGCT
GTTACATGCTCTTCAAGGCAGAAGCCATCTTCCACAGAGGAGACCAATGGCTTATTTTCC
CATCCCTCTCCATCATCTGTCCTGGAGATCTCCCGATCGGCTTCAATTGGCTCTGGCAAT
TCAGTTAAAGAAGATGACAATGCAATGAGAAACGACAAAGAAGAGCAACCTATTTCGTCT
TTGACTGGCCCTGCCAGTTCAATCACAGAAGACAATGCCATGGAAGAAGACAAGGTTCCT
GCTGCATCCCTCTTGGAAGAGCCCTTGTTTTTCCCACCATTCAATCAAGAGCTTAACTTG
GGTTTTGACGACAACTCTTTATTTGGGAACAACTTTGAAGAATTTTTCGATGATCTCGAC
ATGGAGGGTCTTCCAATGTGCGGTTTTGAAGATGGCGCAACAAATGGCCTTCCCAACTTC
GACTTTGAGCTGGACAAGGAATTCGCATGGGTTGATGAAACCTTAAATATAGCCTGCCTC
TAA
>13353-33_TRINITY_DN17132_c0_g1::13353-33_TRINITY_DN17132_c0_g1_i1::g.2095::m.2095 type:complete len:341 13353-33_TRINITY_DN17132_c0_g1_i1:221-1243(+)
ATGGCAACAGCAGTTGAAGTCTCAGCACTCCAACTCATCAGGCAACACCTCCTAGGGGAG
TTGTCTCCAAAGAACATCGTCGTCACTGACCTTACAGTCGGTGAAGAATGGAGCAATGGA
TTAAATTCTGAGGTTTCGACCTCTCAATCTGATTCCTTCTGTTCTCAGGCTGCTAGTTGT
GACTCTCCTGTCACAATCTCCGAGTTGTTCGGCAGCACGGATCTCAGCGCTGATTTCTTC
GGCTTCGTCCCCAGCTCCACCTCTGAGCAGTCTCAAAGTAATTTCTTCGAGTTCGAAACC
AAACCTCAAATCATCGATCTAACATCGCCGAAAGGGCTGAACTCGAGTCATTTTTTTGAA
TTTGAAACAAAACCTCAAATAAAAGATACGACGAAAACAAAATCGCTAGATTCGAGCTCT
CAATCGACTGGTAAAGATCGAAAACCGTCGTTGAAGATCTCGGTCCCACGGCCGACCAAG
GAAATTGAATGGTTGGAGTTCGCTGAGCCGAAACAGGCGGCCACAGTAGAACCGGCGCAG
AATATTTCCCATCCTGAGGAGAAGAAGCACTACAGAGGAGTCCGACAGAGGCCGTGGGGA
AAATTCGCCGCGGAGATCCGAGATCCTAAGCGTCGCGGGTCTAGGGTTTGGCTTGGCACC
TACGAAACCGCCATTGAAGCGGCCAAAGCGTACGACAGAGCAGCGTTTCAGATGCGTGGA
AGCAAAGCGATCCTCAACTTTCCTCTTGAAGCCGGAAAATCTGCCGAGACCAGCACCGAT
TACGGCCGGAAAAGGTGCAGAGAAGCCGAAACGGAGGTAACGGAAGTGGAAGCGAACCCG
CCGGCGAAGAAGGAGAAGTTGCCGGAAGCTGACACCATCACACGTGTGCAAAATGATACT
CCGTTAACGCCGTCATTTTGGGACTTCGACCTGGATTCCGTAGGCTGTTTATTTAACGTC
CCTCCCATGTCGCCGTTATCTCCCCATCCGAAGTTCGGTTTTCCTCAGCTTATGGTCATA
TAA
>13353-33_TRINITY_DN17122_c0_g1::13353-33_TRINITY_DN17122_c0_g1_i2::g.2096::m.2096 type:complete len:413 13353-33_TRINITY_DN17122_c0_g1_i2:2267-3505(+)
ATGGTATTCTCATTCTTTGTTGCTATCAATGCAGGTCCGGAAAAAAGGGGCCACATCGTG
GACTGGGTAGAAAAGGCGTCTTTTGTCTGTCTCAATAAATTATTTGAGATAGACGCCAAG
GAGAGGCACTACAAGACGCTGCTTTCCGCGCGGAATCTAATGGCGGTCGTCCGGGAGTCC
CAGGAGTATGTCGTCAATATTCTTCCCAGGAAGATGCCAAAGGAGGTAGTACCTGGGGAG
CATTATACTGTGAAGGATCTTCCTATCTATCAGGAGGTGAAAAGGGCTGATGCTGAGAAA
CGCCGAGCCCTCCTCGATGATAGGGAGAAGAGAAAAAACGAGGGGACTCTCCGGAAGGCT
CCCGGACAGAAACGCAGCACATCCTCTCCTCCAAAGAAAGCTCCAGCGAAAAAGAGGAAG
CTGGTGAAGAATGGGAAGGGAGTGAAGGAGCCCACTCCTCCCAAGGAATTTGTTCCTTCG
CCTATTACTCATGCGGCGGAGGTAATAATAGAGGAGCCAGTGAACCCTGCCCCCTACTCT
ATTTCAAGTGGCCCCGGACACGTCGCGGGGCTGAACCATTCGGGGCCATCCATGCCAGTG
GCTGCCCGCCTGGCTATTTTGGCTGAGGAAGCTGCGTCCACAAACATTCCCGGCTCCCCC
CATCCGGATGCTGATGCAGCTGAGGCCGTTTGTGCGACCCCAATGGAGGAAGCAGGGGCA
GAAAGTCAGAGTCAGCCCTCTGACGATCCGGACCGTCTGGCTCTTGTTCTGGTGAAGGGG
CCACCTTCAAAGAGGCCTCGCTCGGCGCACAATCTGAGATCAGGACTCATCGGGCGGCTT
CAAGATCGTCAGCAAGAGATTGAAGTTAGTTGTTCATCCGCTCACAACGCTCATCCGGAG
GGGGGCGAAGTAGAGATGGCAACTGAGACTCCAGCTGCCCCGGTGATGGTCCCGGATGAG
GTTGCACCCGGGGAGACCCATCCGGCCGTAAATGTTGAGGCCCCGAATCCAGAACAAGAG
TCGCCTTCTGTCGCCTCATCAGGTGGGGATCTTGTTAATGACGCGGCTTGCACCTCCGCT
AGCCCTTTTAGCTACGTGGAGTTGGAAGATAAGTTGAAACAGATTCCACCCGGCTCGACT
GCTATCGTACCTTCAGCCAAGATGTTCGAGATGGTGGAAACGGTATACTGTTTTTTGTGC
TTCTTGATTCTTTGTCATTCTGATATGTTTGTAGTGTGA
>13353-33_TRINITY_DN17135_c0_g1::13353-33_TRINITY_DN17135_c0_g1_i1::g.2100::m.2100 type:complete len:263 13353-33_TRINITY_DN17135_c0_g1_i1:261-1049(+)
ATGTATCCAGGAGCTTATACTGCAGAAGTTACTTGCCTGTCTCCTAAAGCAACAGAGAAG
GATGTTTATGATTTTTTCATTCACTGTGGGATGATTGAGCACCTTGAAATTATCAGGTCA
GGCGAATGTGCTCGTACTGCCTATGTGACATTTAGAGATTTCTATGCTCTTGAAACTGCT
GTCTTGCTCAGTGGAGCCACAATTGTAGATCAACGAGCGTGCATATCAGGCTGGGGAATA
TACGCAGATGAATCTGATCCTTGGAGTAATTCTTCCTGGAACTATGAAAGTAACTCTATG
GCCACCACCCCCAGAGAAGCAGTAACTGTGGCACAGGAAGTGGTCACAACCATGATCGCT
AAGGGGTATGTTTTGGGCAAAGATGCACTAATCAAGGCCAAAGCTTTTGATGAGGCCCAT
GGAGTCTCTGCTGCTGCAGCAGCCAAGATTGCTGAGCTTAGCAAGAGAATTGGACTAACT
GATAAGATATATGCTGGCGTGGAAGCTGTTCGATCTGTGGATGAAAAGTACCATGTTTCA
GAGTTTAGTAAATCAGCTGCAAATAAGATTTATGGAGGTGTAGAAGCCGCTCGGGCTGTG
GAAGATAGGTACCAGCTTTTGGAGTTCACCAAATCAGCTGCAGTGGGTACTGGGAAAACA
ACTGTTGCAGCTGCAAATGCCTTTGTTAACAGCAGCTACTTTGCCAAGGGAGCTCTTTGG
GTTTCAGGCATTCTCACTCGTGCAGCAAACGCAGCAGCTGATTTGGGCAATAAGGGTAAC
AAAATGTAA
>13353-33_TRINITY_DN17166_c0_g1::13353-33_TRINITY_DN17166_c0_g1_i1::g.2102::m.2102 type:complete len:311 13353-33_TRINITY_DN17166_c0_g1_i1:305-1237(+)
ATGGGTCGACACTCGCTTCGTAGTAAAGCAGTCCACTTTGTTTCTGATCTCACCACTGGC
CTTCTCAATCCTATTTCTGACAAATCTTCAAAGCCTCCTGATGGTGTGATTGAGCCAAAA
AGAAGTCAACAGGAGACGATTGCAGAAGAGGGTAATGAGGATTTGGTTGATGGACCTGAT
ACATCTTCTTTTTCTGCGTTCCTTTATTCCCTATTGTCTTCAGAGCCTGGTTCAAACTCT
GAAGGGCATACTGAGCATGAAAGGGAAGTGGGTGAAGTACCATCTAACACTGCAATGAGA
GAAAGTGGTGCAAAGAAAAGCTTATTTTCAAAGGGGAAACAAACCCTGGGGAAAGTTATG
TACCAAGCTGTGAGAATTGGTGGATTTAGAAATCAAGGATCAGATCGCAGGGGTAAATGT
GATACAATAACTGATGATGGAAATGGCTCTAAACTTGATGGAGTTGAATTGGGGCCTATG
CAGACTACAAATGAGCATGTGCTTTGTATGGACCTACCAGAAATTTCAGAGCCTTCATTT
CTTCTTTCGGAGAGAACAAGAGGTGCTCTTTATGTTTCACTTCCAGCCATTATTCAGGAC
AGAAAATGGGTATTGCTGTACAGTACATGGAGACATGGGATATCACTTTCAACCCTTTAC
AGAAGAAGCATGCTTTGGCCTGGCCTCAGTTTGCTGGTTGTTGGGGACTCTAAAGGTGCA
GTATTTGGCGGCTTAGTTGAGGCACCTTTAAGACCAAACAACAAGAAAAAATATCAGGGC
ACAAAGGATACATTTGTTTTCACAAATATACCTGGTCATCCTGTCATATTTCGCCCTACT
GGGGTAAACCGCTACTTCACTTTGTGCTCCACTGAATTCCTAGCACTGGGCGGGGGTGGC
CACTTTGCCCTTTATTTGGATGGTGATCTGTGA
>13353-33_TRINITY_DN7653_c0_g1::13353-33_TRINITY_DN7653_c0_g1_i1::g.2118::m.2118 type:complete len:138 13353-33_TRINITY_DN7653_c0_g1_i1:866-453(-)
ATGTTGAATAGGTGCTACTTGTGTAACGAGAAAGAGGAAACCAGTGATCATTTAATCTTG
TTTTACAAAAAGGCTACAATGCTTTGGAGTTTGATTTTCTCCCTTATTGGTGTGCAGTGT
GTTTTGCATTCTTCGATTAAAAGAAATTTGCTTGATTGGCATGATGCCTTTGTGGGTAAG
AGAAGGGAGAAGGCTTGGAGGGCTGCCCCTTTATGCTTAATGTGGACTTTATTGATGAAA
AACATACAAAGCAATGTTCTTAAAATATACATTAAAGGAAATATTTCTATCTTGAAATAC
AATCCTTTTCAGCAAAGGTGCAGCATGTGGTTGAAACAGAAGTATGGAACCCTTATTTGG
TACAATGCCAATCTCATATCCAAGTCCAGGTACAAGAAGCTGCAAAAATTTTAA
>13353-33_TRINITY_DN7637_c0_g1::13353-33_TRINITY_DN7637_c0_g1_i1::g.2119::m.2119 type:complete len:108 13353-33_TRINITY_DN7637_c0_g1_i1:40-363(+)
ATGCTTTCCAAGTTGGAAAACACATTTAGCAAGGCCAATTCACCAATGGACCCAGCCACG
TTGTTGTGTTCAAGTTGCCCAAGAACCCAAAATTTTAGCGCGCAGGCCATACCAAACCAG
ACTCACTGCATCATTTTCCAAACCATAATACTGCAAGAAAGAATGTCCTCTATAATTACA
GAACTCTCCTGTAGATATTACCAACCAAGACCAATTCTAACCCTTAACAAACAGCATACA
GAATACAACTGCAAATTCTCCCTTTCCTTTTGGTTCTGGTCCATAAGAAAGATAGAAGAG
AATGAGTGGACAGCCGATAAATAA
>13353-33_TRINITY_DN7639_c0_g1::13353-33_TRINITY_DN7639_c0_g1_i1::g.2120::m.2120 type:complete len:100 13353-33_TRINITY_DN7639_c0_g1_i1:68-367(+)
ATGAACCATTACTGTACACATGGGAAGACAATACACTTGTATTCTCTTCTCTCTGATCTC
GAGAATCTAGTAATAGACGTTGTATGTATCTGCCTTGTGAAGGAGAATCCAAGAACCGCC
CCTTTCCTTCAAGGGGCGAAAGAGAATCCAAAATCTTCATACTATGAGTCAAATTCTTCA
ATCTTCTCTACCTCTGTTATTTACATTGATGAACATGCTATCACTAACTTCTGCTCCCAA
ATCCATCTTCTAAGTTCGATGTTTCAACAGCTTTATAATGATCCGATGCACAAGATCTGA
>13353-33_TRINITY_DN18473_c0_g1::13353-33_TRINITY_DN18473_c0_g1_i1::g.2127::m.2127 type:complete len:112 13353-33_TRINITY_DN18473_c0_g1_i1:10-345(+)
ATGCCAAGATGGAGTATGATGAGTCTGGGCCATCAATCGTGCATAGGAAATGTTTCTAAT
TGTTCAAGAATAGGATCATGGAAGAAAGGAAGCACTGCACTATTTCTTGGAGAGAAATGC
AGCTTTACAACCTTTGGTTCTAGCTTGTTTTCTTTTTATGTGTACTTGTGTCAAGGTGAC
GACCTTGACTGGGCTGAGGTGTTGATTACGGAAACAGTCCCGATTCTTTCATTATTATTT
GTTTTTGAAATTTTCAACTGTTGCCATGCAATTTCTTTTGCAGCTTGTGAATCCCAGTGT
TACTTTCCTTTAGGGGTGAGGTGTGGTGGAAAATAG
>13353-33_TRINITY_DN13006_c0_g1::13353-33_TRINITY_DN13006_c0_g1_i1::g.2129::m.2129 type:complete len:115 13353-33_TRINITY_DN13006_c0_g1_i1:73-417(+)
ATGGATTCTATGGGCATTTCCGCCAGAAACGAATCTACCACTTTGCTGAAGAATCTGGTC
AATTCCAAATCTAGGAGTCATGCTGGTCAAGTTTATGGCATCATAAAGGATTTTTTTCTT
AAGGTAAGGGAAGCCATCAAGAAACATTCACATGGGGTTAATCGGGTTTTACCATTGCCT
GAGGAAGAGAACGTGGACTCAAATTCAAATGACTCGTCAAGGGTGCTTACCAGTCTTCCT
AAGGCAAACATTGCTGGCAAATGCTCCAAGATTCGTCTGAAGCTTCATCTGCCTTATGGC
TTCTTTAAGGTATTCAAATTTAATTTAATTTCACGCCTTATCTAG
>13353-33_TRINITY_DN17850_c0_g1::13353-33_TRINITY_DN17850_c0_g1_i1::g.2135::m.2135 type:complete len:102 13353-33_TRINITY_DN17850_c0_g1_i1:59-364(+)
ATGCCTCGAATTAAATCAACAGTGTTGACCTTCTCATTATTGATCATGTCACACAGGTCA
AGGTTCAAGGCCCAATCAGGCTCATCTAGGGTTTCAGCAGTAGCTTCATCCACAATCTTC
TCAGCCTGGTTTGGACCTTGGAAAAGCTCCTTCATCTTGAAGCTCATTGAGCTCATTCCT
TCACTCATCTTTCGACCAACCTCAACCCCTCCGATCCTGAGGCGCTCCCCCAACGCACTC
ACTTTCTCCATCAAATTGTCACTCATCTTCTTCAAAGCCCTAGTTCCAAATCCTCAAACC
TTTTAA
>13353-33_TRINITY_DN14661_c0_g1::13353-33_TRINITY_DN14661_c0_g1_i1::g.2143::m.2143 type:complete len:102 13353-33_TRINITY_DN14661_c0_g1_i1:665-970(+)
ATGCCTCAAGTGTCGTCGCTCTACTTGATTTCCTCCAGACCAATTCCTCATTGGGCTTTC
TTTCAAAGTGCCGGAGGCTCAAAGGGGTTATTAATGGTGGACGTGGACCACATTGCCTCA
GCTGCAATCCCACTAGCTGCTGTTACATTACATCTTCCAAGTTACCCAAGGGCCAGAGCA
AGTGCCGTTGACTTGTTTGAGTTCCTCCAATTAGGTAAGGCTTTGGAGATAAAGCTACAC
CTCAGCTGCTCAGCAACCAAAGCTTTCCAAGTCAATACATATCAGTTCCCCTGTCGACGA
TGTTGA
>13353-33_TRINITY_DN23988_c0_g1::13353-33_TRINITY_DN23988_c0_g1_i1::g.2144::m.2144 type:complete len:102 13353-33_TRINITY_DN23988_c0_g1_i1:417-112(-)
ATGCGGCACGCGCGCGCAAGACGCACCTTCGATCTCGCCTGCGTCGTACCCGACTCGGGC
GGCGTCGCTGCCGGAGGAGGAAGCCCCTCGCGCGCCTATGAAGGCAGCAGTAGCAGGCTC
CACGCCATCACCAAGCCGCTGCAGCTGGGCGCTTCCGACGCCGGAGGGAAGAGCGCGACA
TGGCGGCGCGGCGCGGCACGGAAAGTCGGCAGCCTGGGCCAACTTCGAGAACCTCCGGTG
GTCTCTCTCTCTCACCTCTATTTTTCTCCGTCACTGTCGCCGGAGATGAGGGAGAAGGGC
ATGTGA
>13353-33_TRINITY_DN10103_c0_g1::13353-33_TRINITY_DN10103_c0_g1_i1::g.2150::m.2150 type:complete len:140 13353-33_TRINITY_DN10103_c0_g1_i1:620-201(-)
ATGGTAAAGGCCTATACCTATTTTGATGAACCACCAGCTCCTACTGGACATGTGCATGAT
AAGAGTGTTTGTGTTCTTTTTTTGTGGGGGGAGGGGGGTTGGGTGTGTTTGCATGTGGCC
ATGGTGTTCATCCTCCTCTTTTTGGTCCTCAATATACATCCTTGCCTTCTGCAATTTTTT
CATTTTTTTTTTCAATCAGAAACACCTTCTGCAATTTCCATCCTCATCCCTGATTTTGTG
ACCTCCATCCCTCAGAACTACAGTTTCATCCTTCTCATAACTTACCACAGCCAGAATAAG
TTGTCATCAGTTCACAACCACACTATGCCTGTAGAAAATTTTAGGAAAGCTTGCCTTGCG
ATATTGCATTGTTTTGATGGTGCATTCCTGAGTATAATGAAGTACAATAACAGCCGCTAG
>13353-33_TRINITY_DN10102_c1_g1::13353-33_TRINITY_DN10102_c1_g1_i1::g.2154::m.2154 type:complete len:101 13353-33_TRINITY_DN10102_c1_g1_i1:601-299(-)
ATGCTATCTACCGGTATGCATTCTGAGGTTCAAGCACCGAGCAATTGGAATGGACTTGCA
TCGCTTGGTATCCATGTCATGAGATGCAATCTGCTGTTGTTATTGTTTGTTTATCATTAT
TTTTCTTTGAAAGGAATGATTCTTTATGAGCTTGGAAAAAAAAAAAAAAAAAAAAAAAAG
GGAGGGGAGGGGGCAGTCTCTTGTAGAATGGAAGTTGTTATGAATGATCCATATTTTGTG
GTGCCAATAGGCCCTGAAGCTCCAAGATCCTCAAATTTTGCTTCAATCACAAACTCAAAA
TAA
>13353-33_TRINITY_DN10124_c0_g1::13353-33_TRINITY_DN10124_c0_g1_i1::g.2155::m.2155 type:complete len:138 13353-33_TRINITY_DN10124_c0_g1_i1:415-828(+)
ATGCCTACATGGATGAGTAAGTGGAGATTTGGAGGTCTCAAAGGTGAAGCAAACACAGGC
AGAATCACTAATGTGGTGGGAGCAGAACGTGCAATGCTACAGCTAATTATGAAGAGTAAG
AAATGGCAGCAAAGTCCTCTCCTTGGTTACCAAGTTCATATATCAAATCAACTGGGTGAT
CTCACCTCCACACTGGCAGACTTCTTGTTTCACCCAGAAGGTTTCTCTTACTATTGGTAT
CAGAACTGTGTACATGTCCAGTTCTTCGGTCTCTTAACTGTAAGCATACGAACAATGTTT
CCCAATATCTGTTGTGTTCGAAAGGCATGCAAGTCCTACAATTTTGCCGCTTACAAAGTG
AGTTTCTTCTTCATGAGGAATGAGATATTTGAAAGTTGTACTGCTTTTACTTGA
>13353-33_TRINITY_DN11187_c0_g1::13353-33_TRINITY_DN11187_c0_g1_i1::g.2158::m.2158 type:complete len:143 13353-33_TRINITY_DN11187_c0_g1_i1:375-803(+)
ATGGTTCAACTGAGTTGTTGGTCTCATCAACATCAACACAAGCTTCAGAATGAGGCTCTC
CAGTCATCGACATTGGATCATAACCATTGGAGGGAGGTGAAACATCCTCAAAGTCCATGC
TTCCCAGTTTGGCAAATTCAAGCTCAACCTGTGCTTCTGATTGATCAACAACAACAGAGC
AATCAGAACCCGATTCACCGGAAAATGCTTCCCCAGCCTTCTGGTTCAAATCCATATCGA
ATTCTTCACAGTGGCCTTGATTTGCTACCTTGCCATCATCATCATCATCATCGTCAGGCT
CTCCTTCACTGGCCACATTCATTTCAGAGTCCATGCTCACTGGGTTTTGGCATACTTCAT
CAGCAAAGGCACTCAAACTCAACTCTGGTTTCTCAGAATCATCAACAGAAGCTTGTAGTG
GAGCAGTAA
>13353-33_TRINITY_DN27642_c0_g1::13353-33_TRINITY_DN27642_c0_g1_i1::g.2159::m.2159 type:complete len:113 13353-33_TRINITY_DN27642_c0_g1_i1:1037-699(-)
ATGGTATTTGTTTCATTCTCTAACAATTTTCATTTATTTCATTTGAATGCTAATCATAAG
CTTTATAGGCCTTGCTCCCATTTGTTTGATTGTGATATTCCTTGGTATCTACTTATATGT
GAATATGAAGTTGACTCCAAGAATCTGGTTTTTCTTTCCTGTGCTAAATTGTCTTCATAT
GTTAGTTTAGAGATTTTACCTAAGAAAATAATGCTAGTTTGTGGTAATTGGGAGCAAATG
ATAAGAAATAGAGGATATTTAAGAAAGAGAGGGATGGGAAATAGCTTTCACAGAATGTCA
AAGAAAGAAAATTTATCAAACAAACGAAACCGAAGATGA
>13353-33_TRINITY_DN8369_c0_g1::13353-33_TRINITY_DN8369_c0_g1_i1::g.2166::m.2166 type:complete len:134 13353-33_TRINITY_DN8369_c0_g1_i1:257-658(+)
ATGTTGAATTCAATAGTTGCCTTCCAACACTCTAAAAAGGAAAGTTCTCCCCAGAAAAAA
GACTTCCAATCTGAGCAACCATTTTCATTCTCGGCTTTTTCTTTTTCTCCACAAAAAGAA
TACAAAGAAAAAAAAGGGGGGGACCGGGGGGGCGGGGGTTGGGGCCTTACAAGCATATCA
TGTGAAGGTATAGCGTGCACATGTACAAAGAAGAAGAAAGAAATCTCAGAGGGAATATGT
GCCCCATCCATGTGTAAGCCGCCTCTAGTTGGGCAACATTGCTGCCCATACACAAAAGGG
ATAAAAAAACAAACCAATCAGGACGAGGGATCTCCATCCTCTCCATTATCAGCAATAGCA
ATCTCTCATTTCCTTGTTAAAGAACAGAAGCTTTGTGAATAA
>13353-33_TRINITY_DN15917_c0_g1::13353-33_TRINITY_DN15917_c0_g1_i1::g.2176::m.2176 type:complete len:100 13353-33_TRINITY_DN15917_c0_g1_i1:403-702(+)
ATGAATCTTAAAACCCAACAAGAACAAACAAATGAGAGCAAAAAAGAGGAGGGCATGGAG
CATTATGGAGGCCCCACTAGTGCGCAAGTTGCCGAACTCCACGCAGCGGTTGGAGCCCGG
CAGCTGAAACAGCAAGCCCGGAGACAAGAGCACAAACAGCACCACAGAAACGAAAATTGG
GCCCCAATCCGCAGACATCTCTCTCCACTTCCCCTGCCACCAATTCCTTCAAATGTGTGT
GGAGAGGAATATACAAATATTATACATATATATGGAAGGAGAGTCAGGAGTGAGGAATAA
>13353-33_TRINITY_DN2709_c0_g1::13353-33_TRINITY_DN2709_c0_g1_i1::g.2182::m.2182 type:complete len:208 13353-33_TRINITY_DN2709_c0_g1_i1:754-131(-)
ATGGTGAGAAAAGCAAAACTTGTGGGAGTACTCTTCATAACGGTACTACTCCATGTTTTG
TTCCTTTCAATTTGTGTTGCTAGTGAAAACCAGCCCTGCAGGCCCTCTTCTTGTGGGCAT
ATCCAAAACATCAGCAACCCTTTTCGATTAAAAGGCGATCCATCTCGATGTGGTGATCCT
GATCCTGCATATGAACTGATTTGTGAAAACAACCGTACTATCTTATATGGGAAATACTAT
GTCACGGAGATCAACTACGATAACTACACCATTAGAGTAGTAGTTCCGGGGCTAGAGAAG
GGCAACTGTTTCTCCACTCCTCCCTATTCCTTGACACTAAATGATGTAGATCAATTTAGA
CCTCATGGGCACAATGCTATAGTTTTGATGAACTGCACCAGGCCAGTGATCAGTGATCGC
AACTACATTCGTATTACTGCTTGCAACACAAGCACCAATGGTTCTTCCTTTTCTTCACAA
TCATATGCTTATGCTCTAGTTGGAGACTCCAAGCAGAGTCCCCCATTAGTTCAATGTCAG
ATTTGCAAGAAATGCTGCTTACGGGGATTGAGCTTTCATTCCACCGCATCATATGGCATA
TCGATGGCCTACAGTGCAATTTAA
>13353-33_TRINITY_DN24070_c0_g1::13353-33_TRINITY_DN24070_c0_g1_i1::g.2187::m.2187 type:complete len:115 13353-33_TRINITY_DN24070_c0_g1_i1:409-65(-)
ATGATTCAACAGACCTTGAGCGGCCTGTATATGACACTAAGCTCTTTGACACAGTCCCCG
GGTGTGCTTTTGTGTCCAAGTGTCATCAGCTGGTCCAATATAAAAATATGCAATATGACA
ACGAAGCATGAGAGTGCAACACTGTCCTGCAGAAATCTTTGTGGGCAGATGAACAAGGCC
TCCTTCCTTCTTCCACATTTTTATCAATTCTGGCAGTTGGAAAGCTTCAAACTTCCAAAG
GCATTTCCAGCTCTTCTCATTGATGCAGCCCCCTCTTTGGAGTATCTGTTGGAAAAATCT
GAAAACTACAAAGGCAGTTATAGCACCATCTTAATAGCTATATAA
>13353-33_TRINITY_DN10484_c0_g1::13353-33_TRINITY_DN10484_c0_g1_i3::g.2188::m.2188 type:complete len:128 13353-33_TRINITY_DN10484_c0_g1_i3:242-625(+)
ATGCATAGCTCACAAAATTTCAGCAGCAACTCTGTGACTGTCGATGCTTACAATGTTCCT
GAAGGGCTTGTCTCCCCTTCTGAGGCTCTGAGCTTTACAGAACTTCTCGAAGATCCTTTG
TCCTCCTGCACTGCCAGTGATGGCAAACTTCAGTGCCCCAAAGGCAGAAATAAGCCCAGT
ACCTCCTGTAAGTTGCCAATTCCTTCCCCTTCATTGCCTTCGATTTGGAGCCCCCACCCC
CTTATCCTCATTGAAGAAGAAACCGAAAAATTGCAAAAGCATTTACAGTACCACCCTTCA
ATGGCTCATATAAAGGAAAACCTTGGTTCTCATTCAATTCGTTCCCACATCCTTTTTCCC
CCATATGAATGTGGGTTTTACTGA
>13353-33_TRINITY_DN36232_c0_g1::13353-33_TRINITY_DN36232_c0_g1_i1::g.2194::m.2194 type:complete len:105 13353-33_TRINITY_DN36232_c0_g1_i1:106-420(+)
ATGTTTTTGTTGCCATATACTCATTTACTCACATTGTATCCATGGTTCAGAGTTTCATTT
TGTAGGTCATTTTTGGTCCTTGCAAGTATGATAAATTCTGCAGATGTTTGGAAATTTAAA
ACAAGATCTATACAAATGCAAAGATCAAATGGTTTCGAATATAGTTGCACACCAGTACAC
TTGCCTTATATGGGCTTTAGCAAAGCATCATTGTATTGGTTTGCTTTGGTGATCTATCTT
GTCTTCCTTGGTGTTTTTTCTTTTGTCAAAGGAATTCTCATCCTCTATAGCTGTAAATCT
TTTCTTTTTTGTTGA
>13353-33_TRINITY_DN37574_c0_g1::13353-33_TRINITY_DN37574_c0_g1_i1::g.2198::m.2198 type:complete len:104 13353-33_TRINITY_DN37574_c0_g1_i1:209-520(+)
ATGCGGTATATGCTGCTACTTTTCGACCTTCACCCGGTGGTGACTGGGCACGAGGTCCAT
GTGGTCCAAAAGCGAGGTAGTATGCAGCTTTCTTCTCTTGGATGGTCATCTCAGCCCAGT
CCACCTTCATACGATCTCTTAAAGACATCCACAGCTCAGCTTGTTCTTGCGGAGGAAGTT
TTTCCCATCGTTTTTCAATATCTACAAGTGTTGGATTTGATATTGCATGTGCTTTTCTTG
TTTGCATCCTTATCATCGGCATTGCTAATGACTGTCGTATTCCTATACCATTTCTGGCTA
CAGCCCGAATAG
>13353-33_TRINITY_DN18066_c0_g1::13353-33_TRINITY_DN18066_c0_g1_i1::g.2200::m.2200 type:complete len:155 13353-33_TRINITY_DN18066_c0_g1_i1:707-243(-)
ATGACCATCACCACCACCGCCAGCACCGCCCTCACCGGATCTCAGTGCCACCGCGCGCCA
CAACCATGGGCGCCACCACTTCCAGGGCCTATCCTCTATACTCATACGCCTCTTCGACCC
CAACCCCAACTCCATCCAAACACCGTCTTTCCTCTTTCTCATCCTCTGTCTCCCACAAAC
CCTCCTCCGGCAAAGCCTCTCTCTCGTTCCTCCTCCTCCTGTTGTTCTCTCTTCGCTCCC
TCTACTCTCTCCTTCCTTTTCTGCGCTCTTCTCCTTCATTTTCTCTCTTTCCTTTCTCTT
TCCTTGTCTCTCTTCTCTCGTTTCTTCTCACTCTTGCTTTCTCTCTCCTCACCTCTTCTT
CTTCCAAAGACCCTTTTCAGCAAAAACAACACCAACCCATTTTTTCTCTTACCCAGATCA
CCCAATCTCAGCATAAGCTTCTCGTCTCCAAATCGGTTCTTCTAG
>13353-33_TRINITY_DN16125_c0_g1::13353-33_TRINITY_DN16125_c0_g1_i1::g.2206::m.2206 type:complete len:105 13353-33_TRINITY_DN16125_c0_g1_i1:509-195(-)
ATGCCACATCTGCCCCCACTGTTTCAATCATCTCATCAAGGAGGCATCTTACATCAATTG
GAACTGAAGCACCCTATTCTCTGTGGGGACTTATCTACATTTTGGAGATGCCTGCATTCA
TTCTTTCCTTGGACATTCTCTATTGCAACAGGGCCTAAACAAAGTAGGAATTATGCCCTG
TTCAGTTTCAAGTGCTCATGCATGTGGATAGATGCTTCCATTTTTAAGAAAGAAGCTGAT
TTCACTGTTATTCAAGGTGAACACAATGGATGTTTTTTCATCAAGAAATTGTATCTTATT
ACAAAGGAGCTTTAG
>13353-33_TRINITY_DN9001_c0_g1::13353-33_TRINITY_DN9001_c0_g1_i1::g.2212::m.2212 type:complete len:143 13353-33_TRINITY_DN9001_c0_g1_i1:719-291(-)
ATGCCATTTAAAGCAGAGGCACTAAAAGACTGCCTTTCTTTTCTGTGCTGGTTCTTCCAG
ATGATGCTGCTGTGGGGGGTGGTTGATGTGGAAGATGGATGTCTCTGTGAGGTATTGGAC
CATCCAGTCCAATGTTGTTGTATCGGTACGCTTTTAAATTTTTATGTTTCTTTCTGTTTT
CATATTCATTTCATCATAAAAGAAGGCTGCCTGAGGTGGAGAAAGGGGAGGGATGTTGGG
CTGCAACCAAAGATTGATTATTTGTCTGTGAGGACATTGGATCAATTTGCTCATTATCTA
ACGTTGAAGCAAAGATGGGTTTTGAAGAATTGGAAGGTGAAATTCAGAAAACTTTTCTTC
CATGCCGCGGTAGAGGAGTCACTTTTTAAAGAAATCGAGTATGTTGGTCTTTATAAAAAT
GCTAGTTAG
>13353-33_TRINITY_DN9021_c0_g1::13353-33_TRINITY_DN9021_c0_g1_i2::g.2213::m.2213 type:complete len:118 13353-33_TRINITY_DN9021_c0_g1_i2:429-76(-)
ATGAGACTTGAGGAGCAACTTTACGTATTTATAGTGCCTTGCCAACACTTAGATTCAGCT
CTACTCAAACTTTTCTGGTTCACCCCAACATTCTCACATGTTCGACTGTTGCTAAGCAGT
TTCTGGATATCAAACGAACCTCCTGAAATCACAATAAACCTATTCGGTAGATTGAAAATT
GGTTTTTTGGGGAGAGCAGATGAGGGATTCCAACCTCTTTACAAGCTAGGGTTTCTAGCC
AACTCGTCTAGTGAGAGAGGCCGACCTTGGTGGATTGAGAACCCGAACCAAGCATTGGAA
GTTGGAATTTTTCTGAACCATCGACGTGATTGGGTTGATGACACTGTTGAGTAA
>13353-33_TRINITY_DN6699_c0_g1::13353-33_TRINITY_DN6699_c0_g1_i1::g.2215::m.2215 type:complete len:108 13353-33_TRINITY_DN6699_c0_g1_i1:82-405(+)
ATGCATATTACAATTACAGAGGGGCCCCAATCCTACAAGAAAATTGTGCAAGTTCTGAAG
CAGGAAGGGCGAATCGCCACTAGTGTGTTACATCTTATAAGCGAGCAGAGTGGCCAAAAA
ACAAAAAACTCAAAATCAAATATACACTTTTCATCCAACAAATGTATTATAAAAAAAAAA
GGCAGATGTAAGGGTTTGATACAGGAATCATCACCCAGCACAATCAATCATACATTGTAC
AAAAGGCCAAAAAATACAGAATTGGATCCGTTGATCGCGGAGGGAAGCTTTGACAAAAGC
ATCTTCAGGTTAGAAAATGCCTGA
>13353-33_TRINITY_DN23540_c0_g1::13353-33_TRINITY_DN23540_c0_g1_i1::g.2218::m.2218 type:complete len:104 13353-33_TRINITY_DN23540_c0_g1_i1:701-390(-)
ATGTCGACCTTTCCTCCTACTCCTGCAAGTAATTCCAACACCACCACAAATAATAGCCAA
AACCCAGCTCCACAAATGACCCAAATGACCTTTCCTTCACCTTCCCTTTCTCAACCCCTC
TCTATGAAATTGGACGAGACGAATCTGCTGCTATGGAATAATCAACTTATCAACGTGATT
ATAGCAAATGGGTTGGAAGATTTCATCAATCCAGATCAGTCCAATCCACCCAAATATCTT
GATGCAGCTCGCCGACAAGTAAACCCCAAATTTGTGCAGTGGGAGCGTCTAAATCGGTTG
GTAATGGGTTAG
>13353-33_TRINITY_DN17655_c0_g1::13353-33_TRINITY_DN17655_c0_g1_i1::g.2221::m.2221 type:complete len:104 13353-33_TRINITY_DN17655_c0_g1_i1:797-1108(+)
ATGTGGGACTTCTATTGTTATGCTGCAGACAACTACTTTTTGCAGTTTATATGTTTCTCA
GTTTTTTTATTGGCTTTTGGGTATGATTGCAAGTGCAATTTCTTTAACACCCCCCTCTTC
CCCCTCTTTCTAAAAGGTCTCTCAATCTCTCTTTTCTCTTTTTCTCTCTCTCTCTCTCAT
ATCTCACTTTCTCTCTCGGTTAACTTTTTTCTGTATCTTTCTGTGTCGATTTTGTTTTTG
ACTTCAGGGGAGCCTTGCCCGCTCAGAATCTTGAAGCTAGGTGCTGGTGCTGGGGAGTTG
CTTGATTTGTAG
>13353-33_TRINITY_DN4274_c0_g1::13353-33_TRINITY_DN4274_c0_g1_i1::g.2230::m.2230 type:complete len:116 13353-33_TRINITY_DN4274_c0_g1_i1:439-92(-)
ATGACAGCATTGCCCATTTCATCAATTTGGCCCTCCTTTGAGAAGTGTGAATCAACAAAT
CAACATCAAAACACCAAGTGGATAAAGCATAAGTTCAGATCCACAAAAATTTGCAGCACA
AAAACAACCTTTTTCTCTAAAACCCACTCTTTAAAATGGCTTCCAGCATGGCTGCAAGAT
ACATATCTGCCTCTTTCTATTTTACAAGCCGCAGTGTGGAGCTCATATTTATTCTGCACA
TCTTTTCATCTCAGAACCCCTGAGGGGCAAAGAATTAAGCTATCAATGATTTGTTCTCCT
ATATGTTGTATAAGAACAAACTTAATTTTCAGAATTCTGCACCTTTGA
>13353-33_TRINITY_DN25041_c0_g1::13353-33_TRINITY_DN25041_c0_g1_i1::g.2234::m.2234 type:complete len:115 13353-33_TRINITY_DN25041_c0_g1_i1:6-350(+)
ATGCTTCCATGTGGCACATTACTGAAAACCATTATATTTGACTCCTCCTTTATCCCAAAA
AATTCAGTTCAGTACACAACAAAACTATTAACAAGAAATCAAGAATCTTCCCCATGTCAA
TTTGATCGAACCCATGTTTCCGCTTTGCTCAGATTCTGCACAAAAGCTCTCCCTTTTTTG
TTCTGTAAGCTTGCCCACTTGAAGCTTGGATTCTCTTCGGCATTTCGCAATTTCAATGTC
GAAGCCTTGTGTTCCTGCCTGATTTCATCTGCTTATGAAGAATCTCCAATAAATTGGGTT
AATTTGAGAGAGATCATCGTTTCAATGGAGTCCCAGTGCTCTTGA
>13353-33_TRINITY_DN9347_c0_g1::13353-33_TRINITY_DN9347_c0_g1_i2::g.2239::m.2239 type:complete len:104 13353-33_TRINITY_DN9347_c0_g1_i2:452-141(-)
ATGTTGTCTCATCTCGCTGGCGTCTCAATCTCCTTGAGAGTGTGGGAGTTGCTGGGAGTG
AGTGTTGTTTGGGGGGAACTCGCAACATCCACAACCCTTCCACCACCCACTCACTCTCAC
TACCTTTTCTGGCTACTGCTTTCGGTGCCTCTGTTTGCTCCACTGCTCTCCCAATTTCAC
TTGCTTCATACCTACACGCATACGCCATACATCCAATTCCGCGCTATCAAACCTTCCCTC
AGTTCTTTTCCCTTTTCACGGATCTATAACCCACTTTCCTTCAGGTACGTTTCTTCCACT
TCCTCGCTGTGA
>13353-33_TRINITY_DN20473_c0_g1::13353-33_TRINITY_DN20473_c0_g1_i1::g.2241::m.2241 type:complete len:446 13353-33_TRINITY_DN20473_c0_g1_i1:1626-289(-)
ATGGTTTTGCCTGTCAGTACATCTGATACAAAGAGAGGTGATGAGATGAAGACCTCACAT
CTCTTCAGAAAGGGAAAAGAAGCCTTCCGCAAGGGCAAAGATTATTTATTCCGTCAGAAG
GTCGCATCCGTTGGCCCTGATGAGCTGAAGTACGGTGAGATTGAGATGGAACCTTGCTTC
AGAAGGGTAGAGGAGGCTATTCGGAAGGGCAAAGATCATTCATTTGAACCAAGGGTTTTA
TCAGTCGGCCCTCACAATCACGGAAAAAGAGATCTGCAGAAGGTGGAGGATCTCAAAGTT
CAGATTCATGAAAAATTCTTGACTGAAGAAATGGTGAAGAATGTGCCCAAACTCATTGAG
GAAAAGTATTTTTATTGGTACCCTGAGTATATTCAGGAAACGTATCGATCTAATTTGGAA
TCTTTTGTTGATATGTGTCTCAAAGATGCTTGCTTTGCCCTCTATATAATAGATGCCTGT
GCTGCCAATAGCAAGCCAACTGTACTTGGAAAGTCGACCTTTGAAAATTGTATCACAGAT
TTGTTGCTTTTGGAGAATCAATTGCCCTGGCCACTCCTTGATATGATGAACACTATAAAA
TTCGGAGAGAAAAAGGGAAAAGAGAACGTCATAAAGTTTCTGTATGCTGCCATGAATAGG
AGATTGTCTGATTCATTTCCTGAAGTCCCTAAAAAATTGTTTGATAATGCTTTACATTTA
GTTGGGCTGTTGCGGGGATTATGCCTTATGGATTATTCTCCTCCAGGAAAATACCCTTTC
CTTGCATATTCTGCCCAAGAACTTGATAAGAAAGGGGTCAAGATCGCTGGCACTCAGTCC
AAAGAGAATGAGGGATTTTTGGTTGGTAGCATGGTATTCTCTTGGCTGACTGCAACCCTT
GTTATTCCTTTTCTCTCCATCCATGAGGAGTCTCGATTCAAAAAGCTTTTTTTGAACATG
ATAGCATATGAATCCAGTCCTGGAGTCCGCAGTAATGGGGATATTACTACATTTATTCAT
GTGAATGCAGCATTACTTAGAGACTCCAACAGTGTGACAATTGCTCGGAGGAAGTTTATT
TCCACCAAATATGATAATGAAACGATTGTGAATTTATTCAAGGAGATGAGCACAGATTCA
TTTCCAGATGATGCAATTTATGCAAATTATGGAAGTCTTTGGTTTGGAGTTGTTTGTAAA
CTAAAAGTATTGTGGAGAGAGTTATATGAAACCTGTTTCGACAGCCCTTACAAATTGATC
TTTATTTTTGGGCTTAGTGTTGCAACTTATCTTCAGCGTGTTCAAGGTGTGTTTTCAGAA
GGAAAGGGACATCAATAA
>13353-33_TRINITY_DN14412_c0_g1::13353-33_TRINITY_DN14412_c0_g1_i1::g.2251::m.2251 type:complete len:105 13353-33_TRINITY_DN14412_c0_g1_i1:950-636(-)
ATGATGATTCGTAATGCAGCAGCTGATCAAATCAAGAGCCTGTTAACTTTGCACCGAAAA
AAGGCCAAACAAATGTCGCAACTGTTAACTTTTCATGAGGTATGCTACTACACAACCCAG
CACACTGCCAGCAACAACCTGCACAACATTGATTGGAACCGTTACAGACTATTGTTGAGG
ATCAATTCACCGCTCAAAACAGATTATGGGGAGCACAAAACAAAGTTTCAGCATTGTAAC
CTTTCATTTCCATTTTTCTGGAAGTTATTTTGTGTCTGCACATTGGGGGGTGTATGGGAT
CAACTTCAAGGATAA
>13353-33_TRINITY_DN206_c0_g1::13353-33_TRINITY_DN206_c0_g1_i1::g.2255::m.2255 type:complete len:129 13353-33_TRINITY_DN206_c0_g1_i1:1277-891(-)
ATGGGATGTGCAGCAAGTCAAGATGGCAGGGGCCATGCTGGTGGTGGTGGGGACTCCACA
GATGCTGAGCAGGGAACAGGAGAGCAGGTGCGAGTTTTCCGGATCTGGGGAGAAAGAAAG
AAAGGAAGAGGAGGTTATGGAGGGGATTCTGGAGGTTTTCTTTTAGGGGGACGGATCCCA
TTGAAAGCTGCGGGGTACAGCAGACTGGAGGAGGGGATCCAGAGAGGAACTAAGAGAGAA
AACAGGGGAAAAGAGAAGGAGCATCCTCAGGTACGTTTGCTGAACCATATTTTGTTTGCT
ATAGACATCTTTTTGGATCACTATAACCATGTGATGATGTATTCATTCCTTGTTCTCCAT
GTGAAATTTTGTTTAAGAGTGATTTAA
>13353-33_TRINITY_DN296_c0_g1::13353-33_TRINITY_DN296_c0_g1_i1::g.2258::m.2258 type:complete len:113 13353-33_TRINITY_DN296_c0_g1_i1:525-187(-)
ATGATCATTAGTAGTCGGATAATGACTTCAACACCTTGTTTTTGCTGTCAATATGGTGGA
TCGCGAGGACGGCATCTCCGGCATTCGTCCTCACGAAAGCATCTCCTGCTGCAGGGAGGA
GGGGGTGTAGGAACTTTCTTATATGGTGGCGGTGGCGTAGTCGGGCAGGGTGGGGAAGGA
GGAGGGGGTGGCGGTGGAACTGGGGGCGGCGGTGCCAGTGGAGGTGCCCCTGTTGAGCTG
CACTTGGGAGGGGGAGGAGGTAAAGGATGGTCCGGAGGAGGAGGAGGAACTAAAGGATTG
TGCGGAGGAGGAGGCAGAGATGGTGGTGGTGATCTGTAG
>13353-33_TRINITY_DN9677_c0_g1::13353-33_TRINITY_DN9677_c0_g1_i1::g.2263::m.2263 type:complete len:114 13353-33_TRINITY_DN9677_c0_g1_i1:484-143(-)
ATGAAGAGCAAGAATTTTTTTGTATTTTTAGATGAAATTACCAACATAATGTTCCACACT
TGTTGTCACTGCTGTTTTGGGAATAGAATGAACTATAAAATGGGTAACCACATGGGATGC
GACTCTTACCAATTTTACTACAGTTTTTATGTTTTTGTCTCTTTTTATTTATTTATTTAT
TTTTGTGTCTTCCAAGTATACACGGGCACACATAAATGTTATTGCTGGAATGTACTGTAT
CTGGCACCTATTGAATTTATCATGCAAATACTTCAATGCCGATATGCATTGTTATATCTG
TGTTCTAATGTAGAACCTAATGGTGGAAAGTTCTCTGTTTGA
>13353-33_TRINITY_DN9644_c0_g1::13353-33_TRINITY_DN9644_c0_g1_i1::g.2264::m.2264 type:complete len:117 13353-33_TRINITY_DN9644_c0_g1_i1:399-49(-)
ATGATGAGAAGAGGAATGCACCAGCTGGCTGGGCACTCAAGGGTCAGTGTTTGTTCAAAA
TTTTGTTTCAATCTCTCCGGAGATTGGACATCTTTGGTTTTTTGTTTGTCCTTTTTTGAT
CTTTCTCTGAGAACAAAGGAAAGTGCATGTGTCATCATAGCCCCGCTTCAAACGAAAGAT
GAGGAACGTGCCAGTCAGCAGCTAGGTATTAAAGGGTCAGTATGGGTTCAAAATCCTTGT
TTCAGTCTGTTGTCAGATAGGACATCTTTGGTTTTTTGTTTATCCCTTCTAGACATCTAT
ATGACCTTCTTTCTTAGGTATTTAATTTCATTTATATTTAATTTTAGTTGA
>13353-33_TRINITY_DN2157_c0_g1::13353-33_TRINITY_DN2157_c0_g1_i1::g.2267::m.2267 type:complete len:357 13353-33_TRINITY_DN2157_c0_g1_i1:2-1072(+)
ATGCAGAAAAATGCAGGCCATAAAATTGGAAAGATGAACAACAACAAGCCATGCAGCAAC
AACCAGAAAAATGGAGTTTTTCCACCTTGTCCTCATTGCAAGAAGACAAATCATTCTCCA
CAAAAATGTTGGTGGAGACCAGATGTGAAATGCAACAAGTGTGGTAAACAAGGACATGTG
GAGAGGATTTGCAAAAATCAACAACAGGAAGAAACTAGTGCAGCAGTTGACTATTGCCAG
GAGGAGCAATTGTTTGCAGCAACGTGTTTTGCTAATAAAAGCACCTCTGAAAGCTGGCTT
GTGGATAGTGGTTGTACAAACCACATGACAAATAATCAAGATCTCTTTAGAGAACTTGAT
AGAACAACTATTTCCAAAGTCAGAATTGGAAATGGTGAGTATATTCCAGTGAAGGGCAAA
GGAACGGTTGCAATCGAAAGCCAAACAGGTTTGAAACTCATTTATGATGTTTTGTTTGTG
CCTGACATTGACCAAAACTTACTCAGTGTTGGACAGCTCGTTGAGAAAGAATTTAAAGTT
TATTTTGAAGATAGGAATTGCATTATCAAGGATGCTGAAGGCAAAGAGGTGTTCAACATA
AAAATGAAGGGCAAGAGTTTTGCCTTGAATTTACTGGAAGATGAGCATACTGCTATTTTA
CAACAAGATAGCACAACAATGTTTTGGGACAGAAGGGTCGAGCACTTTCATCATGATGAT
GTGCTCTACATGAAGAAAAATCAAATAGCTGAAGGACTTCCTGACTTAGAAAAAGATCTT
CCTATATGTGCTACTTGTCAATATGGGAAGCAAACTAAACTTCCCTTTCCAAAGAAAATA
TCCTGGAGAGCAACCCAAAAACTGCAACTGGTGCATACTGATGTTGGTGGATCTCAAAAG
ATGCCATCCTTGAAATTGAATGCAAACAATGTTCACCAGCTCACTGCACCATATAATCCA
CAACAAAATGGAGCAGTATATTTTCTGAAGCAGACTCCTTTCGAAGTTTGGTTTGAGTGT
CTACGTGCAAGACTTGGAGTTTGCATCTACGAAGTCAAGGAGGAGTGTTGA
>13353-33_TRINITY_DN5360_c0_g1::13353-33_TRINITY_DN5360_c0_g1_i1::g.2270::m.2270 type:complete len:108 13353-33_TRINITY_DN5360_c0_g1_i1:444-767(+)
ATGCAAGCTTTAGAAATACGCCCTCTAATATTATGCTCTATTCCTCCTTGTGCGCCTCTT
GTACCATCGCCTTTAGAGGCGTTCAGCTCAATGTTATTCATCTTAATCGGCTTTCAGTTT
GTAATTCAAAGGGGGTGTATAACAGTGAGAGGAGTTGAGTCCGCCTTTGAGGAGATTTGT
GTATCCTTAAAGCAGCCTATGCCTTTGTATATAGTTTTTTCTCATATGGTGGTGTTTAGT
CCTACTTTGATCAGTATTATGTATTTTGTGGGGAGGTCCTCCCATCCTTCTCATGTTTTC
ATAATTAATATATTTTTTGTTTGA
>13353-33_TRINITY_DN5309_c0_g1::13353-33_TRINITY_DN5309_c0_g1_i1::g.2272::m.2272 type:complete len:243 13353-33_TRINITY_DN5309_c0_g1_i1:224-952(+)
ATGGGTTGCTGTGTTAGCTCCACCAAAGCTCATCCCCATTTCCCTCAATCTCCCTCGCCC
ACCCATGAGGAAGAAACTGTTAAGGAAGTTCTTTCTGAGACACCAATTGCCAAGCCGCTT
TCTCCCTTGATGATTTTCCAAGAAAAGGTGGAAGTTGAGGCTATGGTCACCACTGCCCAA
GAGGTCTGTCAAGTGTCCGAGGTTTCAGAGGTCTGTAGTGAGGGCTTCTCCACGAGGTCC
TTTAAGGAGAAGAACGAAAATGAGGTCAATGGCCACGACGACGACGGCGAGGTGGCCCAG
ATGGTTGGGAGGTGTCCGCCCAAGGCTCGGAGGAGGCGGCCGTGCCCCGGCGATATGAGC
GTGGGGAAGGACAGGGGCGGGTGGGGTCCTCCGAGGAGGTCCGAGCCCCTGCCGGAGGGC
CTCAACCGGGTTCCGTCCAGGACGGTGAGGGCACCAGCGGCATGTCGGCGAAATGGGGGG
CTCCCAGGGGTGAGTGAATCTGGCAGGCGGTCGAGGACCCCGGCCCCAGTTTCGGAGGTT
GGAGCAGCCCGTTCCGGTCGCGGAAAGAGCCCCCCATCGATGACCACCGGCATGTACAGT
AACAGACCACCGGCGGCCACTGCTGAGAAAGGCTGCGCATTCGAGAAGTCCAACGCCGGC
GATTCGCCAACTGGAAACGAAACACTTGAAAACCCTCTTGTCTCCTTGGAGTGCTTCATC
TTTCTGTAG
>13353-33_TRINITY_DN37331_c0_g1::13353-33_TRINITY_DN37331_c0_g1_i1::g.2276::m.2276 type:complete len:113 13353-33_TRINITY_DN37331_c0_g1_i1:397-59(-)
ATGACACTTTCTCCGACCAAACTCCCCCAGTCTGTTGGTGAAGGAGAGCCTTACCCTTTC
TTTTCTGTCATGGGCCTTCTATGGCCATTCTCCCATGAAAGAAGCAACATTTTCTTCTTC
TTTTTTTATATCTTTTTCAATCTTCTCTCGCAAACTACCAAAAGCAATCGGAGATTTCTT
TTGAGCATTAGGCAGGAGACGAGGTTAGCTCTACAGGTCTTTTCTTGGGGGGACCTTACT
TACAAGTGCGGTGAATTTTGGCATCTTCAGTACCCCTTAGCCATGATCTCTTTCAAGAGT
CTAGAGCTTATTTTTCTGATTCGGGTTACGGGCCCATAA
>13353-33_TRINITY_DN10635_c0_g1::13353-33_TRINITY_DN10635_c0_g1_i1::g.2277::m.2277 type:complete len:100 13353-33_TRINITY_DN10635_c0_g1_i1:405-106(-)
ATGTGTATATATACTCTCTCCTATCAAACATTCACATCCTTTAGAAAATCTATCAAGGCA
AAAAAGAACCCTCAACATATACAATGGCCAATGGGCATTCTGGTAAGGAAGGAAACTACA
AGACGAAGAATTCAAAGAAGAAAACCGATAAAAGGGACAGAAACATCATTGCCAACTGAG
GCTGAGTTTGCCAAAAGCGGCGTGGCATTGTGGTTGATGACTAGCCCGACTGCCTCCGCG
AAAACAAGCACAAACTCTACTGCCATTTTCAGCAGTGATATACACATTTCCAGTCTCTGA
>13353-33_TRINITY_DN7401_c0_g1::13353-33_TRINITY_DN7401_c0_g1_i1::g.2278::m.2278 type:complete len:119 13353-33_TRINITY_DN7401_c0_g1_i1:414-58(-)
ATGGCGATGGCGGTTCGAGCCGTAAATACCTGCTCCATCTTTCGCTCTACTTCGTCCCCT
CCTCTCTATCCCTTCCGATGTCGTCTACACCATTTCGGGGCCTTTCAGTGTAAGAGTTAC
CCCAATTTAGGGCTTCATTTTCCGATATGTCGCACCGATCGATTTTTTCTCAGTCATGGC
GGTGTCCAAAGCTGTTCCGTTTACAGTCTCGTCGAAAGCGTTATGGAGGAGCTCCACGCC
TCACGCAAACGAAAGAGAATTTATGCTTCCACCAACTCAATAAGCCCAAGTTTGAGGGAG
AATTCCTCTTTTTCTGTTATCAAGAGAAACCACCATGGTTCAGTTATCAGTCAGTGA
>13353-33_TRINITY_DN28688_c0_g1::13353-33_TRINITY_DN28688_c0_g1_i1::g.2285::m.2285 type:complete len:106 13353-33_TRINITY_DN28688_c0_g1_i1:455-138(-)
ATGGAGTCTATCTTGTTTGTCACCTTCACAGCTGCCACCATTCTCATTCTACTTCCCAAT
GACCATGCCAACAGAAACCCAGTACAAAAAATCATCTTCAAGGGCCTCCCATCAGCCTTT
CATGCCTTTGTGTTATCCATCATGTTTGCCTTCTCCGCTGCATTTGCAGCCACTCTGCTG
ATCCACAAGATTCCCCAGATTGCAAGGCTTTGCAAATTGTGTTCCCTGGCTTCCATGGTG
TCGGCTTTCGGGATACTGATTTGGGCCATCTCTAATTCCTGGGCAGATATGGTGAATGGT
ACAGCATGCTCAGGATGA
>13353-33_TRINITY_DN8946_c0_g1::13353-33_TRINITY_DN8946_c0_g1_i1::g.2289::m.2289 type:complete len:108 13353-33_TRINITY_DN8946_c0_g1_i1:339-16(-)
ATGAGGGGAAATGACGATGGTACAGTATTACAGCACAATGATGCAGGACTTTCTCTACAC
ATTCTTTGCAACTCCTTTTTCCATCTTGTTAGGGAGCCAAGTTTTGAACATCACACAGAG
TACTGGTGGAAACGTTTCTCAAACCATCATTTTATATGTTCTGTACCTCCTTGGAAACTG
GCTTTTTCTCACAGCATACAGCACACTGATGGAGAACCTTCACAAAACAATCCATCATGT
ATTTGTTTTTTGTATCTCATTCTTTACTCTTGGATAATGTTCAGTTTGTCACTATGTATA
CAGATACTATTCATTTCCAAATGA
>13353-33_TRINITY_DN23750_c0_g1::13353-33_TRINITY_DN23750_c0_g1_i1::g.2292::m.2292 type:complete len:106 13353-33_TRINITY_DN23750_c0_g1_i1:44-361(+)
ATGCGGCTGTTTGAGGTGGTTGCGAGTGAGGTTTTAGTTGATTGGATTGCGAACAGTACA
ATTCGAAAGTTTGTTTTGTTATTATTGTTGTTAGTTTTTGGTTTTGTAGCTTTTGTTAGT
CTCTCGGTGATGAGGCGGAGGATCGGTGTTAGATTTGTTGTGCAGTTGCTGAGCTTATTT
GGATCGGGACAGCTGAGATTGTGTGTTGAAAGTGTTTGTTTAGGAGAGAGGACGATTGAT
GCAATGTATTGGATTTGTAGGAATAGTCAAGAATTGTTTTTCACTGTCGTGATTTGTGGA
GTTGAGCTTGATTGTTGA
>13353-33_TRINITY_DN15365_c0_g1::13353-33_TRINITY_DN15365_c0_g1_i1::g.2295::m.2295 type:complete len:382 13353-33_TRINITY_DN15365_c0_g1_i1:58-1203(+)
ATGGAGTTCCCCTCTCCCTCCTGCGAATTCCAGAGACTCAATAGGGACCTTCTCTCAGAT
ATTATTGCTCGACTCGATGGTTCGTCGGTGGCAGCTGCTGCCTGCGCCTGTTCTGATGTC
CGAGATGTGGCTCAAGACCAAAGCTTATGGCAACAGCTGTGTCACTCCACATGGCCTTCC
ACTGCACTGGAAGAAGCCCAAAGCCTGATTTCATCTTCTTCCCTTGGTGGGTTCAACAAA
TTCTATGCTGACTCCTACCCTTTAGTTTTATACGATGATATCACCAGAGACACCACCGGA
AACCAAGTGTGCCCAGGACTTCGCACCTGCGCCTGGCCCTCTGATTTCGTGTCACTGATA
GACATCTATTACAAGAAGAAATGCATCCTCTCCAGGGTAGTAGATGGTATACCCGAGGCT
GTGGATATTTATAATGACCCAGAATGCAACTGGGATGAGACTTCCAATGATCATCAGATG
TGGTTCTCAAATTGCCCTTTTAAACTGGATGTATTGATCTCGAAGTCCGGGACAGCAATT
GGTGACAATGATGATGATGCTGCTGCCAGCAACAGGCATCAAAATCTAAGAAACCTTCCA
TGCTTCTCTAATGTGGAAGGAAGATGGAGGGGAGATTTTTGCAAAGAGCTAGAGGACCTG
AGGCTAAGTTGGGTGCTGTTTGACAAGAAAAAGGGGAAAGCTGTCAATCTGTCAAGCTGG
AAGCCATTGTTGGTACAGAGAAGCTGGCACTCTGGTATGGACTACATGCTGCGTTTTGGG
TGCATCGTACCAATGGATGAGCATTTGCTTCCTCACAAATTGGCTGAATGTGTGATATTG
GTTAGATGCATGCTGACAGAAAGAGGAGGGCCTGTTATGTGGAGGGAAATTAGCATGAGT
GTTGAGGACATGGCAGGGGCACCTCTCAGTGGCAGGAAGAGTTTGATGGTTCTGAATCGG
GCTCTATACTGCTTGCGCAGTAAAAATCACCTTGAGCTGGAAGAGGGATATCGTAGGTTT
GAAAGGGAGAAGAGAGAGATTAAAAGGAGAAAGGAGCTTAGGGAAGCATTAGCTGATAGG
CTTTGTATATCAATTGAAATTGCTGTCTTCATAACCTTTTGTTATGCTTGTACTATATTT
TTCTAG
>13353-33_TRINITY_DN15314_c0_g1::13353-33_TRINITY_DN15314_c0_g1_i1::g.2296::m.2296 type:complete len:103 13353-33_TRINITY_DN15314_c0_g1_i1:298-606(+)
ATGTTCAATATGATTACCAAAAATTTCTTAAAATCATTAAAAACCCCATCGATAAAAAGG
TGTGGGGCTGCAAATTCTTACTCTAGCAATACCAATTTCAGGCAATGTGCAAAACAATGC
CAATTTCAGGCAATGAGTAAAACAAAACCAGAATGCTTAAACAGATCCAACGCCAACTCA
AATGTAATTAGGAAAAGCAAAATTTTAACAGGTTGCTTTGCAATGGAAAAGCTTCCTCAA
AATTATATATTAAGGAGTCATTCACATGGAAAAATTATCTGTTTCCATTTCAATCGGTTT
ACTATTTGA
>13353-33_TRINITY_DN13563_c0_g1::13353-33_TRINITY_DN13563_c0_g1_i1::g.2313::m.2313 type:complete len:139 13353-33_TRINITY_DN13563_c0_g1_i1:760-1176(+)
ATGTGGCAACATGAAATGAGGGTTAGTTTTCAAGCAGGTTTGAAGTTGAAACTGCAAGAG
TTTTTGAGACTATGGCAACAGGTTCGTTGTGACAGAAGCTGCGGTCATCGGTCTGTTCTG
GAAGCTATTCTTCAATTTGGCCAAGCCGTGTATTCAAGGAAAAACTGGGAACTTTGTACT
TCCCATAATTGTATTCGTTGGCGGTTGTTCTTGGAGTCGTATATAATAGATGTTGTCGGA
AGTTGTTCTTCCTTGGCCTGGGTGATCAGTGCCTCAACCGTTTGGCCACGGCCATTAGGG
CACGGGTCACTTACGCTCTTCCTTCTTTCTTTCTTCTATTTTCTGCGCATTGACTTGGCA
TTTTTGAAAACCAATAACGGTAGATTCCATCAGCGTGCTTGTGGGGGTGCGTCCTAA
>13353-33_TRINITY_DN447_c0_g1::13353-33_TRINITY_DN447_c0_g1_i2::g.2315::m.2315 type:complete len:144 13353-33_TRINITY_DN447_c0_g1_i2:213-644(+)
ATGCAACAGTGGAGGAAACCACATCACGGAGCGAGAAATTCGGGAGCAAAAGTGTTTTTC
AAAACCGAGTCCACGGATTTCAAACCCAGAACCGAAACGACGTCGTTCCGCCCTGAACGG
AAAAACATGCGAATTCGAATCTCGCCGGAATCAATCGGAGAAAAAACGAAACGAAAAATG
AAAAGCACTGAGAAAAGGAATTGTTTTTCGTGGACTTTGGAAGGATTCGGAGTGGAAAAA
TTGAAACAAGAATTTGCGAATTTTGAAAGATCTCTGACAAAGGCCGTGAATTTTTTTGAA
CTTCGGGCTCTGAAAGTGAATTCCACTTTCTTTCCTTCTTTTTTTCTTTTTTTTCCTTTT
ATGAACTTCCCTCAGCTTTATCCTCAAGCAACCACCAGAACTTGTTCCTACAAAGAAAAG
AAGTCAGAATGA
>13353-33_TRINITY_DN13655_c0_g1::13353-33_TRINITY_DN13655_c0_g1_i1::g.2319::m.2319 type:complete len:108 13353-33_TRINITY_DN13655_c0_g1_i1:335-12(-)
ATGGATACGAGGATCTTGGTCTTTGCAAGCCGACATTGTAGCAGAGAGAGAAACAACAAA
GCTCCCTCTCCTCTTCCGAGTCTGTCTAAGGTGAACAACAGGGTTGCTCTCAGAGAGAGG
AACACAAGGAAGACGACGGTTATGATGATCAGAGAGAGAAGAGAGGGAGGGAGAAGGAGG
GCTATATATAGATATACATTTATACACATACATTTAGAGACACAGATAGAGGGAGAAAGG
CTCACTGCACAAGAATTAAGAGAGAGAGAAACGAGAGCGATGGGAAATCTCTTCGATAAG
AGAGAGGGAAAGAGAGGATCGTAA
>13353-33_TRINITY_DN16097_c0_g1::13353-33_TRINITY_DN16097_c0_g1_i2::g.2320::m.2320 type:complete len:164 13353-33_TRINITY_DN16097_c0_g1_i2:1441-950(-)
ATGAGAGACCTCAAATCTCTTAGAGATCTTACCATATCGTTTTGTCCGGGAGTGGAATCC
TTTCCAGAAGATGGTATGCCCCCCAATCTGATATCACTTCACATTCGTTACTGTAAGAAT
CTGAAAAAGCCCATATCAGCGTTCAACACCCTCACCTCTCTTTCGTCATTGACTATTCGG
GATGTGTTTCCAGATGCGGTTTCCTTTCCGGATGAAGAGTGTCTTCTTCCCATATCTCTC
ACCTCCCTCATAATCGCTGAAATGGAATCCCTAGCCTACCTGTCTCTCCAAAATCTCATC
TCTCTTCAATCCCTAGATGTGACAACTTGCCCTAACCTCCGATCCTTAGGGTCGATGCCA
GCGACACTTGAAAAACTTAACATTAATGCTTGTCCTATACTAAAAGAAAGGTACTCGAAG
GAGAAAGGAGAATATTGGCCCAACATCGCTCACATTCCATACATTGAAATAGATGGGGTA
TATATGCATTGA
>13353-33_TRINITY_DN16083_c0_g1::13353-33_TRINITY_DN16083_c0_g1_i2::g.2323::m.2323 type:complete len:146 13353-33_TRINITY_DN16083_c0_g1_i2:1012-575(-)
ATGCCTGCGTCAGAGAAGGAGCGGCTGGTGGTCCGAGGGTGGGATTGCTGCAGGCCATGG
ACGATGGAGGACAGGGCTGGCGGTGAGGCGGCCTTCAGATGCTTCCATGGCGCCGTGAGC
GGGCTCGCCGCCGACGTAGCGGCACCAAAACACGAGCTGGCTGTGCTGGATAGAAGCCTC
CTCACAAGGCATGCTGGAACTCGCCCCAGCGTCGTCCCGAACGGTGGCGATAATGCCGAA
GCCTTCGGCGGGGGATCGTCTGCATCCTCCAGACAGCGCATGGGGGTGCACTCGGCGCAT
TGCGGCGGCAGCTTCGATAGCTTCCAGCAGCCCGATGATGAGAGATGGTTTGGCGGAGGT
GATAGAGATGGCTGCCAGTCCTATGAATGTGCTGAGGGTAGAGGGCATGGGGGGATGGTT
ATGAGTGGTAGAGGATAG
>13353-33_TRINITY_DN6753_c0_g1::13353-33_TRINITY_DN6753_c0_g1_i1::g.2329::m.2329 type:complete len:102 13353-33_TRINITY_DN6753_c0_g1_i1:344-39(-)
ATGAAAATACCTTTCAATATTGCCACAAACCAACTACAGGTTTTGGGCCGACAAGAACAA
GGGTATTTGAAAATGCAAGAAAATCCAAGTGAGAGAAATATGTGTGGTACAGAGGAGAAC
CCAGTAAGCAATAAAATGACAACCACATTTCAGTGCATCATTTTGTTAATAGAGAAAGCA
GCCACCTACAACTTTGGTGCAACATCAAGGCTCAAACAATATCAAGAAGAATTCCTGGAG
CAAGAGATCAATCTCAAAGTGCAAGCATTTTCAAAAGGGTGTAGTATAAGAAAGAAATCA
CCTTGA
>13353-33_TRINITY_DN6819_c0_g1::13353-33_TRINITY_DN6819_c0_g1_i1::g.2331::m.2331 type:complete len:148 13353-33_TRINITY_DN6819_c0_g1_i1:45-488(+)
ATGACTTCGATTGAAATAACTTCAAATTACGGCTACGTTCTGCTTGTTGCAACAAGCACC
TTTGTTCTCAATACAATCCATGGCTTTAACACTGGTTCCTATCGTCGAGCAGCTGGTGTT
GATTATCCAGCAGCCTATGCGCCGTCATCACGAACAGACAAGGCTGCCCTCTGCTTCAAT
TCTGCACAGCGCGCTCACGCCAACTTTATTGAAAATCAGCCAACCGCTGTTGGTGCTATG
CTCATAGCTGGTTTAAAATTCCCTCTCACAACCGCTGTTATTGGAGGTTTTTGGTCTCTA
TTTCGTCTTGTTTACATGTTGGGTTATAGCCAGGGAAAGCCCAACGGGAAAGGAAGGTAT
AAGGGTATACCTGCTTTCCTGTTTCAATATGGATTAATTGGGTTGGCCGGATATGCAAGT
ATTATTACAATCCTAGGCTCATGA
>13353-33_TRINITY_DN16530_c0_g1::13353-33_TRINITY_DN16530_c0_g1_i1::g.2335::m.2335 type:complete len:146 13353-33_TRINITY_DN16530_c0_g1_i1:91-528(+)
ATGGAAGCGCTCAATTGTCTTCTCAAGAGGGCTAGGGAGGGTGGTTACTTGTCTGGTTTC
AAGGTGAATGGCAAGGGTGGTGAGGGTTTGGAAATCTCCCATTTGTTATTTGTTGATGAT
ACTTTGGTTTTTTGCGAGGCAATCAAGACTCAAATGAACTACTTAAGTTGGCTACTTATG
TGGTTTGCGGCCATTTCGGGCTTGAGGATAAATCTTAGCAAGAGTGAGCTAATTCCAATA
GGGAGGGTGGATAACTTGGAAGATTTGGCTTCTGCTCTAGGTCGTAAAGAGGGAGCTCTT
CCAACCACTTATTTGGGCCTTCCCCTTGGTGCCCTCTCAAATTCTTTGGCAATATGGGAT
GGGGTGGAAGAGAGGTTTCGTAAAAGTTGGCTTTTTGGAAAAGACAACATTTTTCCAAAG
GGGGGCGGCTTACTTTGA
>13353-33_TRINITY_DN16599_c0_g1::13353-33_TRINITY_DN16599_c0_g1_i2::g.2336::m.2336 type:complete len:110 13353-33_TRINITY_DN16599_c0_g1_i2:415-744(+)
ATGATCCAAAAACGGCTCTGCGACTTCTGTGAGGATTCCATGGCTCTGCTGTACTGTAGA
GCCGACTCCGCAAAGCCTAGTATCTCCGGCGATCGGGAGTTCCACTCTACCAACCTGTTG
TTCACCAAGCACACTAGCTCACGCCTCTATGACGTCTATGTTGCTGGGCCTGCCTTGATT
TTCTTCTCCATCGATAACCTCGTCCTCTGCCAGAACTGTGATTGGGCTAAGCACGACCAT
TCTTTGTTGACGGCGCATGATCGAAGGTCTCTAGAGGGGTTCTCTAGGCAACCTTCGGTG
ACGGAGTTGGCGGCATTTGTTTGGGTTTGA
>13353-33_TRINITY_DN28809_c0_g1::13353-33_TRINITY_DN28809_c0_g1_i1::g.2340::m.2340 type:complete len:105 13353-33_TRINITY_DN28809_c0_g1_i1:83-397(+)
ATGTTTCTTGTTTTTCCATCTTTAGTTAAGGTGGGAAAGATGGTAGTGGGAAAAATATTT
CAGCGTGAGCAGGGAGTTGTAATAGTTGAAGAGTTGGAGCTGATTTTCATTGCTTTATGG
CATCTCCCTCCATGGAGTTGTAGGTCTACCAGTTGCGCTGTGTGTCTGTCACGGGAAGAG
AAACGAAAGGAACTATGTATTCCCTCAAATTTTGCTTTGAATTTCTTGTCAGTCTCCACA
TTCAATATACATGATTGGTTGTACCCTATCTCATCATATTTAGATATTTTTTTTCTCCTT
TCATGTTTTGCTTAA
>13353-33_TRINITY_DN2031_c0_g1::13353-33_TRINITY_DN2031_c0_g1_i2::g.2348::m.2348 type:complete len:137 13353-33_TRINITY_DN2031_c0_g1_i2:185-595(+)
ATGTGTGTGTGTGAAACTTGTGTAGTACTCCTCACTCTCTCTCTCTCTCTCTCCCCTGCT
CTTTCTTCCTTCTTCTCTCTCATAGCCACTGCACGCCACACCGCCTTCCTCTCACCTACT
GCCGCCATCGCGACGGTCACCTCTTCATTCACGGCGCCACTGCCGCCGGCCCATTTCCTT
CATTCAACCACCACCGCACTACTTTCCGGCAAAGCCTCTTCACGGATAGTCATCATGTCG
CCACAGCGGTGCCGGTCCCTCGCCCAGTGCCCACCCACTGCCACCTCCATCTTCGCCACC
GTGGCAGCCTCCAGCCACGTCACCACTGCCTTGTTCTTCATCATAGGAAGAAATATTTGG
GCAAGTCTAGACAGAATTGGATTTTGGACTTCTTTCGGGCCAAATCTTTGA
>13353-33_TRINITY_DN24803_c0_g1::13353-33_TRINITY_DN24803_c0_g1_i1::g.2349::m.2349 type:complete len:107 13353-33_TRINITY_DN24803_c0_g1_i1:174-494(+)
ATGCACCATGTAGATGAGATTCAAGCCGAGGCGTCCTTTCATGCCACAGCTATTCCAACT
AGTAGGATAAAATTAGTCACACTGGCCTCTGAATTCCAATTCTCTCATATACGAAGTTCC
TCTGAAAATCATAATTTTCCCTTGTTAAGAAGAGAACAGGTAGCCAAGTGCATTGACAAA
CCAACAAAACTTGCATATAGTCAAAATTTCAAGAAAACTCTTGAATCATTCGATTGTAAA
AGATCACATTTCTTCTTACTAGAAATATTCTGGAAATATTTTCTGCAGGACCCATCAAAA
TACCACGGGAAGGAAAACTAA
>13353-33_TRINITY_DN35047_c0_g1::13353-33_TRINITY_DN35047_c0_g1_i1::g.2350::m.2350 type:complete len:101 13353-33_TRINITY_DN35047_c0_g1_i1:161-463(+)
ATGCTGTTCCAAGGCATTGACGATCTTGGTGATGCACTGTTTAGAGCTGAGTTTTTCTTT
CTTAGACCTTGGTCTGTGAGTGTCAACAGTGGTGGAGGTAAAATTGGGGGGAAAGTCTCC
CTTTTGGTGAACCAAGTTGAGATGGCGTCTGATTTTGCACTGCACTGCACTAAAGTTTGC
ACTAACCCTGCCAACAGTTCTCACTTATGTAGTCTCCCATTATTGCAATTATTGGTAGTA
AACAGCTTCAGTGGTTTCCCTGTTGCTAACAATCATTGCTTTTTATCTCCCTCTTATAGG
TAA
>13353-33_TRINITY_DN4839_c0_g1::13353-33_TRINITY_DN4839_c0_g1_i1::g.2352::m.2352 type:complete len:116 13353-33_TRINITY_DN4839_c0_g1_i1:3-350(+)
ATGAAAGTATTAATTAAAGCCCTTTTTAACAATGCGGTACAATACTCAGATTTTTGGGGG
ATGAATATTCAACTTTCTCCTCTTCAAAAATGGAAATTAACATATCAAAAAAGCAAAAGG
AAGGAAAAAAAAAACAAAAAAAGGCATTTTGGAGGGTTTTTATATATGTACATGAATGAA
AGATTATTTTCAGTGATGAAACAACATAGGTCCAATTCATGGACCATCATCACCATCTCC
AATCAGGTTGCAAATATCAGAACACTCCACCAAACTGCACAACACACAGACAAGGAAAAA
CTACCATCAATATATCACAAATCCAAATGCAATTTTAGTTGTAACTAA
>13353-33_TRINITY_DN35340_c0_g1::13353-33_TRINITY_DN35340_c0_g1_i1::g.2355::m.2355 type:complete len:105 13353-33_TRINITY_DN35340_c0_g1_i1:297-611(+)
ATGTTTCTGATGACAGCAGAAGCTCAGGTAAGAAGATGTATGTCCCTAAATTCAGACCAT
AAGAAAGTGAGAGGAGGCTATGGTGTTGGGTTATGGAAGACCATAAGAAAGTTGTGGGAT
GCAGTTAGTTCTAAATTGTCCTTTTCGGTGGGCAATGGGAAAAGGATGAAGTTTTGGAAA
GATAAGGGATGCAAGGATGAGCCGTTAAATGTTTCTTTTCCCTCTTTATTTGCTCTTTCT
AACTTTAAAGATACTTGGGTGGCGGAGTTGTGGCGGCATTCTAATGAGGGGGTGGCTGGA
ATCCTAACTTCCTGA
>13353-33_TRINITY_DN35397_c0_g1::13353-33_TRINITY_DN35397_c0_g1_i1::g.2356::m.2356 type:complete len:121 13353-33_TRINITY_DN35397_c0_g1_i1:368-6(-)
ATGGAGGAATGGCTTTGTCATATCCAGATGACAACATCAGCTTCTCCTTGCATTTTTATG
ATTAAGAGCTGTACAAATATCAGAATTAAAAGAGCCAGTTTGGATAGGAAGGTGTGGATG
CCACACTTGTTATCACTCACAATGGAAGAAAAACTGGTTAAGTCCCAAAGGCCACTGCAG
ATTTGGCGGCATCCTTCCAATATCCATGAATTTCTTGGCTTGTTTTCTTTAAGCATGCAG
GAAATCTTCTTCTTCCTCTCATCCTTGGAAACTTTTGTGTTTATTGGGTGGTGGGCAAAT
CAAGTTGTAGGCTGTGTGCCAGTCCATGCCCGGTGGTCATCACCAGGTTCATTCCCAGTG
TGA
>13353-33_TRINITY_DN17293_c0_g1::13353-33_TRINITY_DN17293_c0_g1_i1::g.2360::m.2360 type:complete len:105 13353-33_TRINITY_DN17293_c0_g1_i1:557-243(-)
ATGGCGATGATCAATGTGGCTCTTCTATGCACCAGCGTCTCTCCAGCCGTTAGGCCGACC
ATGTCATCAGTAGTGAGCATGCTTGAAGGCAGAGCTCATGTTCAGGAAATCTCTTCGGGT
TTAAGCATCTCCAGTGATGAGATTAAGCTCAAGGAACTGCGGCAACAGTATGAACTCTAC
CATGCAAGTAACACCAGTGAGGGCCAAATTCCAAGTTTGTCAACAGATGGGCCATGGACC
GCCTCTTCCACCTCTGATGCTGATCTCTACCCCATCACCATGAATTCTCAGTACTGGGAG
AATAGAGATCAGTAA
>13353-33_TRINITY_DN17240_c0_g1::13353-33_TRINITY_DN17240_c0_g1_i1::g.2363::m.2363 type:complete len:202 13353-33_TRINITY_DN17240_c0_g1_i1:772-167(-)
ATGGAGGCGATGAAGAAGAAGATGAGATTACCTGATCGCTGGTTTCTGGTATTCATGATC
TCTCTCTCCGCTTTGATTTCTGGATCCGCCGGTGCGGCGTCGTTAGCAGACCAATGCGCC
AACGAGCTCACCAAGGTGTCGGAGTGCCTGGCGTTCGCGACGGGGAAAGCGGCGACTCCA
ACGAAGGACTGTTGCAGTGCGGTGTCGGAGATAAGAGAGAGCAAGCCGGTGTGCTTGTGT
TATTTCATACAACAGGCGCACAATGGGAGTGCGGAGGCGAAGAGTTTGGGGATTCAGGAG
GCGAAGCTGCTGCAACTGCCTTCTGCTTGCAAGATGGCTAATGCGAGTCTCAGTGACTGT
CCGAAGCTTCTGAACATTTCTGCAAGCTCGCCAGACTACAGCATCTTCACAAGCAATTCT
ACATCAACTGCTCCGGCCAGTACTTCGACGGGGACATCATCGGGGGCAAAAGATGATGGA
AGTAATGCAGATAAGTATGCGCCAAGCCTTGCTGGTACAATGGCAATTGCTGTGGCCATC
TTTTTTTCTATGCTCTCCCAGCAGGGCCTGCCTCCACAGGCTGGTGAAGGTTTCTTCTTC
GGCTAA
>13353-33_TRINITY_DN17233_c0_g1::13353-33_TRINITY_DN17233_c0_g1_i6::g.2366::m.2366 type:complete len:394 13353-33_TRINITY_DN17233_c0_g1_i6:381-1562(+)
ATGAAAGGTCAGGGCTCCAAGAGATCAAGAGGTACCCAGGGCTATGAGGATTTAGGGCAC
TCGCATAGAAGAAGCCACACTAAGAAGCCAGTAATGAGCCAAATAGAGGTGATGAAGAGA
TTCATGGTGATGCAACCTCCATCTTTTAATGGAGAGCCCATTGCGGAAGCAGCTGAGCAT
TGGTTGAGGAGGATGAGAAGAATTCTAGTGGGGCTAGACATACCTGAGGAAAAAAGGGTA
GGTCTGGCAGCATACATGCTTGTTGACAAAGCTGATTTCTGGTGGGAATCAATAGAAAAA
GTGTATGACATTGAGGTTATGACCTGGGAGGAATTTGAGATAATCTTCCTAGGTAAGTAT
TTTGGAGAGGTGGCTAAGGATGCCAAGAGGATGGAGTTTGAGCACCTCATCCAAGGAACC
ATGTCAGTGCTAGAGTATGAGTCATGCTTTTCGGAGTTGTCTCGATTCGCTTTGGGGATG
ATCAGTGAGGAAGGAGAAAAGACTAGGAGGTTTCAGCAGGGGTTGAGACCTGCTATTAGG
AATAGATTAGTCCCACTGGCAATAAGGGACTATTCTGAGTTGGTTAAAAGGGCTTTGTTG
GTGGAGCAGGACATTGAGGAAACCAATCAAATTCAGGAGCAAAAGGGGGATAGAAAAGGG
AAACAAAGAATAGGAGAAAGTTCCCAAGGGAGATCTCAAGGCTTGCAGCAGAGGCAGAGG
ACTCAGCAGTCTAAAGGGCATTCCTCATTCTATGCAAGAGGTGAGCAGAGTGCTCAGAGT
GTGGCAACTAATAGAGTATGTTATGGTTGTGGAGCGGGAGACCACTTATGGAGGGCTTGC
CCATTACGGGGCGTACAACAAGCTCGACCTCAGTCTCAGGGAAGTTCTCAACAACCGCCA
ATAGTGCCTTTCCAACCCCCTCAATTTCAATTGCCTTACTACCAGATGCCACAATTATCC
CCAGCAGCCCAGGGAACTACGACAACTACCATGAGTAGTCAGACTCGTTCTTCTCAGGAA
TCAAATGCTAGAGGTAGGGGAAGACAGACAACAAGAAGAGTTTTTGCCTTGACCCCAACA
AAGTTAGAGGAGGACGTCCTTTTGGTGGAAGATGCAGATATTACTTCTAAGGATCCACAG
GTGGGGCAGGGAGGACTTCAGGATGCTCCTGGAGCGGTTTAG
>13353-33_TRINITY_DN17216_c0_g1::13353-33_TRINITY_DN17216_c0_g1_i1::g.2369::m.2369 type:complete len:243 13353-33_TRINITY_DN17216_c0_g1_i1:2214-1486(-)
ATGGAGTTGAAATTGTTTGATTCCAAGTCAGTGTCCGTCTCTGATGTTGACCTAGTTGGA
AGGCCGTGTTCTAGCATGCTTTCGAATTCAAGGGGTGGTAGAATCTTTCCATGGTTCTGC
TCTTATAGAGGGGTTTCTCCAAAGGTTTCTTATTCAAATACTTCAAGTAAAGCAATCCAG
TCAGTTGGGCAAGAGAAGCTTGGAGTGGAAACCTTTTCATATCGGTTTAATGGAACCAAT
GGGACAAGGTCAACTCTGTTTTCCAGAGAGATGAGAGTACTTGATGCCATTGATGATGAG
TATGGAGGAGTCGTTGTTGATCCACAAAGATTACCAGTTAATCCAAGTTCTTTTGCTACG
GTTCTCCATTCCTCTCTTTCCCATTGGAAAATGCAGGGAAAGAAGGGGGTTTGGCTTAAG
TTGCCAGCAGAACGGTCAGAACTTGTTCCTATCGCAGTGAAGGAAGGTTTCCAATACCAT
CATGCTGAGCAAGGATATGTGATGTTGACATACTGGATTCCTGAAGGACCCTGCATGCTT
CCTTCAAATGCTTCCCACCATGTGGGGGTTGGAGGATTTGTGATTAATGACAACAATGAG
GTGCACTTTCTTTTGATTATAATGTGGAATTGCACTGATCTGACTTGCTTTCCATGCACA
ACCTTGACCGGTACCATTAATTTTCACTGGGTTTTTGAACTGCTGCCCTCTCTAACTCAA
TGCCTCTAA
>13353-33_TRINITY_DN17216_c0_g1::13353-33_TRINITY_DN17216_c0_g1_i3::g.2370::m.2370 type:complete len:360 13353-33_TRINITY_DN17216_c0_g1_i3:1444-365(-)
ATGGAGTTGAAATTGTTTGATTCCAAGTCAGTGTCCGTCTCTGATGTTGACCTAGTTGGA
AGGCCGTGTTCTAGCATGCTTTCGAATTCAAGGGGTGGTAGAATCTTTCCATGGTTCTGC
TCTTATAGAGGGGTTTCTCCAAAGGTTTCTTATTCAAATACTTCAAGTAAAGCAATCCAG
TCAGTTGGGCAAGAGAAGCTTGGAGTGGAAACCTTTTCATATCGGTTTAATGGAACCAAT
GGGACAAGGTCAACTCTGTTTTCCAGAGAGATGAGAGTACTTGATGCCATTGATGATGAG
TATGGAGGAGTCGTTGTTGATCCACAAAGATTACCAGTTAATCCAAGTTCTTTTGCTACG
GTTCTCCATTCCTCTCTTTCCCATTGGAAAATGCAGGGAAAGAAGGGGGTTTGGCTTAAG
TTGCCAGCAGAACGGTCAGAACTTGTTCCTATCGCAGTGAAGGAAGGTTTCCAATACCAT
CATGCTGAGCAAGGATATGTGATGTTGACATACTGGATTCCTGAAGGACCCTGCATGCTT
CCTTCAAATGCTTCCCACCATGTGGGGGTTGGAGGATTTGTGATTAATGACAACAATGAG
GTGCTTGTGGTACAAGAAAAACACTATGCTCCAGCGCTTGTTGGTCTTTGGAAAATACCA
ACTGGTTTCATTCTAGAGGCAGAAGAGATCTCCACAGGAGTTGTAAGAGAAATCAAGGAG
GAAACTGGCATTGATACCGAATTTGTGGAGGTTATTGCCTTCAGGCATGCTCACAACGTG
GCTTTTGAGAAGTCAGATTTGTTCTTCGTCTGCATGCTAAGACCCTTGTCGACTCAGATT
GCCGTGGATGATATTGAAATTCAAGCTGCTAAGTGGATGCCCTTAGATGAGTTTGTGGAG
CAACCACTAATCCAAGGAGACTGCATGTTCAAGAAAATCATTGACATTTGCATTGCAAGG
CTGGGGAAGCGTTATTGTGGACTGTCTGCCCAACAATTGGTCTCTAAGTTTGATGGAAAA
CTATCCTCTTTATACTATAATGTCACTGAAGCTCAAGATCTCAATTGTCAAGGCCTTTAA
>13353-33_TRINITY_DN17262_c0_g1::13353-33_TRINITY_DN17262_c0_g1_i1::g.2371::m.2371 type:complete len:1219 13353-33_TRINITY_DN17262_c0_g1_i1:4112-456(-)
ATGTTGACAAAGTTTGAAACGAAGAGTAATAGGGTGAAGGGACTGAGTTTCCACAGTAAG
AGACCGTGGATCCTTGCAAGTCTTCACAGCGGTGTGATCCAGTTATGGGATTATCGGATG
GGGACTCTTATTGATAGATTCGATGAGCATGATGGACCAGTTCGTGGTGTGCATTTTCAC
AAATCTCAGCCCCTGTTTGTGTCTGGAGGTGATGATTACAAGATCAAAGTTTGGAACTAC
AAGATGCATAGGTGTCTTTTTACCCTGCTTGGACATCTTGATTACATTCGTACTGTGCAG
TTTCACCATGAGTACCCTTGGATTGTGAGTGCGAGTGATGACCAGACTATCCGCATATGG
AACTGGCAATCACGCACTTGTATTTCTGTGTTGACTGGGCATAACCATTATGTAATGTGC
GCCTCGTTCCACCCTAAGGAAGATCTTGTTGTGTCTGCTTCCCTAGATCAGACTGTTCGT
GTTTGGGATATTGGTGCCCTGAGAAAGAAGACCGTGTCCCCTGCAGATGACATCCTGCGG
TTGAGTCAGATGAATGCAGATCTTTTTGGTGGTGTTGATGCTGTTGTTAAGTATGTCTTG
GAAGGTCATGACCGTGGGGTTAACTGGGCTGCATTCCATCCCACACTGCCTCTGATTGTC
TCAGGAGCAGATGATCGCCAAGTGAAGCTTTGGCGGATGAATGACACAAAGGCTTGGGAA
GTGGACACGTTGAGAGGGCACATGAATAATGTGTCATGTGTTATGTTCCATGCAAAGCAG
GACATAATTGTTTCCAATTCTGAAGACAAAAGTATCCGTGTGTGGGATGTGACAAAGCGG
ACTGGTGTTCAAACTTTCCGCCGAGAGCATGACCGATTCTGGATTCTTGCATCTCACCCA
GAGATGAACCTCCTTGCAGCTGGTCACGACAGTGGCATGATTGTATTTAAGTTGGAGAGA
GAACGCCCTGCCTTTGCAGTGAGTGGTGATTCTCTGTTCTATGCAAAAGATCGCTTTTTG
CGGTTTTATGAGTTTTCAACTCAAAGAGACACACAAGCGATTCCAATTCGACGGCCTGGT
ACTACCAGCTTGAATCAAGGTCCAAGGACTCTTTCTTACAGTCCTACAGAAAATGCTGTT
CTTGTCTGTTCTGATGTTGATGGAGGATCTTATGAGTTGTATGTGATACCAAAAGATAGC
ATTGGTAGGGGTGATAGTGCACAAGAGGCAAAGAGAGGTCTTGGAGGATCTGCTGTTTTT
GTGGCCCGAAATAGGTTCGCTGTGCTTGACAAAAGCAACAACCAAGTACTAGTCAAGAAC
TTAAAGAATGAGATTGTTAAGAAGGGTAGCCTCCCTATTGCTGCTGATGCAATTTTTTAT
GCTGGAACTGGTAACTTGCTGTGTAGGGCTGAGGATAGAGTGGTTATATTTGATCTCCAG
CAGAGGATTGTTCTGGGTGATCTTCAAACACCCTTTGTCAAGTATATTGTTTGGTCAAAC
GACATGGAAAGTGTTGCGTTGCTCAGCAAACATGCTATTATTATTGCCAGCAAGAAACTC
GTTCACCAATGTACGCTTCATGAGACAATCCGTGTAAAGAGTGGAGCCTGGGATGATAAT
GGTGTTTTTATTTACACGACCCTGAATCACATCAAATACTGCCTGCCCAATGGAGATAGT
GGGATAATTAGAACCCTTGATGTTCCCATATATATCACTAAGGTTTCTGGAAATACTATC
TTTTGCTTGGATCGTGATGGAAAGAACAGAGCAATAGTTATTGATGCCACAGAATATATC
TTCAAGCTCTCACTACTGAAGAAGAAATATGACCATGTTATGAGCATGATAAGGAACTCA
CAGCTCTGTGGGCAAGCAATGATTGCCTATTTGCAGCAGAAGGGTTTCCCTGAAGTTGCT
CTCCATTTTGTGAAAGATGAGAGAACTCGGTTCAATTTGGCACTGGAAAGTGGAAACATC
CAAATTGCAGTTGCCTCAGCCAAGGAAATTGATGAGAAAGATCATTGGTATAGACTGGGG
GTTGAGGCTCTTCGTCAGGGCAATGCAGGCATTGTGGAATATGCCTACCAGAGGACGAAG
AATTTTGAAAGGTTATCTTTCCTTTATCTCATAACTGGGAATATGGAAAAACTGTCCAAA
ATGCTGAAAATTGCTGAAGTAAAAAATGATGTCATGGGTCAGTTTCATAATGCTCTATAT
TTGGGTGATGTTCGAGAGCGTGTTAAGATTTTGGAGAATGCTGGCCATTTGCCACTTGCA
TACATCACTGCTTCGACCCATGGGCTACATGATGTTTCTGAGCGGCTAGCTGCTGAGTTG
GGAGATAATGTTCCACCTTTGCCTGAGGGAAAAGTACCCTCCCTTCTGATGCCACCACCC
CCCATCATGTGTGGTGGAGATTGGCCTCTTTTGAGAGTTATGAGAGGTGTATTTGAGGGT
GGACTGGATAACATTGGTAGGGGTGCCCCAGAAGAAGATGAAGAGGCTGCTGATGCTGAT
TGGGGAGAGGAACTTGATATGGCTGATGTGGATGGCTTGCAGAATGGGGATGTTGGAGCA
ATTTTGGAAGATGGAGAAGTTCCTGAAGAAAATGATGAAGAGGGAGGATGGGACCTTGAG
GATTTGGAGCTCCCTCCAGAGCCAGATACACCCAGGGCTTCTGTCAATGCACGTTCTTCA
GTTTTTGTGGCCCCAACTCCTGGGATGCCAGTAAGCCAGATTTGGACCCAGAGATCATCT
CTTGCTGCAGAACATGCAGCAGCTGGCAATTTTGATACTGCAATGCGGTTGTTGAGCAGG
CAACTGGGAATACGGAACTTTGCTCCTTTAAGATCCATGTTTCTTGATCTTCACAGTGGA
AGCCACACCTATCTACGTGCCTTTTCAACTACACCAGTGATATCACTGGCAGTTGAGCGT
GGATGGAATGAGTCTGCTAGCCCTAATGTGCGGGGCCCACCAGCACTTGTTTTCAATTTC
TCTCAGTTGGAAGAGAAGCTTAAGACTGGTTACAAGGCTACAACAAGTGGCAAGTTTACT
GAGGCTCTTCGGCTTTTCCTCAGTGTTCTCCACACCATTCCTTTGATTGTGGTTGAGTCA
AGAAGGGAAGTAGATGAAGTTAAGGAGTTGATTATTATTGTCAAAGAGTATGTTTTGAGT
CTGAAAATGGAGCTTAAGAGGAGGGAAATCAAGGACGATCCAGTGCGGCAGCAAGAACTT
GCAGCCTATTTCACTCACTGCAACCTTCAAATGCCTCACTTAAGGCTTGCGTTGCTGAAT
GCGATGACTATTTGCTACAAGGCTAGGAACCTCAGTACAGCTGCTAACTTTGCGAGGAGG
CTCCTAGAGACAAACCCCACTATTGAGAACCAAGCAAAGACAGCCAGGCAAGTACTGCAG
GCTGCTGAACGGAACATGACCGATGCCTCACAGTTGAACTATGATTTCAGAAATCCATTT
GTGGTTTGTGGGGCAACATACGTGCCGATTTATCGAGGACAGAAGGATGTCTCTTGCCCA
TTCTGTAGTTCCCGGTTTGTGCCTAGCCAGGAAGGGCAGCTTTGTAGTGTTTGTGATCTT
GCAGTTATTGGGTTGGATGCTTCAGGTTTGCTCTGTTCTCCTTCCCAGATAAGATGA
>13353-33_TRINITY_DN17224_c0_g1::13353-33_TRINITY_DN17224_c0_g1_i1::g.2373::m.2373 type:complete len:106 13353-33_TRINITY_DN17224_c0_g1_i1:529-212(-)
ATGGATGAAAAGTGCCTAACAAAAAAGGGGCACAACCCCTGTACATGCATTGCATTTAGA
AGCTTCTTACATCAATTTTATTTGAAGGTTACGTTGAATAAGATGACTGAGGCCTCAGGT
TGGAGAGACCTTTTTGAGAAAGGTTGCTCCAGGTTTGTGGCCTACTGCCAGTACCATTTG
AGTGGGTATCTAGCTTGGTCGTTGAGATGTAACTGCACATTTGTGTCTGTATGGGAGCAC
TTGCTTGGGAAAGTTTTGTTCAAAATTTTCCTCTGTAAACTTGGGATCAGTAGGATCTCT
CCTTTGTGGTTGAACTAG
>13353-33_TRINITY_DN17265_c0_g1::13353-33_TRINITY_DN17265_c0_g1_i2::g.2374::m.2374 type:complete len:103 13353-33_TRINITY_DN17265_c0_g1_i2:425-733(+)
ATGTACAAAATTCAAGGATCTTTTCAGTTTCTGGCCAGACTGCCCGATATTTATAAGGCA
TTATATCTCTCCAGGTGCTGCCCTTGCATGTTAGTTGTTACATCAGGTATATTGTTGTTG
GAACAGAATAAAGATGGCCAGATTCATGCCGCCGAGAAATGCAGCAGTCTCAGTGAAGAA
GTTTTTGACCAAGATGATGTCTTTCTGCCATACCTTTTGTACATTAGTTTTTGGTACACA
GACTCCATGATCTTTTCCCTATGGTATTGTGTATTTTTTGAACTTGTAGGCCACATAAAA
AAAAATTGA
>13353-33_TRINITY_DN7570_c0_g1::13353-33_TRINITY_DN7570_c0_g1_i1::g.2375::m.2375 type:complete len:105 13353-33_TRINITY_DN7570_c0_g1_i1:153-467(+)
ATGAGGTTTTCCTCCTTCAACTTCTTTGTTTCACATGCCCATGTTGATGATCACCTAGGC
TATATGCTTATGGGATACTACAATATGCATAAGAATTTGACATTATTTTTCATTTTAATT
CGGTTTTCGCTTCCTTTTCCAAGCATGTTTTTGGGTACTATTGTGTCCCAAAACGGATGT
TTGGTACATATCTCATATCCAAAACCTTGTCATGTTATTCTAATGCGATTTATTACTTCT
ACATTTAGAGTATGTCCATGCATGCATGAAAGAACTCATGAATTTTCTTTAATATTTGTA
TACATAAGGGATTAA
>13353-33_TRINITY_DN14735_c0_g1::13353-33_TRINITY_DN14735_c0_g1_i1::g.2381::m.2381 type:complete len:100 13353-33_TRINITY_DN14735_c0_g1_i1:36-335(+)
ATGACGGGGCAGGTGTGCAGAATGAGGCTGCTCATCTTGATCCGCTCTTTCTCAGTGAAA
GGGAGCATCAAGCTCAGGGTCTCGGCTTTCCACCAGATTCACCCCCCTCTGCAACAACCC
CAACATAAACTTATACTGCTTTACACTGTTACAGGAAAGACCCATATCAGGGTGATCATA
GCATCACCTCCTCTTCTGATCCATACCCAGGACTACCTAGGACGGTGGCGACCCCTTCAG
AATCTTACTCTTTCATCACAAGGAGATAAACTTGTGTATAAGGGATTCCAATCTCTTTAG
>13353-33_TRINITY_DN30886_c0_g1::13353-33_TRINITY_DN30886_c0_g1_i1::g.2383::m.2383 type:complete len:105 13353-33_TRINITY_DN30886_c0_g1_i1:152-466(+)
ATGTCTTTTTCCCCAGGAAAATTACTTCCAGGGAGGCGAACAGCACCAAATCAAGTTTGG
AATCAAATAAAAGCCTTTTTCCCTGGGAAGATCACTTTCCAGGGAAACAAACAGAACCCG
GTTAAATTTGCAATAAAAAATGCTATTTTTCGCGGGAGAAACACTTTGCAGAACATTCAG
AACCCAATTCCCAATACAGATCAACCCTCCAAAATGCTATTTTGCCCGGGAAACAAACAT
GAACGGGCTAAATTTGCAACGAAAATGAATCCTCCAAAAAATGCCCCCCTTCCTCCGGGA
AAAACCACTTCCTAG
>13353-33_TRINITY_DN12673_c0_g1::13353-33_TRINITY_DN12673_c0_g1_i1::g.2390::m.2390 type:complete len:264 13353-33_TRINITY_DN12673_c0_g1_i1:935-144(-)
ATGTCCAATTCCTCCACCACCTCCACCTCCACCTCCGCCGCCGCCACCTCCAAATCCACC
ACCGAACCCACCTCCGGAGCCTCCTCCAACTCCTCCACCTTTGCCAAATCCCCCACCGAT
TCCACCACCGGATCCACCTCCGATTCCACCACCAAAGCCTCCGCCTTTACCAAATCCACC
ACCAATGCCACCGCCTTTTCCGAAACCACCACCGATGCCGCCACCTTTTCCGAAGCCTCC
GCCACCACCAATGCCTCCCCCACCACCCTTGCCAAAGCCTCCACCAGCACCTCCTCCAAT
GCCACCACCCTTTCCGATTCCTCCACCTGCCCCGCCGCCTATTCCCCCACCTTTCCCGAA
TCCGCCTCCGGCACCACCACCAATGCCTCCGCCCTTACCAAACCCACCTCCGACACCTCC
TCCAACTCCGCCACCTTTTCCAAACCCACCACCGGCTCCGCCACCAACTCCTCCACCTTT
TCCAATCCCACCACCAATTCCTCCACCCTTGCCAAATCCTCCGCCGGCGCCACCTCCAAC
TCCACCACCTTTTCCAAACCCACCGCCAGCACCACCTCCAATCCCTCCGCCCTTTCCAAA
TCCTCCACCGGCACCGCCACCAACTCCACCACCTTTGCCAAATCCTCCCCCGGCACCTCC
ACCTACACCGCCACCTTTGCCAAATCCACCACCAGCTCCTCCGCCAAGCCCGCCACCTTT
CCCAAATCCACCCCCAGCTCCACCTCCTACTCCACCACCCTTTCCAAAACCTCCGCCAGC
ACCTCCACCTAG
>13353-33_TRINITY_DN12612_c0_g1::13353-33_TRINITY_DN12612_c0_g1_i1::g.2394::m.2394 type:complete len:131 13353-33_TRINITY_DN12612_c0_g1_i1:236-628(+)
ATGGGTGTCGGCTCTCACACCTTAAGCGCGCGGCTCTATTTCCGGGCTCAGAGGAATGAA
GTACAAGAGCACCAGAGGAAGCTTCATCTGGGTCAAATCCGAAGGAAGATTCATCTTCTT
CCAATCCAGAGGACAATCGTACTTCTCCCAAACCCATGCCTCGTAGGTGCCCGGGACGCC
GTTGTCTGTGGCTACAAGATGGATTTTGTGAAGGATGCCGAGTTTTCCGAGGAGGCGCTG
ATACCATCCTTCATACGTGTTAACGAACTCCAGGCTGGAGCGCGTTCTCACGTTGTGCTC
CATCACGGAGTACGCTCCCAAGATTTGCAGTTGAATTACGTTGTGGTTCGGAATCCATTT
TTGGCTTTGCACTGTGGTTATGTTTCCGCCTAG
>13353-33_TRINITY_DN12165_c0_g1::13353-33_TRINITY_DN12165_c0_g1_i1::g.2396::m.2396 type:complete len:157 13353-33_TRINITY_DN12165_c0_g1_i1:802-332(-)
ATGTTTCAGTTCTCAAAGGGAGAGAGAGAGCCGGGAAAAGGAAAGGGAGAAACAAAGAGA
ATCAACTCTGATGTACATAGAGAAGTGAACAATGAAATAAACGAGAGGGGATCAAGCAGC
AGGGGCCCTAATGAAGCGGAGAGAGGAGGGGGAAGCGAAGGGGAGACTGCGGAGGATAAG
AAAACGAATTCTCCTGGGGAAAGGGGCATCGTGGAAGAGATGCTCCAGCACCCTTGCCAA
CAGCGCTGTGTACTCCTCCATGAGCTCTGCTACTACCGCCACCAATATCATCCCTTCTAT
CACCCACTACACTTCTCTGCTTCAATTTCAAGTTATGGGAATGGGCCTTCAACTCCAAAT
GAGGGGAGAACCACGCTTCAAACTCTGAAGGAAACAAAATCTAACAGGTCTTCTGTCTTG
GTCTGCAACTGGTGGTGGAGGCTACGCTCTCTTTCTACTCAAATACTTTAA
>13353-33_TRINITY_DN15089_c0_g1::13353-33_TRINITY_DN15089_c0_g1_i1::g.2407::m.2407 type:complete len:107 13353-33_TRINITY_DN15089_c0_g1_i1:722-1042(+)
ATGTTGCTACTATTGTTATGCTACAAATGCACATTTTGTAAGACTTTCAACATTGTATTG
TGCAATGCATCTCCTTGGGTACTGTTGGTTATGCTTCATTTAAAGCACACATTTCCTCTC
TGTAACCTTTTTGTATGCAATAGATGGGGGATATTCAATATTGACAATATTTCAAATCAT
CAGCATGGATATACTTCCATCTTTGTTCTTAATCTTGAAAACAAGCCATTTTTTGTATTT
GAACAAAGGGAAAAGTTGGGTTACTATATTATGCTCATCTGTGTTGGGTTCAGGTGGGAT
GTGTGCTTATCCCAATTGTGA
>13353-33_TRINITY_DN15272_c0_g1::13353-33_TRINITY_DN15272_c0_g1_i1::g.2417::m.2417 type:complete len:344 13353-33_TRINITY_DN15272_c0_g1_i1:1186-155(-)
ATGAAGTTTCCGGATGCGTTACCTCCGTTGGAGATCCTTAGGGCTGTTCTTAGACAAAAT
CTCAAGGAACGGGTTCCTAATCTTAGGATGACGAGGTGTTTGGGAACGTATAGTACATTT
GGTCCTCAGGCAGAAGTTGCAGCAACTAAGTCACTAGGGCACACCGTTGACAATCCTCAG
CTCGCTAATGATTTTTTCCCGTCGTCTGTGGAAGAGAACAAGAGGTTCTATTCAGATGAT
CCACCAAAGACAAAGGGGTTGATGATCAGATTAGTGCAAATAGCAAATAATTTGTTTCCT
CAAATGAAGGATCGCAAGCTCGCATTGTACTCTCACTTTGGAATACAAGGACACACCGTT
TACAACTGCTACAAACCTCATGGTTATCCTCAACTCACTGATGCTTGTCGCCCTGATGGC
TTCTTTCAGGTTACTAATCATGGGGTGTCTGTGGAAGCCGTCAAGGAATTTCCATATTCC
CAGTGTGCTGTGAAAGAGAAGTTGTTATATTCAGACGACCACTCAAAGACAATGGGGTTG
GAACAGCTAACCACCGGGCAGACCTTCGGCACTTCGGATCCACAACCGGGTGGATCTTCC
GTCTCCAACTTCAGTGGCATATTTTCTTGTTCTTCTTCGTCAGGTTCCTCTTCCATTTCA
TCCCATCTCTGGCTTTTGGATTCAGGTGCGACCCACCATGTTTGTTGCTCTCTAACCTCC
TTTCAGTCCTTGGTTTTGTCTGTCAATTATGACGTTACTCTACCAAATGGACATACAGTT
TCTATAGCTGGAACAGGGTCTGTTCGTTTGTCTGATCACCTTACTCTCGAAAATGTTCTA
TTTGTTCCCGAATTCCATTTCAATCTGGTTTCTGTTAGTGCCCTCACTCAGCAACATCAC
TATACTGTGATTTTTACTTCTGACTATTATGTTATTCTGGACCTTACACAAGCCCAAATG
ATTGGGATGGGTAGACAGTCAGGAAATCTCTACATTCTGGACTCGAGCAACTTGTTTTCC
TCTTTCCCGTAA
>13353-33_TRINITY_DN30976_c0_g1::13353-33_TRINITY_DN30976_c0_g1_i1::g.2422::m.2422 type:complete len:110 13353-33_TRINITY_DN30976_c0_g1_i1:19-348(+)
ATGGTTTGGAAAGTTTGTTCCACATTCTCTAGTTTGCACGAGGCTTGCGCATCTTATTTT
GATCAGAAATGCTTCTGGTATTTTCTTGGACTTTACAGGTTTAGTCGGAATGGCTTTCAC
TTATATATATACACTCGTCTTTATTTCCATTATAAGACCTCATTTCTGGTACTTTTCTTG
TTTCCTTTTCAACTTCTCTCTACAAGCTTTATGTCCGAATTCTCTGAGGTTATATTGTGT
TGTATCTTCTATGCACCTTTACCTAGCCCATATTCTCTTTTAAATCATATGTCAATCATG
TCTTTTCTCACTGCATGGACCTGTGTCTAG
>13353-33_TRINITY_DN35826_c0_g1::13353-33_TRINITY_DN35826_c0_g1_i1::g.2426::m.2426 type:complete len:120 13353-33_TRINITY_DN35826_c0_g1_i1:124-483(+)
ATGAATGAAGAACTGAAGCAGAAGCACACAGGGTTGTGGTTTGGGGAGGATGTGGACATC
CTGTTCAATGACTGGCCCGCAGGTCACAGCAAATTCCTTTTCTCCTTTGCTATATTTCTT
GTGTTCACCATATCTCTGTTCGCCCATATTTATGCAATGACTCCCTTGAGCACCCCCAAG
ATGGATCCTAAGAGCCTGCTCCGACATGCTGCCATTCATGCCTTCCGCACTTTCATCATC
TACTTGGTCCCCCTCTGTGTCATCACCTTCAACCTCGATGTCTTAATCACACTACTCCTT
GGACAGCTTACCGGCTTCTTGGCTCTCACATTCTACGCCCAATATCATCAACCCCGCTGA
>13353-33_TRINITY_DN35880_c0_g1::13353-33_TRINITY_DN35880_c0_g1_i1::g.2427::m.2427 type:complete len:179 13353-33_TRINITY_DN35880_c0_g1_i1:596-60(-)
ATGGAGAATGGTGCTTTCTCAGTCTCCTGTTGTTTAAAAAATTGCGAGGATAATTTTGTT
TGGATGTTTACAAGGGTTTATGGCCTTGTTCTGACTTATGAGGGGGGAAATTTCTGGAAT
GAATTGAGTGATATTAGAAGTCTTTGGAATGACCCTTGGTGTGTGGGAGGGGACTTCAAT
GCTGTGAAGTTCCCGGAGAAGAGAAGGAATTGTCAAAGGATTTCAAACTCTATGAGTCAC
TTTTCAGAGATAATTGAGGACCTGGAATTAATTGATCTTCCTCTAATTGGAGGTTCTTTC
ACTTGGTGTGGTGGGTTAAATAATAGGCTAGCTTCTAGGCTAGACCATTTCCTTGTTTCT
GAAGATTGGGAGAACCAATTCAGTGGTTTGCTTCAAAGCATCCTTCCAAAACCTGTCTCT
AATCATGGGCCAATCCTTCTTGATGGTGGAGGGATTAAGAAAGGAAAAGCACCTTTCAAA
TTTGAAAACATGTGGTTGACGGTGGAAGGTTTCAGAGAACTAGTAACAAGTTGGTGA
>13353-33_TRINITY_DN11284_c0_g1::13353-33_TRINITY_DN11284_c0_g1_i1::g.2432::m.2432 type:complete len:177 13353-33_TRINITY_DN11284_c0_g1_i1:1051-1581(+)
ATGGATTTACCTGGACCAATACATGATTTTCTTTTAGTCTTTCTGGGATTAGGTCTTATA
TTAGGAGGTCTAGGAGTGGTATTACTTACCAATCCGATCTATTCTGCCTTTTCATTGGGA
TTGGTTTTTGTTTGTATATCCTTATTCTATATTCTATCAAACTCCCATTTTGTAGCTGCT
GCACAGCTCCTTATTTACGTGGGAGCTATAAATGTTTTAATCATATTTGCTGTGATGTTC
ATGAATGGTTCAGAATATTACAAAGATTTTAATCTTTGGACCGTTGGAGATGGGGTTACT
TCGGTAGTTTGTACAAGTATTTTTGCTTCACTAATTACTACTATTCTAGATACGTCATGG
TACGGGATTATTTGGACTACAAGATCAAACCAAATTATAGAGCAAGATTTGATAAGTAAT
AGTCAACAAATTGGAATTCATTTATCAACAGATTTTTTTCTTCCATTTGAACTAATTTCG
ATAATTCTTTTAGTTGCTTTGATAGGTGCAATTGCTGTGGCCCGTCAGTAA
>13353-33_TRINITY_DN15783_c0_g1::13353-33_TRINITY_DN15783_c0_g1_i1::g.2439::m.2439 type:complete len:132 13353-33_TRINITY_DN15783_c0_g1_i1:102-497(+)
ATGATAGGAAGGGCTGTTGCTGCTTGGAGTTGGAGATCATCTTCTTCTTCTTCATCTTTT
GGTACCCTGCATTCTCTTCCTCGCTTCAATTGTTCATCTGTTTTTGTTTCTTCTGATTCG
CTTTCCAAAACCATACCACCGCTTGATCACATCGATGGTGTTATATCTCGTGCTAATCCT
ATGCTTTGCTTGCGATCGCAGCCCTCCATTGCCAAATTTAATGGATTTTTTTTAGGGCTA
GTTTCCAAAAGCAAGCATCACTCTATCGTCATTTCTATGTGTAAACTTGAGATTTCCTCT
GGAATTCCACTTGTTAATTCTTTCTGCCATTCGAGTAGGTGGGGTTTCTCTCTCCCCATT
TTCGGAGATTTCCTTAAGCTTGCTGTCAACGAGTGA
>13353-33_TRINITY_DN15762_c0_g1::13353-33_TRINITY_DN15762_c0_g1_i1::g.2440::m.2440 type:complete len:125 13353-33_TRINITY_DN15762_c0_g1_i1:1120-746(-)
ATGGCAGATAAACAATATATCTATGCAGTAGACAAGTCAAATGATCCTGCAGATTCATGT
CCTATGTATACAGTCATAATTTCATCTATAAGAGATCTAGGTGGATATTTTGCAATGCAA
ATTACCAGGCCACTTTCAGGTCCTATCTTGCAACTAGAAACATGCGTAAGATTTGATACA
GAGGTCAAGAAATCTCTCTCAAATAATGATGTACTGCAGGAGCCCACCTCCCTCCATATG
TCATTTCAACACATAGAATATAATTCTCAACTAGCCAGGTTGTACCTTCAGCAGGATCGG
CAGGAAAAATTATCTGCAATCTTTGGGAACTTAACAATCCAAATAATGGAAGCAAAGCAA
CTGATGACGATATAG
>13353-33_TRINITY_DN13734_c0_g1::13353-33_TRINITY_DN13734_c0_g1_i1::g.2442::m.2442 type:complete len:142 13353-33_TRINITY_DN13734_c0_g1_i1:730-305(-)
ATGAGCTCCGTTTGCATATCTAGCTGTGTGAATGATGCCAGAGTCCCCGTCCGGGCAACC
TACGTCAACCTCTACAAGTGGCCGGAGTCTGACGCCGAGTTCATCAAATCCGTGAGCTCA
AACAGGCACCCAAGGGTGGTGGACAGCATTTCATGCAGGCAGATGTACCTGAGGAGCTAC
ACCTTTTCCAAGAAAGAGACTGTGCCCGAGAAGACGATAAAGTGTTTTGGGAGGGTGAAG
GAGAGGGTGGCTCACGGGAGGAGGAGAAATAAGGGCGAAGAACTTCATGGAAAGAGGTTC
GTGGTGGTGAGGAAGGTGAAGGAGATCTCCTGCAGTGCTCTGTACGCCATATTCAGGAGG
TTGCTGTATTGTACTACCACTGTGGATGTTGTGGACAGTAGAGACCAGAAGTGTGAGTCT
CTATAG
>13353-33_TRINITY_DN15626_c0_g1::13353-33_TRINITY_DN15626_c0_g1_i2::g.2455::m.2455 type:complete len:102 13353-33_TRINITY_DN15626_c0_g1_i2:105-410(+)
ATGGCTGACGACGCCCTTCTCAGGTCCTCGCTGATTTGGTTGGCAGCTGTTATAGTGTTA
GTCGGACTTTACACTCACTCATTCAAAAAGATGATGGTCACTTACCTCATGGGTCTGTTT
GCAATTGCCGGTATTCTTTTGCCTGATTGGGATTTCTTCGATCGTCCATTCTCTCAGTGG
CTCTCTCCTTTTTCTGTTGATGCCATGGATTCTAATCCTCCTCACCGTTCCACATCAAAG
AGGTTTTTCCCTTCCATCTTCAACTTGGAATGTATCTCTCTCCTTTTCTTTCAAGCACAA
GCGTGA
>13353-33_TRINITY_DN1434_c0_g1::13353-33_TRINITY_DN1434_c0_g1_i1::g.2458::m.2458 type:complete len:102 13353-33_TRINITY_DN1434_c0_g1_i1:461-156(-)
ATGATTCCACCCTCATCTCACAGTCTTTGCAAACGCACAGATGACGACATGGCAGAAGAA
GTACCGAGATATCTGCCCCTCCACAACATTTGCACGTCTTCCGTTGTTTCAGCTCCGCGT
TCACTCTTCTTACCCTTGTCTCCGCTTCTTCTGTTTCTGTGTTGCAGCACGACTCTGCGT
CTTCCGCTACTCCCTCCGTCTCCCCAAAGCCTTCAATTGCTTGCTGACCCGCGTTTTGGA
CCAGCATCTGTTCTAGGCTCGACCTCAGGCTCGACACCCTGGCTTCACTATTCTTTGCAG
CATTGA
>13353-33_TRINITY_DN17424_c1_g1::13353-33_TRINITY_DN17424_c1_g1_i6::g.2463::m.2463 type:complete len:125 13353-33_TRINITY_DN17424_c1_g1_i6:1470-1844(+)
ATGTACACACATGTGTATGAAAAGAAAGAAAAGAAAAGAAAGAGCGAAGGAAAAGGGCTG
TTGATGGGCGTAGTAGAAGGAATCATCGGCTCCGACGACCATGAGATTCAGAGAGGGGCA
ACCACCCTTAGAAACTCCCCATCCCTCCGACACGGTCCCTGGAGCCTCAGTCTTAAACTA
ATGAGGTCTAGCCCTAACTTTTACTCATCCTTTCCCTTTTATACTACTCCCTGTCTTCTT
CTTCTTTGCTTTTATTTTACTTTTTTGACCTTTCTACCCTCACTAAACCCTGTATCAAGG
ATTGAAATGTCGAATTTCGGGAAATTTCCCGATATTTCCTACCAGTCCAGCCCGCGCACA
GGTGACAAAATCTGA
>13353-33_TRINITY_DN17420_c0_g1::13353-33_TRINITY_DN17420_c0_g1_i5::g.2464::m.2464 type:complete len:120 13353-33_TRINITY_DN17420_c0_g1_i5:493-852(+)
ATGCTTTTGATTTTGAATGTTCCAGACTTTGTGTCTTCTGTTTCACGTATGATACTATCG
TTGATTGGTGAACTGGGAATGTCGTCAAGAACTTTGGAGCTTGACCATCTGGCCTTTTTC
AATTCCTTGGAGATTGGTAATAATCCAAGGATCAGTTGTTTTCTCAATGTGGCTTATGCT
AGCATTAGCAGATGTGAAATTATCATGACTGTTCATTGTAAAGAAATCTTGTTACTGTGG
CAGGAGAATAGATTGCAACACGGTCTCAAAATTTCAGAACATCGGCATCAACACCTTTCT
GGGACTCAGATTTCTAAATGGAATGATGCAAGGCATCGACACATTCTCAGAATTCTTTGA
>13353-33_TRINITY_DN17425_c8_g2::13353-33_TRINITY_DN17425_c8_g2_i6::g.2468::m.2468 type:complete len:134 13353-33_TRINITY_DN17425_c8_g2_i6:684-283(-)
ATGCTTCAGTTTAGTTTTTCTGTGGAAATATTCCCGTTTCCAAAGAAATCTTCAAAGAGG
TCCACGTATCCACTTACAGATTCTACAAAAAGACAGTTTCAAAACTGCTCCATCAAAAGG
AGGGTTCAACTGTGTGACTTGAATGCAATCATCACTCAGAAGTTTCTGAGAATGCTTCTC
TTTAGTTTTTACGTGAACATATACCCGTTTCGAACGAAGGCCACCCAGTGGTCCAAATAT
CCACTTGCAGATTCTACAAAAAGATTGTTTCAAAACTGCTGTGTCAAAAGGAAGGTTCAA
CACTGTTACTTGAGTACACACAACACAAAGAAGTTTCTGAGAATGCTCCTGTCTGGATTT
TATATGAAGATAACCCGTTTCCAACGAAATCCTCAAATCTAG
>13353-33_TRINITY_DN27765_c0_g1::13353-33_TRINITY_DN27765_c0_g1_i1::g.2478::m.2478 type:complete len:100 13353-33_TRINITY_DN27765_c0_g1_i1:345-46(-)
ATGAACGACAGAGGGATCACAACTTCAGTGCACAAACTTCCTCCGAGTTTCCGCCCCCAA
GTCATTCACCCTTTGCCCGAGGCTATAAGTTTCCATCCGGCGGGGGAAAATTCTTACATA
TTAATATTAACATCAAATAGGACAACAGAGTGTAACACTTCCAAGTCTCATCTTACTGTA
ATTTTATATATCTATATGTTCATACATACACCAATTTATTTAGCAGTAACTTTCATATGT
AAGTTCCAATTCAAAGAAGCCGTGGAACTGAAGTTCGTGTCCTCTGTACAGAAATCTTAA
>13353-33_TRINITY_DN27712_c0_g1::13353-33_TRINITY_DN27712_c0_g1_i1::g.2481::m.2481 type:complete len:112 13353-33_TRINITY_DN27712_c0_g1_i1:450-115(-)
ATGCATACTTTGGTTTGGACTTCAAGCATAGCCATTAACACTGCTGTTCTTAAGATTATA
GAGTGTGCATATATCCTCGTTTTTCATTTACTAGTATGGTTTTTTTCCTTTCATTTGCTT
TATTTTCTTCATATTTGCTTTACTGTTTGTAACTTAAATGCAAATTCGAAACTTAATAAA
TTATGTTCAACAAATGCAGTCATATATACTTCACTTTTGATTTCAAACAGAGCCATTATT
ATCATTGCTGTTCTTGAGATTACCAACTGTACACATATCCTCATTTTCATTGACACTGTG
TTCTTATCTTCTTCCTATTTGCATTATGGTTTTTGA
>13353-33_TRINITY_DN14173_c0_g1::13353-33_TRINITY_DN14173_c0_g1_i1::g.2483::m.2483 type:complete len:104 13353-33_TRINITY_DN14173_c0_g1_i1:352-41(-)
ATGTCCGTATTCATAGAAATAAATCATCTGTTCATAGAACTAAATGCCTTGATAAAATTT
TGTCCTTTTTCAGATGTTGCTGTTCTTGTTGTCATTAAACTACAATCTGTTTCTGATTGG
TATTTGTTTATTTGCAGTCTGGTTGCTGTAAGCCATCAAATGATTGTGGTTTCACCTATG
TCACTCCGACTTATTGGAACACGACGAACGCGCCTGCATCCACCAACTCTGACTGTTCTT
CGTGGAATAATGACCCTAACACTCTGTGCTTCAATTGCCAGGCATGCAAAGCCGGAGTGC
TGGACAATCTGA
>13353-33_TRINITY_DN1229_c0_g1::13353-33_TRINITY_DN1229_c0_g1_i2::g.2494::m.2494 type:complete len:125 13353-33_TRINITY_DN1229_c0_g1_i2:681-1055(+)
ATGGCAATGGCACAGGCTCATAGAGCTGCTTTTCCTCTGACATGGTTCCTCCCTCTACTG
CAGGCGCCTTCATGGAGTCACTGCCCTGTGTGGGAAAAGGCAATGATGCAGGCTCATAAA
GCTGCTTCCCCTTTGAGGTGGTTCCCGCATCTACGGCAGGGGCTTCAATGGAGCCACCTT
CCTCTATGGAAACAGGTGACAATGGTGAAGTCTCGTAAAGCTGAATCTCCTCTAAGGTGG
TTCCTTCCTCTACTGCAGGGGCCTTCACAGAGCCATTGGAACCTGACTGTTGAGATGGCT
TTCTCTCTTGCTTGGGAGACACAAGTTGAATGCCAAGTTCTGCTAACTGAGTCATCAAAT
CAATATTCTGTTTAA
>13353-33_TRINITY_DN16725_c0_g1::13353-33_TRINITY_DN16725_c0_g1_i1::g.2495::m.2495 type:complete len:100 13353-33_TRINITY_DN16725_c0_g1_i1:454-753(+)
ATGAGACATTTTCCAAAAGAGATGTTTTTATTCCTCCATCAACCCAAAAAATGGCATCAA
CTGTACCTTTGTTTTTCTTATTTATCATTGCCAATAGGGGATGAATTGGATGGACATTAC
GAAATAAGAAGCCAAATGAAGTCAAGAGTGTTTTCATCCTGTATACCAATGTTGGTTCCA
CTGGTCTTTGCACACGCATCATGCATTTTAAATCCTCAAATTTCAGCATATTCTATAGAC
CAAGAAAAAGTACCTGTCCATCGGTGGCTGCAATGGCATCTTCCAATTCAGCTTGGCTAG
>13353-33_TRINITY_DN16753_c0_g1::13353-33_TRINITY_DN16753_c0_g1_i1::g.2496::m.2496 type:complete len:315 13353-33_TRINITY_DN16753_c0_g1_i1:148-1092(+)
ATGGTTCTATCGCAGAAGCTTCACGAAGCCTTCAAAGGAACTGTGGAGAGAATCACTGGG
CCTCGTACCGTCTCTGCGTTCAAAGAGAAAGGTGTTCTCAGCGTCACCGAATTCGTCATC
GCCGGCGATAATCTCGTCTCCAAATGCCCCACCTGGTCTTGGGAATCTGGTGAGCCAGGC
AAGAGGAAGTCATATTTACCTCCCGAAAAGCAGTACTTGATTACTAGAAATGTCCCTTGC
CTGCGAAGGGCTGCATCTGTTGAAGAAGAATACGAAGCTGCGGGTGGGGAAGTTCTTCTT
GATAATGAAGATAATGATGGCTGGTTAGCAACCCATGGGAAACCAAAAGAAACTAAAGGT
GATGCAGAAGAGAACTTACCTTCAATGGAGACTTTAGATATCAGCAAGGATAAGGCCATA
AAGTCAATCCCCTCTTACTTTGGGGGTGAGGAGGAAGAAGATATTCCTGACATGGCAGAT
TATGAAGAAACTGACAATGTTGTTGAAGCAGATGCTGCAACACTTCAAATGCCATATCTT
GTTGCACATGAACCCGATGACGACAATATTCTACGAACTCGAACCTATGATGTCAGCATC
ACGTATGATAAATATTATCAAACTCCTCGTGTGTGGCTTACTGGATATGATGAGGCAAGG
ATGCCTCTACAGCCCGAGCTTGTACTGGAAGATGTTAGTCAAGACCATGCACATAAAACA
GTAACCATTGAAGATCATCCTCACTTGCCTGGCAAGCATGCATCTGTACATCCCTGTCGG
CATGGGGCTGTGATGAAAAAGATCATCGATGTGCTAATGTCACGTGGAGTTGAACCAGAA
GTTGACAAGTACCTTTTCCTATTCTTGAAATTTGTGGCCTCTGTGATCCCTACTATTGAA
TATGATTACACCATGGACTTTGATCTTGGTAGCTCTAGTAGCTGA
>13353-33_TRINITY_DN16771_c0_g1::13353-33_TRINITY_DN16771_c0_g1_i2::g.2507::m.2507 type:complete len:1340 13353-33_TRINITY_DN16771_c0_g1_i2:510-4529(+)
ATGTCTTCGCTTCAATTATTGCAGTTAACTGAGCATGGCCGGAGTCTTCTGGCTTCAAGG
AGGAAAACTTTACTGGTTGCTGCTGGTGTCCTAGTTGCTGGTGGGACAGCTGCATACATG
CAATCACGATTTAGCTGTAGAAGGCCCAATTCTTTTGGTCATTACAATGGGATCAGCAAC
GAGGGTGAGACACCAGACAAGGAGGTTGGAAATAATGATATTGTGAAGAAAAATAAACAG
AAGAAAGGTGGATTAAGGTCCCTTCAAGTTCTTGCTGCTATACTCCTATCTCAAATAGGC
CGATTGGGTCTTCGTGATCTTCTAGCATTGGTGGCTATAGTGGTGTTCCGAACTGCTTTG
AGTAATAGATTAGCAAAAGTGCAAGGATTCCTATTCCGAGCTGCTTTCCTTCGACGTGTG
CCAACTTTTTTCCGGCTGATTTTTGAAAATATTATATTGTGTTTCCTTCAGTCAACCTTG
CATTCCACTTCAAAGTACATTACAGGGACCTTAAGTCTGCGGTTCAGAAAAATATTGACA
AAGCTTATCCATGCACATTATTTTGAGAATATGGCATACTATAAAATATCGCATGTTGAT
GGTCGCATAACGAATCCTGAACAACGAATTGCGAGTGACATACCAAGGTTCTGTTCAGAA
TTGAGTGATCTTGTACAGGATGACTTAATAGCAGTTACTGATGGTCTGCTGTATACTTGG
CGCTTGTGCTCTTATGCAAGTCCAAAATATGTTTTCTGGATTTTGGCCTATGTGACGGGA
GCAGGGGCCATGATTAGGAACTTTTCTCCTGCATTTGGGAAACTGATGTCCAAAGAACAA
CAATTGGAAGGTGAATATCGACAACTTCATTCACGGTTAAGGACCCATGCAGAAAGTATA
GCATTTTATGGTGGAGGAAATAGAGAAGAATCTCATATTCAGCAGAAGTTTAAGACTCTT
ATTAGGCACATGAGTGCTGTTCTTCATGACCATTGGTGGTTTGGCATGATCCAAGATTTC
TTATTGAAGTACCTTGGCGCTACTGTTGCTGTTATCCTGATTATTGAGCCCTTCTTTTCT
GGAAATCTGAGACCTGACTCTTCAACTCTAGGACGGGCAGAGATGTTAAGTAATCTAAGA
TATCATACTAGTGTTATAATATCACTATTTCAGTCCCTGGGAACTCTTTCCATAAGTTCA
AGACGCCTTAATCGTCTCAGTGGTTATGCTGACCGCATTCATGAGTTAATGGTCATATCA
AGGGAACTAAGTACTGTTCATGATAAATCTTTGCAAAGAAATGGAAGTGGGAATTATGTC
AGTGAAGCTAATTATATAGAGTTTTCTAATGTCAAGGTGGTTACCCCAACCAATAATGTA
TTGGTGGAGGATTTGACACTCAGGGTTGAGTCAGGATCTAACCTTTTGATTACAGGTCCT
AATGGTAGCGGCAAAAGTTCACTTTTCAGAGTCCTGGGAGGCCTCTGGCCACTTGTATGT
GGCCATATTGTGAAACCTGGGATTGGTTCTGATCTTAATAAAGAGATTTTCTACGTGCCG
CAAAGACCATACACTGCTGTAGGAACACTTCGGGATCAGTTAATTTATCCCCTTACACAG
GATGAAGAGGTTGAACCACTCACACATGGTGGAATGGTTGAGCTGTTGAAAAATGTTGAC
CTTGAGTATCTATTGGACCGTTACCCACCTGAGAAAGAAATAAATTGGGGTGATGAACTC
TCTCTGGGGGAGCAGCAAAGATTGGGAATGGCCAGACTGTTCTACCATAAACCTAAATTT
GCTATTCTGGATGAGTGCACCAGTGCTGTGACAACTGATATGGAGGAACGTTTCTGTGCT
AAAGTTCGAGCCATGGGAACTTCATGCATTACAATTTCACATCGTCCTGCACTAGTTGCT
TTTCATGATGTAGTTTTGTCCTTGGATGGTGAAGGAGGCTGGAGTGTTCATTATAAGAGG
GATGATTCTCCAGTCCTTACTGAAACCAAGACAAACGTGACAAAGCCTTCTGAAAGTGAT
CGCCAAAGTGATGCAATGGTAGTTCAACGAGCATTTTCAATCACTAGGAAGGACTCTGCA
TTCTCAAATTCGAAGGCCCAATCATACATTTCAGAGGTTATGGCAGTGTCTCCCTCTGTG
GATTGCAATGTTCCATTGCCTGTAATTCCACAGCTCCAAAGTGCTCCAAGGGTATTGCCA
TTGAGAGTGGCTTCCATGTTCAGAATACTGGTACCGACAGTGCTGGACAAACAAGGTGCA
CAACTGCTTGCAGTTGCTTTACTTGTTCTCTCAAGGACATGGGTCTCAGATCGTATAGCA
TCGTTAAATGGGACCACTGTAAAGTATGTTTTGGAGCAGGACAAGGAATCCTTTATTCGT
TTAATTGGTGTGAGCGTTCTTCAAAGTGCTGCATCATCGTTTATTGCACCTTCATTGAGG
CACTTAACAGCAAGGTTAGCCCTTGGGTGGAGAATTCGTTTGACTCAACATTTACTCAAG
AACTACTTGAGAAGGAATGCATTTTACAAGGTTTTCCACAATTCAAGCAAAAATATTGAT
GCAGATCAGAGAATAACTCATGATCTGGAGAAGTTAACTACTGATTTATCAGGCCTGGTA
ACTGGAATGGTAAAGCCAACTGTTGACATTCTGTGGTTCACCTGGAGAATGAAGCTCTTG
ACCGGTCAAAGGGGTGTTGCGATACTGTATGCTTATATGTTACTGGGTCTTGGTTTCCTA
AGAAGTGTGACTCCTGATTTTGGTGATTTGACAAGTCGAGAACAACAACTTGAGGGGACC
TTTAGATTCATGCATGCAAGATTGCGTACCCATGCTGAATCTGTTGCGTTTTTTGGAGGT
GGTGCTCGGGAAAAAGCGATGGTTGAATTAAGATTCGGGGAACTTCTTGATCACTCTATG
TTACTTCTGAAGAAGAAATGGCTTTTTGGTATCTTGGATGATTTTACCACTAAGCAGCTC
CCTCATAATGTAACTTGGGGTTTAAGCTTGTTATATGCTGTGGAGCACAAGGGAGACCGG
TCCTCGACAACAACGCAAGGTGAGCTGGCTCATGCATTGAGATTCCTAGCATCTGTTGTG
TCTCAAAGCTTCTTAGCTTTTGGTGACATTCTTGAATTGCATAGAAAATTCCTTGAGCTC
TCTGGTGGTATCAATCGTATTTTTGAACTGGAAGAGCTTCTAGATGCTGCTCAATCTGAG
GATCCTGTGACCAATACCTTATCATCATCCAAGACCACAGATCTTTATATCGAAGATACC
ATTTCCTTCTCTGAGGTGGACATCATTACCCCTGCACAGAAATTGTTGGCTAGGCAGTTG
ACATGTGACATAGTACCCAGGAAAAGTCTGCTTGTTACTGGTCCCAATGGGAGTGGGAAA
AGCTCTATCTTCAGGGTTCTTGGAGGTCTTTGGCCTATTGCAAGTGGTACACTTAGTAAA
CCAAACCAACAAATTGATGAAAGGGCTGGATCAGGCTGTGGTGTATTCTATGTTCCTCAG
CGACCATACACATGCCTAGGAACGCTAAGGGATCAGATTATATATCCTCTCTCTCGTGAG
GAAGCAGAGATGAGGGTGTTTAATTTGAATGGAAAAGGTAAAAAATCTGTTGACACCACA
AACATTCTGGATGAACATTTGAAACATATTCTAGAGAATGTCCGGTTAATCTATCTTTTG
GAAAGGGAGGAAGGTGGCTGGGATGCTAATTTGAATTGGGAAGACATCCTTTCACTTGGA
GAACAGCAGAGACTAGGCATGGCACGCTTGTTCTTTCACAAGCCTAAATTTGGCATCCTT
GATGAGTGCACCAATGCTACTAGTGTCGATGTTGAGGAACATCTTTATAGGCTTGCAAAT
GGAATGGGCATCACAGTTGTTACCTCCTCGCAGCGTCCTGCTTTGATACCATTTCATTCT
GTGGAACTACGGCTGATTGATGGTGAGGGTAAGTGGGAGCTTCGATCAATTAAGCAATGA
>13353-33_TRINITY_DN16799_c0_g1::13353-33_TRINITY_DN16799_c0_g1_i1::g.2510::m.2510 type:complete len:117 13353-33_TRINITY_DN16799_c0_g1_i1:296-646(+)
ATGGTGTTGTCAAGTGCCAAACCAATGTCCAAGAACCACCGCTCATCGCTTACATATGTA
AGAGCTTCTTCAAAGATTTCATATAGAGGTGCCACAAAATCCTGTGATCTTGATAAATGG
ATTTCCCATAGTATTTCCTGCATGACAACTTCCCATCAAAGTTCCCTTTTTCTTGTTCCA
CTCTTCCCATTAATATTTTCCCTGAAACATCAATCTTTCCTTGTTCTTCTAGTGCTGTTT
GACTTAAAAAGCTGGTTTCTGATGTTACTCACGTGTACAAAAGCTTTCCTTGCACAATTA
ATATGGATAGTTGAAAAAAATAGTTTCGCAAAAACAAACTCAAGAGCATAG
>13353-33_TRINITY_DN8832_c0_g1::13353-33_TRINITY_DN8832_c0_g1_i1::g.2526::m.2526 type:complete len:116 13353-33_TRINITY_DN8832_c0_g1_i1:490-143(-)
ATGAGAATAACATTTACCAATAAGTTGGAAATCACCTTCTGCGTTCCCATATCTTTTGAC
CTTAATAAACAACTCCAGCCTTTTATGGATGCTCTTGGTTTCAACTATGAAAAACACATC
CTATGCATGACCATATATATGAATTATCAAGAGTTGATTCCAGCAACAATCAGGCCTAAG
CTGCTGTGGTCCTGCCAAAAGAAATCCCTCCAAGGTGTAATTCCATCTCTTCTCCAAAAG
TTATTTCCATCTCAGATTATTCCTGATGTAATGCACACAACACTGTGTAAGATGTTGCTG
ACCGCGTTTGTCAAGAGAACATTATATAATCAGCAGCATGTTCTATGA
>13353-33_TRINITY_DN20236_c0_g1::13353-33_TRINITY_DN20236_c0_g1_i1::g.2528::m.2528 type:complete len:141 13353-33_TRINITY_DN20236_c0_g1_i1:415-837(+)
ATGAAGAAGGATGATAAAAATAATGACCACTCAGACCCTTCTTTCGAGTCATTAAAAAAG
GCTGTACAAAAATGCAGAGAAAATAGGGAGTGTTTAATGAGACAAAAAGCTCTCCAGAGG
GGATTTCTGGAAGAAGAACCTCAGAAACGTATGGGAATCAGCGATGATGAGGAAAAGGAG
AGAATCAGGAGAAGTAATATTGGGCTCATCGTTCAATTGGAATGGGAGAAGTTGGAAATG
GAGAAGAAACGGAGGATGGGGCAGATTGGAATCGGCCATGAAGAAGAAGAAGAGGAGCTA
AGAAAAACGGAGACTTCCCCAAGATTTCAAGACTCGAATAATTCTAAGATTGGAGTCGAA
GATTCTGGGCGGAAGAGGAGGAGATGCATGGGTGTGAAGGTACTGCAAATACCAGCTAAG
TAG
>13353-33_TRINITY_DN14875_c0_g1::13353-33_TRINITY_DN14875_c0_g1_i2::g.2536::m.2536 type:complete len:134 13353-33_TRINITY_DN14875_c0_g1_i2:87-488(+)
ATGCATTTTTTTTCCAGATATGAGCTCAGTCCTTCAAAATTTCCTTTCTTGCTCTCAATC
CCATCCCATGTGTGCTTTCAAATTTTCTCTGTGGGAGTTCTGCATTCGATTTGGCAGGAG
TATTTGAGAAGGTTCGGATTATACACTGTATGGCCACTAAAGCTTGGAAGCGACATTTTG
ATAGCTGGCCCCATCCACTTCTCGGGTTTCAGCAAAGGCACTGCCATCAACAAACTCGTA
ACCAGAAAAGAAATAGAAAATCCCATCAGAAATATGAAGCTTATATACAACATTTTTCTG
AATAACAATGGAAAAGAAAGTGATATTCCTTCCTTGCTATGTCCTAAAGCATGTAAATTA
CTATTAGTCAATATTGAAAACCCGAGACCACCAGTTAACTAA
>13353-33_TRINITY_DN31701_c0_g1::13353-33_TRINITY_DN31701_c0_g1_i1::g.2541::m.2541 type:complete len:103 13353-33_TRINITY_DN31701_c0_g1_i1:158-466(+)
ATGACTGTACAGTTCATGTTCTCACTAATGTATTCAAAATCAACTTCTGTTGACAACAGT
CCCCGTGAGGTAACCCAAACTGGTATATCTCCTTGGATTAGAAAACAGCTTGGCAATCTT
ATAAGAAAGAAAAAAGAAAAAAGAAGAATAAAAAACAGCCTGGAGAGAAGGGGATGTGTG
CAAGTTACGTCCTTTTTTCTTCCCTCCTTTTTGGGTTGGGGCGTAATTGTATCTCTATTA
TATATATTTCTTTTTCAGGAGGATGTGTCTTATCTCCCTTTTCATCTGTATTCAGCTTGT
GTAATGTGA
>13353-33_TRINITY_DN9586_c0_g1::13353-33_TRINITY_DN9586_c0_g1_i2::g.2545::m.2545 type:complete len:126 13353-33_TRINITY_DN9586_c0_g1_i2:292-669(+)
ATGGCCACCATACGCCGTAAAAGGAAAGACCATGTTCCAACCACATGTACCCAGACTCAA
GAGCAACCAGAAAGCACAATCCACTTTCATGCACCATCAATAGCTTCGACATCCTCAACT
TGTGATGATGCTACTGAGGTACTTGAAGCATGTGTCATAGAGACAACAGAGAGTATGCTG
AGATTGGCTTCGTCATTAGCACGGGATGTTGCTGCATTACGTTCCCGGTGTTTTGGATCT
CACGACACTTGCTCAATCTCTTGCCCACACCCATCGCAGCAAGTTGAAGAACAAACAAGG
TGTGATATACCGGACATTCAGCCTTCTATTGAAGAATTGGTAGAACAACACAGCTTCTTG
CCAAGCCCGCGGTCGTAA
>13353-33_TRINITY_DN9583_c0_g1::13353-33_TRINITY_DN9583_c0_g1_i1::g.2546::m.2546 type:complete len:260 13353-33_TRINITY_DN9583_c0_g1_i1:134-913(+)
ATGGCAAGTCAAATTGGGAAACTCCCCGGTGAATCAAATGAGGCCTTTGAAGCCCGGCTA
AAATCGCTGGAGTTAGCTAGAGCTCAAAAGCAGCCGGAGGGTTCTAATGCACCACCTACT
CTCAGTGGCATTCTTGCCAAACGCAAGAGGATTATAGAGAATGCACTTTCAAAAACGGTA
GACATGAGGGAGGTTTTGAAACACGAAACGGTGGTGATTTCCCCAAATGTCATGGATGAA
GGTGCAATAGACGAGCTGATTCGTGCATTTGGTGAATCTGGCATAGCTGAAAGCGTGCAA
TTTGATGTGGCTATAGATATAGCACGTCACTGCTCTGATGTTGGTAGCTCCCAGAGGTCA
ACCCTGATAGGCAAGAGTCCATTTTGTGACCTAAACAGATCAGAAATAGCTGGGATTATA
AGGGAGGTGACCACATTGCGTAGATTTTGCATGTACTATGCAAAAATCGTGTGGAACATC
CATCTGGAGACGGGGATTCCACCCGCTAATTGGGCCAAGAAGGGATTTAATGAAAATGAA
AAGTTTGCAGCCTTTGACTTCTTCCTTGGAGTCACAGATGAGAGCGCGCTTGAACCAAAG
GGTGGCGTCAAGAGAGCTCCAACCAAAGCTGAGATGGTCGCTAATATCGCCTCTTTTGAG
GTCAAGGTGCTCAGACAAACTATGGCTGAAGGAAAGCGGAGCTCCAATCTTGGAGAAATT
AGTGGCGGAACTGCTGGTGCTCTTATCAATAACCCCTTCGCAAATGTCACACATGAATGA
>13353-33_TRINITY_DN15503_c0_g1::13353-33_TRINITY_DN15503_c0_g1_i1::g.2549::m.2549 type:complete len:107 13353-33_TRINITY_DN15503_c0_g1_i1:1104-1424(+)
ATGGTTTATTTTTCTTTTTGTTGCTCTTCTTTTAGTGGACCTCAAACTAATTTAGATATA
GTGTCTTCTCACCAGTTGTGTAAGAAGACAAGGTCAGTCTTGGTTACCCTAACATTGTTT
TTATGCTTTAATGTTGCAAGCATGCAAGCTGATCGATCCCTAAAATCAATCATATTCACC
AAGTGCATGGCAAGGCAGGAGGGACTTATCTCGGCATCTGACATTCTTCTCCTTGGTTGT
TCCATGTTTTTCATTGTTTACTTTTGGTTATTTTGTTCTGTAAATTTTCCCCATTCCTGT
TATATTTTGACCAGATTGTGA
>13353-33_TRINITY_DN17323_c0_g1::13353-33_TRINITY_DN17323_c0_g1_i1::g.2552::m.2552 type:complete len:111 13353-33_TRINITY_DN17323_c0_g1_i1:1358-1026(-)
ATGAGAAACCAGTTGAAGGGAGTGGGAATTTATTTGGCTTTTGCAGTCCTAGTTATTGTT
TCAACTGCAGAGATGGAAAGACAGTGGGAATCTCTTGAAAGCAGCAAAGACCATGTGTGC
AATGGCACGATCTCGGACTGCATAGGCGAACAAGAGTTCTTGATTGGGTTTGAAGTGAAG
GGAAGATCTCTAGCGCAGAAGCCTCATATTTCTTATGGTGCTCTTCAGAAGCCTCCGGTT
TGTAATGCAAAAATTTACGGCAGCTGCCTCACCCCAAAACCTGGATACAATCGGCCCTGC
TCCTATTACAATCGATGCAAGCGTGGCGCCTGA
>13353-33_TRINITY_DN17399_c0_g1::13353-33_TRINITY_DN17399_c0_g1_i1::g.2554::m.2554 type:complete len:152 13353-33_TRINITY_DN17399_c0_g1_i1:1281-826(-)
ATGATTGTAAGTGCTCTAGATGGTGCTGATACGTTCACAACTACCCAAGTTTCCCATAAA
CCTAAGCAACAATTGGCTTATGTTCCTCATCAGAAAAGAGCTGAAGACAACTTGCATTTG
AGAGATGAAGATCTTAATGGCTGTGATATAGCCAAAGCACAGTATTCCAAAGATGAAACG
TTGTTTTCCCTAGGAAAAAGGTGCAAGAAGGAGAATCATAGGTTACTGAGTGAAGAGGTA
CCAGAACAGAAGATTGAAGAAAAGCTTTTGCAAAGTTTCGATGATGAAACCCTAAGCTCT
GTTATGAAGTGTGGAAATAAATGTATACCATTACAAGTAATGCATTCTTACTGTCATAAT
GGATACATGAAGCAAAGGGTTCCTTTCATGGTATGGGTGGCCACAAGTGATACGATCATG
GCTACAAACACATTTATTCTTTTCTTCTTTTTGTAA
>13353-33_TRINITY_DN17348_c0_g1::13353-33_TRINITY_DN17348_c0_g1_i3::g.2556::m.2556 type:complete len:112 13353-33_TRINITY_DN17348_c0_g1_i3:1409-1074(-)
ATGTGCAGAAGGTTTGCTTTCCTGTATGACCTGGACATGGCCATAATTGCCATAGGTGTG
TATTTCGGTAGCCAAGTGCCTCTTGACTTGCTCATCTGTCCATGCAGCCGAAAGTGGACT
GCGGACTTCAACTTGGAAAGCCGTCATATAGAACTTGCTGATATAGAAAAGCTGAAGAAA
CAAGACACAACCTCTAATGTATGTCGGGTGACTTGTACGATAGTCCCTTATCCCATCCTC
GACATATTGGAGAACAAACTTGGCCCAATTTTTGCGCACCCCCACTTCACTATCCCAAAC
CGTGTCCCACAAGTCATGCATACCTTCTTGTTTTGA
>13353-33_TRINITY_DN17367_c0_g1::13353-33_TRINITY_DN17367_c0_g1_i2::g.2559::m.2559 type:complete len:142 13353-33_TRINITY_DN17367_c0_g1_i2:539-114(-)
ATGAGGAAGTATCTGGGGAAGGAGGGTTTTTCACATTTCAAGAAAGATGGGAGCACAAAA
GTCTATTTGTCAACTTGGTTGAGCTTGCCAAGGCCATTGCAACGAGCACACACAATCTGT
GCCTGGTCCTTCCTTGCTGCATTCGCCCTCAGGGCCACCCCTGATTGTCGCACGAAGCCC
GCACCATCACACTCAGGACACAGGTCCTTTCGGGAGAAGAAAATTGGGAAGGCAGTTCCG
AGCACTGTCACCGCAACAGCCCAGGTGTTGGACGAGCATAAAAGCCGGGAAGAGATGATT
GCTTCAATGAATTCCCGGGAAAGAGAGTCTGCAGTGGAGCTAGTGACACCATTGATATGT
TTTCTGGCCTTCAAAATGCTCAGATCTGTAGAAAAACAACGAGGAATATGCGAGGGGTTT
GGTTAG
>13353-33_TRINITY_DN17350_c0_g1::13353-33_TRINITY_DN17350_c0_g1_i3::g.2560::m.2560 type:complete len:142 13353-33_TRINITY_DN17350_c0_g1_i3:222-647(+)
ATGAAGAAGAGACAGAGATCAAATGTAAGCATAGCTCCACAGTGGTGTTGCCCAGCTGTA
GATCCTCAAGATAAGGATATGAAGGAGCTTGCTCTGCTGCTACATCCCTCCTTCCCCATC
CCTCCAAATTGGGCAAATAAAAAAGTTGGAGTGTCCTCAGACATGGGAATAATGGCTTTG
CTGATGATGGGTAATCCCTTCAAATTTGTTGTTTTGCTAGTGATATTGATACTATCCCTC
CACCATCTCTTTTCCTCCATCATGGCAGGAATGGGAAGAATGGTCTTACTAGCTTTACTT
GTTTTGTACTCTCCTCATACCAACTTGCCTCTCAATAAAAATGAAGGAGATATGCCACTA
CTTTTATCCTTGCACTCCAAAGCATTTAGATTCCCGAGATTAAGAAACTTGAGAGATGAG
AATTAA
>13353-33_TRINITY_DN17388_c0_g1::13353-33_TRINITY_DN17388_c0_g1_i5::g.2561::m.2561 type:complete len:121 13353-33_TRINITY_DN17388_c0_g1_i5:472-110(-)
ATGGGTTTCCTTTTTAATTTTCTGGCCCCCACTATTCTCAGCAACGGAACGCGGCCTAAT
CACGAATTGGGGTTCTACAGTGTAAAAACCATCATTTTTCGTCACTCAAATCATTTTCTT
CGGCGATTTGATTCCCCCGTTTTGTCTGGTCCTTTTCCTTGTGAATCATTTGCTTATTTA
TTTCCCCTTTTCCTTGTATATATTTGCAGATGCGGCAAGATGTACCCTGACCTGGGTTCC
TCAGAGAAAGCCACCACCGCTGTCACCATCATCACCGGGGTCGCACCAGTGAAGATGTAC
CTACAAATTAGAAAAAAAATAAAATTGAACTTTCACTTTCTCGCATATTTTCAGGGAAAT
TAA
>13353-33_TRINITY_DN17381_c0_g1::13353-33_TRINITY_DN17381_c0_g1_i1::g.2562::m.2562 type:complete len:218 13353-33_TRINITY_DN17381_c0_g1_i1:1575-922(-)
ATGGATCATCATAGAGAAACAAAACTGATGCAGAAGATCCAGATCTGCATAGAGAAACTT
GAAAACTCTACATTTTATCATGTCCTTTTGGATCAAGTCCAAACTCCTCACATGTTGGAG
GCTTTTCTCAGGGTTCTGGGATCTGAATTAAAGATGCAGATGGTGGTATATGGTATAGGC
AGCATCGAATCATATGAACCCCCTCGATTGCAGCTTAGCCTGGCAATCTTGCTGAAAAGA
AAGTTCAGTTGGATTGGGGACATCGAGGTATTTGATCCAATTCTTTCTGCGACAGAGTCG
AGAGTGTTGGAAGCCCTGGGTTGTTCTGTTCTATCAGTCAATGAGCAAGGTCGGCGACAA
GCTTCAAAGCCTACACTGTTCTTCATGCCACACTGTGAGGCAGAGTTATACGATAATCTT
GTACAGGCAAATTGGAGAACAGAGCGTTTGAATAATATTGTGTTGTTTGGGAACAGCTTT
GGGACATATGAACAGCATGTATCAGAGTTTAGGAGCTCAACACTTGTTGATTCCTCGAGG
CATATCTTGGCTGTTCGAAAGTTCACGTGTGAATTTGCAATGAAGACAGTTTCTGATGAT
TATTTTGGAGCCTTTCATGATTCAAGCTGGCATTTCTTCAGCCTTGTTGCTTGA
>13353-33_TRINITY_DN35942_c0_g1::13353-33_TRINITY_DN35942_c0_g1_i1::g.2563::m.2563 type:complete len:111 13353-33_TRINITY_DN35942_c0_g1_i1:58-390(+)
ATGAGAATGAGGCTGAGGGAGGGCTTTTGCGTCTTGATGATCCTCATTGCTAGTATCCAT
GTGGTTGCTTCTCAAATGACACACCATAAGAAATGTCTGGAGGCCACCATTGCTGAATGC
TTCCCAGGAGAAGAGTTGTTCATGGAGTCGGAAGTGAGCTACCGGTTTCTTGCAGAGGCA
AGGGTCAAGTCTATATCATACGGGGCTCTCACTCCAGACAAAGGGATCTGTAAAGGCTCA
ACACCAGCATACAGCAGCTGCCTACCGGGCCCAAACAAGGGGTCTGACCGCGGCTGCAAG
TCTACCTATCGCTGCCGTTCAGGGTCCCGATGA
>13353-33_TRINITY_DN24494_c0_g1::13353-33_TRINITY_DN24494_c0_g1_i1::g.2573::m.2573 type:complete len:107 13353-33_TRINITY_DN24494_c0_g1_i1:354-34(-)
ATGGTCCAAGCCCAAGCCTCTCCAAGCCGAGCCGAGTGGGCTCCCCAATTCCCGACGCAA
GTTAACCATGTCAACGTAACCTCCACGCGCTTTCGCCCCCGGCGACCTCACCGTACCTTC
CTACACATGCGGCTCACGCGTCTGTCAACAGCCGGCGCATCATCGCCGCTCATGTTCTCC
CTCACACCGACGCAACTTCTTCTCCTTGTTCCGTATTTGCCCCTAAAACCCATCCCTATC
TACCACAAACCCAAACCCACAACCACATCTCTACATCTATCTCTGTTTCACCGACCCACC
TCCATCAACGACGATGGGTGA
>13353-33_TRINITY_DN19116_c0_g1::13353-33_TRINITY_DN19116_c0_g1_i1::g.2576::m.2576 type:complete len:111 13353-33_TRINITY_DN19116_c0_g1_i1:97-429(+)
ATGAGCTCCAAGGCGTGGCCTGGTGGGGTGGCACCTTTAAATGGAGTCAATAGACAGCTC
GAGTGTTGGGGTGAACTGTGGAGTGGAGATTGGGGGTTATGGGACCAGGTCAGAGAAACA
TATGTACAGATGTCCTCATCGACAAGTCAGCTTTCCATCCAATTAATTAATGACACCTGG
ACCCCCTCTCCATCAATGAAGGTTGCCCTCCACTCGGATTCCTCGTGCTTCGGTCGCATT
TTGGGCCTGTGCTTTCGGTTTCCACGGCTGGAAGATGGTATTGGGCTTCTGTCTAATAAT
TCAGTCCCAGGCCCTGCAAGAGCATGTTGGTGA
>13353-33_TRINITY_DN26157_c0_g1::13353-33_TRINITY_DN26157_c0_g1_i1::g.2580::m.2580 type:complete len:101 13353-33_TRINITY_DN26157_c0_g1_i1:120-422(+)
ATGGTTGACGCTGCCAAGGTGACCACCATTTCGCAAACTGATTTTAACATAGGAGAGTTG
AAGCTGGAGCTTTTTGGTCAGAAGAAGGATGCTTGCCTTTTTACAGACTGTCTCAAGCCA
ACCTGCCTACTCATTTCTGGAATACGGCTTTCAACAATTCTTAAGGAGACATCTTTGTAC
CAGCCACTGTTTCCTCTTTTAAGATCTTCCTTCCCCATATTTCTGAATTTAAATTCTAGA
ATCTCATGCGAAGATTCATGGACTGTAAATATTTCTGACAGATGGCTTGACTCTAACATG
TAA
>13353-33_TRINITY_DN16401_c0_g1::13353-33_TRINITY_DN16401_c0_g1_i2::g.2588::m.2588 type:complete len:119 13353-33_TRINITY_DN16401_c0_g1_i2:89-445(+)
ATGCCTGCACTTCTGTTGGCAATTCCTGATGACATTTGCAGCATAGGCACCAGTGTTATG
GCAGTGGTATTTGTGGATTTAACAGCTATTATATTGTTTGATGAAGAGGGAAGGCTGTCT
AGATGTGTGTGCTTGTATAGGTATTCTTTCTTGGGTCCAGATTTTAAAGACCAAATTTTT
TCAAATGCCCAGTTTCCAAGAAGATTAAGGGGAAGCAGAGAAGAATGCGGTGGAGTTCTT
ATAATTATGAACTTCATATTGGATGGGCTATTGACAAGCAAAATCAAGTTCCAGACAGAA
CATAATCCCACGTCTCTTCAGTACTTGCAAATAAGAGGATACCCTGATCTTGTATAA
>13353-33_TRINITY_DN16428_c0_g1::13353-33_TRINITY_DN16428_c0_g1_i1::g.2590::m.2590 type:complete len:101 13353-33_TRINITY_DN16428_c0_g1_i1:1019-717(-)
ATGTTTCTTTTGAAGATTTTCAAGTCGAGCTCTTGTCATATGAACTGTTATTGGAAAACC
AGAATATTGCTATACCACCTGAGACAAATAATTTTGCTTTCTTCACTCCCAAATCCAACC
AACAGCAGTACAATCGCAAACCCAAAAACCCAAGTAAACCATATTCACGTCCTTCATTTT
CACAAAATCCTCGTCCTCGATATTCACCACAACCCTCTGGTTTACCTTTCTCACCTCAGC
CAAATCAGAAGCAGCACTCATTTTCCACTCCTAAGTCACCTTGTCAAATCTGTGGAAAGC
TAA
>13353-33_TRINITY_DN16432_c0_g1::13353-33_TRINITY_DN16432_c0_g1_i1::g.2592::m.2592 type:complete len:133 13353-33_TRINITY_DN16432_c0_g1_i1:253-651(+)
ATGCACTCAAAAGTAGATCCCACCATTATGTTGTGCAATTTCTGTGGTGCTGCAATTTTT
TTACTTGTCTTAATGAGACAATGTGCTTGTGCTGCATTGTGCCAGTTGCACTGTCACGTA
TTCTTCCATCTTACATCTGACTGCATTTCAGGCATGGTTAAAGAAAGGTACAACTGTGAA
TACCTGATATTGTGCTCATGGATGTCATTTTTAGTTCCTCATTCTCCTAGATGTCCTGGA
CTACTCGGTTGGCAAATGCAAAATTATAAGTTTGTATGCTTTGGTTTATGTCTCTTAAAA
GCTAGAATGTGCTACAACAGAGCGAAACAGATTTGGTTGGAAGTTGTGGATAGCTTCTAC
TATTGTCTTCCAGAACTCCATGCAGTTATTGATTATTAG
>13353-33_TRINITY_DN16426_c0_g1::13353-33_TRINITY_DN16426_c0_g1_i1::g.2593::m.2593 type:complete len:111 13353-33_TRINITY_DN16426_c0_g1_i1:2145-2477(+)
ATGGTAGTCGATAAACCAAATGCATGCATGTATCAGCAGAAAAAGGGTCTTCTCTTAGTG
TCTATGATGTATGTACCACTGGGAGATATCAACTCGTCTGTGGTGTTCCTTTCTTTCTTT
TCTTCAATGTCCTTTCTGGGAATAAGTAACAGATTTTTTTATAGGTTCTACCTGAACTCT
TGTAAATTTTGCGCACTTAACACTAGTATGTTTTTACACTTTAGCAGCTTTCAGGTAATG
CGAGGCTGGCACGCAATAAGGCATTATTACCATGATTTTGTTCATCCCCTCTGTAGAGGT
TCCATCTGGTTTGAAGTATTTGATGTTTTTTAA
>13353-33_TRINITY_DN20505_c0_g1::13353-33_TRINITY_DN20505_c0_g1_i1::g.2602::m.2602 type:complete len:239 13353-33_TRINITY_DN20505_c0_g1_i1:734-18(-)
ATGGAACAGAGTGTTAAACAAATGCTGAAACTTATTGAAGAGGGTGGAGATTCTTTTGAA
GAGAAAGCTGAAATGTATAATCAGAAAAGGCCAGAGTTGGTTGCTCATGTTGAGGAATTC
TACCGCATGTATCAAGCACTAGCTGAGCGTTGTGACCATTTAACAGGAGAATTGTTTAAG
AGTAATCCGTCCATGCTCCAAGCACAGGTAACCCCTGATCAAAAGCTGGGTGTGCACAGG
TCTAGCCATCAATCTGTTAATATGGATTCACCTCTCAGCTCCGGGAGTGCTAGCTCTGAA
CTTTCTTTGAAGGAAGGTGCTGATTCATTTTCGTCATCATCATCAGACTCTGAGTCAGAA
TCTATCACCTCCTCCATTAACAGGTACTTGGGCACTCCTTCAAATGGTGATGGCAAGGGG
CTTCAAACTATGCTCCCAAGCATGAAGGAGAAGCTCCAGGTAACTGAGGACAAGGATGCA
GATTGTATCCCAAAGGTGGGAACTCATGCTAGTTATGAGGAATTGCTTGGGAAGATCACT
GAGTACAGCCAAAAACTTGAGTTCTCAGAAGAAGAGATTGCCAGGTTGAATTGTGAGCTC
AAAAAGAATGAATCTGCTACTGGGACTCTGCAAGCTCAGCTTGAATCAGCATGGAGAGAG
ATTGAGATGCAGGAGGCCAATCTTGAATTGGAGAAAAGACAAGTGCTAGAGAAATGA
>13353-33_TRINITY_DN31491_c0_g1::13353-33_TRINITY_DN31491_c0_g1_i1::g.2605::m.2605 type:complete len:142 13353-33_TRINITY_DN31491_c0_g1_i1:730-305(-)
ATGTCAATAGCAAAAATGCCACGGAACTTTTGTCTTCTAGAGGAACTAGAGAAAGGCGAA
AAGGGACTTGGAGCGGAGGCGTGCTCATATGGTCTTGCTGAGGGAGATGATATGTTAATG
TCAAATTGGAATGGGACAATTCTTGGTCCTCCGCACTGTGTTCATGAGAATCGAATCTAT
TCACTTAAAATGCATTGTGGGGAGCACTATCCTGACAAACCACCAACGGTCCAGTTCATC
AGCCAAATTAACTTGCCCTGTGTCAATCCAAAGACTGGCTTGGTTGATCACACGAAATTA
CAATGCCTGGCAAACTGGAATAGGAAAATGACCATGGAAACAATTTTAATTGAACTGAGA
AGGTTTATGGCACACCCGTCCAATAAGAAACTGCCTCAACCTGCTGAAGGTGCAACTTAC
CATTAG
>13353-33_TRINITY_DN5720_c0_g1::13353-33_TRINITY_DN5720_c0_g1_i1::g.2610::m.2610 type:complete len:168 13353-33_TRINITY_DN5720_c0_g1_i1:384-887(+)
ATGGCTCACATCGAAAAACAAGCTGGCGAACTGCAGGAAAAGCTGATCGCGGTAAACCGC
GTATCTAAAACCGTTAAAGGTGGTCGTATTTTCTCCTTCACAGCTCTGACTGTAGTTGGC
GATGGTAACGGTCGCGTTGGTTTTGGTTACGGTAAAGCGCGTGAAGTTCCAGCAGCGATC
CAGAAAGCGATGGAAAAAGCCCGTCGCAATATGATTAACGTCGCGCTGAATAACGGCACT
CTGCAACACCCTGTTAAAGGTGTTCACACGGGTTCTCGCGTATTCATGCAGCCGGCTTCC
GAAGGTACCGGTATCATCGCCGGTGGTGCAATGCGCGCCGTTCTGGAAGTCGCTGGGGTT
CATAACGTTCTGGCTAAAGCCTATGGTTCCACCAACCCGATCAACGTGGTTCGTGCAACT
ATTGATGGCCTGGAAAATATGAATTCTCCAGAAATGGTCGCTGCCAAGCGTGGTAAATCC
GTTGAAGAAATTCTGGGGAAATAA
>13353-33_TRINITY_DN27431_c0_g1::13353-33_TRINITY_DN27431_c0_g1_i1::g.2619::m.2619 type:complete len:114 13353-33_TRINITY_DN27431_c0_g1_i1:116-457(+)
ATGGGGCACAGGGGGCTCTATGATCAAGGATTCAAGATGTGTTTTGTTACTTTTGTAGAC
CATGTTGCCTCGGTTGCAATAGTGTACATACAGTGGCAGCTTAGATTTTATATGATGATC
AGCAGCAAAATTCATCCATGGCAGAAGCCTGAAGGAAGTACTTGTGTTAACCGCATAAGA
CTCGATCTCATCAAATCCAGAAGCCAACATGGTCAAGGTCTATTAACTGTTTATATCAAG
TTCCATCCATTGTGTGAAGAGAATTATAAAGAGAATTGGCCCTCATTGCGCGGCTGCCAC
ACATTAAATGAATTTGAGGCAACAAACGTTTTGAATTTATAA
>13353-33_TRINITY_DN27438_c0_g1::13353-33_TRINITY_DN27438_c0_g1_i1::g.2621::m.2621 type:complete len:142 13353-33_TRINITY_DN27438_c0_g1_i1:487-62(-)
ATGAGTGCTTCAAAAGAAGGTGAAATGGTGTGTATTCTCCTTCCATATACTGACTTTTGG
TGGTTATTCCCAAAGTCAGTCGGAACTGCAGAAAAGACGAAGAAGAATATGGAAATGGAA
CATGACCCCTCTGCGTGTTTTGGTGCTTATGGAAGACCACAGCAACAGAAATTCAAATTT
TTGATTGGGCTGGGATCATCCCTTGGGGGTCAAAACCTTTCCTTGTATAGATTGTTTTCA
GTTGTGGCTTTTTCTTTTTCTTTGTTTTTTTTTTGTAAGGCGCTCTTAATCAATGTGTTT
GTCTGCCCATTCATGTCTTCTAATGTACATAAACTACATGTGCATTATCCCTATTCTCTG
ACCAAAATCATTTTTTACGTCAATGCTGCCCCTGGCTGCTACTCTACTCTGCTGGTACAC
AAATAA
>13353-33_TRINITY_DN27400_c0_g1::13353-33_TRINITY_DN27400_c0_g1_i1::g.2623::m.2623 type:complete len:158 13353-33_TRINITY_DN27400_c0_g1_i1:323-796(+)
ATGTACTTCTCCAAGAGCCTAGCATCTGAATCTTATTGCCCAGAGATGGGAATTGTGGAG
CTGCTGCATCCGGCCCCTTGGGTTGCACATTCTGAAGGAGCCTTATCACCACAGGGCACG
AAATATGGAGTGAGAATTTGGTTAATGTTGTCATCCTCCCACACCAACGCATCCCACCAT
TGTTGTTCTCCATTGATTTTTTGTAAACTCTTTTTATTGCCGGTTTTGGAATCAAAGGGC
AACTTCCCTAGACTTGGACAGAATGCCACCGAGATATTTGTCAGGGAAGGAAAGGGCAAG
GCCTGTCCGCATATACTCCGCAGATTTGGTAGACTATACAAGTTCAGAGTCGTGAGTCTG
GAGAACAGGCCCAACTCTAGTTCAATTTCTGAAACTTTGCTCTCGTCATCTTTTATCACT
TCTTTCATTGAGTGGCAGGCTCCCACATCCAGGAACAGAAGACGTGGAGCGTGA
>13353-33_TRINITY_DN13891_c0_g2::13353-33_TRINITY_DN13891_c0_g2_i1::g.2634::m.2634 type:complete len:114 13353-33_TRINITY_DN13891_c0_g2_i1:172-513(+)
ATGGGAAAAAAAAAAAAAGAACTGCTACACACGTTCTTTGTCATTCAAGGTCATTCGGGA
ATAAACCACTTGTGGCCCTCGATTGATCTTCGAAATAAAAAAAACGTCATCGTCATCTTC
CAAAGTGTAATCAAAGTAAAAGAATTAGAGGGAAAATATTCTTTTAGAAATAATATTATT
TTTCTGAGATTGTACCCACAATATATTTTTAATTTCAATAAATATTTTGTTCACATTATT
TTCCTATTTTGTTTTGCTAATTTGGTAGGACCAAAATTTAAGCAATTTGTGCGTACAGTT
GGTTTTGGAAAAAATAAAATAATATGTTATAATAAATCTTAA
>13353-33_TRINITY_DN13174_c0_g1::13353-33_TRINITY_DN13174_c0_g1_i1::g.2638::m.2638 type:complete len:125 13353-33_TRINITY_DN13174_c0_g1_i1:866-492(-)
ATGATGTGGATCGAGGATGTCATGGGTGACCTTATGCTCAAACAAGCAGTACAAGAAAGG
AAAAAGGGATTTCTGAGAAGAAGACTTTTGCCACTGGGTGAATGGGTCAGAACCGTACTA
CCACACGGGACTGGGAGAAGACTCTGGAAGAAGCATCTATCTTTCTGTTGGCAGCTGGCA
TATGGTAGCATGAGGATTGCGTGTCTAATGGATTCCAGAAGCTTCAATGGAGGGGGAGGA
CACGCCGACCGGGAAGAAGAATCCTCTCCGTCTTGCAGTGGGTTTTTCGGAGAGAGAGGA
AGAACAGATCATCATGGCATTGCATCAACACGGCATGACCTAGCGTTTTCTGCGAGCTTC
AGTTTTCGGCATTAG
>13353-33_TRINITY_DN16865_c0_g1::13353-33_TRINITY_DN16865_c0_g1_i1::g.2643::m.2643 type:complete len:578 13353-33_TRINITY_DN16865_c0_g1_i1:294-2027(+)
ATGGGTATGTCACAAACTGGTGGAAAAATGGAAGGGTGGCTTTATCTCATTCGCTTCAAC
CGCTTTGGACTGCAATACCTGCGAAAACGCTACCTTATTCTCCGAGATAATTGCCTCAGG
GGCTTCAGATCAATGCCCATTTCAGAGGAAGAGGAGCCAGTTAGAACTGCAGTAATTGAC
TCAAGATTTCGGGTTACAGACAATGGAAGAGAGAACATCCAAAGACATGTATTCTTCATC
TTCACACTTTATGATACTTCTAATCCCAATAATCAGCTTAAGTTGGGAGCAAGTAGTTCA
GAAGAAGCAGCAAAATGGATTCATTCCTTACAGGAAGCTGTAACCAAGGAGTGTGCAAAC
CCAACAAATGATGTTGATCCTTATCCTAAGAGCAAAAAGCAGTATTTGAGATTACATGGT
TCAAAGAAGACAGGCCATAAAACGTCTTTAGACTGGACTGTTAGCTCACCTATGCATACG
GATGCAATTGCCTCTGATGTTGTTGCACCTTCACCATGGAAAATTTTTGGTTGTCAAAAT
GGGTTGCGGCTATTCAAAGAAGCAAAAGATGGGGACTCTCATAGGATGAACTGGGATGAT
CATCCCGCAATAATGGCAGTAGGAGTGGTTGATGCAACTCCAGAGGCGATTTTCCAGGTG
CTTATGTCTCTTGGTCCTTCAAGATCAGAATGGGATTTCTGTTTTTACCAAGGCAGTGTG
GTTGAGCACCTTGATGGTCATACAGATATTGTTCACGAGCAGTTTTACCGTGATTGGCTA
CCATGGGGAATGAAACGAAGAGATTTACTGATGCAGCGTTACTGGAGAAGGGAGGACGAT
GGCACATATGTAATTCTACAGCATTCTGTGTTTCACAAAAAATGTCCACCACAAAGAAGC
TATGTCCGTGCTTGCCTTAAAAGTGGAGGATATGTAATAACTCCTATGGACCATGGAAAA
AGGTCGCTTGTGAAACATATGCTTGCTGCTGATTGGAAGTTCTGGAAATGTTGTCTACCG
GCTTCGTCTGCAAGATCCATAACTATCCGTATGCTTGAGAGGGTTGCAGCATTAAGAGAG
CTGTTCAAATCCAAAGCTGGAAGTTGCCCCTCTGAATTAACATCTGGGAAGTTGCAAAGA
GATATGGAGCTGCCCCAGAGTCAAGAAGATAGCATTAAGGTTGAAGTTCAAAAGCAGGAA
GAAATTAAGAAGAAAGAGAAGGTTGATTTAATGGAAGATGGGGCAGAGAAATTGCCTTCA
AGACCTGCAACTTTTGTGGGACTAAATGATGCAGCTGATGAGTTCTTTGATTTTCCGGAA
CTGTCAGATGGTAACGAATTAGAGAATGAATGGCCTTCTGAACAGTGTTCAAGCCTGCAC
TCTCTGGATATACACCAGCCTAAACTGTCATCTGCTGCCTCTTTTGTGAAAAGATTGCAT
GACCTCGCAGTTCAAAAGAAGGGGTACATGGACTTAAAAGAAGTATCTAGGGAAGATGAT
ATATCATGCTGCTATGGATCCACTCTTGAAAAAGACCCAAATTGTACTTTGGATTGCAGC
TGGGCAGAAGCTGATCCATCTACATTTCTAATACGTGGAGATAATTATCTACTAGACCAT
CAGAAGATTAAGGCACAAAAGACCTTGATGCAACTGGTTGGTGCGGATTGGCTAAGATCC
AACAAGCGGGAGGATGATCTGGCTGGTCGTCCTGGAAGTATTGTTCAGGTTTGA
>13353-33_TRINITY_DN16819_c0_g1::13353-33_TRINITY_DN16819_c0_g1_i2::g.2645::m.2645 type:complete len:116 13353-33_TRINITY_DN16819_c0_g1_i2:422-75(-)
ATGGTGGCTAGTAGTATATCCCTTGATTCCTTTTGTGAAGCCTACAGGATTAGTTCCAAT
TGTGTGTCATCAGATCCAGCATTGAGGGTCACCTATGTCCCTCATATTGCCATTCCAGAT
CATTATCGATCCGGTTGGTGGAAGAACTTTAAGGCTCACCTTGACACTCCATTTGTCTCT
TGTCAATGTGGGAAAAACAGACCCTTTAAAGTGGAAGGTTGTGGGATACATCTTATATAC
GCCCAAGACCATCATCAACAGAAACCTCAGCTAGTGAGAGAAAAGGCTAGTTCAAGCCAT
GATGATACAGAGGATCACCCGCAACATAAAAGATCAAGACATCTCTAG
>13353-33_TRINITY_DN16808_c0_g1::13353-33_TRINITY_DN16808_c0_g1_i2::g.2646::m.2646 type:complete len:220 13353-33_TRINITY_DN16808_c0_g1_i2:138-797(+)
ATGGAGGGCAGTCTTGCTGATGAGCTCTATTCAGAAGCCTTGCAGCTATCAAGGGTAAAA
TTGGATCATGGGTCAACTACCAATCTTAAGCAGGATGAATTATGTGATAGCAATGGGGAT
GACTTGTGGCATGAAGATGCATCTTTAGGGGATGGTTCTGATGAAGATTTGGATAAAGTA
TCTGATTTGGACAGGGAATGGCAGAGGAGGCGTGACCAATTTCATACGATTGGGTATCGT
GATGGCGTCATAGCGGGTAAAGAAGCATCTGCTCAAGAGGGATTCAACATTGGCTTTAAG
GAATCAGTGTTTGTCGGATACAAATGGGGTCTTGTCAGAGGTGTTACTAGTGCTCTAGCT
TGCCTCCCAGATGGCTTGAAAGAGAAGTTGGTTGAAACACAAGAAGCTAGAAACAAATTC
CAGTGCTTGTACAAAACTGTTCATTCCCTTTCAACGGACAATGCACTTAAGTTATTTCAT
GATGGTATCCTAAAAAATAAATCAGTTGAACAGACTGGGAATGTTGAGTCTAGTTCCAAT
GTAGCAGACATGCAAGATCGAAGTTCAGACAGCAATGTTCTGGAAAACCACTTTGAAGAG
CTTCAATCACTTACTCGTGAGTCTCCGACAGTAAAAGTGCATTTAACAATAGACCAGTAG
>13353-33_TRINITY_DN28733_c0_g1::13353-33_TRINITY_DN28733_c0_g1_i1::g.2650::m.2650 type:complete len:117 13353-33_TRINITY_DN28733_c0_g1_i1:476-126(-)
ATGCTCGCCGCCATCCTCTATCCTCGCCAGCTCCTCCACAGTACCAGCAACCCCGCCGGT
TTGGGTGCCGCAGGCGCCAGTTTCCGCCGCCCCAGGCCCAACCCCAGATGGCACTGCCAC
CCCAGCGGCAGCGGGCGCGCCTCGAGGTCGCGAGCTGATCCTCCCTCGACGCCGGCACGT
GGTTCGCCTCGAATCGCTCCGACTGCCTGGACAGCCGCGCCGGTCATCTGCGACAGCAGC
AACGTCTTATGGACGACGCCGGACCGCCGTCGCTGCTCCATACTCCATCATATCGCCGGT
GATGGAGGCTTCTTCTGGGAAATGTTTCCCAGGTGGAGGGGCGGGCTGTGA
>13353-33_TRINITY_DN28063_c0_g1::13353-33_TRINITY_DN28063_c0_g1_i1::g.2659::m.2659 type:complete len:136 13353-33_TRINITY_DN28063_c0_g1_i1:451-44(-)
ATGGAACATAAAAACATTGAAGACCCATTTGGTAAAAGGGGGTTGTTGATGAATCATGAG
TTATATCAGTATATTCTGGATACAAGTGTGTATCCTAGAGAACCAGAGCCCCTAAAGGAG
CTCAGGCATGCTATGAAGGACCACCCTATGTCCTTCTTGGCTACTTCCCCTGATTCTGGC
CAGTTTATGGCCTTGATATTGAGACTAATGAATGGCAAAAAGACTATAGAAATTGGAGTT
TTCACCGGTTACTCCCTTCTACTCACTACTCTCTCAATTCCTGATGATGGCAAGATTACT
GCCATAGATATGGATCGGAAAGCATATGAAGTAGGCTTGCCAATCATTAAAAGGCCGGGG
TTGAGCACAAAATCAACTTCATTGAGTCCCCAGCTCTACCAGTTCTAG
>13353-33_TRINITY_DN33721_c0_g1::13353-33_TRINITY_DN33721_c0_g1_i1::g.2665::m.2665 type:complete len:107 13353-33_TRINITY_DN33721_c0_g1_i1:338-18(-)
ATGGTGTTCATACGTGGTAGAAGGAAGGATGACTACCTCACCAATGCAGTGCCTCAACTT
ACGAAAGAAGATCCGAAATTCAAAGGATGGAAGGCTGAGAATAATATGGTCAAGTCTTGG
TTAATTAACTCAATGAGCAATGACATAGGGGAAAATTTCATACTCTATGGAACAATGCAA
GAAATTAGGGAAGCAACAAGGAAGACTTATTTCGATGCAGAAGACACAACAAAGATATTT
GAAATAGAAAGGATCCTCCATGCTTTATGCCAAGATATGTCAGAATGGGGGATATGGAAA
CAGAAACCAACCCCATTCTGA
>13353-33_TRINITY_DN37166_c0_g1::13353-33_TRINITY_DN37166_c0_g1_i1::g.2667::m.2667 type:complete len:103 13353-33_TRINITY_DN37166_c0_g1_i1:81-389(+)
ATGGGAGAATCTGGGGCGGCACCCTCACTCACGCCACCAGGGGTCCCCCGAAACCCATTC
AACACTCCAATTCATTTCCATAATTATTCCATTCTTAAATCCTCAATCCACACCTCCATG
CTATGTACCAATGAATTGCTTCCCAGGATCAAACCCCACCCAATTGTTATTCTTCTTAAT
TTTGTTTTTGTTTTTACTAATTCTACTCAAGTAATCTGTAAATATGAAGGCTTTTATATT
AATTATAATAATGGTTTTCAGTTCCTTTCTTCACCTAACGCACCCAATTCAACTGTAGAC
AAACCCTAG
>13353-33_TRINITY_DN32986_c0_g1::13353-33_TRINITY_DN32986_c0_g1_i1::g.2669::m.2669 type:complete len:102 13353-33_TRINITY_DN32986_c0_g1_i1:381-76(-)
ATGCTGACTCTGGTGTCCTCTTATCCTCAATTGAAACTAATCCTGTTGGTTTGGGCAGAT
ATTCTGTACTATAATTGGCAAGCATTTGGGTTAGGACTCTTCTTTGATTGCAATGGATGG
AGTAATAGGAATAACATGTTTTCCTGGAAAAATCTTCATTTGAGAAGTTTTTCAGGCATA
TATTCTGTTGAGAGAAACCCTTTAAGTGCTCTAACATCCAGTGCAAAAGAAATTGAACTC
AAGTTTCAAGCTTTGCCCAAAAAGAAAAATGCACTTCTCCAGACCCATTTTGTGTTGGTG
TGGTAA
>13353-33_TRINITY_DN7881_c0_g1::13353-33_TRINITY_DN7881_c0_g1_i1::g.2673::m.2673 type:complete len:361 13353-33_TRINITY_DN7881_c0_g1_i1:1222-140(-)
ATGGACTTCATCATCGGGCTACCCAAGTCAGAGGACAACGGGTCGATCATAGTGGTGGTA
GACAGGTTCTCTAAGTATGCAACCTTCATAGCAGCCCCGATTGACTGCACTGCGGAAGAG
ACGGCGAGGCTATTCCTAAAGCACGTAGTCAAGTATTGGGGGTTGCCGAAGTTCATCATC
AGTGATCGCGATCCACGTTTCACTGGGAAGTTTTGGACGAAGCTCTTCAAGCTTATGGGT
TCGGAGCTTCACTTCTCCACAAGTTTTCACCCACAAACGGATGGGCAGACCGAGAGGGTG
AACGCTTTATTGGAGCTGTACTTGAGGCACTTCGTGAGTGCCAACCAGAAGGATTGGGCT
AAGTTGCTAGACATAGCCCAGTTCTCATACAATCTGCAAAGGAGTGAGGCGACCAATAAG
AGTCCGTTCGAGCTAGCTACAGGACAGCAACCGTTAACTCCTCACACTCTAACGATTGGC
TATACGGGGAGAAGTCCAGCGGCTTTCAAGTTCGCGAAAGGGTGGCACGAGCAAGCTGAT
ATAGCACGCTCATACTTGGACAAGGCCGCTAAGAAAATGAAGAAGTGGGCTGACAAGAAG
CGACGACACACAGAGTACAAGGTCAGAGACATGGTGCTTGTCAAGCTCCTTCCTCAACAA
TTCAAGTCCCTAAGGTCGGTGCATAAGGGCCTTGTGAGGAGGTATGAAGGACCCTTCCCC
ATACTGGGGAAGGTCGGCAAGGTGTCCTATAGAGTCGAGCTGCCCTCGAGGTTGAAGATT
CATCCTGTCTTCCACGCAAGCTACTTGAAGCCTTATCACGAAGACAAGGATGATCCAAGC
CGAGGGCTTTCTAAGAGGGCAACTACAGCGGTTGTGACCTCCTATGACAAGGAGGTGGAA
CACATCATTGCAGACCGAATCATCAGAAGGCGTGGTGTGTCTCCTGCTACGGAGTACTTA
GTGAAATGGAAGGGACTACCAGAAAGCGAGGCTAGTTGGGAGCCAGCAAATGCACTATGG
CAGTTCCAGGAACAGATTGAGCGGTTCCGGGCAGAAAACACGACGAGGACGTCTGCGGCT
TAG
>13353-33_TRINITY_DN24553_c0_g1::13353-33_TRINITY_DN24553_c0_g1_i1::g.2677::m.2677 type:complete len:102 13353-33_TRINITY_DN24553_c0_g1_i1:322-17(-)
ATGTCCTCCGCATCATATACAGCTTCTTTAAGCAAGTACAGCCATTTCTTAACTGATGAA
TTGATAAATTGCTTCACCTCTGCATCGTTGAGCACAGCATGGACAATCACCAATTTCCTT
TCCAACTTCTTCAGGAGTGCATCACTGATGAGCTTCTGCCCTCGGATGAAGCTTAGAACC
TCACGAGAAGCCAACCTGTCGAATAGAACTTGGAGTGAAGCCGAGAGAAATGCTCCTCCA
ACTGTAGCCCCAGCCATGTTGGAAAAGATAGGTTTGTACAGGGAAAATAAGTTTCCTGGT
ACGTAG
>13353-33_TRINITY_DN21366_c0_g1::13353-33_TRINITY_DN21366_c0_g1_i1::g.2686::m.2686 type:complete len:116 13353-33_TRINITY_DN21366_c0_g1_i1:414-67(-)
ATGTTTTACCACCTCATAAAGAATGGGATGGCAATCCTGTTCGAGTGCCTCTGGCTTCTG
TTCATTATAAGACATGTGCAGCTGATTTTTCTCCTCAAGAACCTCTGTTCCCATCTGGAC
AAGCCCACTGCTCATTGTGTCCATAATAACTTTGCCAAGAACAAATCTAGTCTCTCTCAG
ATCTCCCTTTCCGAGCAAGTAATAGTCAATCTCAGGACTCCCCCTTCCCTCCTTATAAGA
TTCAATACCATTCACCAGCACATTAAAAATATGAGCAACACGTTCTGCCATCCTCTTCTG
TACAAATACCAAACCGGAGCATGGGTAGTCAGGGTAGTCGGACATTGA
>13353-33_TRINITY_DN20127_c0_g1::13353-33_TRINITY_DN20127_c0_g1_i1::g.2688::m.2688 type:complete len:202 13353-33_TRINITY_DN20127_c0_g1_i1:650-45(-)
ATGGACTCGATCAGCGAGGTAGAGGGAAGATACAAGGGGTTATTCAAGCAATTCGCTCCT
AGTGCAGTTCCGACCACAAACGGTGTATCCGAACTCCAAAAAACAGTTGAACATCTTGAC
AGTTTAAAGGAATGTGTCAGAGAAATGAGGAACAGTGCGACTACTTTATACCATACAGCT
AATGAATCGGTACAAGGCATGAAGACACACTGTCAGATTTTGCAAACTGACAAAATAACA
GAGTTCTTTGATCTGTCTTCTCTTCACCCTACTGATCCAAAGAAGACAATCAAGTCAATA
GCCAGCCTGGTCGAATATGTCGGGGTCGCTGCTATTCACTTTGCTGAACAAACCAATATT
TTGAACGATGAGATCTCCTTCATAGATGGAAATTGGAAGTATTTGGATAGATATGTTGAC
GCATACAACGACCTGGAGAAATCAGCTCATACTGTGTCCGACCTTAATGATGTGTCTGTT
GATGTGCCGATTCTTACTCCGCCAGCGACACCTCCAGCAGTAGGTGACAAAAAGAGCGAG
AAATCTCAGTCTGGCGGACGCTCGAAATTGAGCACATCTAAGTCAGCCCAAGCAAAAAAG
AGATAA
>13353-33_TRINITY_DN16990_c0_g1::13353-33_TRINITY_DN16990_c0_g1_i4::g.2693::m.2693 type:complete len:406 13353-33_TRINITY_DN16990_c0_g1_i4:1421-204(-)
ATGAAGAAGTCTATCCCGGATTGGAGACGTCCTACAGTACCGGAGCGAGTACGTGAACCT
AATAGCCGCTGTTTTCTTCCCCTCTTGGCCTCCATAGGTCCCATCTTCCACGGCCTACCA
GAACTCAAAGATGTTGAGGATCTCAAATCTGAAATTTCCCAAAATTTTATTCAAGAGTGT
ATCTATTCCGCTGGTAACGAGGTTGATTCTTTCAAGAAGAAATTGTACGAGGTTGCTGTT
GAGATGAAGTCTTATTATTCAGACGAGATAAAACGAAGGTTTACCGATAGGCGGTTTTAT
GAGATGATGTTGGTTGATGTTTGCTTCTTAGTTGTTGTAATTCATGGCATAGTTAGTAAA
AATAGAAGAAAGTTGCCTCTCTCATCTTCTGTCTTGCGGATGTGCCTGAGGGATATTTTT
TTGCTTGAGAATCAGATCCCTTTCCTCCTTGTTCAAGATTTGGTGAAGCTCAGGTTTGGA
AGTACCAAGATCATTCATCAGTTCCTCTCTGCAGTTATCCACCATCCTTTGACTTCTAAT
CACATGGACAAACAACCCCCTCACCTGTTGGATCTACTGAGACACGAGTATATTGGGATT
GGACAACCCCCTGATCAAAGCTCTGAGAACTATTACCCTAAATTCCTTTCTGCCAAACAA
CTACATGATCGGGGTGTTAGATTTTGGGAAGCTGTGAGCCGAAAAATCGGGTATTCCATT
GTTCAGTTGGAATTTGATGCTAATTTGGGCAACCTATACATGCCACCTCTACTCATCAAT
GAGTCATTTGAATCAATTTTCTTAAATATAGCTGCCTATGAGGCAAGCAGATGTGATCTC
AGGAAGTCCGAGGTGACCACATACTTATGTTTGCTTCAACATTTGGCTCGAGATCCAGAA
AGTGTTGGTGTCTTGCGCAAGAATGTGATTCGGACCAAAGAAGACAACAATTCTATAGTC
AAGATGTTTCAACGTATGTGTGAAAATTTGCAGCCTAGTTTTCAGCTTTACGACCGCCTT
TTGAGTGAGCTTCAATTTTTTCCCTCTGGGTTCATTGCTCCTATAATCTGTTGGTCCCGG
AAACCCTCTACGACACACCTGGTTAGCCGCTTTTTCTTCACCAGTGCTGTTTTGGGCACT
ATTATTGCTCTCGCAGACATTTTGTCTTTCTTGGTGAACTCAAACAAGATCACAACGAAG
AACTTGCTGAGAAGCTAG
>13353-33_TRINITY_DN16925_c0_g1::13353-33_TRINITY_DN16925_c0_g1_i2::g.2694::m.2694 type:complete len:102 13353-33_TRINITY_DN16925_c0_g1_i2:517-212(-)
ATGTTTGATTCAGTTTTTGGCCCACCAATCCCATACCCAAATCTTTGGGAAGGGAAAAAA
AAGGCAAAGGAAAAGTCAAAAAGATTGTCCAGACTCCAACATGGACTATTCAACCACAAC
AGCTTATGCACATTATTCATCACCAAAACAACCAAAACAATACTCCGACATATCGTTATC
TCCTTTCACAGCCACCCACCCACCCACTCAACCCAAAATCTATCTTCCACAGTCACACTT
TCAATCTTCAAAGCTAATTCAAATCTTCAAATCCTAAGTGACAAAAAATTATATATATGT
AATTAA
>13353-33_TRINITY_DN16919_c0_g1::13353-33_TRINITY_DN16919_c0_g1_i2::g.2695::m.2695 type:complete len:164 13353-33_TRINITY_DN16919_c0_g1_i2:1366-1857(+)
ATGGAACCAAGCCGCGATCATATTAAACAGAAGATAGAAAAGATGAGGACAATAAACTAT
AAGCAAGAAAAACGCATAAATTACTTTGAAAAAAGTGCTTACCGCATTACAAGTTTCTAC
TTCATCTTTCAAGGAATGATCTTCATTTCCATCTCCAAACGTTCATCATCCCTCCCTTGT
TACCACTGGTGGATCCCTTTCACTCTGTCCCTCCTCTCCTCTACCATCTATGGTCTCACA
TTCTTCTCCACCCTCACCAATTGCATCCAAACCTTATATCACCTCGACTTGAACAGGCTG
GAACTTGAGTTGATGATACAACAACTGCACATGGGGGAGCAGCAAGGTAATCAGATGACC
CAAGATCAGTTGAAGCCTGATAAAGTTCAGTGGTTGCGACGCTATGCGCTTGTTTACCTA
GTAGTTCTAGTCATGCTTGCCTTTGCAGGCATAATGCTATATGCATGTCACTCCTTTCTC
TGCAACAAGTAA
>13353-33_TRINITY_DN4657_c0_g1::13353-33_TRINITY_DN4657_c0_g1_i1::g.2697::m.2697 type:complete len:135 13353-33_TRINITY_DN4657_c0_g1_i1:225-629(+)
ATGGAGGTGAGAGAGGCAACGCCGGAGGTCCTCGAAATTTGTCCAGGCTGCCCGCTTTCC
GCGCCGCCGCCTCGATTATCGCCACCCATGCCGCGTTCGCCGTCGCGTTCCAGCGTCGGC
GTTCGGGAGTGGAGCCTGCAGCTGCGGCCTGGTGTCTGTGTCCGAGGACGGAGCCAGCAG
CTGCGGCCTTTACAGGCGCGTGAGGGGCTTCCTCGGTCGAACCTGGCCGTCTGGGGGGGG
GGGGGGGTTCGCCACGTGCATCGCCGACAATGCTATTGCCACCGAGTTCCTGTAGCGGGC
AGGCTGGGTAAAGTGGCTTCAAGGGGCGCCGACGACGAGGGGAGAGTTGATGGCGACACC
TTCACGTGGAACGCGAGGTGCATGGGACTCGCCGGAGCACCGTAA
>13353-33_TRINITY_DN13928_c0_g1::13353-33_TRINITY_DN13928_c0_g1_i1::g.2702::m.2702 type:complete len:181 13353-33_TRINITY_DN13928_c0_g1_i1:179-721(+)
ATGCATTTTCAATACCCGTATTGTAGTAGGCCTCTCTCTCTCTCTCTATCTCTCTGTCTG
CAGGCACATTTAGTAGAGTTTGTGAGAGAGAGAATTGTGTTCATTTTCATTTTTCACCAC
CATTTAATGGCTGCCATTTGGTCACTAATAGCAGTCTTCATGGTTTTCATCACCATTCAT
TCCTCAGTAGCCTTTCCGTATCAGCTAAAGCTGCAAACCTCAACCATCTCAGCTTCGCCT
GCATACCTGCCCAACCCTCCTCTATCCTCCCCTTCTCCCTCTCTCTCTCCAGACATTACT
CCCCTGTTCCCTTCCCCCGTTGGCGTGCCACTTTCTCCAGCTGAGTCTTCACTGCCTACC
ATTCCTTCTAGCCCCAGCCCCCCAAACCCAGACGCCGTAGCTACTCCAGTGCCTGGTTCT
GCCTCTTCCCCAGCTGGGCTTCCGGATTCTTCTGCATTTTCTCTGAGTTCATCTACACCT
CTGACTTCAGTTTTTTTTCTGTGTTTTCTGGCGTTTTGGTTAATGCAGCTTTCTGGTATG
TGA
>13353-33_TRINITY_DN13970_c0_g1::13353-33_TRINITY_DN13970_c0_g1_i1::g.2703::m.2703 type:complete len:115 13353-33_TRINITY_DN13970_c0_g1_i1:363-707(+)
ATGGATGGATGGGATTGGATATTGGACCTGATTCTATTAAGATATTCAATGAAGCTTTGG
AGACCACCAAAACAGTTATCTGGAACGGACCGATGGGAGTGTTTGAGTTTGATAAGTTTG
CAGAAGGAACAGTGGTATGCAAGAATTGTTTGCTTTATTTTATTTTATTATCTTATCTTA
TTGCTTGCCTGTAGCTCAGTTCTGGGCTTTCATGAATATGTGCATGTATTATATCTGTCT
TCCCTGAATATGTCATGTGATGCAGTAGATGTTTCATATGTGAAGATGGCAACCAAATCC
TCCTCTCTACCAAAACATACCCCCAATTCAGATCTTTCCCAGTGA
>13353-33_TRINITY_DN10324_c0_g1::13353-33_TRINITY_DN10324_c0_g1_i1::g.2707::m.2707 type:complete len:114 13353-33_TRINITY_DN10324_c0_g1_i1:1293-952(-)
ATGACCATCTCGTTGTGGTGTCTCCTCCCATTCCCATCTGCCATCGTCCCAATCAGATCT
GCCAGGAGTCCTCCTAGAGACTTCATATTTACTTCGTTTTCTTCCATACTGCCCATTATA
CTCCTGCGCATACCGACCACGTGCTTCCCCTTCACGATTCTGCTCTCTATCATCATAATC
ATATCTGTGTCTTACCCTCCTGTTTTCACTTCTAGTGTCATCCTTGTAATCTCTCCTCTC
ACTATTGCGATTATCCCTTTCATACCTAGAACTCCTAGACCAAGAACTGCGGGAACTTCC
AGAAGAAGTAGCTGGACTTTCAGAAGGCATGCGTTCATTTGA
>14305-002_TRINITY_DN26242_c0_g1::14305-002_TRINITY_DN26242_c0_g1_i1::g.2719::m.2719 type:complete len:263 14305-002_TRINITY_DN26242_c0_g1_i1:959-171(-)
ATGGCCATTGATGTCTGTTCTGAGATCTCCAGCGTTGGGATCAGTCCCAGAATCTCGTTC
TCTCATGATCTCAACCAAAACGACGTCGTGCCAATCGACCACTATCATCGCCGATTGGAT
GCCTCTCTTCTGGATTCCGCCTCCGATTTCGATTTCTGCATCGGTGATAGCGTCGTGCAA
GAGCCTTCCACCGCCGATGAGCTTTTCTCCGATGGTAAGATCCTTCCAGTTGAAATTAAG
AAGAAGCTCGTTACAATGGAGCAACTCCGGCAAGTTGAGGCCGTTCAGTCGCGTCCTCAG
CGTCCTCTTCCTCCTCCTACGACGGAGACCGCCAAGAAGATGAGATTAAAAGAATTCTTA
TCCGTAGGTTTTGATGAAGAAGAGAAGCCTGCATCCAAGTCCTTCTGGCAGTTCAGACGA
AGCAGTAGTCTCAATTGTGACACCAGTCGGAACAGGAGCTTAATTCGGTCGTTACAGTTT
CTGTCGCGAAGCAATTCGACCGGTTCAGTACCGAATCCAAAACAAACAATGCTTCAGAAG
GAAAATCAGAGGCAAAACTCTCAGAAGCAACCTCCTTCCAGGTCGCCATTGTCGTCTTCC
ACTACATATTATTCTTATCCTTCCTCTCAGAAGCCTCCGCAGAAGAAGAATTTCAGATCT
TACGGCGATGGTGTACGAATTAGTCCTGTCCTGAATCTTCCACCTCCATACATTTCCAGA
GCAACTGTGGGTCTGTTTGGATTTGGTTCACTATTCTGTAATGGCAAGGATAAAAAGAAG
AAGAAATGA
>14305-002_TRINITY_DN12212_c0_g1::14305-002_TRINITY_DN12212_c0_g1_i1::g.2725::m.2725 type:complete len:105 14305-002_TRINITY_DN12212_c0_g1_i1:667-353(-)
ATGGTGCCTAAGTTATGTCTCAGAACCTTATTCAGCAAGGTGACTTTTTCATTCTGTGTT
TTATTCAATTGGTGTATGTGCTTGGGAGAATCAGTCCTGGGCTATCAAATGGGTCAGCTT
ACTCGAGAAGAAGGAAAGAAACAATCACATAAGAAGGGGATAACATTGGACAACGCCTTT
CCCTTGCTAGAAGAGGATACTGTACAGTGCCACAAGGGGCGGGAAGTTCATAGTCTCATA
ACATGGGCCGGCCTTCCCTTCGTCTGGTCTTCCCAATCCCAATGCTTTCAGCTGAGTAAT
TGTTGCTTTTTGTAA
>14305-002_TRINITY_DN13403_c0_g1::14305-002_TRINITY_DN13403_c0_g1_i1::g.2727::m.2727 type:complete len:401 14305-002_TRINITY_DN13403_c0_g1_i1:160-1362(+)
ATGAGGAAGAAGCTTAATTGGAGCCGTTTGATCCTCCGCCAACTGTACGACTTCTTTCAT
[truncated: 961,664 more chars]
